# Supplementary material for: Habitat variability and faunal zonation at the Ægir Ridge, a canyon-like structure in the deep Norwegian Sea
Source: PeerJ. 2022 Jun 15;10:e13394. doi: 10.7717/peerj.13394 (PMC9206436; doi:10.7717/peerj.13394)
Supplement: Supplemental Information 2 [file peerj-10-13394-s002.cnv]

* Sea-Bird SBE 9 Data File:
* FileName = Z:\IceAge3_MerMet17-6\CTD\013_CTD_001_down.hex
* Software Version Seasave V 7.26.1.8
* Temperature SN = 5938
* Conductivity SN = 4108
* Number of Bytes Per Scan = 41
* Number of Voltage Words = 4
* Number of Scans Averaged by the Deck Unit = 1
* System UpLoad Time = Jun 27 2020 00:05:04
* NMEA Latitude = 65 42.67 N
* NMEA Longitude = 002 57.15 W
* NMEA UTC (Time) = Jun 27 2020  00:05:04
* Store Lat/Lon Data = Append to Every Scan
* SBE 11plus V 5.2
* number of scans to average = 1
* pressure baud rate = 9600
* NMEA baud rate = 4800
* GPIB address = 1
* advance primary conductivity  0.073 seconds
* advance secondary conductivity  0.073 seconds
* autorun on power up is disabled
* S>
* System UTC = Jun 27 2020 00:05:04
# nquan = 8
# nvalues = 3008                        
# units = specified
# name 0 = depSM: Depth [salt water, m]
# name 1 = altM: Altimeter [m]
# name 2 = t090C: Temperature [ITS-90, deg C]
# name 3 = sal00: Salinity, Practical [PSU]
# name 4 = sbeox0ML/L: Oxygen, SBE 43 [ml/l]
# name 5 = flECO-AFL: Fluorescence, WET Labs ECO-AFL/FL [mg/m^3]
# name 6 = turbWETntu0: Turbidity, WET Labs ECO [NTU]
# name 7 = flag: flag
# span 0 =      1.000,   3008.000       
# span 1 =      77.59,     101.67       
# span 2 =    -0.8005,     8.4635       
# span 3 =    28.3382,    35.3030       
# span 4 =     3.6274,     7.4377       
# span 5 =    -0.1458,     2.0972       
# span 6 =     0.0652,     3.4921       
# span 7 = 0.0000e+00, 0.0000e+00       
# interval = meters: 1                  
# start_time = Jun 27 2020 00:05:04 [System UTC, header]
# bad_flag = -9.990e-29
# <Sensors count="13" >
#   <sensor Channel="1" >
#     <!-- Frequency 0, Temperature -->
#     <TemperatureSensor SensorID="55" >
#       <SerialNumber>5938</SerialNumber>
#       <CalibrationDate>13-May-20</CalibrationDate>
#       <UseG_J>1</UseG_J>
#       <A>0.00000000e+000</A>
#       <B>0.00000000e+000</B>
#       <C>0.00000000e+000</C>
#       <D>0.00000000e+000</D>
#       <F0_Old>0.000</F0_Old>
#       <G>4.31986908e-003</G>
#       <H>6.26903842e-004</H>
#       <I>1.90365780e-005</I>
#       <J>1.31463243e-006</J>
#       <F0>1000.000</F0>
#       <Slope>1.00000000</Slope>
#       <Offset>0.0000</Offset>
#     </TemperatureSensor>
#   </sensor>
#   <sensor Channel="2" >
#     <!-- Frequency 1, Conductivity -->
#     <ConductivitySensor SensorID="3" >
#       <SerialNumber>4108</SerialNumber>
#       <CalibrationDate>28-May-20</CalibrationDate>
#       <UseG_J>1</UseG_J>
#       <!-- Cell const and series R are applicable only for wide range sensors. -->
#       <SeriesR>0.0000</SeriesR>
#       <CellConst>2000.0000</CellConst>
#       <ConductivityType>0</ConductivityType>
#       <Coefficients equation="0" >
#         <A>0.00000000e+000</A>
#         <B>0.00000000e+000</B>
#         <C>0.00000000e+000</C>
#         <D>0.00000000e+000</D>
#         <M>0.0</M>
#         <CPcor>-9.57000000e-008</CPcor>
#       </Coefficients>
#       <Coefficients equation="1" >
#         <G>-9.93463366e+000</G>
#         <H>1.36319903e+000</H>
#         <I>-9.26045694e-004</I>
#         <J>1.53899395e-004</J>
#         <CPcor>-9.57000000e-008</CPcor>
#         <CTcor>3.2500e-006</CTcor>
#         <!-- WBOTC not applicable unless ConductivityType = 1. -->
#         <WBOTC>0.00000000e+000</WBOTC>
#       </Coefficients>
#       <Slope>1.00000000</Slope>
#       <Offset>0.00000</Offset>
#     </ConductivitySensor>
#   </sensor>
#   <sensor Channel="3" >
#     <!-- Frequency 2, Pressure, Digiquartz with TC -->
#     <PressureSensor SensorID="45" >
#       <SerialNumber>1184</SerialNumber>
#       <CalibrationDate>26-May-20</CalibrationDate>
#       <C1>-3.923755e+004</C1>
#       <C2>-2.831515e-001</C2>
#       <C3>1.211200e-002</C3>
#       <D1>3.402400e-002</D1>
#       <D2>0.000000e+000</D2>
#       <T1>3.027916e+001</T1>
#       <T2>-4.427000e-004</T2>
#       <T3>4.118300e-006</T3>
#       <T4>2.652680e-009</T4>
#       <Slope>0.99999000</Slope>
#       <Offset>-0.59740</Offset>
#       <T5>0.000000e+000</T5>
#       <AD590M>1.280690e-002</AD590M>
#       <AD590B>-8.805580e+000</AD590B>
#     </PressureSensor>
#   </sensor>
#   <sensor Channel="4" >
#     <!-- Frequency 3, Temperature, 2 -->
#     <TemperatureSensor SensorID="55" >
#       <SerialNumber>4677</SerialNumber>
#       <CalibrationDate>09-Jun-20</CalibrationDate>
#       <UseG_J>1</UseG_J>
#       <A>0.00000000e+000</A>
#       <B>0.00000000e+000</B>
#       <C>0.00000000e+000</C>
#       <D>0.00000000e+000</D>
#       <F0_Old>0.000</F0_Old>
#       <G>4.36406284e-003</G>
#       <H>6.37218936e-004</H>
#       <I>2.08563715e-005</I>
#       <J>1.76238731e-006</J>
#       <F0>1000.000</F0>
#       <Slope>1.00000000</Slope>
#       <Offset>0.0000</Offset>
#     </TemperatureSensor>
#   </sensor>
#   <sensor Channel="5" >
#     <!-- Frequency 4, Conductivity, 2 -->
#     <ConductivitySensor SensorID="3" >
#       <SerialNumber>4262</SerialNumber>
#       <CalibrationDate>28-May-20</CalibrationDate>
#       <UseG_J>1</UseG_J>
#       <!-- Cell const and series R are applicable only for wide range sensors. -->
#       <SeriesR>0.0000</SeriesR>
#       <CellConst>2000.0000</CellConst>
#       <ConductivityType>0</ConductivityType>
#       <Coefficients equation="0" >
#         <A>0.00000000e+000</A>
#         <B>0.00000000e+000</B>
#         <C>0.00000000e+000</C>
#         <D>0.00000000e+000</D>
#         <M>0.0</M>
#         <CPcor>-9.57000000e-008</CPcor>
#       </Coefficients>
#       <Coefficients equation="1" >
#         <G>-9.66407704e+000</G>
#         <H>1.34551644e+000</H>
#         <I>-1.94456288e-003</I>
#         <J>2.03653007e-004</J>
#         <CPcor>-9.57000000e-008</CPcor>
#         <CTcor>3.2500e-006</CTcor>
#         <!-- WBOTC not applicable unless ConductivityType = 1. -->
#         <WBOTC>0.00000000e+000</WBOTC>
#       </Coefficients>
#       <Slope>1.00000000</Slope>
#       <Offset>0.00000</Offset>
#     </ConductivitySensor>
#   </sensor>
#   <sensor Channel="6" >
#     <!-- A/D voltage 0, Oxygen, SBE 43 -->
#     <OxygenSensor SensorID="38" >
#       <SerialNumber>2813</SerialNumber>
#       <CalibrationDate>23-Jan-20</CalibrationDate>
#       <Use2007Equation>1</Use2007Equation>
#       <CalibrationCoefficients equation="0" >
#         <!-- Coefficients for Owens-Millard equation. -->
#         <Boc>0.0000</Boc>
#         <Soc>0.0000e+000</Soc>
#         <offset>0.0000</offset>
#         <Pcor>0.00e+000</Pcor>
#         <Tcor>0.0000</Tcor>
#         <Tau>0.0</Tau>
#       </CalibrationCoefficients>
#       <CalibrationCoefficients equation="1" >
#         <!-- Coefficients for Sea-Bird equation - SBE calibration in 2007 and later. -->
#         <Soc>4.3140e-001</Soc>
#         <offset>-0.4817</offset>
#         <A>-4.5527e-003</A>
#         <B> 2.0677e-004</B>
#         <C>-2.9561e-006</C>
#         <D0> 2.5826e+000</D0>
#         <D1> 1.92634e-004</D1>
#         <D2>-4.64803e-002</D2>
#         <E> 3.6000e-002</E>
#         <Tau20> 1.0200</Tau20>
#         <H1>-3.3000e-002</H1>
#         <H2> 5.0000e+003</H2>
#         <H3> 1.4500e+003</H3>
#       </CalibrationCoefficients>
#     </OxygenSensor>
#   </sensor>
#   <sensor Channel="7" >
#     <!-- A/D voltage 1, Oxygen, SBE 43, 2 -->
#     <OxygenSensor SensorID="38" >
#       <SerialNumber>2829</SerialNumber>
#       <CalibrationDate>12-Jul-19</CalibrationDate>
#       <Use2007Equation>1</Use2007Equation>
#       <CalibrationCoefficients equation="0" >
#         <!-- Coefficients for Owens-Millard equation. -->
#         <Boc>0.0000</Boc>
#         <Soc>0.0000e+000</Soc>
#         <offset>0.0000</offset>
#         <Pcor>0.00e+000</Pcor>
#         <Tcor>0.0000</Tcor>
#         <Tau>0.0</Tau>
#       </CalibrationCoefficients>
#       <CalibrationCoefficients equation="1" >
#         <!-- Coefficients for Sea-Bird equation - SBE calibration in 2007 and later. -->
#         <Soc>4.9600e-001</Soc>
#         <offset>-0.4970</offset>
#         <A>-4.7155e-003</A>
#         <B> 2.3104e-004</B>
#         <C>-3.5151e-006</C>
#         <D0> 2.5826e+000</D0>
#         <D1> 1.92634e-004</D1>
#         <D2>-4.64803e-002</D2>
#         <E> 3.6000e-002</E>
#         <Tau20> 1.5100</Tau20>
#         <H1>-3.3000e-002</H1>
#         <H2> 5.0000e+003</H2>
#         <H3> 1.4500e+003</H3>
#       </CalibrationCoefficients>
#     </OxygenSensor>
#   </sensor>
#   <sensor Channel="8" >
#     <!-- A/D voltage 2, PAR/Irradiance, Biospherical/Licor -->
#     <PAR_BiosphericalLicorChelseaSensor SensorID="42" >
#       <SerialNumber>70549</SerialNumber>
#       <CalibrationDate>27 Nov 2017</CalibrationDate>
#       <M>1.00000000</M>
#       <B>0.00000000</B>
#       <CalibrationConstant>18975000000.00000000</CalibrationConstant>
#       <Multiplier>1.00000000</Multiplier>
#       <Offset>-0.05332251</Offset>
#     </PAR_BiosphericalLicorChelseaSensor>
#   </sensor>
#   <sensor Channel="9" >
#     <!-- A/D voltage 3, Free -->
#   </sensor>
#   <sensor Channel="10" >
#     <!-- A/D voltage 4, Fluorometer, WET Labs ECO-AFL/FL -->
#     <FluoroWetlabECO_AFL_FL_Sensor SensorID="20" >
#       <SerialNumber>FLNTURTD 3332</SerialNumber>
#       <CalibrationDate>6 Feb 2018</CalibrationDate>
#       <ScaleFactor>6.00000000e+000</ScaleFactor>
#       <!-- Dark output -->
#       <Vblank>0.0710</Vblank>
#     </FluoroWetlabECO_AFL_FL_Sensor>
#   </sensor>
#   <sensor Channel="11" >
#     <!-- A/D voltage 5, Turbidity Meter, WET Labs, ECO-NTU -->
#     <TurbidityMeter SensorID="67" >
#       <SerialNumber>FLNTURTD 3332</SerialNumber>
#       <CalibrationDate>6 Feb 2018</CalibrationDate>
#       <ScaleFactor>2.000000</ScaleFactor>
#       <!-- Dark output -->
#       <DarkVoltage>0.076000</DarkVoltage>
#     </TurbidityMeter>
#   </sensor>
#   <sensor Channel="12" >
#     <!-- A/D voltage 6, Altimeter -->
#     <AltimeterSensor SensorID="0" >
#       <SerialNumber>62237</SerialNumber>
#       <CalibrationDate></CalibrationDate>
#       <ScaleFactor>15.000</ScaleFactor>
#       <Offset>0.000</Offset>
#     </AltimeterSensor>
#   </sensor>
#   <sensor Channel="13" >
#     <!-- A/D voltage 7, Free -->
#   </sensor>
# </Sensors>
# datcnv_date = Jan 27 2021 21:55:41, 7.26.7.114 [datcnv_vars = 7]
# datcnv_in = D:\2. ARGO\SO280\F�r Katrin\013_CTD_001_down.hex D:\2. ARGO\SO280\F�r Katrin\013_CTD_001_DOWN.XMLCON
# datcnv_skipover = 0
# datcnv_ox_hysteresis_correction = yes
# datcnv_ox_tau_correction = yes
# binavg_date = Jan 27 2021 22:05:28, 7.26.7.114
# binavg_in = D:\2. ARGO\SO280\F�r Katrin\013_CTD_001_down.cnv
# binavg_bintype = meters
# binavg_binsize = 1
# binavg_excl_bad_scans = yes
# binavg_skipover = 0
# binavg_omit = 0
# binavg_min_scans_bin = 1
# binavg_max_scans_bin = 2147483647
# binavg_surface_bin = no, min = 0.000, max = 0.000, value = 0.000
# file_type = ascii
*END*
      1.000      98.61     8.4152    28.3382     4.7976     1.1931     3.4921 0.0000e+00
      2.000      98.59     8.4290    35.0304     6.2506     1.3104     0.1296 0.0000e+00
      3.000      98.60     8.4148    34.9270     6.7285     1.2955     0.1800 0.0000e+00
      4.000      98.60     8.4179    34.9161     6.6624     1.3455     0.1803 0.0000e+00
      5.000      98.60     8.3952    34.9154     6.6735     1.3303     0.1394 0.0000e+00
      6.000      98.60     8.3860    34.9126     6.6799     1.3594     0.1362 0.0000e+00
      7.000      98.60     8.3709    34.9123     6.6965     1.3514     0.1324 0.0000e+00
      8.000      98.60     8.3559    34.9108     6.7066     1.4006     0.1338 0.0000e+00
      9.000      98.60     8.3612    34.9099     6.7055     1.3839     0.1298 0.0000e+00
     10.000      98.60     8.3883    34.9057     6.7234     1.3382     0.1411 0.0000e+00
     11.000      77.59     8.3940    34.9055     6.7235     1.3139     0.1359 0.0000e+00
     12.000      98.23     8.4043    34.9043     6.7300     1.3304     0.1344 0.0000e+00
     13.000      95.67     8.4635    34.9017     6.7025     1.3658     0.1256 0.0000e+00
     14.000      98.60     8.4191    34.9054     6.7139     1.3584     0.1244 0.0000e+00
     15.000      98.61     8.4152    34.9065     6.7236     1.3897     0.1326 0.0000e+00
     16.000      87.61     8.3522    34.9073     6.7440     1.3757     0.1254 0.0000e+00
     17.000      98.57     7.7440    34.9255     6.8080     1.4004     0.1261 0.0000e+00
     18.000      98.61     6.8302    34.9663     6.8724     1.4580     0.1227 0.0000e+00
     19.000      98.61     6.7785    35.0357     7.1547     1.5719     0.1260 0.0000e+00
     20.000      98.61     6.7408    34.9308     7.4377     1.7135     0.1262 0.0000e+00
     21.000      98.61     6.2469    34.9768     7.1080     1.7586     0.1520 0.0000e+00
     22.000      98.61     6.1699    34.9696     7.1812     1.8355     0.1298 0.0000e+00
     23.000      98.61     6.1105    34.9713     7.1444     1.8103     0.1182 0.0000e+00
     24.000      98.61     6.1505    34.9485     7.2216     1.7219     0.1211 0.0000e+00
     25.000      98.62     5.8798    34.9463     7.1878     1.8870     0.1113 0.0000e+00
     26.000      91.05     5.8444    34.9448     7.1998     2.0972     0.1119 0.0000e+00
     27.000      79.07     5.8650    34.9443     7.2158     1.9802     0.1152 0.0000e+00
     28.000     101.67     5.8221    34.9373     7.2100     1.8788     0.1140 0.0000e+00
     29.000      98.62     5.7089    34.9330     7.2096     1.8420     0.1142 0.0000e+00
     30.000      98.62     5.6576    34.9348     7.1560     1.8578     0.1137 0.0000e+00
     31.000      98.61     5.6759    34.9288     7.1326     1.7708     0.1174 0.0000e+00
     32.000      98.61     5.5707    34.9259     7.1319     1.6381     0.1121 0.0000e+00
     33.000      98.61     5.5636    34.9246     7.0662     1.4846     0.1034 0.0000e+00
     34.000      98.61     5.5816    34.9305     7.0235     1.5413     0.1063 0.0000e+00
     35.000      98.61     5.5902    34.9486     7.0286     1.4059     0.1039 0.0000e+00
     36.000      98.61     5.5107    34.9404     6.8777     1.2640     0.1128 0.0000e+00
     37.000      98.59     5.2609    34.9473     6.8752     0.8359     0.1016 0.0000e+00
     38.000      98.58     5.1182    34.9494     6.8285     0.7314     0.0990 0.0000e+00
     39.000      98.58     5.1492    34.9631     6.7288     0.5606     0.0949 0.0000e+00
     40.000      98.58     5.2164    34.9800     6.7170     0.4510     0.0948 0.0000e+00
     41.000      98.58     5.2012    34.9799     6.6476     0.3985     0.0979 0.0000e+00
     42.000      98.58     5.1990    34.9597     6.6147     0.3177     0.0959 0.0000e+00
     43.000      98.58     5.1086    34.9708     6.6896     0.3080     0.0946 0.0000e+00
     44.000      98.58     5.0671    34.9669     6.6503     0.2757     0.0927 0.0000e+00
     45.000      98.58     5.0226    34.9659     6.6134     0.2531     0.0960 0.0000e+00
     46.000      98.58     5.0025    34.9613     6.6399     0.2670     0.1044 0.0000e+00
     47.000      98.58     4.9529    34.9577     6.6485     0.2353     0.0980 0.0000e+00
     48.000      98.58     4.9211    34.9582     6.6552     0.2407     0.0945 0.0000e+00
     49.000      98.58     4.8702    34.9554     6.6783     0.2552     0.0938 0.0000e+00
     50.000      98.58     4.8314    34.9540     6.6875     0.2406     0.0923 0.0000e+00
     51.000      98.58     4.8518    34.9593     6.6804     0.2265     0.0923 0.0000e+00
     52.000      98.58     4.8670    34.9593     6.6813     0.2004     0.0917 0.0000e+00
     53.000      98.57     4.8532    34.9588     6.6729     0.1809     0.0909 0.0000e+00
     54.000      98.58     4.8099    34.9599     6.6579     0.1638     0.0937 0.0000e+00
     55.000      98.58     4.8016    34.9551     6.6608     0.1785     0.0921 0.0000e+00
     56.000      98.58     4.7815    34.9538     6.6703     0.1559     0.1013 0.0000e+00
     57.000      98.57     4.7852    34.9555     6.6744     0.1608     0.0961 0.0000e+00
     58.000      98.57     4.7862    34.9537     6.6733     0.1393     0.0877 0.0000e+00
     59.000      98.57     4.7473    34.9513     6.6633     0.1281     0.0922 0.0000e+00
     60.000      98.58     4.7296    34.9507     6.6544     0.1206     0.0904 0.0000e+00
     61.000      98.57     4.7349    34.9505     6.6577     0.1030     0.0912 0.0000e+00
     62.000      98.57     4.7000    34.9476     6.6695     0.1020     0.0891 0.0000e+00
     63.000      98.57     4.6941    34.9478     6.6583     0.1142     0.0957 0.0000e+00
     64.000      98.57     4.6937    34.9482     6.6719     0.0953     0.0951 0.0000e+00
     65.000      98.57     4.6829    34.9458     6.6774     0.0729     0.0952 0.0000e+00
     66.000      98.57     4.6444    34.9453     6.6689     0.0802     0.0938 0.0000e+00
     67.000      98.57     4.6318    34.9446     6.6751     0.0847     0.0944 0.0000e+00
     68.000      98.57     4.6090    34.9458     6.6880     0.0805     0.0919 0.0000e+00
     69.000      98.57     4.5732    34.9437     6.6917     0.0755     0.0946 0.0000e+00
     70.000      98.57     4.5060    34.9371     6.6944     0.0833     0.0983 0.0000e+00
     71.000      98.57     4.4914    34.9362     6.7013     0.0740     0.0889 0.0000e+00
     72.000      98.57     4.4441    34.9336     6.7222     0.0886     0.0935 0.0000e+00
     73.000      98.57     4.3855    34.9323     6.7349     0.0671     0.0907 0.0000e+00
     74.000      98.57     4.3561    34.9267     6.7456     0.0443     0.0874 0.0000e+00
     75.000      98.57     4.3360    34.9237     6.7579     0.0419     0.0897 0.0000e+00
     76.000      98.57     4.3046    34.9227     6.7600     0.0322     0.0914 0.0000e+00
     77.000      98.57     4.3017    34.9268     6.7553     0.0236     0.0899 0.0000e+00
     78.000      98.57     4.2985    34.9242     6.7654     0.0074     0.0896 0.0000e+00
     79.000      98.57     4.2336    34.9184     6.7634     0.0066     0.0880 0.0000e+00
     80.000      98.57     4.2152    34.9181     6.7645     0.0068     0.0881 0.0000e+00
     81.000      98.57     4.1962    34.9199     6.7810     0.0072     0.0888 0.0000e+00
     82.000      82.73     4.1941    34.9175     6.7691    -0.0116     0.0881 0.0000e+00
     83.000      98.77     4.2007    34.9188     6.7749    -0.0132     0.0886 0.0000e+00
     84.000      98.57     4.2055    34.9201     6.7697    -0.0122     0.0860 0.0000e+00
     85.000      98.57     4.2048    34.9201     6.7504    -0.0184     0.0849 0.0000e+00
     86.000      98.57     4.1927    34.9193     6.7383    -0.0269     0.0887 0.0000e+00
     87.000      82.95     4.1868    34.9185     6.7367    -0.0420     0.0854 0.0000e+00
     88.000      91.48     4.1387    34.9161     6.7584    -0.0268     0.0868 0.0000e+00
     89.000      98.60     4.1076    34.9128     6.7555    -0.0163     0.0824 0.0000e+00
     90.000      98.57     4.0863    34.9118     6.7714    -0.0071     0.0881 0.0000e+00
     91.000      98.56     4.0690    34.9130     6.7821    -0.0095     0.0910 0.0000e+00
     92.000      98.57     4.0469    34.9149     6.7793    -0.0160     0.0886 0.0000e+00
     93.000      98.56     4.0233    34.9063     6.7813    -0.0060     0.0904 0.0000e+00
     94.000      98.57     4.0084    34.9057     6.7858    -0.0084     0.1128 0.0000e+00
     95.000      98.57     4.0038    34.9070     6.7880    -0.0065     0.0858 0.0000e+00
     96.000      98.57     3.9791    34.9034     6.8012    -0.0055     0.0859 0.0000e+00
     97.000      98.57     3.9416    34.9021     6.7942    -0.0101     0.0842 0.0000e+00
     98.000      98.57     3.9316    34.9020     6.8025     0.0029     0.0850 0.0000e+00
     99.000      98.57     3.9207    34.9022     6.8072     0.0095     0.0851 0.0000e+00
    100.000      98.57     3.9149    34.9025     6.8095     0.0091     0.0863 0.0000e+00
    101.000      98.57     3.9164    34.9020     6.8032    -0.0098     0.0834 0.0000e+00
    102.000      97.25     3.8884    34.9021     6.8064    -0.0247     0.0823 0.0000e+00
    103.000      81.90     3.8700    34.9031     6.7979    -0.0358     0.0801 0.0000e+00
    104.000      97.25     3.8609    34.9038     6.7891    -0.0300     0.0837 0.0000e+00
    105.000      98.57     3.8627    34.9016     6.7835    -0.0416     0.0846 0.0000e+00
    106.000      98.57     3.8423    34.9025     6.7774    -0.0404     0.0843 0.0000e+00
    107.000      98.57     3.8422    34.9029     6.7810    -0.0439     0.0857 0.0000e+00
    108.000      98.57     3.8341    34.9025     6.7731    -0.0427     0.0830 0.0000e+00
    109.000      98.57     3.8292    34.9026     6.7520    -0.0410     0.0800 0.0000e+00
    110.000      98.57     3.8167    34.9018     6.7461    -0.0338     0.0813 0.0000e+00
    111.000      98.57     3.7991    34.9018     6.7482    -0.0361     0.0871 0.0000e+00
    112.000      98.57     3.7854    34.9022     6.7360    -0.0323     0.0806 0.0000e+00
    113.000      98.57     3.7655    34.9021     6.7205    -0.0277     0.0858 0.0000e+00
    114.000      98.56     3.7593    34.9025     6.7116    -0.0358     0.0837 0.0000e+00
    115.000      98.56     3.7422    34.9019     6.7411    -0.0421     0.0829 0.0000e+00
    116.000      98.57     3.7228    34.9020     6.7546    -0.0411     0.0818 0.0000e+00
    117.000      98.57     3.7138    34.9039     6.7502    -0.0471     0.0789 0.0000e+00
    118.000      98.57     3.7087    34.9035     6.7357    -0.0548     0.0850 0.0000e+00
    119.000      98.57     3.6836    34.9023     6.7361    -0.0606     0.0862 0.0000e+00
    120.000      98.56     3.6608    34.9025     6.7311    -0.0671     0.0799 0.0000e+00
    121.000      98.57     3.6570    34.9024     6.7146    -0.0673     0.0846 0.0000e+00
    122.000      98.57     3.6615    34.9012     6.7153    -0.0689     0.0828 0.0000e+00
    123.000      98.56     3.6517    34.9013     6.7211    -0.0697     0.0814 0.0000e+00
    124.000      98.56     3.6484    34.9015     6.7122    -0.0745     0.0817 0.0000e+00
    125.000      98.56     3.6467    34.9012     6.7155    -0.0720     0.0813 0.0000e+00
    126.000      98.56     3.6460    34.9012     6.7156    -0.0672     0.0803 0.0000e+00
    127.000      98.56     3.6451    34.9009     6.7118    -0.0670     0.0869 0.0000e+00
    128.000      98.57     3.6434    34.9009     6.7109    -0.0618     0.0824 0.0000e+00
    129.000      98.57     3.6389    34.9009     6.7152    -0.0595     0.0806 0.0000e+00
    130.000      98.56     3.6273    34.9019     6.7209    -0.0636     0.0812 0.0000e+00
    131.000      98.56     3.5498    34.8996     6.7434    -0.0612     0.0833 0.0000e+00
    132.000      98.57     3.4982    34.8992     6.7209    -0.0670     0.0848 0.0000e+00
    133.000      98.56     3.4859    34.8982     6.7265    -0.0628     0.0858 0.0000e+00
    134.000      98.57     3.4807    34.8978     6.7585    -0.0694     0.0872 0.0000e+00
    135.000      98.56     3.4688    34.8971     6.7861    -0.0598     0.0810 0.0000e+00
    136.000      98.56     3.4463    34.8959     6.7884    -0.0539     0.0810 0.0000e+00
    137.000      98.57     3.4319    34.8963     6.7937    -0.0530     0.0788 0.0000e+00
    138.000      98.56     3.4173    34.8958     6.8144    -0.0617     0.0773 0.0000e+00
    139.000      98.56     3.4023    34.8952     6.8250    -0.0455     0.0781 0.0000e+00
    140.000      98.56     3.3952    34.8951     6.8348    -0.0553     0.0847 0.0000e+00
    141.000      98.57     3.3883    34.8954     6.8512    -0.0643     0.0810 0.0000e+00
    142.000      98.56     3.3844    34.8951     6.8557    -0.0523     0.0783 0.0000e+00
    143.000      98.56     3.3827    34.8949     6.8538    -0.0494     0.0800 0.0000e+00
    144.000      98.56     3.3757    34.8949     6.8575    -0.0603     0.0798 0.0000e+00
    145.000      98.56     3.3560    34.8950     6.8546    -0.0658     0.0797 0.0000e+00
    146.000      98.57     3.3479    34.8944     6.8416    -0.0497     0.0776 0.0000e+00
    147.000      98.57     3.3460    34.8939     6.8534    -0.0534     0.0796 0.0000e+00
    148.000      98.57     3.3390    34.8935     6.8558    -0.0741     0.0808 0.0000e+00
    149.000      98.56     3.3329    34.8933     6.8524    -0.0730     0.0824 0.0000e+00
    150.000      98.56     3.3214    34.8937     6.8558    -0.0728     0.0778 0.0000e+00
    151.000      98.56     3.3103    34.8944     6.8437    -0.0595     0.0824 0.0000e+00
    152.000      98.57     3.3016    34.8950     6.8326    -0.0628     0.0811 0.0000e+00
    153.000      98.56     3.2972    34.8950     6.8238    -0.0714     0.0795 0.0000e+00
    154.000      98.56     3.2943    34.8950     6.8235    -0.0711     0.0793 0.0000e+00
    155.000      98.56     3.2898    34.8954     6.8324    -0.0715     0.0783 0.0000e+00
    156.000      98.57     3.2850    34.8957     6.8316    -0.0777     0.0792 0.0000e+00
    157.000      98.56     3.2775    34.8962     6.8266    -0.0801     0.0815 0.0000e+00
    158.000      98.56     3.2656    34.8972     6.8252    -0.0744     0.0795 0.0000e+00
    159.000      98.56     3.2587    34.8981     6.8278    -0.0744     0.0819 0.0000e+00
    160.000      98.56     3.2515    34.8986     6.8272    -0.0744     0.0774 0.0000e+00
    161.000      98.56     3.2419    34.8989     6.8066    -0.0782     0.0795 0.0000e+00
    162.000      98.56     3.2374    34.8990     6.8035    -0.0726     0.0790 0.0000e+00
    163.000      98.57     3.2142    34.9011     6.8126    -0.0694     0.0770 0.0000e+00
    164.000      98.56     3.2066    34.9012     6.8128    -0.0747     0.0749 0.0000e+00
    165.000      98.56     3.2007    34.9016     6.8003    -0.0824     0.0755 0.0000e+00
    166.000      98.56     3.1995    34.9016     6.7801    -0.0749     0.0770 0.0000e+00
    167.000      98.56     3.1968    34.9012     6.7773    -0.0784     0.0814 0.0000e+00
    168.000      98.56     3.1918    34.9016     6.7739    -0.0761     0.0803 0.0000e+00
    169.000      98.56     3.1880    34.9019     6.7772    -0.0744     0.0797 0.0000e+00
    170.000      98.57     3.1854    34.9020     6.7738    -0.0718     0.0793 0.0000e+00
    171.000      98.56     3.1803    34.9020     6.7643    -0.0749     0.0784 0.0000e+00
    172.000      98.56     3.1744    34.9022     6.7624    -0.0724     0.0810 0.0000e+00
    173.000      98.56     3.1607    34.9032     6.7589    -0.0744     0.0776 0.0000e+00
    174.000      98.56     3.1492    34.9041     6.7535    -0.0744     0.0800 0.0000e+00
    175.000      98.56     3.1403    34.9046     6.7521    -0.0744     0.0823 0.0000e+00
    176.000      98.56     3.1241    34.9056     6.7481    -0.0695     0.0835 0.0000e+00
    177.000      98.56     3.1108    34.9059     6.7382    -0.0784     0.0814 0.0000e+00
    178.000      98.56     3.0885    34.9070     6.7209    -0.0744     0.0778 0.0000e+00
    179.000      98.56     3.0861    34.9067     6.6936    -0.0744     0.0785 0.0000e+00
    180.000      98.56     3.0809    34.9068     6.6782    -0.0744     0.0776 0.0000e+00
    181.000      98.56     3.0777    34.9067     6.6723    -0.0770     0.0784 0.0000e+00
    182.000      98.56     3.0744    34.9068     6.6704    -0.0779     0.0788 0.0000e+00
    183.000      98.56     3.0737    34.9067     6.6729    -0.0767     0.0779 0.0000e+00
    184.000      98.56     3.0709    34.9067     6.6655    -0.0750     0.0772 0.0000e+00
    185.000      98.56     3.0568    34.9072     6.6648    -0.0734     0.0862 0.0000e+00
    186.000      98.56     3.0350    34.9082     6.6553    -0.0704     0.0875 0.0000e+00
    187.000      98.56     3.0282    34.9083     6.6530    -0.0718     0.0806 0.0000e+00
    188.000      98.56     3.0215    34.9081     6.6443    -0.0693     0.0800 0.0000e+00
    189.000      98.56     3.0148    34.9082     6.6378    -0.0777     0.0806 0.0000e+00
    190.000      98.57     3.0042    34.9080     6.6308    -0.0846     0.0797 0.0000e+00
    191.000      98.56     2.9920    34.9082     6.6316    -0.0848     0.0775 0.0000e+00
    192.000      98.56     2.9851    34.9080     6.6287    -0.0748     0.0764 0.0000e+00
    193.000      98.57     2.9370    34.9086     6.6276    -0.0744     0.0806 0.0000e+00
    194.000      98.56     2.9170    34.9088     6.6182    -0.0722     0.0790 0.0000e+00
    195.000      98.56     2.9063    34.9089     6.6251    -0.0730     0.0775 0.0000e+00
    196.000      98.56     2.8972    34.9086     6.6267    -0.0825     0.0761 0.0000e+00
    197.000      98.56     2.8791    34.9089     6.6205    -0.0834     0.0779 0.0000e+00
    198.000      98.57     2.8693    34.9087     6.6156    -0.0807     0.0813 0.0000e+00
    199.000      98.56     2.8650    34.9083     6.6208    -0.0712     0.0804 0.0000e+00
    200.000      98.56     2.8617    34.9081     6.6179    -0.0786     0.0772 0.0000e+00
    201.000      98.56     2.8545    34.9082     6.6157    -0.0802     0.0752 0.0000e+00
    202.000      98.56     2.8497    34.9082     6.6141    -0.0766     0.0785 0.0000e+00
    203.000      98.56     2.8471    34.9080     6.6170    -0.0782     0.0810 0.0000e+00
    204.000      98.57     2.8349    34.9080     6.6132    -0.0834     0.0767 0.0000e+00
    205.000      98.56     2.8086    34.9090     6.6157    -0.0768     0.0817 0.0000e+00
    206.000      98.56     2.7951    34.9096     6.6103    -0.0813     0.0820 0.0000e+00
    207.000      98.57     2.7712    34.9100     6.6089    -0.0743     0.0776 0.0000e+00
    208.000      98.56     2.7588    34.9104     6.5941    -0.0769     0.0801 0.0000e+00
    209.000      98.56     2.7400    34.9119     6.5937    -0.0833     0.0861 0.0000e+00
    210.000      98.56     2.7364    34.9116     6.5889    -0.0773     0.0776 0.0000e+00
    211.000      98.56     2.7116    34.9117     6.5889    -0.0690     0.0796 0.0000e+00
    212.000      98.56     2.7024    34.9120     6.5878    -0.0743     0.0785 0.0000e+00
    213.000      98.56     2.6899    34.9124     6.5919    -0.0788     0.0774 0.0000e+00
    214.000      98.56     2.6696    34.9146     6.5797    -0.0791     0.0835 0.0000e+00
    215.000      98.56     2.6724    34.9159     6.5734    -0.0791     0.0790 0.0000e+00
    216.000      98.56     2.6874    34.9197     6.5690    -0.0889     0.0764 0.0000e+00
    217.000      98.56     2.6851    34.9214     6.5805    -0.0824     0.0763 0.0000e+00
    218.000      98.56     2.6852    34.9219     6.6095    -0.0898     0.0759 0.0000e+00
    219.000      98.56     2.6753    34.9232     6.6455    -0.0908     0.0760 0.0000e+00
    220.000      98.56     2.6728    34.9232     6.6446    -0.0951     0.0754 0.0000e+00
    221.000      98.56     2.6727    34.9231     6.6530    -0.1002     0.0744 0.0000e+00
    222.000      98.56     2.6736    34.9230     6.6514    -0.0835     0.0797 0.0000e+00
    223.000      98.56     2.6706    34.9231     6.6510    -0.1001     0.0807 0.0000e+00
    224.000      98.56     2.6669    34.9236     6.6474    -0.0881     0.0782 0.0000e+00
    225.000      98.56     2.6653    34.9242     6.6539    -0.0995     0.0745 0.0000e+00
    226.000      98.56     2.6555    34.9241     6.6584    -0.0888     0.0773 0.0000e+00
    227.000      98.56     2.6262    34.9237     6.6641    -0.1029     0.0760 0.0000e+00
    228.000      98.56     2.6089    34.9236     6.6563    -0.0961     0.0774 0.0000e+00
    229.000      98.56     2.6048    34.9241     6.6450    -0.1038     0.0757 0.0000e+00
    230.000      98.56     2.6021    34.9241     6.6364    -0.0960     0.0750 0.0000e+00
    231.000      98.56     2.6064    34.9252     6.6284    -0.1014     0.0768 0.0000e+00
    232.000      98.56     2.6116    34.9248     6.6420    -0.1054     0.0769 0.0000e+00
    233.000      98.56     2.5927    34.9261     6.6609    -0.1059     0.0748 0.0000e+00
    234.000      98.56     2.5746    34.9252     6.6627    -0.1108     0.0823 0.0000e+00
    235.000      98.56     2.5316    34.9249     6.6695    -0.1045     0.0775 0.0000e+00
    236.000      98.56     2.5190    34.9252     6.6531    -0.1109     0.0764 0.0000e+00
    237.000      98.56     2.5156    34.9249     6.6299    -0.1094     0.0735 0.0000e+00
    238.000      98.56     2.5043    34.9241     6.6190    -0.1033     0.0736 0.0000e+00
    239.000      98.56     2.4954    34.9240     6.6194    -0.1097     0.0727 0.0000e+00
    240.000      98.56     2.4868    34.9235     6.6148    -0.1048     0.0732 0.0000e+00
    241.000      98.57     2.4570    34.9233     6.6170    -0.0994     0.0781 0.0000e+00
    242.000      98.56     2.4416    34.9232     6.6075    -0.0951     0.0731 0.0000e+00
    243.000      98.56     2.4344    34.9224     6.6026    -0.1105     0.0741 0.0000e+00
    244.000      98.56     2.4132    34.9228     6.5975    -0.1093     0.0739 0.0000e+00
    245.000      98.56     2.3806    34.9221     6.5914    -0.1033     0.0731 0.0000e+00
    246.000      98.56     2.3631    34.9240     6.5826    -0.1037     0.0765 0.0000e+00
    247.000      98.57     2.3212    34.9243     6.5898    -0.1061     0.0749 0.0000e+00
    248.000      98.56     2.2902    34.9254     6.5858    -0.1076     0.0729 0.0000e+00
    249.000      98.56     2.2854    34.9279     6.5805    -0.0979     0.0741 0.0000e+00
    250.000      98.56     2.2602    34.9239     6.5858    -0.1037     0.0758 0.0000e+00
    251.000      98.56     2.2250    34.9238     6.5854    -0.1094     0.0734 0.0000e+00
    252.000      98.56     2.1981    34.9241     6.5746    -0.1065     0.0753 0.0000e+00
    253.000      98.56     2.1842    34.9237     6.5713    -0.1110     0.0726 0.0000e+00
    254.000      98.56     2.1567    34.9239     6.5738    -0.1087     0.0732 0.0000e+00
    255.000      98.56     2.1400    34.9236     6.5661    -0.1036     0.0765 0.0000e+00
    256.000      98.56     2.1333    34.9231     6.5682    -0.1064     0.0719 0.0000e+00
    257.000      98.56     2.1109    34.9231     6.5669    -0.1062     0.0732 0.0000e+00
    258.000      98.56     2.0847    34.9230     6.5633    -0.1102     0.0721 0.0000e+00
    259.000      98.56     2.0533    34.9228     6.5680    -0.1003     0.0708 0.0000e+00
    260.000      98.56     2.0273    34.9226     6.5633    -0.0952     0.0713 0.0000e+00
    261.000      98.56     2.0237    34.9280     6.5550    -0.1005     0.0738 0.0000e+00
    262.000      98.56     2.0069    34.9216     6.5693    -0.1018     0.0739 0.0000e+00
    263.000      98.56     2.0000    34.9214     6.5623    -0.0879     0.0748 0.0000e+00
    264.000      98.56     1.9885    34.9209     6.5641    -0.0842     0.0733 0.0000e+00
    265.000      98.56     1.9280    34.9209     6.5699    -0.0828     0.0755 0.0000e+00
    266.000      98.56     1.9093    34.9220     6.5579    -0.0918     0.0772 0.0000e+00
    267.000      98.56     1.8888    34.9230     6.5557    -0.0874     0.0736 0.0000e+00
    268.000      98.56     1.8645    34.9196     6.5619    -0.0827     0.0745 0.0000e+00
    269.000      98.56     1.8529    34.9186     6.5606    -0.0827     0.0771 0.0000e+00
    270.000      98.56     1.8371    34.9178     6.5602    -0.0831     0.0737 0.0000e+00
    271.000      98.56     1.8193    34.9174     6.5613    -0.0748     0.0761 0.0000e+00
    272.000      98.56     1.8073    34.9165     6.5677    -0.0783     0.0750 0.0000e+00
    273.000      98.56     1.7899    34.9161     6.5760    -0.0745     0.0741 0.0000e+00
    274.000      98.56     1.7861    34.9162     6.5786    -0.0797     0.0740 0.0000e+00
    275.000      98.57     1.7857    34.9166     6.5790    -0.0778     0.0737 0.0000e+00
    276.000      98.56     1.7815    34.9171     6.5740    -0.0824     0.0742 0.0000e+00
    277.000      98.56     1.7741    34.9170     6.5688    -0.0753     0.0769 0.0000e+00
    278.000      98.56     1.7379    34.9170     6.5686    -0.0744     0.1988 0.0000e+00
    279.000      98.56     1.7181    34.9193     6.5612    -0.0780     0.0775 0.0000e+00
    280.000      98.56     1.7070    34.9178     6.5717    -0.0788     0.0771 0.0000e+00
    281.000      98.56     1.6950    34.9155     6.5766    -0.0837     0.0767 0.0000e+00
    282.000      98.56     1.6840    34.9154     6.5795    -0.0823     0.0725 0.0000e+00
    283.000      98.56     1.6671    34.9155     6.5835    -0.0752     0.0719 0.0000e+00
    284.000      98.56     1.6415    34.9169     6.5859    -0.0715     0.0749 0.0000e+00
    285.000      98.56     1.6552    34.9172     6.5794    -0.0773     0.0749 0.0000e+00
    286.000      98.56     1.6357    34.9159     6.5867    -0.0767     0.0749 0.0000e+00
    287.000      98.56     1.6267    34.9173     6.5776    -0.0866     0.0738 0.0000e+00
    288.000      98.56     1.6234    34.9177     6.5766    -0.0866     0.0733 0.0000e+00
    289.000      98.56     1.6241    34.9177     6.5699    -0.0799     0.0761 0.0000e+00
    290.000      98.56     1.6107    34.9176     6.5551    -0.0940     0.0758 0.0000e+00
    291.000      98.56     1.5835    34.9189     6.5530    -0.0821     0.0742 0.0000e+00
    292.000      98.56     1.5812    34.9185     6.5496    -0.0876     0.0744 0.0000e+00
    293.000      98.56     1.5811    34.9184     6.5480    -0.0868     0.0739 0.0000e+00
    294.000      98.56     1.5736    34.9179     6.5488    -0.0823     0.0726 0.0000e+00
    295.000      98.56     1.5568    34.9182     6.5520    -0.0887     0.0712 0.0000e+00
    296.000      98.56     1.5466    34.9184     6.5458    -0.0938     0.0704 0.0000e+00
    297.000      98.56     1.5329    34.9191     6.5471    -0.1024     0.0736 0.0000e+00
    298.000      98.56     1.5072    34.9176     6.5533    -0.1042     0.0742 0.0000e+00
    299.000      98.56     1.4855    34.9182     6.5584    -0.0969     0.0730 0.0000e+00
    300.000      98.56     1.4739    34.9232     6.5602    -0.0912     0.0735 0.0000e+00
    301.000      98.56     1.4628    34.9181     6.5657    -0.1042     0.0726 0.0000e+00
    302.000      98.56     1.4572    34.9177     6.5567    -0.0966     0.0715 0.0000e+00
    303.000      98.56     1.4534    34.9174     6.5576    -0.1059     0.0706 0.0000e+00
    304.000      98.56     1.4479    34.9194     6.5595    -0.1047     0.0741 0.0000e+00
    305.000      98.56     1.4290    34.9185     6.5609    -0.0960     0.0757 0.0000e+00
    306.000      98.56     1.4102    34.9177     6.5558    -0.0979     0.0712 0.0000e+00
    307.000      98.56     1.4035    34.9175     6.5540    -0.1224     0.0725 0.0000e+00
    308.000      98.56     1.3937    34.9189     6.5585    -0.1084     0.0739 0.0000e+00
    309.000      98.56     1.3844    34.9188     6.5586    -0.1110     0.0753 0.0000e+00
    310.000      98.56     1.3761    34.9174     6.5614    -0.0915     0.0734 0.0000e+00
    311.000      98.56     1.3710    34.9172     6.5595    -0.0924     0.0760 0.0000e+00
    312.000      98.56     1.3550    34.9171     6.5669    -0.1079     0.0759 0.0000e+00
    313.000      98.56     1.3448    34.9189     6.5625    -0.1100     0.0723 0.0000e+00
    314.000      98.56     1.3355    34.9192     6.5617    -0.1077     0.0768 0.0000e+00
    315.000      98.56     1.3135    34.9171     6.5594    -0.1113     0.0733 0.0000e+00
    316.000      98.56     1.3039    34.9173     6.5610    -0.1084     0.0743 0.0000e+00
    317.000      98.56     1.2994    34.9172     6.5654    -0.1097     0.0735 0.0000e+00
    318.000      98.56     1.3016    34.9168     6.5670    -0.1184     0.0748 0.0000e+00
    319.000      98.56     1.2897    34.9167     6.5699    -0.1054     0.0735 0.0000e+00
    320.000      98.56     1.2796    34.9165     6.5712    -0.1110     0.0729 0.0000e+00
    321.000      98.56     1.2707    34.9167     6.5682    -0.1275     0.0727 0.0000e+00
    322.000      98.56     1.2535    34.9175     6.5686    -0.1119     0.0726 0.0000e+00
    323.000      98.56     1.2485    34.9178     6.5665    -0.1279     0.0733 0.0000e+00
    324.000      98.56     1.2403    34.9163     6.5715    -0.1170     0.0752 0.0000e+00
    325.000      98.56     1.2345    34.9161     6.5756    -0.1120     0.0729 0.0000e+00
    326.000      98.56     1.2262    34.9173     6.5754    -0.1192     0.0726 0.0000e+00
    327.000      98.56     1.2112    34.9167     6.5808    -0.1325     0.0736 0.0000e+00
    328.000      98.56     1.1986    34.9160     6.5783    -0.1198     0.0750 0.0000e+00
    329.000      98.56     1.1909    34.9163     6.5764    -0.1194     0.0702 0.0000e+00
    330.000      98.56     1.1857    34.9161     6.5833    -0.1201     0.0704 0.0000e+00
    331.000      98.56     1.1818    34.9154     6.5861    -0.1225     0.0694 0.0000e+00
    332.000      98.56     1.1773    34.9153     6.5823    -0.1328     0.0689 0.0000e+00
    333.000      98.56     1.1675    34.9153     6.5777    -0.1321     0.0742 0.0000e+00
    334.000      98.56     1.1554    34.9155     6.5771    -0.1324     0.0687 0.0000e+00
    335.000      98.56     1.1454    34.9155     6.5809    -0.1371     0.0680 0.0000e+00
    336.000      98.56     1.1340    34.9153     6.5849    -0.1324     0.0717 0.0000e+00
    337.000      98.56     1.1262    34.9156     6.5872    -0.1370     0.0699 0.0000e+00
    338.000      98.56     1.1230    34.9150     6.5897    -0.1326     0.0699 0.0000e+00
    339.000      98.56     1.1212    34.9149     6.5897    -0.1280     0.0692 0.0000e+00
    340.000      98.56     1.1137    34.9148     6.5853    -0.1198     0.0689 0.0000e+00
    341.000      98.56     1.0983    34.9151     6.5897    -0.1288     0.0733 0.0000e+00
    342.000      98.56     1.0911    34.9152     6.5897    -0.1328     0.0733 0.0000e+00
    343.000      98.56     1.0832    34.9151     6.5917    -0.1228     0.0697 0.0000e+00
    344.000      98.56     1.0754    34.9150     6.5919    -0.1187     0.0661 0.0000e+00
    345.000      98.56     1.0658    34.9148     6.5925    -0.1367     0.0705 0.0000e+00
    346.000      98.56     1.0560    34.9148     6.5845    -0.1234     0.0721 0.0000e+00
    347.000      98.56     1.0534    34.9153     6.5865    -0.1161     0.0687 0.0000e+00
    348.000      98.56     1.0465    34.9145     6.5944    -0.1331     0.0676 0.0000e+00
    349.000      98.56     1.0353    34.9144     6.5887    -0.1321     0.0669 0.0000e+00
    350.000      98.56     1.0281    34.9147     6.5845    -0.1328     0.0652 0.0000e+00
    351.000      98.56     1.0262    34.9157     6.5888    -0.1240     0.0740 0.0000e+00
    352.000      98.56     1.0193    34.9141     6.5936    -0.1328     0.0696 0.0000e+00
    353.000      98.56     1.0172    34.9141     6.5950    -0.1458     0.0678 0.0000e+00
    354.000      98.56     1.0137    34.9139     6.5980    -0.1377     0.0685 0.0000e+00
    355.000      98.56     1.0029    34.9138     6.5966    -0.1364     0.0664 0.0000e+00
    356.000      98.56     0.9829    34.9141     6.5984    -0.1320     0.0675 0.0000e+00
    357.000      98.56     0.9781    34.9139     6.5975    -0.1320     0.0709 0.0000e+00
    358.000      98.56     0.9757    34.9137     6.6152    -0.1299     0.0730 0.0000e+00
    359.000      98.56     0.9691    34.9134     6.5993    -0.1198     0.0726 0.0000e+00
    360.000      98.56     0.9495    34.9135     6.6046    -0.1210     0.0683 0.0000e+00
    361.000      98.56     0.9258    34.9138     6.6021    -0.1354     0.0819 0.0000e+00
    362.000      98.56     0.9146    34.9134     6.6087    -0.1190     0.0758 0.0000e+00
    363.000      98.56     0.9089    34.9131     6.6067    -0.1285     0.0706 0.0000e+00
    364.000      98.56     0.8941    34.9128     6.6181    -0.1150     0.0706 0.0000e+00
    365.000      98.56     0.8755    34.9148     6.6256    -0.1097     0.0723 0.0000e+00
    366.000      98.56     0.8582    34.9114     6.6370    -0.1172     0.0740 0.0000e+00
    367.000      98.56     0.8461    34.9114     6.6445    -0.1198     0.0677 0.0000e+00
    368.000      98.56     0.8397    34.9114     6.6505    -0.1062     0.0681 0.0000e+00
    369.000      98.56     0.8380    34.9114     6.6551    -0.1198     0.0700 0.0000e+00
    370.000      98.56     0.8327    34.9114     6.6730    -0.1153     0.0699 0.0000e+00
    371.000      98.56     0.8150    34.9111     6.6710    -0.1118     0.0726 0.0000e+00
    372.000      98.56     0.8110    34.9111     6.6723    -0.1194     0.0726 0.0000e+00
    373.000      98.56     0.8020    34.9108     6.6696    -0.1196     0.0723 0.0000e+00
    374.000      98.56     0.7840    34.9112     6.6687    -0.1077     0.0700 0.0000e+00
    375.000      98.56     0.7721    34.9105     6.6723    -0.1180     0.0693 0.0000e+00
    376.000      98.56     0.7650    34.9101     6.6762    -0.1188     0.0707 0.0000e+00
    377.000      98.56     0.7621    34.9099     6.6849    -0.1191     0.0693 0.0000e+00
    378.000      98.56     0.7604    34.9097     6.6911    -0.1146     0.0694 0.0000e+00
    379.000      98.56     0.7578    34.9095     6.6888    -0.1124     0.0678 0.0000e+00
    380.000      98.56     0.7510    34.9095     6.6884    -0.1147     0.0690 0.0000e+00
    381.000      98.56     0.7380    34.9090     6.6894    -0.1108     0.0701 0.0000e+00
    382.000      98.56     0.7258    34.9093     6.6882    -0.1108     0.0692 0.0000e+00
    383.000      98.56     0.7205    34.9092     6.6975    -0.1157     0.0687 0.0000e+00
    384.000      98.56     0.7145    34.9095     6.6989    -0.1066     0.0722 0.0000e+00
    385.000      98.56     0.7046    34.9087     6.6976    -0.1015     0.0688 0.0000e+00
    386.000      98.56     0.6921    34.9086     6.7020    -0.1111     0.0703 0.0000e+00
    387.000      98.56     0.6825    34.9088     6.6992    -0.1110     0.0727 0.0000e+00
    388.000      98.56     0.6809    34.9089     6.6980    -0.1110     0.0731 0.0000e+00
    389.000      98.56     0.6782    34.9084     6.7132    -0.1183     0.0693 0.0000e+00
    390.000      98.56     0.6689    34.9082     6.7127    -0.1194     0.0678 0.0000e+00
    391.000      98.56     0.6604    34.9085     6.7127    -0.1074     0.0729 0.0000e+00
    392.000      98.56     0.6511    34.9086     6.7154    -0.1080     0.0725 0.0000e+00
    393.000      98.56     0.6456    34.9085     6.7123    -0.1147     0.0687 0.0000e+00
    394.000      98.56     0.6384    34.9090     6.7153    -0.1059     0.0691 0.0000e+00
    395.000      98.56     0.6322    34.9090     6.7142    -0.1110     0.0719 0.0000e+00
    396.000      98.56     0.6279    34.9092     6.7092    -0.1095     0.0703 0.0000e+00
    397.000      98.56     0.6202    34.9083     6.7053    -0.1026     0.0700 0.0000e+00
    398.000      98.56     0.6076    34.9085     6.7116    -0.1037     0.0701 0.0000e+00
    399.000      98.56     0.6019    34.9085     6.7098    -0.1058     0.0701 0.0000e+00
    400.000      98.56     0.5976    34.9085     6.7063    -0.1089     0.0699 0.0000e+00
    401.000      98.56     0.5919    34.9088     6.7151    -0.1076     0.0714 0.0000e+00
    402.000      98.56     0.5856    34.9089     6.7175    -0.1112     0.0702 0.0000e+00
    403.000      98.56     0.5772    34.9082     6.7165    -0.1058     0.0730 0.0000e+00
    404.000      98.56     0.5723    34.9080     6.7143    -0.1036     0.0731 0.0000e+00
    405.000      98.56     0.5713    34.9082     6.7098    -0.1089     0.0727 0.0000e+00
    406.000      98.56     0.5759    34.9088     6.7127    -0.1115     0.0726 0.0000e+00
    407.000      98.56     0.5657    34.9092     6.7153    -0.1117     0.0712 0.0000e+00
    408.000      98.56     0.5488    34.9087     6.6925    -0.1110     0.0701 0.0000e+00
    409.000      98.56     0.5499    34.9092     6.6902    -0.1110     0.0701 0.0000e+00
    410.000      98.56     0.5493    34.9092     6.7031    -0.0927     0.0682 0.0000e+00
    411.000      98.56     0.5455    34.9090     6.6965    -0.0960     0.0726 0.0000e+00
    412.000      98.56     0.5382    34.9087     6.6927    -0.1058     0.0719 0.0000e+00
    413.000      98.56     0.5326    34.9089     6.6910    -0.1065     0.0701 0.0000e+00
    414.000      98.56     0.5322    34.9085     6.7075    -0.1029     0.0742 0.0000e+00
    415.000      98.56     0.5307    34.9087     6.7104    -0.1037     0.0695 0.0000e+00
    416.000      98.56     0.5257    34.9089     6.7071    -0.0932     0.0701 0.0000e+00
    417.000      98.56     0.5217    34.9095     6.7011    -0.1004     0.0720 0.0000e+00
    418.000      98.56     0.5170    34.9094     6.6947    -0.0949     0.0707 0.0000e+00
    419.000      98.56     0.5167    34.9095     6.6852    -0.0968     0.0693 0.0000e+00
    420.000      98.56     0.5131    34.9089     6.6893    -0.0994     0.0741 0.0000e+00
    421.000      98.56     0.5081    34.9089     6.6838    -0.1038     0.0703 0.0000e+00
    422.000      98.56     0.5017    34.9087     6.6927    -0.1051     0.0726 0.0000e+00
    423.000      98.56     0.4906    34.9091     6.6920    -0.1110     0.0721 0.0000e+00
    424.000      98.56     0.4931    34.9092     6.6856    -0.1092     0.0713 0.0000e+00
    425.000      98.56     0.4950    34.9094     6.6933    -0.0987     0.0747 0.0000e+00
    426.000      98.56     0.4943    34.9093     6.6910    -0.1120     0.0742 0.0000e+00
    427.000      98.56     0.4913    34.9092     6.6768    -0.1077     0.0757 0.0000e+00
    428.000      98.56     0.4876    34.9094     6.6745    -0.1108     0.0709 0.0000e+00
    429.000      98.56     0.4832    34.9094     6.6792    -0.0936     0.0726 0.0000e+00
    430.000      98.56     0.4796    34.9095     6.6749    -0.0867     0.0721 0.0000e+00
    431.000      98.56     0.4790    34.9095     6.6769    -0.0992     0.0721 0.0000e+00
    432.000      98.56     0.4776    34.9092     6.6782    -0.0997     0.0704 0.0000e+00
    433.000      98.56     0.4752    34.9092     6.6731    -0.0939     0.0724 0.0000e+00
    434.000      98.56     0.4728    34.9094     6.6757    -0.0922     0.0726 0.0000e+00
    435.000      98.56     0.4716    34.9092     6.6788    -0.1010     0.0705 0.0000e+00
    436.000      98.56     0.4682    34.9092     6.6782    -0.0922     0.0727 0.0000e+00
    437.000      98.56     0.4624    34.9093     6.6793    -0.0823     0.0713 0.0000e+00
    438.000      98.56     0.4604    34.9092     6.6820    -0.0873     0.0713 0.0000e+00
    439.000      98.56     0.4582    34.9092     6.6794    -0.0877     0.0710 0.0000e+00
    440.000      98.56     0.4483    34.9090     6.6768    -0.0906     0.0695 0.0000e+00
    441.000      98.56     0.4459    34.9091     6.6760    -0.0818     0.0683 0.0000e+00
    442.000      98.56     0.4445    34.9091     6.6783    -0.0866     0.0691 0.0000e+00
    443.000      98.56     0.4435    34.9089     6.6836    -0.0861     0.0722 0.0000e+00
    444.000      98.56     0.4366    34.9089     6.6858    -0.0893     0.0744 0.0000e+00
    445.000      98.56     0.4291    34.9090     6.6840    -0.0911     0.0728 0.0000e+00
    446.000      98.56     0.4252    34.9089     6.6858    -0.0773     0.0700 0.0000e+00
    447.000      98.56     0.4222    34.9088     6.6891    -0.0825     0.0714 0.0000e+00
    448.000      98.56     0.4203    34.9089     6.6898    -0.0827     0.0704 0.0000e+00
    449.000      98.56     0.4184    34.9088     6.6914    -0.0821     0.0688 0.0000e+00
    450.000      98.56     0.4177    34.9087     6.6895    -0.0821     0.0720 0.0000e+00
    451.000      98.56     0.4146    34.9087     6.6836    -0.0819     0.0715 0.0000e+00
    452.000      98.56     0.4106    34.9088     6.6848    -0.0824     0.0736 0.0000e+00
    453.000      98.56     0.4012    34.9089     6.6865    -0.0845     0.0693 0.0000e+00
    454.000      98.56     0.3933    34.9089     6.6903    -0.0922     0.0728 0.0000e+00
    455.000      98.56     0.3879    34.9087     6.6945    -0.0902     0.0750 0.0000e+00
    456.000      98.56     0.3744    34.9091     6.6976    -0.0975     0.0751 0.0000e+00
    457.000      98.56     0.3656    34.9090     6.6992    -0.0962     0.0721 0.0000e+00
    458.000      98.56     0.3588    34.9090     6.6938    -0.0901     0.0722 0.0000e+00
    459.000      98.56     0.3488    34.9087     6.6979    -0.1088     0.0677 0.0000e+00
    460.000      98.56     0.3390    34.9089     6.6960    -0.0897     0.0724 0.0000e+00
    461.000      98.56     0.3324    34.9089     6.7013    -0.0855     0.0694 0.0000e+00
    462.000      98.56     0.3270    34.9088     6.7049    -0.0909     0.0716 0.0000e+00
    463.000      98.56     0.3229    34.9086     6.7090    -0.0925     0.0731 0.0000e+00
    464.000      98.56     0.3171    34.9085     6.7085    -0.1015     0.0696 0.0000e+00
    465.000      98.56     0.3111    34.9085     6.7002    -0.0898     0.0692 0.0000e+00
    466.000      98.56     0.3055    34.9085     6.7075    -0.0914     0.0740 0.0000e+00
    467.000      98.56     0.3048    34.9087     6.7139    -0.0983     0.0732 0.0000e+00
    468.000      98.56     0.3011    34.9082     6.7196    -0.0960     0.0736 0.0000e+00
    469.000      98.56     0.2965    34.9081     6.7167    -0.1012     0.0724 0.0000e+00
    470.000      98.56     0.2894    34.9086     6.7163    -0.0827     0.0702 0.0000e+00
    471.000      98.56     0.2825    34.9088     6.7188    -0.0977     0.0708 0.0000e+00
    472.000      98.56     0.2813    34.9086     6.7146    -0.0934     0.0735 0.0000e+00
    473.000      98.56     0.2647    34.9085     6.7213    -0.0818     0.0740 0.0000e+00
    474.000      98.56     0.2596    34.9085     6.7149    -0.0911     0.0766 0.0000e+00
    475.000      98.56     0.2573    34.9083     6.7161    -0.0926     0.0751 0.0000e+00
    476.000      98.56     0.2562    34.9082     6.7179    -0.0820     0.0743 0.0000e+00
    477.000      98.56     0.2517    34.9081     6.7140    -0.0874     0.0713 0.0000e+00
    478.000      98.56     0.2465    34.9082     6.7140    -0.0845     0.0703 0.0000e+00
    479.000      98.56     0.2435    34.9083     6.7190    -0.0963     0.0738 0.0000e+00
    480.000      98.56     0.2407    34.9082     6.7200    -0.0932     0.0730 0.0000e+00
    481.000      98.56     0.2384    34.9081     6.7211    -0.0900     0.0725 0.0000e+00
    482.000      98.56     0.2367    34.9082     6.7183    -0.0915     0.0699 0.0000e+00
    483.000      98.56     0.2371    34.9080     6.7207    -0.0903     0.0728 0.0000e+00
    484.000      98.56     0.2358    34.9078     6.7202    -0.0914     0.0714 0.0000e+00
    485.000      98.56     0.2300    34.9081     6.7186    -0.0917     0.0702 0.0000e+00
    486.000      98.56     0.2238    34.9081     6.7149    -0.0910     0.0690 0.0000e+00
    487.000      98.56     0.2188    34.9085     6.7177    -0.0979     0.0691 0.0000e+00
    488.000      98.56     0.2182    34.9083     6.7152    -0.0805     0.0705 0.0000e+00
    489.000      98.56     0.2087    34.9084     6.7181    -0.0774     0.0733 0.0000e+00
    490.000      98.56     0.2059    34.9083     6.7145    -0.0866     0.0740 0.0000e+00
    491.000      98.56     0.2027    34.9085     6.7217    -0.0869     0.0740 0.0000e+00
    492.000      98.56     0.1985    34.9083     6.7201    -0.0851     0.0736 0.0000e+00
    493.000      98.56     0.1941    34.9082     6.7176    -0.0880     0.0750 0.0000e+00
    494.000      98.56     0.1912    34.9082     6.7171    -0.1030     0.0728 0.0000e+00
    495.000      98.56     0.1899    34.9084     6.7192    -0.0811     0.0727 0.0000e+00
    496.000      98.56     0.1909    34.9078     6.7164    -0.0775     0.0740 0.0000e+00
    497.000      98.56     0.1854    34.9082     6.7210    -0.0824     0.0772 0.0000e+00
    498.000      98.55     0.1788    34.9082     6.7185    -0.0821     0.0701 0.0000e+00
    499.000      98.56     0.1751    34.9085     6.7213    -0.0999     0.0742 0.0000e+00
    500.000      98.56     0.1773    34.9082     6.7191    -0.0939     0.0730 0.0000e+00
    501.000      98.55     0.1705    34.9075     6.7261    -0.0814     0.0718 0.0000e+00
    502.000      98.56     0.1678    34.9082     6.7224    -0.0922     0.0727 0.0000e+00
    503.000      98.55     0.1662    34.9082     6.7183    -0.0909     0.0727 0.0000e+00
    504.000      98.56     0.1667    34.9081     6.7182    -0.0979     0.0703 0.0000e+00
    505.000      98.56     0.1620    34.9080     6.7192    -0.0937     0.0736 0.0000e+00
    506.000      98.56     0.1604    34.9080     6.7224    -0.0981     0.0714 0.0000e+00
    507.000      98.56     0.1597    34.9081     6.7215    -0.0967     0.0723 0.0000e+00
    508.000      98.55     0.1590    34.9079     6.7218    -0.0980     0.0728 0.0000e+00
    509.000      98.56     0.1563    34.9080     6.7267    -0.0920     0.0705 0.0000e+00
    510.000      98.56     0.1544    34.9080     6.7208    -0.1008     0.0729 0.0000e+00
    511.000      98.56     0.1529    34.9081     6.7179    -0.0874     0.0734 0.0000e+00
    512.000      98.56     0.1472    34.9080     6.7223    -0.0818     0.0727 0.0000e+00
    513.000      98.56     0.1393    34.9083     6.7218    -0.0820     0.0727 0.0000e+00
    514.000      98.56     0.1352    34.9084     6.7212    -0.0827     0.0727 0.0000e+00
    515.000      98.56     0.1336    34.9083     6.7298    -0.0826     0.0727 0.0000e+00
    516.000      98.56     0.1354    34.9083     6.7211    -0.0923     0.0774 0.0000e+00
    517.000      98.56     0.1352    34.9079     6.7230    -0.0817     0.0740 0.0000e+00
    518.000      98.56     0.1346    34.9080     6.7255    -0.0785     0.0764 0.0000e+00
    519.000      98.56     0.1334    34.9080     6.7193    -0.0819     0.0729 0.0000e+00
    520.000      98.56     0.1333    34.9081     6.7224    -0.0827     0.0750 0.0000e+00
    521.000      98.56     0.1310    34.9081     6.7220    -0.0914     0.0727 0.0000e+00
    522.000      98.56     0.1301    34.9083     6.7227    -0.0833     0.0743 0.0000e+00
    523.000      98.56     0.1302    34.9082     6.7208    -0.0829     0.0735 0.0000e+00
    524.000      98.56     0.1271    34.9082     6.7211    -0.0802     0.0774 0.0000e+00
    525.000      98.56     0.1209    34.9085     6.7141    -0.0788     0.0754 0.0000e+00
    526.000      98.56     0.1187    34.9086     6.7114    -0.0854     0.0764 0.0000e+00
    527.000      98.56     0.1181    34.9084     6.7093    -0.0849     0.0749 0.0000e+00
    528.000      98.56     0.1181    34.9084     6.7116    -0.0815     0.0726 0.0000e+00
    529.000      98.56     0.1149    34.9082     6.7175    -0.0795     0.0726 0.0000e+00
    530.000      98.56     0.1131    34.9082     6.7172    -0.0834     0.0727 0.0000e+00
    531.000      98.56     0.1113    34.9083     6.7140    -0.0798     0.0743 0.0000e+00
    532.000      98.56     0.1090    34.9083     6.7189    -0.0776     0.0716 0.0000e+00
    533.000      98.56     0.1042    34.9083     6.7106    -0.0817     0.0702 0.0000e+00
    534.000      98.56     0.1015    34.9082     6.7134    -0.0836     0.0726 0.0000e+00
    535.000      98.55     0.1004    34.9082     6.7162    -0.0871     0.0753 0.0000e+00
    536.000      98.56     0.0971    34.9082     6.7251    -0.0742     0.0759 0.0000e+00
    537.000      98.56     0.0902    34.9082     6.7290    -0.0791     0.0727 0.0000e+00
    538.000      98.56     0.0881    34.9082     6.7206    -0.0822     0.0727 0.0000e+00
    539.000      98.56     0.0878    34.9084     6.7200    -0.0822     0.0703 0.0000e+00
    540.000      98.56     0.0854    34.9081     6.7250    -0.0804     0.0715 0.0000e+00
    541.000      98.56     0.0799    34.9082     6.7245    -0.0776     0.0752 0.0000e+00
    542.000      98.55     0.0783    34.9083     6.7221    -0.0956     0.0728 0.0000e+00
    543.000      98.55     0.0772    34.9087     6.7216    -0.0865     0.0730 0.0000e+00
    544.000      98.56     0.0750    34.9082     6.7270    -0.0838     0.0704 0.0000e+00
    545.000      98.55     0.0733    34.9081     6.7258    -0.0795     0.0758 0.0000e+00
    546.000      98.55     0.0713    34.9082     6.7231    -0.0745     0.0735 0.0000e+00
    547.000      98.55     0.0704    34.9082     6.7208    -0.0868     0.0737 0.0000e+00
    548.000      98.55     0.0692    34.9081     6.7279    -0.0973     0.0712 0.0000e+00
    549.000      98.55     0.0683    34.9081     6.7305    -0.0844     0.0702 0.0000e+00
    550.000      98.55     0.0663    34.9081     6.7293    -0.0893     0.0740 0.0000e+00
    551.000      98.56     0.0652    34.9083     6.7241    -0.0864     0.0759 0.0000e+00
    552.000      98.56     0.0640    34.9082     6.7302    -0.0903     0.0774 0.0000e+00
    553.000      98.55     0.0595    34.9082     6.7258    -0.0831     0.0741 0.0000e+00
    554.000      98.55     0.0573    34.9083     6.7194    -0.0939     0.0685 0.0000e+00
    555.000      98.55     0.0542    34.9083     6.7226    -0.1022     0.0716 0.0000e+00
    556.000      98.56     0.0522    34.9082     6.7266    -0.0859     0.0763 0.0000e+00
    557.000      98.55     0.0511    34.9082     6.7222    -0.0844     0.0757 0.0000e+00
    558.000      98.55     0.0492    34.9083     6.7243    -0.0838     0.0744 0.0000e+00
    559.000      98.55     0.0488    34.9083     6.7257    -0.0903     0.0748 0.0000e+00
    560.000      98.55     0.0482    34.9083     6.7232    -0.1153     0.0728 0.0000e+00
    561.000      98.55     0.0460    34.9084     6.7238    -0.0949     0.0733 0.0000e+00
    562.000      98.55     0.0428    34.9085     6.7280    -0.1084     0.0735 0.0000e+00
    563.000      98.55     0.0418    34.9085     6.7272    -0.1007     0.0726 0.0000e+00
    564.000      98.55     0.0414    34.9084     6.7282    -0.0952     0.0725 0.0000e+00
    565.000      98.55     0.0409    34.9085     6.7210    -0.1033     0.0709 0.0000e+00
    566.000      98.55     0.0386    34.9085     6.7215    -0.1114     0.0711 0.0000e+00
    567.000      98.55     0.0371    34.9084     6.7196    -0.0993     0.0690 0.0000e+00
    568.000      98.55     0.0359    34.9084     6.7186    -0.1022     0.0724 0.0000e+00
    569.000      98.55     0.0334    34.9084     6.7221    -0.1033     0.0727 0.0000e+00
    570.000      98.55     0.0317    34.9085     6.7225    -0.1089     0.0727 0.0000e+00
    571.000      98.55     0.0313    34.9085     6.7234    -0.1110     0.0727 0.0000e+00
    572.000      98.55     0.0311    34.9084     6.7243    -0.1110     0.0726 0.0000e+00
    573.000      98.55     0.0303    34.9083     6.7210    -0.1070     0.0747 0.0000e+00
    574.000      98.55     0.0286    34.9085     6.7207    -0.1000     0.0730 0.0000e+00
    575.000      98.55     0.0277    34.9086     6.7203    -0.1001     0.0715 0.0000e+00
    576.000      98.55     0.0282    34.9085     6.7231    -0.0909     0.0737 0.0000e+00
    577.000      98.55     0.0267    34.9084     6.7209    -0.1013     0.0689 0.0000e+00
    578.000      98.55     0.0259    34.9084     6.7205    -0.0948     0.0710 0.0000e+00
    579.000      98.55     0.0252    34.9085     6.7184    -0.0999     0.0727 0.0000e+00
    580.000      98.55     0.0243    34.9086     6.7180    -0.0887     0.0727 0.0000e+00
    581.000      98.55     0.0245    34.9084     6.7196    -0.0899     0.0727 0.0000e+00
    582.000      98.55     0.0215    34.9087     6.7202    -0.0918     0.0691 0.0000e+00
    583.000      98.55     0.0198    34.9087     6.7209    -0.1040     0.0708 0.0000e+00
    584.000      98.55     0.0177    34.9085     6.7151    -0.1071     0.0724 0.0000e+00
    585.000      98.55     0.0172    34.9086     6.7123    -0.0978     0.0725 0.0000e+00
    586.000      98.55     0.0159    34.9084     6.7164    -0.0915     0.0742 0.0000e+00
    587.000      98.55     0.0139    34.9087     6.7182    -0.0856     0.0761 0.0000e+00
    588.000      98.55     0.0136    34.9086     6.7178    -0.0961     0.0750 0.0000e+00
    589.000      98.55     0.0119    34.9086     6.7204    -0.1023     0.0760 0.0000e+00
    590.000      98.56     0.0091    34.9084     6.7107    -0.0899     0.0777 0.0000e+00
    591.000      98.55     0.0078    34.9088     6.7158    -0.0813     0.0789 0.0000e+00
    592.000      98.55     0.0050    34.9087     6.7143    -0.0823     0.0721 0.0000e+00
    593.000      98.55     0.0004    34.9089     6.7131    -0.0779     0.0761 0.0000e+00
    594.000      98.55     0.0009    34.9088     6.7153    -0.0828     0.0809 0.0000e+00
    595.000      98.55    -0.0003    34.9088     6.7184    -0.0864     0.0723 0.0000e+00
    596.000      98.55    -0.0010    34.9088     6.7261    -0.0775     0.0741 0.0000e+00
    597.000      98.56    -0.0037    34.9090     6.7200    -0.0745     0.0781 0.0000e+00
    598.000      98.55    -0.0050    34.9090     6.7145    -0.0723     0.0738 0.0000e+00
    599.000      98.55    -0.0080    34.9089     6.7090    -0.0669     0.0766 0.0000e+00
    600.000      98.55    -0.0101    34.9089     6.7101    -0.0792     0.0735 0.0000e+00
    601.000      98.55    -0.0133    34.9090     6.7105    -0.0828     0.0747 0.0000e+00
    602.000      98.55    -0.0159    34.9091     6.7089    -0.0792     0.0770 0.0000e+00
    603.000      98.55    -0.0193    34.9090     6.7102    -0.0743     0.0744 0.0000e+00
    604.000      98.55    -0.0200    34.9091     6.7111    -0.0839     0.0749 0.0000e+00
    605.000      98.55    -0.0204    34.9090     6.7079    -0.0829     0.0737 0.0000e+00
    606.000      98.55    -0.0224    34.9090     6.7094    -0.0753     0.0730 0.0000e+00
    607.000      98.54    -0.0253    34.9090     6.7101    -0.0765     0.0751 0.0000e+00
    608.000      98.55    -0.0271    34.9089     6.7139    -0.0701     0.0745 0.0000e+00
    609.000      98.55    -0.0284    34.9090     6.7112    -0.0745     0.0737 0.0000e+00
    610.000      98.55    -0.0303    34.9090     6.7150    -0.0789     0.0739 0.0000e+00
    611.000      98.55    -0.0343    34.9091     6.7138    -0.0742     0.0700 0.0000e+00
    612.000      98.55    -0.0360    34.9091     6.7094    -0.0744     0.0715 0.0000e+00
    613.000      98.55    -0.0385    34.9092     6.7160    -0.0812     0.0727 0.0000e+00
    614.000      98.55    -0.0397    34.9091     6.7077    -0.0703     0.0742 0.0000e+00
    615.000      98.55    -0.0397    34.9091     6.7062    -0.0863     0.0708 0.0000e+00
    616.000      98.55    -0.0409    34.9089     6.7128    -0.0791     0.0726 0.0000e+00
    617.000      98.55    -0.0425    34.9090     6.7138    -0.0747     0.0749 0.0000e+00
    618.000      98.55    -0.0453    34.9090     6.7171    -0.0801     0.0723 0.0000e+00
    619.000      98.55    -0.0463    34.9090     6.7193    -0.0743     0.0806 0.0000e+00
    620.000      98.55    -0.0471    34.9090     6.7184    -0.0744     0.0754 0.0000e+00
    621.000      98.55    -0.0484    34.9091     6.7153    -0.0744     0.0765 0.0000e+00
    622.000      98.55    -0.0509    34.9091     6.7153    -0.0744     0.0737 0.0000e+00
    623.000      98.55    -0.0526    34.9091     6.7093    -0.0693     0.0727 0.0000e+00
    624.000      98.55    -0.0528    34.9090     6.7086    -0.0745     0.0736 0.0000e+00
    625.000      98.55    -0.0538    34.9090     6.7144    -0.0698     0.0735 0.0000e+00
    626.000      98.55    -0.0559    34.9092     6.7166    -0.0726     0.0731 0.0000e+00
    627.000      98.55    -0.0563    34.9092     6.7157    -0.0670     0.0759 0.0000e+00
    628.000      98.55    -0.0564    34.9091     6.7110    -0.0715     0.0726 0.0000e+00
    629.000      98.55    -0.0571    34.9091     6.7109    -0.0675     0.0748 0.0000e+00
    630.000      98.55    -0.0591    34.9092     6.7133    -0.0613     0.0758 0.0000e+00
    631.000      98.55    -0.0597    34.9091     6.7129    -0.0622     0.0726 0.0000e+00
    632.000      98.55    -0.0614    34.9092     6.7086    -0.0697     0.0775 0.0000e+00
    633.000      98.55    -0.0636    34.9093     6.7063    -0.0675     0.0761 0.0000e+00
    634.000      98.55    -0.0649    34.9093     6.7090    -0.0685     0.0751 0.0000e+00
    635.000      98.55    -0.0658    34.9093     6.7059    -0.0479     0.0727 0.0000e+00
    636.000      98.55    -0.0669    34.9094     6.7013    -0.0581     0.0770 0.0000e+00
    637.000      98.55    -0.0702    34.9094     6.7058    -0.0650     0.0753 0.0000e+00
    638.000      98.55    -0.0710    34.9093     6.7011    -0.0592     0.0749 0.0000e+00
    639.000      98.55    -0.0757    34.9094     6.7001    -0.0539     0.0772 0.0000e+00
    640.000      98.55    -0.0759    34.9094     6.7054    -0.0593     0.0756 0.0000e+00
    641.000      98.55    -0.0764    34.9094     6.7099    -0.0541     0.0742 0.0000e+00
    642.000      98.55    -0.0772    34.9093     6.7060    -0.0653     0.0756 0.0000e+00
    643.000      98.55    -0.0785    34.9093     6.7097    -0.0576     0.0775 0.0000e+00
    644.000      98.54    -0.0801    34.9094     6.7088    -0.0550     0.0788 0.0000e+00
    645.000      98.55    -0.0811    34.9095     6.7074    -0.0590     0.0759 0.0000e+00
    646.000      98.55    -0.0819    34.9093     6.7047    -0.0583     0.0766 0.0000e+00
    647.000      98.54    -0.0853    34.9095     6.7020    -0.0420     0.0784 0.0000e+00
    648.000      98.55    -0.0878    34.9095     6.7009    -0.0470     0.0838 0.0000e+00
    649.000      98.55    -0.0912    34.9095     6.7040    -0.0491     0.0756 0.0000e+00
    650.000      98.54    -0.0922    34.9095     6.7060    -0.0542     0.0765 0.0000e+00
    651.000      98.54    -0.0932    34.9095     6.7051    -0.0538     0.0765 0.0000e+00
    652.000      98.55    -0.0945    34.9095     6.7032    -0.0527     0.0783 0.0000e+00
    653.000      98.55    -0.0976    34.9095     6.7052    -0.0510     0.0761 0.0000e+00
    654.000      98.54    -0.0988    34.9096     6.7044    -0.0585     0.0763 0.0000e+00
    655.000      98.54    -0.1010    34.9096     6.7040    -0.0554     0.0783 0.0000e+00
    656.000      98.55    -0.1027    34.9096     6.7041    -0.0519     0.0743 0.0000e+00
    657.000      98.54    -0.1031    34.9096     6.6997    -0.0528     0.0751 0.0000e+00
    658.000      98.54    -0.1040    34.9096     6.7027    -0.0569     0.0760 0.0000e+00
    659.000      98.54    -0.1064    34.9095     6.7032    -0.0522     0.0729 0.0000e+00
    660.000      98.54    -0.1102    34.9097     6.7058    -0.0611     0.0741 0.0000e+00
    661.000      98.55    -0.1112    34.9097     6.7059    -0.0660     0.0728 0.0000e+00
    662.000      98.55    -0.1118    34.9096     6.7045    -0.0484     0.0748 0.0000e+00
    663.000      98.54    -0.1151    34.9100     6.7056    -0.0536     0.0728 0.0000e+00
    664.000      98.55    -0.1182    34.9096     6.7046    -0.0544     0.0728 0.0000e+00
    665.000      98.54    -0.1226    34.9098     6.7076    -0.0572     0.0739 0.0000e+00
    666.000      98.54    -0.1236    34.9098     6.6990    -0.0500     0.0751 0.0000e+00
    667.000      98.55    -0.1239    34.9097     6.7022    -0.0567     0.0770 0.0000e+00
    668.000      98.54    -0.1248    34.9098     6.7092    -0.0477     0.0753 0.0000e+00
    669.000      98.54    -0.1268    34.9097     6.7032    -0.0479     0.0762 0.0000e+00
    670.000      98.54    -0.1293    34.9097     6.7038    -0.0565     0.0753 0.0000e+00
    671.000      98.54    -0.1304    34.9097     6.7042    -0.0615     0.0736 0.0000e+00
    672.000      98.54    -0.1319    34.9097     6.7050    -0.0610     0.0750 0.0000e+00
    673.000      98.54    -0.1357    34.9098     6.7045    -0.0649     0.0751 0.0000e+00
    674.000      98.55    -0.1379    34.9098     6.7090    -0.0610     0.0749 0.0000e+00
    675.000      98.54    -0.1390    34.9098     6.7014    -0.0633     0.0750 0.0000e+00
    676.000      98.54    -0.1393    34.9098     6.7015    -0.0600     0.0732 0.0000e+00
    677.000      98.54    -0.1430    34.9098     6.7065    -0.0671     0.0737 0.0000e+00
    678.000      98.54    -0.1465    34.9100     6.7037    -0.0613     0.0751 0.0000e+00
    679.000      98.55    -0.1470    34.9099     6.7021    -0.0653     0.0750 0.0000e+00
    680.000      98.54    -0.1483    34.9099     6.7024    -0.0663     0.0708 0.0000e+00
    681.000      98.54    -0.1492    34.9099     6.7018    -0.0611     0.0741 0.0000e+00
    682.000      98.54    -0.1500    34.9098     6.7061    -0.0710     0.0759 0.0000e+00
    683.000      98.54    -0.1520    34.9099     6.7066    -0.0656     0.0716 0.0000e+00
    684.000      98.54    -0.1535    34.9098     6.7018    -0.0549     0.0792 0.0000e+00
    685.000      98.54    -0.1539    34.9099     6.7027    -0.0407     0.0824 0.0000e+00
    686.000      98.54    -0.1560    34.9099     6.7058    -0.0630     0.0741 0.0000e+00
    687.000      98.54    -0.1575    34.9100     6.7046    -0.0568     0.0748 0.0000e+00
    688.000      98.54    -0.1585    34.9098     6.7018    -0.0544     0.0751 0.0000e+00
    689.000      98.54    -0.1590    34.9099     6.7021    -0.0477     0.0750 0.0000e+00
    690.000      98.54    -0.1601    34.9098     6.6983    -0.0530     0.0751 0.0000e+00
    691.000      98.54    -0.1604    34.9099     6.7003    -0.0572     0.0750 0.0000e+00
    692.000      98.54    -0.1606    34.9097     6.7018    -0.0445     0.0721 0.0000e+00
    693.000      98.54    -0.1654    34.9100     6.6972    -0.0597     0.0761 0.0000e+00
    694.000      98.54    -0.1667    34.9100     6.6981    -0.0538     0.0764 0.0000e+00
    695.000      98.54    -0.1671    34.9099     6.7002    -0.0485     0.0738 0.0000e+00
    696.000      98.54    -0.1676    34.9099     6.7015    -0.0576     0.0737 0.0000e+00
    697.000      98.54    -0.1703    34.9099     6.7022    -0.0575     0.0766 0.0000e+00
    698.000      98.54    -0.1706    34.9099     6.6993    -0.0469     0.0741 0.0000e+00
    699.000      98.54    -0.1712    34.9099     6.7013    -0.0474     0.0832 0.0000e+00
    700.000      98.54    -0.1726    34.9099     6.7037    -0.0509     0.0746 0.0000e+00
    701.000      98.54    -0.1735    34.9099     6.7015    -0.0592     0.0802 0.0000e+00
    702.000      98.54    -0.1761    34.9100     6.7054    -0.0503     0.0785 0.0000e+00
    703.000      98.54    -0.1782    34.9100     6.7041    -0.0528     0.0764 0.0000e+00
    704.000      98.54    -0.1798    34.9099     6.7047    -0.0448     0.0735 0.0000e+00
    705.000      98.54    -0.1818    34.9099     6.7069    -0.0523     0.0741 0.0000e+00
    706.000      98.53    -0.1833    34.9100     6.6992    -0.0539     0.0749 0.0000e+00
    707.000      98.54    -0.1846    34.9099     6.6997    -0.0483     0.0774 0.0000e+00
    708.000      98.54    -0.1868    34.9100     6.7050    -0.0509     0.0743 0.0000e+00
    709.000      98.54    -0.1888    34.9100     6.7077    -0.0532     0.0726 0.0000e+00
    710.000      98.54    -0.1907    34.9100     6.7039    -0.0563     0.0744 0.0000e+00
    711.000      98.54    -0.1935    34.9101     6.7063    -0.0651     0.0789 0.0000e+00
    712.000      98.54    -0.1945    34.9101     6.7019    -0.0616     0.0769 0.0000e+00
    713.000      98.54    -0.1950    34.9100     6.7030    -0.0672     0.0812 0.0000e+00
    714.000      98.54    -0.1956    34.9100     6.7030    -0.0434     0.0738 0.0000e+00
    715.000      98.54    -0.1973    34.9100     6.6978    -0.0579     0.0799 0.0000e+00
    716.000      98.54    -0.2016    34.9102     6.7046    -0.0540     0.0799 0.0000e+00
    717.000      98.54    -0.2050    34.9101     6.6993    -0.0608     0.0770 0.0000e+00
    718.000      98.54    -0.2100    34.9102     6.7025    -0.0437     0.0728 0.0000e+00
    719.000      98.53    -0.2124    34.9102     6.6975    -0.0492     0.0715 0.0000e+00
    720.000      98.53    -0.2123    34.9102     6.6940    -0.0581     0.0744 0.0000e+00
    721.000      98.54    -0.2135    34.9101     6.6954    -0.0464     0.0766 0.0000e+00
    722.000      98.54    -0.2143    34.9101     6.6985    -0.0534     0.0715 0.0000e+00
    723.000      98.53    -0.2147    34.9101     6.7021    -0.0581     0.0727 0.0000e+00
    724.000      98.53    -0.2148    34.9101     6.7010    -0.0542     0.0742 0.0000e+00
    725.000      98.53    -0.2153    34.9100     6.6992    -0.0626     0.0752 0.0000e+00
    726.000      98.54    -0.2169    34.9101     6.7004    -0.0508     0.0743 0.0000e+00
    727.000      98.53    -0.2178    34.9100     6.6989    -0.0596     0.0740 0.0000e+00
    728.000      98.54    -0.2199    34.9102     6.6982    -0.0544     0.0764 0.0000e+00
    729.000      98.54    -0.2208    34.9101     6.6875    -0.0483     0.0750 0.0000e+00
    730.000      98.54    -0.2231    34.9102     6.6936    -0.0566     0.0788 0.0000e+00
    731.000      98.54    -0.2237    34.9101     6.7000    -0.0495     0.0743 0.0000e+00
    732.000      98.54    -0.2244    34.9101     6.7030    -0.0522     0.0770 0.0000e+00
    733.000      98.54    -0.2258    34.9100     6.7063    -0.0472     0.0728 0.0000e+00
    734.000      98.54    -0.2270    34.9101     6.6995    -0.0475     0.0750 0.0000e+00
    735.000      98.54    -0.2276    34.9100     6.7077    -0.0472     0.0749 0.0000e+00
    736.000      98.54    -0.2287    34.9101     6.6988    -0.0412     0.0743 0.0000e+00
    737.000      98.53    -0.2298    34.9100     6.6989    -0.0496     0.0733 0.0000e+00
    738.000      98.53    -0.2315    34.9100     6.7006    -0.0534     0.0762 0.0000e+00
    739.000      98.54    -0.2328    34.9101     6.6984    -0.0480     0.0758 0.0000e+00
    740.000      98.53    -0.2337    34.9100     6.7009    -0.0523     0.0757 0.0000e+00
    741.000      98.53    -0.2341    34.9100     6.6966    -0.0446     0.0744 0.0000e+00
    742.000      98.54    -0.2343    34.9100     6.7018    -0.0553     0.0732 0.0000e+00
    743.000      98.53    -0.2346    34.9100     6.7026    -0.0410     0.0735 0.0000e+00
    744.000      98.53    -0.2361    34.9102     6.7036    -0.0484     0.0702 0.0000e+00
    745.000      98.53    -0.2363    34.9100     6.7009    -0.0475     0.0714 0.0000e+00
    746.000      98.53    -0.2371    34.9100     6.7039    -0.0433     0.0727 0.0000e+00
    747.000      98.54    -0.2383    34.9101     6.7052    -0.0480     0.0742 0.0000e+00
    748.000      98.53    -0.2408    34.9102     6.7001    -0.0492     0.0731 0.0000e+00
    749.000      98.53    -0.2407    34.9101     6.6999    -0.0573     0.0749 0.0000e+00
    750.000      98.53    -0.2413    34.9102     6.6964    -0.0474     0.0728 0.0000e+00
    751.000      98.53    -0.2406    34.9099     6.6985    -0.0529     0.0738 0.0000e+00
    752.000      98.53    -0.2412    34.9099     6.7031    -0.0396     0.0762 0.0000e+00
    753.000      98.54    -0.2422    34.9101     6.6995    -0.0441     0.0776 0.0000e+00
    754.000      98.53    -0.2426    34.9099     6.7016    -0.0482     0.0756 0.0000e+00
    755.000      98.54    -0.2432    34.9100     6.6998    -0.0457     0.0787 0.0000e+00
    756.000      98.53    -0.2444    34.9101     6.7021    -0.0339     0.0762 0.0000e+00
    757.000      98.53    -0.2462    34.9101     6.7001    -0.0475     0.0751 0.0000e+00
    758.000      98.53    -0.2472    34.9101     6.6995    -0.0478     0.0728 0.0000e+00
    759.000      98.53    -0.2483    34.9101     6.6977    -0.0476     0.0756 0.0000e+00
    760.000      98.53    -0.2488    34.9101     6.6968    -0.0431     0.0750 0.0000e+00
    761.000      98.53    -0.2500    34.9100     6.6944    -0.0553     0.0764 0.0000e+00
    762.000      98.53    -0.2512    34.9100     6.6992    -0.0384     0.0793 0.0000e+00
    763.000      98.53    -0.2527    34.9101     6.6940    -0.0398     0.0777 0.0000e+00
    764.000      98.53    -0.2551    34.9102     6.7000    -0.0465     0.0767 0.0000e+00
    765.000      98.53    -0.2586    34.9103     6.7047    -0.0445     0.0726 0.0000e+00
    766.000      98.53    -0.2591    34.9102     6.6974    -0.0588     0.0737 0.0000e+00
    767.000      98.53    -0.2598    34.9102     6.7008    -0.0461     0.0748 0.0000e+00
    768.000      98.53    -0.2615    34.9102     6.7004    -0.0434     0.0713 0.0000e+00
    769.000      98.53    -0.2626    34.9102     6.6996    -0.0412     0.0749 0.0000e+00
    770.000      98.53    -0.2632    34.9102     6.6963    -0.0577     0.0752 0.0000e+00
    771.000      98.53    -0.2647    34.9101     6.6993    -0.0481     0.0775 0.0000e+00
    772.000      98.53    -0.2669    34.9103     6.7009    -0.0473     0.0733 0.0000e+00
    773.000      98.53    -0.2663    34.9101     6.7022    -0.0391     0.0759 0.0000e+00
    774.000      98.53    -0.4396    35.1468     4.5162    -0.0418     0.0754 0.0000e+00
    775.000      98.53    -0.2692    34.9081     6.7227    -0.0405     0.0765 0.0000e+00
    776.000      98.53    -0.2716    34.9102     6.7062    -0.0468     0.0755 0.0000e+00
    777.000      98.53    -0.2748    34.9102     6.6981    -0.0462     0.0821 0.0000e+00
    778.000      98.53    -0.2756    34.9102     6.7004    -0.0412     0.0781 0.0000e+00
    779.000      98.53    -0.2772    34.9101     6.7006    -0.0472     0.0792 0.0000e+00
    780.000      98.53    -0.2794    34.9102     6.7029    -0.0463     0.0801 0.0000e+00
    781.000      98.53    -0.2802    34.9102     6.7049    -0.0425     0.0761 0.0000e+00
    782.000      98.53    -0.2807    34.9102     6.7049    -0.0407     0.0752 0.0000e+00
    783.000      98.54    -0.2814    34.9101     6.7017    -0.0408     0.0727 0.0000e+00
    784.000      98.53    -0.2816    34.9102     6.7024    -0.0459     0.0731 0.0000e+00
    785.000      98.53    -0.2819    34.9102     6.7024    -0.0471     0.0750 0.0000e+00
    786.000      98.53    -0.2832    34.9103     6.6996    -0.0476     0.0751 0.0000e+00
    787.000      98.53    -0.2835    34.9102     6.6982    -0.0487     0.0751 0.0000e+00
    788.000      98.53    -0.2841    34.9101     6.6977    -0.0405     0.0750 0.0000e+00
    789.000      98.53    -0.2845    34.9101     6.6976    -0.0510     0.0744 0.0000e+00
    790.000      98.53    -0.2853    34.9101     6.6991    -0.0482     0.0734 0.0000e+00
    791.000      98.53    -0.2853    34.9101     6.6966    -0.0448     0.0750 0.0000e+00
    792.000      98.53    -0.2848    34.9100     6.6978    -0.0448     0.0748 0.0000e+00
    793.000      98.53    -0.2848    34.9099     6.7022    -0.0457     0.0747 0.0000e+00
    794.000      98.53    -0.2852    34.9100     6.7007    -0.0429     0.0787 0.0000e+00
    795.000      98.53    -0.2853    34.9101     6.6997    -0.0491     0.0744 0.0000e+00
    796.000      98.53    -0.2864    34.9100     6.6976    -0.0476     0.0753 0.0000e+00
    797.000      98.53    -0.4058    35.0601     6.7113    -0.0413     0.0748 0.0000e+00
    798.000      98.53    -0.2902    34.9070     6.7042    -0.0471     0.0705 0.0000e+00
    799.000      98.53    -0.2943    34.9102     6.6975    -0.0373     0.0751 0.0000e+00
    800.000      98.53    -0.2948    34.9102     6.6964    -0.0366     0.0760 0.0000e+00
    801.000      98.53    -0.2953    34.9102     6.6984    -0.0472     0.0759 0.0000e+00
    802.000      98.53    -0.2951    34.9100     6.6978    -0.0478     0.0768 0.0000e+00
    803.000      98.53    -0.2953    34.9101     6.6976    -0.0351     0.0757 0.0000e+00
    804.000      98.53    -0.2974    34.9101     6.7015    -0.0461     0.0757 0.0000e+00
    805.000      98.53    -0.3010    34.9102     6.7024    -0.0450     0.0717 0.0000e+00
    806.000      98.53    -0.3024    34.9103     6.6976    -0.0440     0.0750 0.0000e+00
    807.000      98.53    -0.3028    34.9102     6.7028    -0.0489     0.0751 0.0000e+00
    808.000      98.53    -0.3050    34.9102     6.7004    -0.0470     0.0750 0.0000e+00
    809.000      98.53    -0.3066    34.9102     6.6994    -0.0435     0.0762 0.0000e+00
    810.000      98.53    -0.3077    34.9101     6.7023    -0.0415     0.0794 0.0000e+00
    811.000      98.53    -0.3084    34.9102     6.6996    -0.0395     0.0737 0.0000e+00
    812.000      98.53    -0.3097    34.9102     6.6972    -0.0427     0.0768 0.0000e+00
    813.000      98.53    -0.3105    34.9102     6.6925    -0.0450     0.0752 0.0000e+00
    814.000      98.53    -0.3107    34.9103     6.6992    -0.0382     0.0747 0.0000e+00
    815.000      98.53    -0.4255    35.0510     6.7207    -0.0381     0.0736 0.0000e+00
    816.000      98.53    -0.3118    34.9083     6.6991    -0.0471     0.0764 0.0000e+00
    817.000      98.53    -0.3146    34.9102     6.7063    -0.0367     0.0759 0.0000e+00
    818.000      98.53    -0.3142    34.9101     6.7048    -0.0401     0.0739 0.0000e+00
    819.000      98.53    -0.3172    34.9101     6.7085    -0.0391     0.0748 0.0000e+00
    820.000      98.53    -0.3188    34.9102     6.7068    -0.0463     0.0748 0.0000e+00
    821.000      98.53    -0.3186    34.9101     6.6977    -0.0306     0.0732 0.0000e+00
    822.000      98.53    -0.3182    34.9101     6.6976    -0.0357     0.0752 0.0000e+00
    823.000      98.53    -0.3194    34.9100     6.7005    -0.0393     0.0730 0.0000e+00
    824.000      98.53    -0.3206    34.9101     6.7030    -0.0453     0.0748 0.0000e+00
    825.000      98.53    -0.3209    34.9101     6.7003    -0.0396     0.0791 0.0000e+00
    826.000      98.53    -0.3210    34.9102     6.7003    -0.0360     0.0752 0.0000e+00
    827.000      98.53    -0.3214    34.9101     6.6988    -0.0447     0.0779 0.0000e+00
    828.000      98.53    -0.3224    34.9100     6.7026    -0.0353     0.0763 0.0000e+00
    829.000      98.53    -0.3241    34.9101     6.7010    -0.0377     0.0746 0.0000e+00
    830.000      98.53    -0.3247    34.9102     6.6997    -0.0356     0.0750 0.0000e+00
    831.000      98.53    -0.3255    34.9100     6.6964    -0.0424     0.0774 0.0000e+00
    832.000      98.53    -0.3273    34.9100     6.7038    -0.0330     0.0751 0.0000e+00
    833.000      98.53    -0.3284    34.9101     6.7071    -0.0389     0.0730 0.0000e+00
    834.000      98.53    -0.3293    34.9101     6.7079    -0.0360     0.0757 0.0000e+00
    835.000      98.53    -0.4741    35.0954     6.7274    -0.0342     0.0754 0.0000e+00
    836.000      98.53    -0.3305    34.9120     6.6993    -0.0436     0.0743 0.0000e+00
    837.000      98.53    -0.3291    34.9099     6.7028    -0.0366     0.0739 0.0000e+00
    838.000      98.53    -0.3293    34.9100     6.7009    -0.0320     0.0762 0.0000e+00
    839.000      98.53    -0.3295    34.9101     6.7028    -0.0380     0.0777 0.0000e+00
    840.000      98.53    -0.3305    34.9100     6.7045    -0.0335     0.0800 0.0000e+00
    841.000      98.53    -0.3306    34.9100     6.7029    -0.0241     0.0777 0.0000e+00
    842.000      98.53    -0.3334    34.9102     6.6998    -0.0400     0.0775 0.0000e+00
    843.000      98.53    -0.3361    34.9102     6.7046    -0.0382     0.0765 0.0000e+00
    844.000      98.53    -0.3386    34.9103     6.7063    -0.0305     0.0750 0.0000e+00
    845.000      98.53    -0.3402    34.9101     6.7107    -0.0432     0.0734 0.0000e+00
    846.000      98.53    -0.3406    34.9102     6.7049    -0.0335     0.0734 0.0000e+00
    847.000      98.53    -0.3411    34.9102     6.7084    -0.0387     0.0760 0.0000e+00
    848.000      98.53    -0.3418    34.9102     6.7061    -0.0339     0.0761 0.0000e+00
    849.000      98.53    -0.3422    34.9101     6.7050    -0.0308     0.0766 0.0000e+00
    850.000      98.53    -0.3425    34.9102     6.7096    -0.0348     0.0751 0.0000e+00
    851.000      98.53    -0.3427    34.9102     6.7102    -0.0356     0.0755 0.0000e+00
    852.000      98.53    -0.3429    34.9101     6.7105    -0.0221     0.0775 0.0000e+00
    853.000      98.53    -0.3428    34.9101     6.7080    -0.0371     0.0740 0.0000e+00
    854.000      98.53    -0.3430    34.9100     6.7026    -0.0249     0.0703 0.0000e+00
    855.000      98.53    -0.3436    34.9100     6.7031    -0.0234     0.0725 0.0000e+00
    856.000      98.53    -0.3451    34.9100     6.7004    -0.0302     0.0770 0.0000e+00
    857.000      98.53    -0.4514    35.0421     6.7245    -0.0304     0.0751 0.0000e+00
    858.000      98.53    -0.3444    34.9064     6.7013    -0.0256     0.0730 0.0000e+00
    859.000      98.53    -0.3489    34.9101     6.7049    -0.0305     0.0751 0.0000e+00
    860.000      98.53    -0.3490    34.9101     6.6971    -0.0304     0.0763 0.0000e+00
    861.000      98.53    -0.3493    34.9100     6.7004    -0.0358     0.0742 0.0000e+00
    862.000      98.53    -0.3509    34.9100     6.7069    -0.0305     0.0750 0.0000e+00
    863.000      98.53    -0.3520    34.9101     6.7009    -0.0372     0.0815 0.0000e+00
    864.000      98.53    -0.3533    34.9101     6.7038    -0.0323     0.0835 0.0000e+00
    865.000      98.53    -0.3540    34.9102     6.7066    -0.0400     0.0773 0.0000e+00
    866.000      98.53    -0.3543    34.9102     6.7073    -0.0377     0.0768 0.0000e+00
    867.000      98.53    -0.3546    34.9101     6.7085    -0.0347     0.0742 0.0000e+00
    868.000      98.53    -0.3552    34.9101     6.7077    -0.0323     0.0739 0.0000e+00
    869.000      98.53    -0.3567    34.9101     6.7092    -0.0365     0.0877 0.0000e+00
    870.000      98.53    -0.3572    34.9102     6.7085    -0.0331     0.0775 0.0000e+00
    871.000      98.53    -0.3600    34.9102     6.7097    -0.0395     0.0769 0.0000e+00
    872.000      98.53    -0.3605    34.9102     6.7086    -0.0391     0.0741 0.0000e+00
    873.000      98.53    -0.3625    34.9102     6.7108    -0.0436     0.0750 0.0000e+00
    874.000      98.53    -0.3639    34.9102     6.7027    -0.0342     0.0728 0.0000e+00
    875.000      98.53    -0.3645    34.9101     6.7091    -0.0305     0.0740 0.0000e+00
    876.000      98.53    -0.3654    34.9101     6.7085    -0.0410     0.0749 0.0000e+00
    877.000      98.53    -0.3665    34.9098     6.7018    -0.0255     0.0751 0.0000e+00
    878.000      98.53    -0.3675    34.9071     6.7060    -0.0295     0.0762 0.0000e+00
    879.000      98.53    -0.3683    34.9100     6.7068    -0.0299     0.0792 0.0000e+00
    880.000      98.53    -0.3689    34.9102     6.7064    -0.0372     0.0761 0.0000e+00
    881.000      98.53    -0.3710    34.9101     6.7110    -0.0431     0.0737 0.0000e+00
    882.000      98.53    -0.3726    34.9101     6.7123    -0.0322     0.0781 0.0000e+00
    883.000      98.53    -0.3727    34.9100     6.7091    -0.0281     0.0735 0.0000e+00
    884.000      98.53    -0.3733    34.9101     6.7105    -0.0293     0.0750 0.0000e+00
    885.000      98.53    -0.3741    34.9101     6.7071    -0.0304     0.0788 0.0000e+00
    886.000      98.53    -0.4978    35.0606     6.7288    -0.0398     0.0769 0.0000e+00
    887.000      98.53    -0.3761    34.9086     6.7129    -0.0348     0.0750 0.0000e+00
    888.000      98.53    -0.3794    34.9101     6.7064    -0.0464     0.0757 0.0000e+00
    889.000      98.53    -0.3809    34.9101     6.6973    -0.0412     0.0791 0.0000e+00
    890.000      98.53    -0.3818    34.9101     6.7003    -0.0307     0.0775 0.0000e+00
    891.000      98.53    -0.3825    34.9101     6.7045    -0.0372     0.0756 0.0000e+00
    892.000      98.53    -0.3830    34.9101     6.7095    -0.0362     0.0737 0.0000e+00
    893.000      98.53    -0.3846    34.9101     6.7099    -0.0341     0.0721 0.0000e+00
    894.000      98.53    -0.3857    34.9101     6.7067    -0.0336     0.0751 0.0000e+00
    895.000      98.53    -0.3877    34.9102     6.7102    -0.0311     0.0745 0.0000e+00
    896.000      98.53    -0.3889    34.9101     6.7068    -0.0259     0.0757 0.0000e+00
    897.000      98.53    -0.3892    34.9101     6.7137    -0.0383     0.0725 0.0000e+00
    898.000      98.53    -0.3893    34.9101     6.7111    -0.0320     0.0735 0.0000e+00
    899.000      98.53    -0.3895    34.9100     6.7047    -0.0355     0.0773 0.0000e+00
    900.000      98.53    -0.3896    34.9100     6.7064    -0.0355     0.0770 0.0000e+00
    901.000      98.53    -0.3909    34.9099     6.7091    -0.0350     0.0725 0.0000e+00
    902.000      98.53    -0.3932    34.9101     6.7117    -0.0307     0.0764 0.0000e+00
    903.000      98.53    -0.3946    34.9100     6.7100    -0.0243     0.0736 0.0000e+00
    904.000      98.53    -0.3955    34.9101     6.7073    -0.0305     0.0765 0.0000e+00
    905.000      98.53    -0.3964    34.9102     6.7087    -0.0309     0.0751 0.0000e+00
    906.000      98.53    -0.3972    34.9101     6.7071    -0.0304     0.0751 0.0000e+00
    907.000      98.53    -0.3976    34.9101     6.7067    -0.0304     0.0731 0.0000e+00
    908.000      98.53    -0.3979    34.9100     6.7120    -0.0349     0.0726 0.0000e+00
    909.000      98.53    -0.3985    34.9101     6.7124    -0.0304     0.0723 0.0000e+00
    910.000      98.53    -0.5474    35.1041     4.1083    -0.0229     0.0730 0.0000e+00
    911.000      98.53    -0.3997    34.9105     6.7056    -0.0280     0.0757 0.0000e+00
    912.000      98.53    -0.4005    34.9100     6.7104    -0.0248     0.0749 0.0000e+00
    913.000      98.53    -0.4012    34.9101     6.7079    -0.0307     0.0739 0.0000e+00
    914.000      98.53    -0.4016    34.9100     6.7022    -0.0308     0.0744 0.0000e+00
    915.000      98.53    -0.4022    34.9100     6.7032    -0.0319     0.0737 0.0000e+00
    916.000      98.53    -0.4021    34.9100     6.7100    -0.0287     0.0765 0.0000e+00
    917.000      98.53    -0.4028    34.9101     6.7107    -0.0245     0.0749 0.0000e+00
    918.000      98.53    -0.4046    34.9100     6.7109    -0.0300     0.0755 0.0000e+00
    919.000      98.53    -0.4055    34.9100     6.7057    -0.0256     0.0773 0.0000e+00
    920.000      98.53    -0.4063    34.9100     6.7076    -0.0349     0.0746 0.0000e+00
    921.000      98.53    -0.4080    34.9100     6.7121    -0.0273     0.0757 0.0000e+00
    922.000      98.53    -0.4090    34.9100     6.7105    -0.0267     0.0738 0.0000e+00
    923.000      98.53    -0.4100    34.9100     6.7088    -0.0304     0.0750 0.0000e+00
    924.000      98.53    -0.4113    34.9100     6.7076    -0.0265     0.0730 0.0000e+00
    925.000      98.53    -0.4121    34.9099     6.7046    -0.0307     0.0760 0.0000e+00
    926.000      98.53    -0.4126    34.9100     6.7008    -0.0304     0.0719 0.0000e+00
    927.000      98.53    -0.4132    34.9101     6.7053    -0.0304     0.0713 0.0000e+00
    928.000      98.53    -0.4134    34.9100     6.7049    -0.0316     0.0745 0.0000e+00
    929.000      98.53    -0.4135    34.9099     6.7096    -0.0337     0.0753 0.0000e+00
    930.000      98.53    -0.4140    34.9099     6.7101    -0.0302     0.0760 0.0000e+00
    931.000      98.53    -0.4144    34.9099     6.7026    -0.0304     0.0775 0.0000e+00
    932.000      98.53    -0.4155    34.9100     6.7078    -0.0366     0.0757 0.0000e+00
    933.000      98.53    -0.4164    34.9100     6.7093    -0.0292     0.0789 0.0000e+00
    934.000      98.53    -0.4179    34.9099     6.7107    -0.0378     0.0741 0.0000e+00
    935.000      98.53    -0.4189    34.9100     6.7069    -0.0313     0.0768 0.0000e+00
    936.000      98.53    -0.4202    34.9101     6.7087    -0.0315     0.0770 0.0000e+00
    937.000      98.53    -0.4201    34.9099     6.7087    -0.0301     0.0726 0.0000e+00
    938.000      98.53    -0.4216    34.9099     6.7093    -0.0353     0.0757 0.0000e+00
    939.000      98.53    -0.4235    34.9100     6.7083    -0.0390     0.0738 0.0000e+00
    940.000      98.53    -0.4243    34.9100     6.7082    -0.0326     0.0797 0.0000e+00
    941.000      98.53    -0.4249    34.9100     6.7048    -0.0304     0.0752 0.0000e+00
    942.000      98.53    -0.4253    34.9100     6.7069    -0.0249     0.0767 0.0000e+00
    943.000      98.53    -0.4263    34.9100     6.7058    -0.0337     0.0759 0.0000e+00
    944.000      98.53    -0.4267    34.9100     6.7105    -0.0433     0.0775 0.0000e+00
    945.000      98.53    -0.4267    34.9099     6.7025    -0.0338     0.0771 0.0000e+00
    946.000      98.53    -0.4276    34.9099     6.7071    -0.0287     0.0732 0.0000e+00
    947.000      98.53    -0.4285    34.9100     6.7085    -0.0214     0.0751 0.0000e+00
    948.000      98.53    -0.4296    34.9100     6.7081    -0.0182     0.0753 0.0000e+00
    949.000      98.53    -0.4315    34.9100     6.7038    -0.0283     0.0783 0.0000e+00
    950.000      98.53    -0.4335    34.9100     6.7042    -0.0349     0.0790 0.0000e+00
    951.000      98.53    -0.4337    34.9100     6.7039    -0.0374     0.0739 0.0000e+00
    952.000      98.53    -0.4353    34.9099     6.7031    -0.0280     0.0744 0.0000e+00
    953.000      98.53    -0.4364    34.9099     6.7018    -0.0355     0.0751 0.0000e+00
    954.000      98.53    -0.4372    34.9100     6.7032    -0.0273     0.0776 0.0000e+00
    955.000      98.53    -0.4377    34.9099     6.7138    -0.0304     0.0751 0.0000e+00
    956.000      98.53    -0.4390    34.9099     6.7038    -0.0301     0.0729 0.0000e+00
    957.000      98.53    -0.4404    34.9099     6.7072    -0.0255     0.0751 0.0000e+00
    958.000      98.53    -0.4414    34.9098     6.7030    -0.0386     0.0741 0.0000e+00
    959.000      98.53    -0.4422    34.9097     6.7061    -0.0264     0.0764 0.0000e+00
    960.000      98.53    -0.4427    34.9097     6.7080    -0.0309     0.0751 0.0000e+00
    961.000      98.53    -0.4438    34.9098     6.7046    -0.0222     0.0764 0.0000e+00
    962.000      98.53    -0.4446    34.9098     6.7050    -0.0261     0.0750 0.0000e+00
    963.000      98.53    -0.4446    34.9099     6.7045    -0.0161     0.1244 0.0000e+00
    964.000      98.53    -0.4447    34.9098     6.7093    -0.0292     0.0760 0.0000e+00
    965.000      98.53    -0.4453    34.9098     6.7033    -0.0304     0.0746 0.0000e+00
    966.000      98.53    -0.4457    34.9098     6.6980    -0.0346     0.0765 0.0000e+00
    967.000      98.53    -0.4466    34.9097     6.7023    -0.0265     0.0741 0.0000e+00
    968.000      98.53    -0.4473    34.9099     6.7029    -0.0270     0.0750 0.0000e+00
    969.000      98.53    -0.4484    34.9098     6.7031    -0.0307     0.0727 0.0000e+00
    970.000      98.53    -0.4506    34.9099     6.6998    -0.0306     0.0749 0.0000e+00
    971.000      98.53    -0.4520    34.9098     6.7084    -0.0263     0.0780 0.0000e+00
    972.000      98.53    -0.4542    34.9098     6.7042    -0.0291     0.0779 0.0000e+00
    973.000      98.53    -0.4549    34.9098     6.7005    -0.0285     0.0736 0.0000e+00
    974.000      98.53    -0.4562    34.9097     6.7019    -0.0279     0.0752 0.0000e+00
    975.000      98.53    -0.4570    34.9098     6.7059    -0.0236     0.0801 0.0000e+00
    976.000      98.53    -0.4571    34.9099     6.7012    -0.0304     0.0775 0.0000e+00
    977.000      98.53    -0.4574    34.9098     6.7025    -0.0242     0.0795 0.0000e+00
    978.000      98.53    -0.4578    34.9097     6.7047    -0.0266     0.0757 0.0000e+00
    979.000      98.53    -0.4589    34.9097     6.7018    -0.0237     0.0773 0.0000e+00
    980.000      98.53    -0.4603    34.9097     6.7064    -0.0319     0.0765 0.0000e+00
    981.000      98.53    -0.4644    34.9097     6.7045    -0.0258     0.0750 0.0000e+00
    982.000      98.53    -0.4660    34.9096     6.7007    -0.0325     0.0784 0.0000e+00
    983.000      98.53    -0.4673    34.9096     6.7000    -0.0205     0.0732 0.0000e+00
    984.000      98.53    -0.4676    34.9097     6.7014    -0.0290     0.0702 0.0000e+00
    985.000      98.53    -0.4678    34.9095     6.7018    -0.0288     0.0721 0.0000e+00
    986.000      98.53    -0.4675    34.9096     6.7017    -0.0215     0.0752 0.0000e+00
    987.000      98.53    -0.4679    34.9095     6.6984    -0.0219     0.0751 0.0000e+00
    988.000      98.53    -0.4684    34.9095     6.6998    -0.0304     0.0734 0.0000e+00
    989.000      98.53    -0.4701    34.9095     6.7030    -0.0196     0.0751 0.0000e+00
    990.000      98.53    -0.4706    34.9095     6.6992    -0.0230     0.0736 0.0000e+00
    991.000      98.53    -0.4709    34.9095     6.6986    -0.0210     0.0739 0.0000e+00
    992.000      98.53    -0.4714    34.9094     6.7011    -0.0259     0.0744 0.0000e+00
    993.000      98.53    -0.4731    34.9095     6.6986    -0.0252     0.0758 0.0000e+00
    994.000      98.53    -0.4738    34.9096     6.6940    -0.0305     0.0764 0.0000e+00
    995.000      98.53    -0.4744    34.9096     6.6950    -0.0304     0.0760 0.0000e+00
    996.000      98.53    -0.4749    34.9095     6.6966    -0.0189     0.0725 0.0000e+00
    997.000      98.53    -0.4760    34.9096     6.6958    -0.0244     0.0727 0.0000e+00
    998.000      98.53    -0.4761    34.9096     6.6989    -0.0306     0.0755 0.0000e+00
    999.000      98.52    -0.4763    34.9096     6.6996    -0.0304     0.0800 0.0000e+00
   1000.000      98.53    -0.4764    34.9095     6.7004    -0.0233     0.0774 0.0000e+00
   1001.000      98.53    -0.4789    34.9095     6.7000    -0.0254     0.0793 0.0000e+00
   1002.000      98.53    -0.4804    34.9096     6.6994    -0.0230     0.0749 0.0000e+00
   1003.000      98.53    -0.4812    34.9096     6.7018    -0.0231     0.0743 0.0000e+00
   1004.000      98.53    -0.4813    34.9095     6.6985    -0.0256     0.0777 0.0000e+00
   1005.000      98.53    -0.4832    34.9096     6.6885    -0.0254     0.0741 0.0000e+00
   1006.000      98.53    -0.4850    34.9096     6.6908    -0.0231     0.0727 0.0000e+00
   1007.000      98.52    -0.4858    34.9098     6.6930    -0.0204     0.0736 0.0000e+00
   1008.000      98.53    -0.4860    34.9096     6.6939    -0.0239     0.0738 0.0000e+00
   1009.000      98.53    -0.4867    34.9096     6.7043    -0.0230     0.0750 0.0000e+00
   1010.000      98.53    -0.4871    34.9096     6.6990    -0.0308     0.0708 0.0000e+00
   1011.000      98.53    -0.4879    34.9096     6.6980    -0.0304     0.0773 0.0000e+00
   1012.000      98.53    -0.4885    34.9096     6.6995    -0.0308     0.0751 0.0000e+00
   1013.000      98.53    -0.4887    34.9096     6.6941    -0.0256     0.0768 0.0000e+00
   1014.000      98.53    -0.4894    34.9095     6.6933    -0.0231     0.0755 0.0000e+00
   1015.000      98.53    -0.4895    34.9095     6.6990    -0.0231     0.0777 0.0000e+00
   1016.000      98.53    -0.4900    34.9095     6.6987    -0.0288     0.0754 0.0000e+00
   1017.000      98.53    -0.4905    34.9096     6.6920    -0.0259     0.0759 0.0000e+00
   1018.000      98.52    -0.4909    34.9094     6.6894    -0.0305     0.0749 0.0000e+00
   1019.000      98.52    -0.4918    34.9095     6.6960    -0.0252     0.0745 0.0000e+00
   1020.000      98.52    -0.4924    34.9095     6.6951    -0.0231     0.0711 0.0000e+00
   1021.000      98.52    -0.4932    34.9095     6.7007    -0.0275     0.0728 0.0000e+00
   1022.000      98.52    -0.4938    34.9095     6.7004    -0.0181     0.0751 0.0000e+00
   1023.000      98.53    -0.8005    35.3030     3.6274    -0.0230     0.0750 0.0000e+00
   1024.000      98.53    -0.4953    34.9092     6.6943    -0.0186     0.0766 0.0000e+00
   1025.000      98.53    -0.4968    34.9095     6.6941    -0.0210     0.0739 0.0000e+00
   1026.000      98.52    -0.4975    34.9096     6.6952    -0.0298     0.0736 0.0000e+00
   1027.000      98.53    -0.4980    34.9096     6.6977    -0.0265     0.0748 0.0000e+00
   1028.000      98.53    -0.4998    34.9095     6.6950    -0.0231     0.0734 0.0000e+00
   1029.000      98.53    -0.5008    34.9096     6.6939    -0.0231     0.0721 0.0000e+00
   1030.000      98.53    -0.5010    34.9096     6.6991    -0.0231     0.0720 0.0000e+00
   1031.000      98.53    -0.5012    34.9096     6.6905    -0.0176     0.0815 0.0000e+00
   1032.000      98.53    -0.5015    34.9095     6.6939    -0.0194     0.0733 0.0000e+00
   1033.000      98.52    -0.5018    34.9095     6.6961    -0.0232     0.0749 0.0000e+00
   1034.000      98.52    -0.5021    34.9096     6.6962    -0.0231     0.0796 0.0000e+00
   1035.000      98.53    -0.5028    34.9094     6.6925    -0.0228     0.0760 0.0000e+00
   1036.000      98.53    -0.5028    34.9095     6.6928    -0.0149     0.0762 0.0000e+00
   1037.000      98.52    -0.5040    34.9095     6.6956    -0.0178     0.0743 0.0000e+00
   1038.000      98.52    -0.5044    34.9096     6.6955    -0.0157     0.0708 0.0000e+00
   1039.000      98.53    -0.5051    34.9096     6.6992    -0.0157     0.0765 0.0000e+00
   1040.000      98.52    -0.5057    34.9096     6.6923    -0.0211     0.0765 0.0000e+00
   1041.000      98.53    -0.5060    34.9095     6.6935    -0.0194     0.0749 0.0000e+00
   1042.000      98.52    -0.5065    34.9096     6.6961    -0.0294     0.0738 0.0000e+00
   1043.000      98.52    -0.5069    34.9094     6.6964    -0.0348     0.0730 0.0000e+00
   1044.000      98.52    -0.5076    34.9094     6.6924    -0.0227     0.0740 0.0000e+00
   1045.000      98.52    -0.5081    34.9094     6.6919    -0.0284     0.0763 0.0000e+00
   1046.000      98.52    -0.5095    34.9094     6.6871    -0.0179     0.0767 0.0000e+00
   1047.000      98.52    -0.5108    34.9095     6.6888    -0.0266     0.0775 0.0000e+00
   1048.000      98.53    -0.5112    34.9095     6.6867    -0.0259     0.0751 0.0000e+00
   1049.000      98.52    -0.5114    34.9094     6.6882    -0.0273     0.0726 0.0000e+00
   1050.000      98.52    -0.5125    34.9095     6.6896    -0.0168     0.0727 0.0000e+00
   1051.000      98.52    -0.5131    34.9096     6.6913    -0.0171     0.0770 0.0000e+00
   1052.000      98.52    -0.5134    34.9096     6.6946    -0.0272     0.0736 0.0000e+00
   1053.000      98.52    -0.5137    34.9095     6.6916    -0.0278     0.0735 0.0000e+00
   1054.000      98.53    -0.5146    34.9095     6.6849    -0.0243     0.0706 0.0000e+00
   1055.000      98.52    -0.5154    34.9094     6.6890    -0.0298     0.0765 0.0000e+00
   1056.000      98.52    -0.5152    34.9094     6.6920    -0.0307     0.0751 0.0000e+00
   1057.000      98.52    -0.5154    34.9094     6.6908    -0.0274     0.0766 0.0000e+00
   1058.000      98.52    -0.5171    34.9093     6.6910    -0.0220     0.0834 0.0000e+00
   1059.000      98.53    -0.5182    34.9094     6.6881    -0.0356     0.0820 0.0000e+00
   1060.000      98.52    -0.5185    34.9094     6.6881    -0.0351     0.0722 0.0000e+00
   1061.000      98.52    -0.5187    34.9093     6.6865    -0.0230     0.0737 0.0000e+00
   1062.000      98.52    -0.5206    34.9094     6.6905    -0.0222     0.0700 0.0000e+00
   1063.000      98.52    -0.5226    34.9095     6.6949    -0.0198     0.0715 0.0000e+00
   1064.000      98.52    -0.5231    34.9094     6.6879    -0.0301     0.0741 0.0000e+00
   1065.000      98.52    -0.5234    34.9094     6.6829    -0.0274     0.0738 0.0000e+00
   1066.000      98.52    -0.5234    34.9094     6.6830    -0.0284     0.0747 0.0000e+00
   1067.000      98.52    -0.5232    34.9094     6.6840    -0.0307     0.0700 0.0000e+00
   1068.000      98.52    -0.5229    34.9093     6.6820    -0.0165     0.0718 0.0000e+00
   1069.000      98.52    -0.5230    34.9094     6.6839    -0.0269     0.0760 0.0000e+00
   1070.000      98.52    -0.5232    34.9094     6.6859    -0.0269     0.0713 0.0000e+00
   1071.000      98.52    -0.5238    34.9093     6.6854    -0.0244     0.0768 0.0000e+00
   1072.000      98.52    -0.5246    34.9093     6.6892    -0.0306     0.0759 0.0000e+00
   1073.000      98.52    -0.5253    34.9094     6.6876    -0.0346     0.0727 0.0000e+00
   1074.000      98.52    -0.5259    34.9094     6.6787    -0.0395     0.0741 0.0000e+00
   1075.000      98.52    -0.5265    34.9093     6.6871    -0.0306     0.0739 0.0000e+00
   1076.000      98.52    -0.5275    34.9093     6.6848    -0.0231     0.0739 0.0000e+00
   1077.000      98.52    -0.5279    34.9093     6.6788    -0.0231     0.0756 0.0000e+00
   1078.000      98.52    -0.5283    34.9094     6.6811    -0.0253     0.0776 0.0000e+00
   1079.000      98.52    -0.5287    34.9094     6.6858    -0.0304     0.0774 0.0000e+00
   1080.000      98.52    -0.5295    34.9094     6.6831    -0.0304     0.0740 0.0000e+00
   1081.000      98.52    -0.5302    34.9094     6.6841    -0.0308     0.0731 0.0000e+00
   1082.000      98.52    -0.5305    34.9094     6.6844    -0.0265     0.0761 0.0000e+00
   1083.000      98.52    -0.5309    34.9093     6.6753    -0.0328     0.0717 0.0000e+00
   1084.000      98.52    -0.5317    34.9094     6.6781    -0.0228     0.0752 0.0000e+00
   1085.000      98.52    -0.5319    34.9095     6.6843    -0.0272     0.0750 0.0000e+00
   1086.000      98.52    -0.5323    34.9094     6.6825    -0.0304     0.0737 0.0000e+00
   1087.000      98.52    -0.5326    34.9094     6.6816    -0.0230     0.0763 0.0000e+00
   1088.000      98.52    -0.5333    34.9093     6.6836    -0.0287     0.0770 0.0000e+00
   1089.000      98.52    -0.5339    34.9094     6.6786    -0.0233     0.0773 0.0000e+00
   1090.000      98.52    -0.5340    34.9094     6.6774    -0.0305     0.0777 0.0000e+00
   1091.000      98.52    -0.5343    34.9094     6.6818    -0.0268     0.0763 0.0000e+00
   1092.000      98.52    -0.7045    35.1440     4.5274    -0.0260     0.0750 0.0000e+00
   1093.000      98.52    -0.5328    34.9053     6.7195    -0.0198     0.0727 0.0000e+00
   1094.000      98.52    -0.5367    34.9093     6.6814    -0.0197     0.0727 0.0000e+00
   1095.000      98.52    -0.5371    34.9094     6.6775    -0.0281     0.0743 0.0000e+00
   1096.000      98.52    -0.5374    34.9094     6.6800    -0.0274     0.0750 0.0000e+00
   1097.000      98.52    -0.5375    34.9094     6.6823    -0.0155     0.0730 0.0000e+00
   1098.000      98.52    -0.5377    34.9094     6.6782    -0.0178     0.0766 0.0000e+00
   1099.000      98.52    -0.5379    34.9093     6.6802    -0.0304     0.0745 0.0000e+00
   1100.000      98.53    -0.5388    34.9094     6.6879    -0.0229     0.0737 0.0000e+00
   1101.000      98.52    -0.5402    34.9094     6.6804    -0.0231     0.0751 0.0000e+00
   1102.000      98.52    -0.5413    34.9096     6.6812    -0.0231     0.0751 0.0000e+00
   1103.000      98.52    -0.5418    34.9095     6.6778    -0.0200     0.0751 0.0000e+00
   1104.000      98.52    -0.5415    34.9094     6.6780    -0.0175     0.0764 0.0000e+00
   1105.000      98.52    -0.5425    34.9094     6.6811    -0.0229     0.0755 0.0000e+00
   1106.000      98.52    -0.5436    34.9095     6.6793    -0.0231     0.0746 0.0000e+00
   1107.000      98.52    -0.5442    34.9095     6.6794    -0.0171     0.0750 0.0000e+00
   1108.000      98.52    -0.5446    34.9095     6.6808    -0.0267     0.0751 0.0000e+00
   1109.000      98.52    -0.5450    34.9094     6.6743    -0.0161     0.0775 0.0000e+00
   1110.000      98.52    -0.5456    34.9093     6.6765    -0.0242     0.0729 0.0000e+00
   1111.000      98.52    -0.5467    34.9094     6.6764    -0.0298     0.0760 0.0000e+00
   1112.000      98.52    -0.5476    34.9094     6.6770    -0.0333     0.0744 0.0000e+00
   1113.000      98.52    -0.5482    34.9095     6.6815    -0.0140     0.0776 0.0000e+00
   1114.000      98.52    -0.5488    34.9095     6.6646    -0.0137     0.0775 0.0000e+00
   1115.000      98.52    -0.5499    34.9094     6.6635    -0.0102     0.0775 0.0000e+00
   1116.000      98.52    -0.5506    34.9095     6.6722    -0.0125     0.0761 0.0000e+00
   1117.000      98.52    -0.5510    34.9095     6.6724    -0.0087     0.0752 0.0000e+00
   1118.000      98.52    -0.5515    34.9095     6.6779    -0.0165     0.0749 0.0000e+00
   1119.000      98.52    -0.5521    34.9095     6.6817    -0.0178     0.0739 0.0000e+00
   1120.000      98.52    -0.5525    34.9096     6.6771    -0.0170     0.0755 0.0000e+00
   1121.000      98.52    -0.5523    34.9094     6.6734    -0.0197     0.0784 0.0000e+00
   1122.000      98.52    -0.5531    34.9095     6.6768    -0.0178     0.0766 0.0000e+00
   1123.000      98.51    -0.5532    34.9095     6.6736    -0.0157     0.0769 0.0000e+00
   1124.000      98.52    -0.5539    34.9096     6.6666    -0.0274     0.0811 0.0000e+00
   1125.000      98.52    -0.5543    34.9095     6.6727    -0.0173     0.0738 0.0000e+00
   1126.000      98.52    -0.5560    34.9094     6.6730    -0.0042     0.1455 0.0000e+00
   1127.000      98.52    -0.5576    34.9096     6.6746    -0.0153     0.0790 0.0000e+00
   1128.000      98.51    -0.5582    34.9096     6.6775    -0.0098     0.0816 0.0000e+00
   1129.000      98.52    -0.5584    34.9095     6.6750    -0.0189     0.0786 0.0000e+00
   1130.000      98.52    -0.5584    34.9095     6.6720    -0.0106     0.0777 0.0000e+00
   1131.000      98.52    -0.5588    34.9095     6.6763    -0.0033     0.0733 0.0000e+00
   1132.000      98.52    -0.7307    35.1357     3.9200    -0.0082     0.0730 0.0000e+00
   1133.000      98.52    -0.5585    34.9065     6.7116    -0.0063     0.0767 0.0000e+00
   1134.000      98.52    -0.5616    34.9095     6.6736    -0.0107     0.0784 0.0000e+00
   1135.000      98.52    -0.5620    34.9095     6.6655    -0.0013     0.0775 0.0000e+00
   1136.000      98.52    -0.5625    34.9096     6.6686    -0.0070     0.0755 0.0000e+00
   1137.000      98.52    -0.5630    34.9096     6.6732    -0.0101     0.0765 0.0000e+00
   1138.000      98.52    -0.5636    34.9094     6.6762    -0.0102     0.0756 0.0000e+00
   1139.000      98.52    -0.5651    34.9094     6.6756    -0.0083     0.0776 0.0000e+00
   1140.000      98.52    -0.5651    34.9094     6.6732    -0.0084     0.0763 0.0000e+00
   1141.000      98.52    -0.5653    34.9096     6.6701    -0.0084     0.0743 0.0000e+00
   1142.000      98.52    -0.5657    34.9094     6.6686    -0.0042     0.0741 0.0000e+00
   1143.000      98.52    -0.5663    34.9094     6.6663    -0.0043     0.0765 0.0000e+00
   1144.000      98.52    -0.5669    34.9095     6.6676    -0.0092     0.0782 0.0000e+00
   1145.000      98.52    -0.5670    34.9095     6.6669    -0.0127     0.0804 0.0000e+00
   1146.000      98.52    -0.5679    34.9095     6.6672    -0.0011     0.0736 0.0000e+00
   1147.000      98.52    -0.5687    34.9095     6.6722    -0.0011     0.0762 0.0000e+00
   1148.000      98.52    -0.5690    34.9094     6.6686    -0.0070     0.0778 0.0000e+00
   1149.000      98.52    -0.5692    34.9095     6.6708    -0.0042     0.0788 0.0000e+00
   1150.000      98.52    -0.5691    34.9094     6.6692    -0.0120     0.0792 0.0000e+00
   1151.000      98.52    -0.5692    34.9095     6.6667    -0.0082     0.0764 0.0000e+00
   1152.000      98.52    -0.5692    34.9094     6.6712    -0.0034     0.0750 0.0000e+00
   1153.000      98.52    -0.5699    34.9096     6.6654     0.0048     0.0785 0.0000e+00
   1154.000      98.52    -0.5701    34.9095     6.6683     0.0010     0.0759 0.0000e+00
   1155.000      98.52    -0.5706    34.9095     6.6653    -0.0022     0.0757 0.0000e+00
   1156.000      98.52    -0.5716    34.9096     6.6646    -0.0055     0.0775 0.0000e+00
   1157.000      98.52    -0.5718    34.9095     6.6679    -0.0088     0.0744 0.0000e+00
   1158.000      98.52    -0.5716    34.9093     6.6669    -0.0005     0.0771 0.0000e+00
   1159.000      98.52    -0.5730    34.9095     6.6681    -0.0088     0.0754 0.0000e+00
   1160.000      98.52    -0.5738    34.9096     6.6614    -0.0081     0.0773 0.0000e+00
   1161.000      98.52    -0.5742    34.9096     6.6606    -0.0084     0.0750 0.0000e+00
   1162.000      98.52    -0.5744    34.9095     6.6588    -0.0019     0.0761 0.0000e+00
   1163.000      98.52    -0.5753    34.9095     6.6649    -0.0007     0.0754 0.0000e+00
   1164.000      98.52    -0.5764    34.9096     6.6643    -0.0023     0.0780 0.0000e+00
   1165.000      98.52    -0.5764    34.9095     6.6628    -0.0086     0.0733 0.0000e+00
   1166.000      98.52    -0.5767    34.9095     6.6622    -0.0068     0.0746 0.0000e+00
   1167.000      98.51    -0.5768    34.9095     6.6608    -0.0009     0.0731 0.0000e+00
   1168.000      98.52    -0.5770    34.9096     6.6650    -0.0009     0.0760 0.0000e+00
   1169.000      98.52    -0.5770    34.9095     6.6641    -0.0011     0.0744 0.0000e+00
   1170.000      98.52    -0.5777    34.9094     6.6656    -0.0011     0.0802 0.0000e+00
   1171.000      98.51    -0.5781    34.9095     6.6650    -0.0066     0.0788 0.0000e+00
   1172.000      98.52    -0.5785    34.9095     6.6639     0.0024     0.0770 0.0000e+00
   1173.000      98.52    -0.5791    34.9096     6.6594     0.0048     0.0778 0.0000e+00
   1174.000      98.52    -0.5800    34.9095     6.6593    -0.0008     0.0752 0.0000e+00
   1175.000      98.52    -0.5808    34.9095     6.6571    -0.0008     0.0775 0.0000e+00
   1176.000      98.51    -0.5824    34.9096     6.6639    -0.0018     0.0735 0.0000e+00
   1177.000      98.52    -0.5829    34.9096     6.6562    -0.0145     0.0796 0.0000e+00
   1178.000      98.52    -0.5839    34.9097     6.6609    -0.0021     0.0750 0.0000e+00
   1179.000      98.52    -0.5856    34.9096     6.6590    -0.0064     0.0750 0.0000e+00
   1180.000      98.52    -0.5858    34.9097     6.6554    -0.0045     0.0767 0.0000e+00
   1181.000      98.52    -0.5864    34.9096     6.6578    -0.0003     0.0775 0.0000e+00
   1182.000      98.51    -0.5870    34.9096     6.6546    -0.0062     0.0757 0.0000e+00
   1183.000      98.51    -0.5872    34.9096     6.6567    -0.0081     0.0807 0.0000e+00
   1184.000      98.52    -0.5875    34.9096     6.6540    -0.0080     0.0763 0.0000e+00
   1185.000      98.52    -0.5880    34.9097     6.6521    -0.0030     0.0787 0.0000e+00
   1186.000      98.52    -0.5883    34.9096     6.6527    -0.0072     0.0777 0.0000e+00
   1187.000      98.51    -0.5884    34.9096     6.6504     0.0059     0.0733 0.0000e+00
   1188.000      98.51    -0.5884    34.9095     6.6535     0.0063     0.0784 0.0000e+00
   1189.000      98.52    -0.5896    34.9097     6.6507    -0.0010     0.0769 0.0000e+00
   1190.000      98.51    -0.5904    34.9097     6.6600    -0.0011     0.0789 0.0000e+00
   1191.000      98.51    -0.5909    34.9096     6.6538    -0.0006     0.0753 0.0000e+00
   1192.000      98.51    -0.5906    34.9095     6.6506    -0.0006     0.0756 0.0000e+00
   1193.000      98.51    -0.5913    34.9095     6.6573    -0.0009     0.0767 0.0000e+00
   1194.000      98.52    -0.5924    34.9097     6.6556    -0.0008     0.0751 0.0000e+00
   1195.000      98.51    -0.5932    34.9097     6.6587    -0.0011     0.0751 0.0000e+00
   1196.000      98.52    -0.5939    34.9096     6.6570    -0.0005     0.0728 0.0000e+00
   1197.000      98.51    -0.5947    34.9097     6.6543    -0.0057     0.0779 0.0000e+00
   1198.000      98.52    -0.5950    34.9096     6.6524    -0.0017     0.0789 0.0000e+00
   1199.000      98.51    -0.5957    34.9096     6.6525    -0.0044     0.0751 0.0000e+00
   1200.000      98.51    -0.5963    34.9097     6.6449    -0.0061     0.0735 0.0000e+00
   1201.000      98.51    -0.5974    34.9096     6.6511    -0.0059     0.0741 0.0000e+00
   1202.000      98.51    -0.5980    34.9097     6.6466    -0.0006     0.0728 0.0000e+00
   1203.000      98.51    -0.5983    34.9096     6.6536    -0.0025     0.0751 0.0000e+00
   1204.000      98.51    -0.5989    34.9096     6.6540    -0.0084     0.0755 0.0000e+00
   1205.000      98.51    -0.5993    34.9097     6.6479    -0.0061     0.0767 0.0000e+00
   1206.000      98.51    -0.5989    34.9097     6.6464     0.0006     0.0739 0.0000e+00
   1207.000      98.52    -0.5992    34.9096     6.6481    -0.0015     0.0743 0.0000e+00
   1208.000      98.51    -0.5996    34.9097     6.6523    -0.0125     0.0763 0.0000e+00
   1209.000      98.51    -0.6002    34.9096     6.6537    -0.0014     0.0774 0.0000e+00
   1210.000      98.51    -0.6008    34.9098     6.6493    -0.0008     0.0775 0.0000e+00
   1211.000      98.51    -0.6012    34.9097     6.6446    -0.0006     0.0779 0.0000e+00
   1212.000      98.51    -0.6013    34.9097     6.6446    -0.0011     0.0762 0.0000e+00
   1213.000      98.51    -0.6014    34.9096     6.6410    -0.0042     0.0786 0.0000e+00
   1214.000      98.51    -0.6019    34.9096     6.6464    -0.0013     0.0775 0.0000e+00
   1215.000      98.51    -0.6029    34.9097     6.6482    -0.0011     0.0775 0.0000e+00
   1216.000      98.51    -0.6034    34.9097     6.6488    -0.0008     0.0825 0.0000e+00
   1217.000      98.51    -0.6041    34.9098     6.6511    -0.0011     0.0860 0.0000e+00
   1218.000      98.51    -0.6048    34.9098     6.6466    -0.0008     0.0772 0.0000e+00
   1219.000      98.51    -0.6051    34.9098     6.6431     0.0029     0.0749 0.0000e+00
   1220.000      98.51    -0.6053    34.9096     6.6458    -0.0031     0.0783 0.0000e+00
   1221.000      98.51    -0.6059    34.9096     6.6394    -0.0053     0.0744 0.0000e+00
   1222.000      98.51    -0.6059    34.9097     6.6371    -0.0010     0.0775 0.0000e+00
   1223.000      98.51    -0.6060    34.9097     6.6425     0.0027     0.0765 0.0000e+00
   1224.000      98.51    -0.6062    34.9097     6.6409     0.0005     0.0762 0.0000e+00
   1225.000      98.51    -0.6064    34.9096     6.6386    -0.0026     0.0745 0.0000e+00
   1226.000      98.51    -0.6068    34.9097     6.6420    -0.0008     0.0774 0.0000e+00
   1227.000      98.51    -0.6077    34.9097     6.6370    -0.0006     0.0775 0.0000e+00
   1228.000      98.51    -0.6092    34.9097     6.6477    -0.0009     0.0730 0.0000e+00
   1229.000      98.51    -0.6109    34.9098     6.6397    -0.0011     0.0751 0.0000e+00
   1230.000      98.51    -0.6113    34.9099     6.6376    -0.0011     0.0703 0.0000e+00
   1231.000      98.51    -0.6123    34.9098     6.6352    -0.0008     0.0741 0.0000e+00
   1232.000      98.51    -0.6118    34.9097     6.6431    -0.0047     0.0760 0.0000e+00
   1233.000      98.51    -0.6129    34.9097     6.6393     0.0070     0.0754 0.0000e+00
   1234.000      98.51    -0.6130    34.9097     6.6398     0.0040     0.0763 0.0000e+00
   1235.000      98.51    -0.6131    34.9097     6.6345    -0.0005     0.0757 0.0000e+00
   1236.000      98.51    -0.6141    34.9097     6.6401    -0.0003     0.0792 0.0000e+00
   1237.000      98.51    -0.6144    34.9097     6.6393    -0.0011     0.0730 0.0000e+00
   1238.000      98.51    -0.6149    34.9096     6.6352    -0.0013     0.0761 0.0000e+00
   1239.000      98.51    -0.6150    34.9097     6.6379    -0.0056     0.0790 0.0000e+00
   1240.000      98.51    -0.6151    34.9097     6.6393    -0.0009     0.0743 0.0000e+00
   1241.000      98.51    -0.6151    34.9097     6.6341    -0.0011     0.0853 0.0000e+00
   1242.000      98.52    -0.6153    34.9098     6.6385    -0.0011     0.0751 0.0000e+00
   1243.000      98.51    -0.6167    34.9097     6.6337    -0.0011     0.0817 0.0000e+00
   1244.000      98.51    -0.6173    34.9099     6.6352    -0.0008     0.0754 0.0000e+00
   1245.000      98.52    -0.6173    34.9096     6.6351    -0.0010     0.0752 0.0000e+00
   1246.000      98.51    -0.6181    34.9098     6.6364    -0.0006     0.0746 0.0000e+00
   1247.000      98.51    -0.6185    34.9098     6.6300    -0.0004     0.0751 0.0000e+00
   1248.000      98.51    -0.6199    34.9098     6.6318    -0.0004     0.0751 0.0000e+00
   1249.000      98.51    -0.6207    34.9099     6.6355     0.0064     0.0751 0.0000e+00
   1250.000      98.51    -0.6198    34.9097     6.6354    -0.0002     0.0764 0.0000e+00
   1251.000      98.51    -0.6220    34.9098     6.6345     0.0051     0.0775 0.0000e+00
   1252.000      98.51    -0.6229    34.9098     6.6290     0.0022     0.0756 0.0000e+00
   1253.000      98.52    -0.6237    34.9099     6.6330     0.0002     0.0751 0.0000e+00
   1254.000      98.51    -0.6238    34.9098     6.6327    -0.0002     0.0746 0.0000e+00
   1255.000      98.51    -0.6239    34.9098     6.6298    -0.0011     0.0736 0.0000e+00
   1256.000      98.51    -0.6237    34.9098     6.6261     0.0064     0.0765 0.0000e+00
   1257.000      98.51    -0.6239    34.9097     6.6258     0.0037     0.0750 0.0000e+00
   1258.000      98.51    -0.6247    34.9099     6.6305    -0.0006     0.0750 0.0000e+00
   1259.000      98.51    -0.6248    34.9099     6.6261    -0.0007     0.0751 0.0000e+00
   1260.000      98.51    -0.6251    34.9098     6.6260     0.0076     0.0770 0.0000e+00
   1261.000      98.51    -0.6261    34.9098     6.6268     0.0088     0.0758 0.0000e+00
   1262.000      98.51    -0.6265    34.9098     6.6301    -0.0005     0.0765 0.0000e+00
   1263.000      98.51    -0.6302    34.9099     6.6270     0.0003     0.0775 0.0000e+00
   1264.000      98.51    -0.6308    34.9098     6.6257    -0.0000     0.0757 0.0000e+00
   1265.000      98.51    -0.6310    34.9098     6.6235    -0.0018     0.0771 0.0000e+00
   1266.000      98.51    -0.6314    34.9099     6.6213    -0.0048     0.0775 0.0000e+00
   1267.000      98.51    -0.6318    34.9099     6.6180    -0.0003     0.0758 0.0000e+00
   1268.000      98.51    -0.6324    34.9099     6.6186    -0.0011     0.0729 0.0000e+00
   1269.000      98.51    -0.6328    34.9098     6.6160    -0.0001     0.0750 0.0000e+00
   1270.000      98.51    -0.6335    34.9098     6.6244    -0.0009     0.0782 0.0000e+00
   1271.000      98.51    -0.6348    34.9098     6.6215    -0.0011     0.0819 0.0000e+00
   1272.000      98.51    -0.6354    34.9099     6.6230    -0.0011     0.0752 0.0000e+00
   1273.000      98.51    -0.6362    34.9099     6.6248     0.0031     0.0768 0.0000e+00
   1274.000      98.51    -0.6364    34.9099     6.6195     0.0019     0.0747 0.0000e+00
   1275.000      98.51    -0.6368    34.9098     6.6202    -0.0000     0.0738 0.0000e+00
   1276.000      98.51    -0.6368    34.9098     6.6166    -0.0002     0.0764 0.0000e+00
   1277.000      98.51    -0.6369    34.9098     6.6224     0.0120     0.0798 0.0000e+00
   1278.000      98.51    -0.6371    34.9099     6.6184     0.0055     0.0739 0.0000e+00
   1279.000      98.51    -0.6373    34.9099     6.6156    -0.0003     0.0747 0.0000e+00
   1280.000      98.51    -0.6375    34.9099     6.6184    -0.0006     0.0770 0.0000e+00
   1281.000      98.51    -0.6376    34.9098     6.6234    -0.0009     0.0734 0.0000e+00
   1282.000      98.51    -0.6376    34.9098     6.6210    -0.0003     0.0739 0.0000e+00
   1283.000      98.51    -0.6376    34.9098     6.6173    -0.0007     0.0747 0.0000e+00
   1284.000      98.51    -0.6377    34.9098     6.6211     0.0034     0.0761 0.0000e+00
   1285.000      98.51    -0.6379    34.9097     6.6141     0.0008     0.0766 0.0000e+00
   1286.000      98.51    -0.6382    34.9098     6.6195    -0.0007     0.0737 0.0000e+00
   1287.000      98.51    -0.6384    34.9098     6.6141    -0.0051     0.0766 0.0000e+00
   1288.000      98.51    -0.6385    34.9098     6.6170    -0.0024     0.0768 0.0000e+00
   1289.000      98.51    -0.6386    34.9098     6.6151    -0.0002     0.0739 0.0000e+00
   1290.000      98.51    -0.6387    34.9099     6.6159    -0.0019     0.0754 0.0000e+00
   1291.000      98.51    -0.6383    34.9098     6.6176    -0.0055     0.0772 0.0000e+00
   1292.000      98.51    -0.6386    34.9099     6.6143     0.0050     0.0751 0.0000e+00
   1293.000      98.51    -0.6387    34.9097     6.6172    -0.0004     0.0764 0.0000e+00
   1294.000      98.51    -0.6402    34.9099     6.6160    -0.0006     0.0741 0.0000e+00
   1295.000      98.51    -0.6404    34.9098     6.6217    -0.0008     0.0715 0.0000e+00
   1296.000      98.51    -0.6405    34.9099     6.6165    -0.0002     0.0749 0.0000e+00
   1297.000      98.51    -0.6408    34.9099     6.6150    -0.0048     0.0776 0.0000e+00
   1298.000      98.51    -0.6416    34.9099     6.6143     0.0073     0.0754 0.0000e+00
   1299.000      98.51    -0.6419    34.9099     6.6133    -0.0027     0.0743 0.0000e+00
   1300.000      98.51    -0.6421    34.9099     6.6110    -0.0043     0.0726 0.0000e+00
   1301.000      98.51    -0.6427    34.9100     6.6098    -0.0006     0.0744 0.0000e+00
   1302.000      98.51    -0.6432    34.9100     6.6094    -0.0005     0.0760 0.0000e+00
   1303.000      98.51    -0.6432    34.9099     6.6107    -0.0004     0.0775 0.0000e+00
   1304.000      98.51    -0.6434    34.9099     6.6085    -0.0009     0.0786 0.0000e+00
   1305.000      98.51    -0.6444    34.9098     6.6096    -0.0006     0.0745 0.0000e+00
   1306.000      98.51    -0.6445    34.9099     6.6159     0.0068     0.0745 0.0000e+00
   1307.000      98.51    -0.6449    34.9099     6.6127     0.0086     0.0828 0.0000e+00
   1308.000      98.51    -0.6450    34.9099     6.6157    -0.0046     0.0774 0.0000e+00
   1309.000      98.51    -0.6455    34.9098     6.6044     0.0051     0.0770 0.0000e+00
   1310.000      98.51    -0.6464    34.9099     6.6087     0.0001     0.0747 0.0000e+00
   1311.000      98.51    -0.6467    34.9099     6.6088    -0.0011     0.0743 0.0000e+00
   1312.000      98.51    -0.6466    34.9099     6.6065     0.0023     0.0764 0.0000e+00
   1313.000      98.51    -0.6474    34.9099     6.6135     0.0019     0.0740 0.0000e+00
   1314.000      98.51    -0.6486    34.9101     6.6099    -0.0005     0.0728 0.0000e+00
   1315.000      98.51    -0.6492    34.9100     6.6089    -0.0002     0.0751 0.0000e+00
   1316.000      98.51    -0.6496    34.9100     6.6093     0.0012     0.0782 0.0000e+00
   1317.000      98.51    -0.6498    34.9100     6.6084     0.0101     0.0793 0.0000e+00
   1318.000      98.51    -0.6499    34.9100     6.6071     0.0017     0.0751 0.0000e+00
   1319.000      98.51    -0.6505    34.9099     6.6140     0.0061     0.0750 0.0000e+00
   1320.000      98.51    -0.6511    34.9100     6.6086     0.0009     0.0861 0.0000e+00
   1321.000      98.51    -0.6512    34.9101     6.6099     0.0004     0.0752 0.0000e+00
   1322.000      98.51    -0.6513    34.9100     6.6072     0.0002     0.0733 0.0000e+00
   1323.000      98.51    -0.6517    34.9100     6.6057    -0.0045     0.0727 0.0000e+00
   1324.000      98.51    -0.6520    34.9099     6.6046    -0.0004     0.0800 0.0000e+00
   1325.000      98.51    -0.6526    34.9100     6.6026    -0.0009     0.0775 0.0000e+00
   1326.000      98.51    -0.6530    34.9100     6.6076     0.0063     0.0833 0.0000e+00
   1327.000      98.51    -0.6536    34.9100     6.6116     0.0112     0.0756 0.0000e+00
   1328.000      98.51    -0.6540    34.9100     6.6011    -0.0008     0.0757 0.0000e+00
   1329.000      98.51    -0.6540    34.9100     6.6053     0.0052     0.0756 0.0000e+00
   1330.000      98.51    -0.6549    34.9100     6.6005    -0.0005     0.0750 0.0000e+00
   1331.000      98.51    -0.6555    34.9101     6.6004    -0.0001     0.0766 0.0000e+00
   1332.000      98.51    -0.6555    34.9101     6.6114    -0.0006     0.0739 0.0000e+00
   1333.000      98.51    -0.6555    34.9100     6.6039    -0.0006     0.0774 0.0000e+00
   1334.000      98.51    -0.6558    34.9100     6.6043     0.0073     0.0759 0.0000e+00
   1335.000      98.51    -0.6564    34.9101     6.6076    -0.0007     0.0757 0.0000e+00
   1336.000      98.51    -0.6565    34.9099     6.6040     0.0003     0.0786 0.0000e+00
   1337.000      98.51    -0.6569    34.9100     6.6046    -0.0006     0.0778 0.0000e+00
   1338.000      98.51    -0.6572    34.9100     6.5981     0.0001     0.0758 0.0000e+00
   1339.000      98.51    -0.6575    34.9101     6.6064     0.0009     0.0751 0.0000e+00
   1340.000      98.51    -0.6584    34.9100     6.6031     0.0011     0.0751 0.0000e+00
   1341.000      98.51    -0.6590    34.9100     6.6031     0.0004     0.0751 0.0000e+00
   1342.000      98.51    -0.6596    34.9100     6.5959    -0.0015     0.0774 0.0000e+00
   1343.000      98.51    -0.6596    34.9101     6.5946    -0.0042     0.0718 0.0000e+00
   1344.000      98.51    -0.6593    34.9102     6.5943     0.0013     0.0777 0.0000e+00
   1345.000      98.51    -0.6594    34.9101     6.6010     0.0072     0.0747 0.0000e+00
   1346.000      98.51    -0.6598    34.9101     6.5999    -0.0007     0.0776 0.0000e+00
   1347.000      98.51    -0.6599    34.9102     6.5981    -0.0004     0.0745 0.0000e+00
   1348.000      98.51    -0.6599    34.9101     6.5960    -0.0006     0.0745 0.0000e+00
   1349.000      98.51    -0.6598    34.9100     6.5961    -0.0007     0.0763 0.0000e+00
   1350.000      98.51    -0.6600    34.9102     6.6010    -0.0011     0.0766 0.0000e+00
   1351.000      98.51    -0.6604    34.9102     6.6025     0.0058     0.0761 0.0000e+00
   1352.000      98.51    -0.6608    34.9102     6.5995    -0.0029     0.0775 0.0000e+00
   1353.000      98.51    -0.6614    34.9102     6.5954    -0.0050     0.0782 0.0000e+00
   1354.000      98.51    -0.6613    34.9101     6.5942    -0.0033     0.0780 0.0000e+00
   1355.000      98.51    -0.6623    34.9102     6.6015     0.0007     0.0755 0.0000e+00
   1356.000      98.51    -0.6626    34.9102     6.5993     0.0001     0.0752 0.0000e+00
   1357.000      98.51    -0.6633    34.9102     6.5915     0.0086     0.0774 0.0000e+00
   1358.000      98.51    -0.6632    34.9101     6.5930     0.0002     0.0736 0.0000e+00
   1359.000      98.51    -0.6633    34.9102     6.5973     0.0065     0.0752 0.0000e+00
   1360.000      98.51    -0.6636    34.9101     6.5966    -0.0006     0.0776 0.0000e+00
   1361.000      98.51    -0.6639    34.9101     6.5925    -0.0006     0.0759 0.0000e+00
   1362.000      98.51    -0.6640    34.9101     6.5966    -0.0009     0.0729 0.0000e+00
   1363.000      98.51    -0.6644    34.9102     6.5965     0.0005     0.0751 0.0000e+00
   1364.000      98.51    -0.6649    34.9101     6.5876     0.0002     0.0771 0.0000e+00
   1365.000      98.51    -0.6659    34.9101     6.5888    -0.0102     0.0744 0.0000e+00
   1366.000      98.51    -0.6661    34.9101     6.5921    -0.0050     0.0742 0.0000e+00
   1367.000      98.51    -0.6668    34.9103     6.5927    -0.0006     0.0749 0.0000e+00
   1368.000      98.51    -0.6671    34.9103     6.5910     0.0001     0.0743 0.0000e+00
   1369.000      98.51    -0.6670    34.9103     6.5947    -0.0000     0.0748 0.0000e+00
   1370.000      98.51    -0.6673    34.9102     6.5883     0.0007     0.0723 0.0000e+00
   1371.000      98.51    -0.6674    34.9104     6.5914     0.0047     0.0761 0.0000e+00
   1372.000      98.51    -0.6675    34.9103     6.5946     0.0012     0.0775 0.0000e+00
   1373.000      98.51    -0.6682    34.9104     6.5884    -0.0015     0.0778 0.0000e+00
   1374.000      98.51    -0.6683    34.9103     6.5897     0.0018     0.0750 0.0000e+00
   1375.000      98.51    -0.6682    34.9104     6.5866     0.0096     0.0744 0.0000e+00
   1376.000      98.51    -0.6683    34.9104     6.5887     0.0112     0.0736 0.0000e+00
   1377.000      98.51    -0.6683    34.9103     6.5940     0.0045     0.0765 0.0000e+00
   1378.000      98.51    -0.6687    34.9104     6.5910    -0.0005     0.0908 0.0000e+00
   1379.000      98.51    -0.6690    34.9104     6.5865     0.0002     0.0736 0.0000e+00
   1380.000      98.51    -0.6693    34.9105     6.5919     0.0004     0.0779 0.0000e+00
   1381.000      98.51    -0.6695    34.9104     6.5988     0.0002     0.0730 0.0000e+00
   1382.000      98.51    -0.6697    34.9105     6.5840     0.0005     0.0755 0.0000e+00
   1383.000      98.51    -0.6701    34.9104     6.5835     0.0002     0.0764 0.0000e+00
   1384.000      98.51    -0.6699    34.9104     6.5849     0.0005     0.0759 0.0000e+00
   1385.000      98.51    -0.6704    34.9104     6.5879     0.0001     0.0750 0.0000e+00
   1386.000      98.51    -0.6704    34.9104     6.5944     0.0010     0.1093 0.0000e+00
   1387.000      98.51    -0.6707    34.9104     6.5931    -0.0007     0.1614 0.0000e+00
   1388.000      98.51    -0.6708    34.9105     6.5824    -0.0008     0.1006 0.0000e+00
   1389.000      98.51    -0.6706    34.9103     6.5869    -0.0027     0.0765 0.0000e+00
   1390.000      98.51    -0.6716    34.9104     6.5807    -0.0023     0.0755 0.0000e+00
   1391.000      98.51    -0.6721    34.9105     6.5915    -0.0005     0.0751 0.0000e+00
   1392.000      98.51    -0.6732    34.9104     6.5889     0.0089     0.0753 0.0000e+00
   1393.000      98.51    -0.6740    34.9105     6.5805    -0.0005     0.0769 0.0000e+00
   1394.000      98.51    -0.6743    34.9105     6.5842     0.0001     0.0751 0.0000e+00
   1395.000      98.51    -0.6744    34.9105     6.5750    -0.0005     0.0737 0.0000e+00
   1396.000      98.51    -0.6743    34.9104     6.5895     0.0003     0.0736 0.0000e+00
   1397.000      98.51    -0.6743    34.9105     6.5857    -0.0002     0.0775 0.0000e+00
   1398.000      98.51    -0.6743    34.9105     6.5872    -0.0005     0.0775 0.0000e+00
   1399.000      98.51    -0.6744    34.9105     6.5867    -0.0007     0.0755 0.0000e+00
   1400.000      98.51    -0.6748    34.9105     6.5816     0.0004     0.0751 0.0000e+00
   1401.000      98.51    -0.6750    34.9106     6.5810     0.0002     0.0750 0.0000e+00
   1402.000      98.51    -0.6751    34.9105     6.5845    -0.0006     0.0751 0.0000e+00
   1403.000      98.51    -0.6751    34.9105     6.5814    -0.0048     0.0763 0.0000e+00
   1404.000      98.51    -0.6753    34.9106     6.5820     0.0066     0.0751 0.0000e+00
   1405.000      98.51    -0.6753    34.9106     6.5892     0.0089     0.0786 0.0000e+00
   1406.000      98.51    -0.6753    34.9106     6.5781     0.0034     0.0766 0.0000e+00
   1407.000      98.51    -0.6752    34.9104     6.5819     0.0019     0.0758 0.0000e+00
   1408.000      98.51    -0.6757    34.9105     6.5806    -0.0010     0.0770 0.0000e+00
   1409.000      98.51    -0.6766    34.9106     6.5841    -0.0004     0.0731 0.0000e+00
   1410.000      98.51    -0.6767    34.9106     6.5821    -0.0001     0.0727 0.0000e+00
   1411.000      98.51    -0.6768    34.9105     6.5779     0.0061     0.0727 0.0000e+00
   1412.000      98.51    -0.6767    34.9104     6.5793    -0.0000     0.0773 0.0000e+00
   1413.000      98.51    -0.6770    34.9107     6.5784    -0.0009     0.0770 0.0000e+00
   1414.000      98.51    -0.6772    34.9105     6.5826    -0.0008     0.0729 0.0000e+00
   1415.000      98.51    -0.6774    34.9106     6.5901    -0.0007     0.0755 0.0000e+00
   1416.000      98.51    -0.6773    34.9105     6.5730    -0.0010     0.0778 0.0000e+00
   1417.000      98.51    -0.6780    34.9105     6.5880     0.0069     0.0797 0.0000e+00
   1418.000      98.51    -0.6781    34.9106     6.5779     0.0001     0.0775 0.0000e+00
   1419.000      98.51    -0.6781    34.9105     6.5808     0.0079     0.0752 0.0000e+00
   1420.000      98.51    -0.6782    34.9106     6.5837     0.0065     0.0769 0.0000e+00
   1421.000      98.51    -0.6782    34.9106     6.5850    -0.0039     0.0803 0.0000e+00
   1422.000      98.51    -0.6780    34.9105     6.5810    -0.0009     0.0755 0.0000e+00
   1423.000      98.51    -0.6781    34.9105     6.5759    -0.0007     0.0745 0.0000e+00
   1424.000      98.51    -0.6783    34.9105     6.5758    -0.0011     0.0797 0.0000e+00
   1425.000      98.51    -0.6784    34.9106     6.5797    -0.0003     0.0774 0.0000e+00
   1426.000      98.51    -0.6784    34.9106     6.5710    -0.0001     0.0764 0.0000e+00
   1427.000      98.51    -0.6784    34.9106     6.5812    -0.0056     0.0750 0.0000e+00
   1428.000      98.51    -0.6786    34.9105     6.5803    -0.0007     0.0790 0.0000e+00
   1429.000      98.51    -0.6793    34.9105     6.5779     0.0059     0.0772 0.0000e+00
   1430.000      98.51    -0.6803    34.9106     6.5774    -0.0011     0.0750 0.0000e+00
   1431.000      98.51    -0.6808    34.9106     6.5762    -0.0004     0.0734 0.0000e+00
   1432.000      98.51    -0.6809    34.9106     6.5824    -0.0008     0.0748 0.0000e+00
   1433.000      98.51    -0.6807    34.9106     6.5779    -0.0011     0.0729 0.0000e+00
   1434.000      98.51    -0.6806    34.9107     6.5745    -0.0017     0.0789 0.0000e+00
   1435.000      98.51    -0.6805    34.9105     6.5727    -0.0032     0.0771 0.0000e+00
   1436.000      98.51    -0.6810    34.9105     6.5795    -0.0004     0.0778 0.0000e+00
   1437.000      98.51    -0.6817    34.9108     6.5724    -0.0068     0.0771 0.0000e+00
   1438.000      98.51    -0.6823    34.9106     6.5784    -0.0003     0.0738 0.0000e+00
   1439.000      98.51    -0.6830    34.9106     6.5808    -0.0005     0.0875 0.0000e+00
   1440.000      98.51    -0.6833    34.9107     6.5750    -0.0008     0.0834 0.0000e+00
   1441.000      98.51    -0.6836    34.9107     6.5728     0.0067     0.0801 0.0000e+00
   1442.000      98.51    -0.6837    34.9107     6.5720    -0.0006     0.0751 0.0000e+00
   1443.000      98.51    -0.6840    34.9107     6.5759    -0.0007     0.0751 0.0000e+00
   1444.000      98.51    -0.6843    34.9108     6.5695     0.0005     0.0751 0.0000e+00
   1445.000      98.51    -0.6845    34.9108     6.5698    -0.0010     0.0751 0.0000e+00
   1446.000      98.51    -0.6849    34.9108     6.5815     0.0011     0.0759 0.0000e+00
   1447.000      98.51    -0.6847    34.9107     6.5698     0.0023     0.0771 0.0000e+00
   1448.000      98.51    -0.6849    34.9108     6.5685     0.0085     0.0860 0.0000e+00
   1449.000      98.51    -0.6850    34.9108     6.5788     0.0032     0.0797 0.0000e+00
   1450.000      98.51    -0.6851    34.9107     6.5685     0.0003     0.0760 0.0000e+00
   1451.000      98.51    -0.6851    34.9107     6.5611     0.0012     0.0774 0.0000e+00
   1452.000      98.51    -0.6850    34.9107     6.5741     0.0005     0.0767 0.0000e+00
   1453.000      98.51    -0.6854    34.9107     6.5674    -0.0004     0.0779 0.0000e+00
   1454.000      98.51    -0.6854    34.9107     6.5700    -0.0030     0.0765 0.0000e+00
   1455.000      98.51    -0.6856    34.9108     6.5684     0.0057     0.0764 0.0000e+00
   1456.000      98.51    -0.6866    34.9107     6.5706    -0.0003     0.0753 0.0000e+00
   1457.000      98.51    -0.6868    34.9107     6.5698     0.0009     0.0750 0.0000e+00
   1458.000      98.51    -0.6873    34.9107     6.5720     0.0080     0.0755 0.0000e+00
   1459.000      98.51    -0.6874    34.9106     6.5653     0.0022     0.0756 0.0000e+00
   1460.000      98.51    -0.6894    34.9107     6.5708     0.0001     0.0776 0.0000e+00
   1461.000      98.51    -0.6906    34.9108     6.5655    -0.0002     0.0775 0.0000e+00
   1462.000      98.51    -0.6910    34.9107     6.5671     0.0012     0.0754 0.0000e+00
   1463.000      98.51    -0.6911    34.9107     6.5618    -0.0000     0.0761 0.0000e+00
   1464.000      98.51    -0.6911    34.9107     6.5676    -0.0001     0.0739 0.0000e+00
   1465.000      98.51    -0.6915    34.9107     6.5642    -0.0001     0.0826 0.0000e+00
   1466.000      98.51    -0.6914    34.9107     6.5653    -0.0006     0.0759 0.0000e+00
   1467.000      98.51    -0.6914    34.9107     6.5643    -0.0011     0.0775 0.0000e+00
   1468.000      98.51    -0.6915    34.9107     6.5632    -0.0053     0.0742 0.0000e+00
   1469.000      98.51    -0.6916    34.9107     6.5633     0.0010     0.0760 0.0000e+00
   1470.000      98.51    -0.6917    34.9106     6.5648     0.0004     0.0769 0.0000e+00
   1471.000      98.51    -0.6918    34.9106     6.5631    -0.0006     0.0759 0.0000e+00
   1472.000      98.51    -0.6921    34.9107     6.5639     0.0042     0.0750 0.0000e+00
   1473.000      98.51    -0.6924    34.9107     6.5669     0.0014     0.0740 0.0000e+00
   1474.000      98.51    -0.6928    34.9108     6.5641    -0.0012     0.0775 0.0000e+00
   1475.000      98.51    -0.6928    34.9108     6.5634    -0.0011     0.0754 0.0000e+00
   1476.000      98.51    -0.6929    34.9108     6.5592     0.0074     0.0771 0.0000e+00
   1477.000      98.51    -0.6929    34.9107     6.5576    -0.0002     0.0755 0.0000e+00
   1478.000      98.51    -0.6928    34.9107     6.5619    -0.0008     0.0762 0.0000e+00
   1479.000      98.51    -0.6928    34.9107     6.5609     0.0000     0.0745 0.0000e+00
   1480.000      98.51    -0.6928    34.9108     6.5630     0.0005     0.0739 0.0000e+00
   1481.000      98.51    -0.6928    34.9108     6.5640     0.0084     0.0744 0.0000e+00
   1482.000      98.51    -0.6927    34.9108     6.5620     0.0032     0.0775 0.0000e+00
   1483.000      98.51    -0.6924    34.9108     6.5600    -0.0011     0.0760 0.0000e+00
   1484.000      98.51    -0.6925    34.9107     6.5585     0.0051     0.0751 0.0000e+00
   1485.000      98.51    -0.6924    34.9107     6.5607     0.0004     0.0729 0.0000e+00
   1486.000      98.51    -0.6923    34.9107     6.5621     0.0007     0.0743 0.0000e+00
   1487.000      98.51    -0.6923    34.9108     6.5673     0.0124     0.0735 0.0000e+00
   1488.000      98.51    -0.6923    34.9108     6.5607    -0.0007     0.0768 0.0000e+00
   1489.000      98.51    -0.6925    34.9108     6.5597    -0.0011     0.0739 0.0000e+00
   1490.000      98.51    -0.6926    34.9108     6.5608     0.0064     0.0763 0.0000e+00
   1491.000      98.51    -0.6927    34.9108     6.5576    -0.0010     0.0920 0.0000e+00
   1492.000      98.51    -0.6927    34.9108     6.5632    -0.0011     0.0836 0.0000e+00
   1493.000      98.51    -0.6926    34.9107     6.5600    -0.0001     0.0761 0.0000e+00
   1494.000      98.51    -0.6929    34.9108     6.5646     0.0072     0.0761 0.0000e+00
   1495.000      98.51    -0.6929    34.9109     6.5623     0.0019     0.0740 0.0000e+00
   1496.000      98.51    -0.6929    34.9109     6.5576     0.0068     0.0774 0.0000e+00
   1497.000      98.51    -0.6929    34.9109     6.5597     0.0069     0.0764 0.0000e+00
   1498.000      98.51    -0.6929    34.9108     6.5753     0.0053     0.0735 0.0000e+00
   1499.000      98.51    -0.6929    34.9108     6.5468     0.0040     0.0726 0.0000e+00
   1500.000      98.51    -0.6929    34.9108     6.5632     0.0004     0.0767 0.0000e+00
   1501.000      98.51    -0.6930    34.9109     6.5580    -0.0006     0.0737 0.0000e+00
   1502.000      98.51    -0.6931    34.9108     6.5591    -0.0000     0.0760 0.0000e+00
   1503.000      98.51    -0.6932    34.9109     6.5600    -0.0000     0.0811 0.0000e+00
   1504.000      98.51    -0.6933    34.9108     6.5610    -0.0006     0.0741 0.0000e+00
   1505.000      98.51    -0.6944    34.9108     6.5587    -0.0002     0.0750 0.0000e+00
   1506.000      98.51    -0.6955    34.9110     6.5594     0.0024     0.0750 0.0000e+00
   1507.000      98.51    -0.6961    34.9109     6.5624     0.0043     0.0764 0.0000e+00
   1508.000      98.51    -0.6962    34.9108     6.5617    -0.0004     0.0769 0.0000e+00
   1509.000      98.51    -0.6964    34.9109     6.5573    -0.0001     0.0759 0.0000e+00
   1510.000      98.51    -0.6966    34.9109     6.5568    -0.0000     0.0763 0.0000e+00
   1511.000      98.51    -0.6966    34.9108     6.5610     0.0002     0.0735 0.0000e+00
   1512.000      98.51    -0.6967    34.9108     6.5584     0.0037     0.0738 0.0000e+00
   1513.000      98.51    -0.6970    34.9108     6.5610     0.0082     0.0732 0.0000e+00
   1514.000      98.51    -0.6974    34.9108     6.5581     0.0016     0.0769 0.0000e+00
   1515.000      98.51    -0.6975    34.9108     6.5540     0.0005     0.0763 0.0000e+00
   1516.000      98.51    -0.6975    34.9108     6.5578     0.0047     0.0808 0.0000e+00
   1517.000      98.51    -0.6974    34.9108     6.5577     0.0031     0.0777 0.0000e+00
   1518.000      98.51    -0.6974    34.9108     6.5519    -0.0000     0.0752 0.0000e+00
   1519.000      98.51    -0.6973    34.9108     6.5599     0.0001     0.0749 0.0000e+00
   1520.000      98.51    -0.6976    34.9108     6.5552     0.0079     0.0749 0.0000e+00
   1521.000      98.51    -0.6978    34.9109     6.5575     0.0027     0.0731 0.0000e+00
   1522.000      98.51    -0.6983    34.9109     6.5600     0.0069     0.0751 0.0000e+00
   1523.000      98.51    -0.6984    34.9110     6.5531    -0.0000     0.0768 0.0000e+00
   1524.000      98.51    -0.6986    34.9109     6.5569    -0.0003     0.0776 0.0000e+00
   1525.000      98.51    -0.6990    34.9109     6.5577    -0.0001     0.0781 0.0000e+00
   1526.000      98.51    -0.6993    34.9109     6.5500    -0.0022     0.0771 0.0000e+00
   1527.000      98.51    -0.6996    34.9109     6.5472    -0.0050     0.0739 0.0000e+00
   1528.000      98.51    -0.7001    34.9109     6.5464     0.0030     0.0745 0.0000e+00
   1529.000      98.51    -0.7006    34.9110     6.5549     0.0032     0.0752 0.0000e+00
   1530.000      98.51    -0.7010    34.9110     6.5517     0.0002     0.0814 0.0000e+00
   1531.000      98.51    -0.7012    34.9110     6.5575     0.0002     0.0834 0.0000e+00
   1532.000      98.51    -0.7011    34.9110     6.5502    -0.0009     0.0814 0.0000e+00
   1533.000      98.51    -0.7016    34.9110     6.5525     0.0061     0.0772 0.0000e+00
   1534.000      98.51    -0.7023    34.9111     6.5509     0.0050     0.0750 0.0000e+00
   1535.000      98.51    -0.7024    34.9111     6.5470    -0.0006     0.0777 0.0000e+00
   1536.000      98.51    -0.7032    34.9110     6.5520    -0.0001     0.0784 0.0000e+00
   1537.000      98.51    -0.7040    34.9110     6.5487    -0.0009     0.0774 0.0000e+00
   1538.000      98.51    -0.7040    34.9110     6.5527    -0.0003     0.0768 0.0000e+00
   1539.000      98.51    -0.7049    34.9110     6.5500     0.0065     0.0756 0.0000e+00
   1540.000      98.51    -0.7053    34.9111     6.5528     0.0010     0.0791 0.0000e+00
   1541.000      98.51    -0.7055    34.9111     6.5541    -0.0006     0.0789 0.0000e+00
   1542.000      98.51    -0.7054    34.9110     6.5476    -0.0006     0.0752 0.0000e+00
   1543.000      98.51    -0.7054    34.9110     6.5528    -0.0005     0.0751 0.0000e+00
   1544.000      98.51    -0.7055    34.9111     6.5463    -0.0042     0.0749 0.0000e+00
   1545.000      98.51    -0.7073    34.9110     6.5508    -0.0024     0.0750 0.0000e+00
   1546.000      98.51    -0.7089    34.9108     6.5427    -0.0007     0.0768 0.0000e+00
   1547.000      98.51    -0.7092    34.9109     6.5527    -0.0004     0.0736 0.0000e+00
   1548.000      98.51    -0.7092    34.9109     6.5455    -0.0003     0.0720 0.0000e+00
   1549.000      98.51    -0.7093    34.9110     6.5417     0.0043     0.0738 0.0000e+00
   1550.000      98.51    -0.7091    34.9109     6.5441     0.0022     0.0748 0.0000e+00
   1551.000      98.51    -0.7091    34.9108     6.5413    -0.0006     0.0757 0.0000e+00
   1552.000      98.51    -0.7096    34.9108     6.5423     0.0045     0.0760 0.0000e+00
   1553.000      98.51    -0.7098    34.9108     6.5430     0.0024     0.0763 0.0000e+00
   1554.000      98.51    -0.7100    34.9108     6.5446    -0.0011     0.0775 0.0000e+00
   1555.000      98.51    -0.7102    34.9109     6.5419    -0.0011     0.0750 0.0000e+00
   1556.000      98.51    -0.7105    34.9109     6.5443    -0.0001     0.0747 0.0000e+00
   1557.000      98.51    -0.7103    34.9109     6.5417    -0.0003     0.0752 0.0000e+00
   1558.000      98.51    -0.7099    34.9109     6.5412    -0.0005     0.0765 0.0000e+00
   1559.000      98.51    -0.7102    34.9109     6.5477     0.0005     0.0776 0.0000e+00
   1560.000      98.51    -0.7112    34.9109     6.5415     0.0130     0.0788 0.0000e+00
   1561.000      98.51    -0.7115    34.9109     6.5450    -0.0036     0.0766 0.0000e+00
   1562.000      98.51    -0.7115    34.9109     6.5450     0.0003     0.0776 0.0000e+00
   1563.000      98.51    -0.7113    34.9110     6.5419    -0.0023     0.0760 0.0000e+00
   1564.000      98.51    -0.7114    34.9110     6.5375    -0.0068     0.0731 0.0000e+00
   1565.000      98.51    -0.7115    34.9110     6.5385    -0.0012     0.0759 0.0000e+00
   1566.000      98.51    -0.7114    34.9108     6.5416    -0.0000     0.0774 0.0000e+00
   1567.000      98.51    -0.7122    34.9110     6.5404    -0.0002     0.0770 0.0000e+00
   1568.000      98.51    -0.7126    34.9110     6.5375    -0.0004     0.0787 0.0000e+00
   1569.000      98.51    -0.7128    34.9109     6.5424    -0.0008     0.0749 0.0000e+00
   1570.000      98.51    -0.7139    34.9109     6.5354    -0.0008     0.0771 0.0000e+00
   1571.000      98.51    -0.7140    34.9109     6.5396    -0.0004     0.0778 0.0000e+00
   1572.000      98.51    -0.7144    34.9109     6.5389     0.0042     0.0761 0.0000e+00
   1573.000      98.51    -0.7146    34.9110     6.5409     0.0008     0.0747 0.0000e+00
   1574.000      98.51    -0.7148    34.9109     6.5432    -0.0003     0.0759 0.0000e+00
   1575.000      98.51    -0.7151    34.9110     6.5303    -0.0002     0.0802 0.0000e+00
   1576.000      98.51    -0.7158    34.9109     6.5394     0.0013     0.0730 0.0000e+00
   1577.000      98.51    -0.7161    34.9109     6.5308     0.0105     0.0751 0.0000e+00
   1578.000      98.51    -0.7161    34.9109     6.5362     0.0043     0.0750 0.0000e+00
   1579.000      98.51    -0.7163    34.9108     6.5386    -0.0012     0.0763 0.0000e+00
   1580.000      98.51    -0.7168    34.9108     6.5364     0.0000     0.0753 0.0000e+00
   1581.000      98.50    -0.7170    34.9110     6.5358    -0.0003     0.0764 0.0000e+00
   1582.000      98.50    -0.7172    34.9110     6.5371     0.0000     0.0713 0.0000e+00
   1583.000      98.51    -0.7173    34.9110     6.5354    -0.0057     0.0760 0.0000e+00
   1584.000      98.51    -0.7175    34.9109     6.5334     0.0000     0.0757 0.0000e+00
   1585.000      98.51    -0.7183    34.9109     6.5345     0.0043     0.0775 0.0000e+00
   1586.000      98.51    -0.7182    34.9109     6.5370     0.0013     0.0735 0.0000e+00
   1587.000      98.51    -0.7185    34.9109     6.5312    -0.0001     0.0727 0.0000e+00
   1588.000      98.51    -0.7187    34.9109     6.5379    -0.0036     0.0727 0.0000e+00
   1589.000      98.51    -0.7188    34.9109     6.5314    -0.0019     0.0766 0.0000e+00
   1590.000      98.51    -0.7193    34.9109     6.5296    -0.0006     0.0759 0.0000e+00
   1591.000      98.51    -0.7194    34.9110     6.5317    -0.0005     0.0768 0.0000e+00
   1592.000      98.50    -0.7199    34.9111     6.5296    -0.0000     0.0740 0.0000e+00
   1593.000      98.51    -0.7201    34.9110     6.5305     0.0079     0.0814 0.0000e+00
   1594.000      98.51    -0.7202    34.9109     6.5370     0.0004     0.0744 0.0000e+00
   1595.000      98.50    -0.7203    34.9110     6.5365     0.0077     0.0776 0.0000e+00
   1596.000      98.50    -0.7203    34.9111     6.5330     0.0037     0.0791 0.0000e+00
   1597.000      98.50    -0.7203    34.9110     6.5295     0.0004     0.0774 0.0000e+00
   1598.000      98.51    -0.7204    34.9110     6.5301     0.0057     0.0766 0.0000e+00
   1599.000      98.51    -0.7202    34.9109     6.5313    -0.0001     0.0761 0.0000e+00
   1600.000      98.50    -0.7205    34.9111     6.5364     0.0012     0.0784 0.0000e+00
   1601.000      98.51    -0.7202    34.9110     6.5300     0.0009     0.0834 0.0000e+00
   1602.000      98.51    -0.7202    34.9111     6.5354    -0.0001     0.0792 0.0000e+00
   1603.000      98.51    -0.7202    34.9110     6.5297    -0.0050     0.0787 0.0000e+00
   1604.000      98.51    -0.7201    34.9110     6.5337     0.0012     0.0754 0.0000e+00
   1605.000      98.51    -0.7202    34.9109     6.5341     0.0061     0.0774 0.0000e+00
   1606.000      98.50    -0.7204    34.9111     6.5356    -0.0011     0.0771 0.0000e+00
   1607.000      98.51    -0.7206    34.9111     6.5315     0.0010     0.0750 0.0000e+00
   1608.000      98.51    -0.7207    34.9111     6.5322     0.0018     0.0751 0.0000e+00
   1609.000      98.51    -0.7208    34.9111     6.5343     0.0109     0.0795 0.0000e+00
   1610.000      98.50    -0.7207    34.9110     6.5330    -0.0022     0.0743 0.0000e+00
   1611.000      98.50    -0.7210    34.9110     6.5337     0.0043     0.0777 0.0000e+00
   1612.000      98.51    -0.7214    34.9112     6.5315     0.0051     0.0787 0.0000e+00
   1613.000      98.51    -0.7213    34.9111     6.5287     0.0022     0.0776 0.0000e+00
   1614.000      98.51    -0.7214    34.9111     6.5290     0.0011     0.0753 0.0000e+00
   1615.000      98.51    -0.7216    34.9111     6.5293    -0.0003     0.0733 0.0000e+00
   1616.000      98.51    -0.7217    34.9111     6.5290    -0.0008     0.0758 0.0000e+00
   1617.000      98.51    -0.7218    34.9112     6.5265     0.0029     0.0783 0.0000e+00
   1618.000      98.50    -0.7219    34.9110     6.5312     0.0138     0.0800 0.0000e+00
   1619.000      98.51    -0.7218    34.9111     6.5280     0.0028     0.0724 0.0000e+00
   1620.000      98.51    -0.7221    34.9112     6.5275     0.0030     0.0755 0.0000e+00
   1621.000      98.51    -0.7222    34.9113     6.5296     0.0001     0.0761 0.0000e+00
   1622.000      98.50    -0.7223    34.9112     6.5259     0.0001     0.0766 0.0000e+00
   1623.000      98.50    -0.7223    34.9111     6.5292     0.0047     0.0742 0.0000e+00
   1624.000      98.50    -0.7226    34.9111     6.5283    -0.0002     0.0765 0.0000e+00
   1625.000      98.50    -0.7226    34.9111     6.5296     0.0111     0.0700 0.0000e+00
   1626.000      98.50    -0.7227    34.9111     6.5295     0.0014     0.0740 0.0000e+00
   1627.000      98.50    -0.7228    34.9112     6.5291    -0.0005     0.0772 0.0000e+00
   1628.000      98.51    -0.7226    34.9112     6.5245    -0.0005     0.0768 0.0000e+00
   1629.000      98.50    -0.7223    34.9112     6.5249    -0.0007     0.0762 0.0000e+00
   1630.000      98.51    -0.7223    34.9112     6.5243     0.0123     0.0750 0.0000e+00
   1631.000      98.50    -0.7224    34.9113     6.5270     0.0020     0.0751 0.0000e+00
   1632.000      98.50    -0.7227    34.9113     6.5317    -0.0003     0.0795 0.0000e+00
   1633.000      98.51    -0.7227    34.9113     6.5311     0.0006     0.0773 0.0000e+00
   1634.000      98.50    -0.7226    34.9114     6.5248    -0.0002     0.0727 0.0000e+00
   1635.000      98.50    -0.7224    34.9113     6.5301     0.0045     0.0750 0.0000e+00
   1636.000      98.50    -0.7223    34.9113     6.5312    -0.0002     0.0752 0.0000e+00
   1637.000      98.51    -0.7223    34.9114     6.5233     0.0005     0.0751 0.0000e+00
   1638.000      98.51    -0.7224    34.9115     6.5315     0.0072     0.0734 0.0000e+00
   1639.000      98.50    -0.7225    34.9116     6.5282     0.0073     0.0749 0.0000e+00
   1640.000      98.51    -0.7225    34.9114     6.5265     0.0048     0.0775 0.0000e+00
   1641.000      98.50    -0.7225    34.9113     6.5242     0.0027     0.0771 0.0000e+00
   1642.000      98.50    -0.7226    34.9114     6.5306     0.0077     0.0758 0.0000e+00
   1643.000      98.51    -0.7232    34.9116     6.5252     0.0036     0.0752 0.0000e+00
   1644.000      98.50    -0.7236    34.9115     6.5240     0.0007     0.0791 0.0000e+00
   1645.000      98.51    -0.7243    34.9116     6.5295     0.0059     0.0770 0.0000e+00
   1646.000      98.51    -0.7246    34.9116     6.5289     0.0054     0.0764 0.0000e+00
   1647.000      98.50    -0.7249    34.9115     6.5268     0.0002     0.0789 0.0000e+00
   1648.000      98.50    -0.7263    34.9114     6.5249     0.0040     0.0763 0.0000e+00
   1649.000      98.51    -0.7270    34.9114     6.5286     0.0119     0.0783 0.0000e+00
   1650.000      98.51    -0.7279    34.9113     6.5294     0.0001     0.0752 0.0000e+00
   1651.000      98.50    -0.7280    34.9114     6.5325     0.0093     0.0892 0.0000e+00
   1652.000      98.51    -0.7282    34.9113     6.5268     0.0000     0.0720 0.0000e+00
   1653.000      98.51    -0.7287    34.9113     6.5266     0.0006     0.0712 0.0000e+00
   1654.000      98.51    -0.7292    34.9114     6.5206     0.0072     0.0756 0.0000e+00
   1655.000      98.51    -0.7294    34.9113     6.5211    -0.0004     0.0774 0.0000e+00
   1656.000      98.50    -0.7295    34.9113     6.5208    -0.0002     0.0764 0.0000e+00
   1657.000      98.50    -0.7296    34.9113     6.5236    -0.0005     0.0785 0.0000e+00
   1658.000      98.50    -0.7300    34.9112     6.5216     0.0004     0.0778 0.0000e+00
   1659.000      98.51    -0.7305    34.9113     6.5209     0.0006     0.0753 0.0000e+00
   1660.000      98.50    -0.7307    34.9114     6.5224    -0.0022     0.0790 0.0000e+00
   1661.000      98.50    -0.7307    34.9114     6.5201    -0.0003     0.0791 0.0000e+00
   1662.000      98.50    -0.7305    34.9113     6.5230     0.0021     0.0752 0.0000e+00
   1663.000      98.50    -0.7312    34.9114     6.5211     0.0086     0.0754 0.0000e+00
   1664.000      98.50    -0.7313    34.9114     6.5245     0.0098     0.0755 0.0000e+00
   1665.000      98.50    -0.7315    34.9114     6.5134     0.0043     0.0770 0.0000e+00
   1666.000      98.50    -0.7317    34.9114     6.5235     0.0073     0.0761 0.0000e+00
   1667.000      98.50    -0.7321    34.9113     6.5193     0.0053     0.0806 0.0000e+00
   1668.000      98.51    -0.7331    34.9114     6.5245     0.0024     0.0769 0.0000e+00
   1669.000      98.50    -0.7335    34.9115     6.5203     0.0047     0.0751 0.0000e+00
   1670.000      98.50    -0.7337    34.9115     6.5162    -0.0066     0.0763 0.0000e+00
   1671.000      98.50    -0.7342    34.9114     6.5164     0.0005     0.0736 0.0000e+00
   1672.000      98.50    -0.7347    34.9115     6.5248     0.0003     0.0748 0.0000e+00
   1673.000      98.50    -0.7348    34.9114     6.5117     0.0001     0.0746 0.0000e+00
   1674.000      98.50    -0.7352    34.9113     6.5200    -0.0003     0.0756 0.0000e+00
   1675.000      98.50    -0.7356    34.9114     6.5176     0.0002     0.0726 0.0000e+00
   1676.000      98.50    -0.7356    34.9115     6.5158     0.0063     0.0753 0.0000e+00
   1677.000      98.50    -0.7356    34.9114     6.5108     0.0108     0.0775 0.0000e+00
   1678.000      98.50    -0.7356    34.9114     6.5118     0.0041     0.0760 0.0000e+00
   1679.000      98.50    -0.7357    34.9115     6.5131     0.0004     0.0753 0.0000e+00
   1680.000      98.50    -0.7357    34.9114     6.5121     0.0004     0.0775 0.0000e+00
   1681.000      98.50    -0.7359    34.9114     6.5132     0.0011     0.0764 0.0000e+00
   1682.000      98.50    -0.7362    34.9115     6.5151     0.0070     0.0717 0.0000e+00
   1683.000      98.50    -0.7365    34.9115     6.5133     0.0023     0.0741 0.0000e+00
   1684.000      98.50    -0.7363    34.9115     6.5150    -0.0002     0.0775 0.0000e+00
   1685.000      98.50    -0.7362    34.9115     6.5164     0.0078     0.0728 0.0000e+00
   1686.000      98.50    -0.7361    34.9115     6.5182    -0.0002     0.0753 0.0000e+00
   1687.000      98.50    -0.7361    34.9115     6.5137     0.0070     0.0784 0.0000e+00
   1688.000      98.50    -0.7358    34.9115     6.5162     0.0024     0.0750 0.0000e+00
   1689.000      98.50    -0.7360    34.9116     6.5111    -0.0000     0.0744 0.0000e+00
   1690.000      98.50    -0.7357    34.9116     6.5129     0.0009     0.0747 0.0000e+00
   1691.000      98.50    -0.7354    34.9115     6.5114     0.0035     0.0761 0.0000e+00
   1692.000      98.50    -0.7351    34.9116     6.5109    -0.0035     0.0750 0.0000e+00
   1693.000      98.50    -0.7352    34.9117     6.5148     0.0003     0.0751 0.0000e+00
   1694.000      98.50    -0.7353    34.9117     6.5105     0.0001     0.0783 0.0000e+00
   1695.000      98.50    -0.7354    34.9116     6.5174     0.0067     0.0773 0.0000e+00
   1696.000      98.50    -0.7361    34.9118     6.5123     0.0103     0.0770 0.0000e+00
   1697.000      98.50    -0.7364    34.9117     6.5119     0.0096     0.0710 0.0000e+00
   1698.000      98.50    -0.7366    34.9117     6.5145     0.0096     0.0747 0.0000e+00
   1699.000      98.50    -0.7373    34.9117     6.5128     0.0024     0.0773 0.0000e+00
   1700.000      98.50    -0.7376    34.9116     6.5098     0.0104     0.0775 0.0000e+00
   1701.000      98.50    -0.7381    34.9117     6.5143     0.0019     0.0780 0.0000e+00
   1702.000      98.50    -0.7385    34.9116     6.5091    -0.0003     0.0757 0.0000e+00
   1703.000      98.50    -0.7388    34.9116     6.5137    -0.0002     0.0767 0.0000e+00
   1704.000      98.50    -0.7387    34.9117     6.5093    -0.0001     0.0751 0.0000e+00
   1705.000      98.50    -0.7386    34.9115     6.5097     0.0054     0.0751 0.0000e+00
   1706.000      98.50    -0.7385    34.9116     6.5087     0.0081     0.0750 0.0000e+00
   1707.000      98.50    -0.7385    34.9118     6.5108     0.0057     0.0750 0.0000e+00
   1708.000      98.50    -0.7389    34.9117     6.5101    -0.0003     0.0733 0.0000e+00
   1709.000      98.50    -0.7395    34.9117     6.5146     0.0012     0.0764 0.0000e+00
   1710.000      98.50    -0.7408    34.9116     6.5127    -0.0005     0.0767 0.0000e+00
   1711.000      98.50    -0.7412    34.9116     6.5138    -0.0069     0.0750 0.0000e+00
   1712.000      98.50    -0.7414    34.9117     6.5120    -0.0005     0.0740 0.0000e+00
   1713.000      98.50    -0.7415    34.9116     6.5075     0.0069     0.0759 0.0000e+00
   1714.000      98.50    -0.7416    34.9115     6.5056    -0.0008     0.0775 0.0000e+00
   1715.000      98.50    -0.7421    34.9116     6.5084     0.0102     0.0775 0.0000e+00
   1716.000      98.50    -0.7421    34.9116     6.5067     0.0030     0.0755 0.0000e+00
   1717.000      98.50    -0.7422    34.9116     6.5076     0.0082     0.0732 0.0000e+00
   1718.000      98.50    -0.7422    34.9117     6.5064     0.0111     0.0749 0.0000e+00
   1719.000      98.50    -0.7422    34.9119     6.5058    -0.0006     0.0797 0.0000e+00
   1720.000      98.50    -0.7420    34.9116     6.5077     0.0052     0.0780 0.0000e+00
   1721.000      98.50    -0.7422    34.9117     6.5063     0.0026     0.0765 0.0000e+00
   1722.000      98.50    -0.7426    34.9117     6.5144    -0.0004     0.0754 0.0000e+00
   1723.000      98.50    -0.7427    34.9117     6.5059    -0.0011     0.0768 0.0000e+00
   1724.000      98.50    -0.7425    34.9116     6.5059    -0.0037     0.0765 0.0000e+00
   1725.000      98.50    -0.7427    34.9117     6.5121     0.0002     0.0760 0.0000e+00
   1726.000      98.50    -0.7425    34.9118     6.5017    -0.0005     0.0742 0.0000e+00
   1727.000      98.50    -0.7426    34.9118     6.5102    -0.0002     0.0775 0.0000e+00
   1728.000      98.50    -0.7426    34.9117     6.5100     0.0004     0.0750 0.0000e+00
   1729.000      98.50    -0.7425    34.9117     6.5037    -0.0006     0.0761 0.0000e+00
   1730.000      98.50    -0.7426    34.9117     6.5078    -0.0005     0.0797 0.0000e+00
   1731.000      98.50    -0.7425    34.9117     6.5078    -0.0074     0.0728 0.0000e+00
   1732.000      98.50    -0.7426    34.9117     6.5106     0.0033     0.0736 0.0000e+00
   1733.000      98.50    -0.7425    34.9117     6.5062     0.0075     0.0763 0.0000e+00
   1734.000      98.50    -0.7427    34.9117     6.5015     0.0068     0.0793 0.0000e+00
   1735.000      98.50    -0.7428    34.9118     6.5078     0.0093     0.0764 0.0000e+00
   1736.000      98.50    -0.7429    34.9118     6.4976     0.0028     0.0734 0.0000e+00
   1737.000      98.50    -0.7430    34.9117     6.4987     0.0050     0.0757 0.0000e+00
   1738.000      98.50    -0.7430    34.9118     6.5075     0.0020     0.0754 0.0000e+00
   1739.000      98.50    -0.7430    34.9118     6.5067     0.0067     0.0741 0.0000e+00
   1740.000      98.50    -0.7430    34.9117     6.5044     0.0005     0.0721 0.0000e+00
   1741.000      98.50    -0.7431    34.9119     6.5029     0.0060     0.0726 0.0000e+00
   1742.000      98.50    -0.7430    34.9119     6.5071     0.0046     0.0749 0.0000e+00
   1743.000      98.50    -0.7430    34.9118     6.5059     0.0009     0.0749 0.0000e+00
   1744.000      98.50    -0.7430    34.9118     6.5038     0.0005     0.0757 0.0000e+00
   1745.000      98.50    -0.7429    34.9118     6.5056     0.0028     0.0747 0.0000e+00
   1746.000      98.50    -0.7430    34.9118     6.5031     0.0041     0.0770 0.0000e+00
   1747.000      98.50    -0.7431    34.9119     6.5114     0.0009     0.0775 0.0000e+00
   1748.000      98.50    -0.7430    34.9118     6.5072     0.0009     0.0775 0.0000e+00
   1749.000      98.50    -0.7432    34.9118     6.5019     0.0021     0.0749 0.0000e+00
   1750.000      98.50    -0.7430    34.9117     6.5002     0.0015     0.0770 0.0000e+00
   1751.000      98.50    -0.7432    34.9118     6.5012     0.0101     0.0769 0.0000e+00
   1752.000      98.50    -0.7432    34.9118     6.5045     0.0115     0.0778 0.0000e+00
   1753.000      98.50    -0.7432    34.9118     6.5071     0.0007     0.0716 0.0000e+00
   1754.000      98.50    -0.7432    34.9118     6.5042     0.0065     0.0763 0.0000e+00
   1755.000      98.50    -0.7431    34.9120     6.5018     0.0106     0.0775 0.0000e+00
   1756.000      98.50    -0.7430    34.9118     6.5078     0.0022     0.0775 0.0000e+00
   1757.000      98.50    -0.7429    34.9118     6.5025     0.0005     0.0762 0.0000e+00
   1758.000      98.50    -0.7428    34.9119     6.5041     0.0019     0.0792 0.0000e+00
   1759.000      98.50    -0.7430    34.9118     6.5006     0.0017     0.0774 0.0000e+00
   1760.000      98.50    -0.7431    34.9118     6.5048     0.0003     0.0773 0.0000e+00
   1761.000      98.50    -0.7432    34.9118     6.5067     0.0008     0.0765 0.0000e+00
   1762.000      98.50    -0.7433    34.9118     6.4999     0.0015     0.0736 0.0000e+00
   1763.000      98.50    -0.7434    34.9120     6.5019     0.0007     0.0763 0.0000e+00
   1764.000      98.50    -0.7432    34.9118     6.5034     0.0030     0.0754 0.0000e+00
   1765.000      98.50    -0.7438    34.9118     6.5036     0.0076     0.0715 0.0000e+00
   1766.000      98.50    -0.7443    34.9120     6.5029     0.0002     0.0761 0.0000e+00
   1767.000      98.50    -0.7445    34.9119     6.5050    -0.0001     0.0762 0.0000e+00
   1768.000      98.50    -0.7445    34.9119     6.5030     0.0002     0.0749 0.0000e+00
   1769.000      98.50    -0.7443    34.9119     6.4982     0.0020     0.0732 0.0000e+00
   1770.000      98.50    -0.7443    34.9120     6.4952     0.0073     0.0751 0.0000e+00
   1771.000      98.50    -0.7444    34.9120     6.5010     0.0001     0.0791 0.0000e+00
   1772.000      98.50    -0.7443    34.9119     6.5063     0.0047     0.0757 0.0000e+00
   1773.000      98.50    -0.7442    34.9121     6.5009     0.0113     0.0787 0.0000e+00
   1774.000      98.50    -0.7443    34.9120     6.4975     0.0054     0.0764 0.0000e+00
   1775.000      98.49    -0.7446    34.9120     6.4989     0.0001     0.0751 0.0000e+00
   1776.000      98.50    -0.7446    34.9121     6.4970     0.0007     0.0766 0.0000e+00
   1777.000      98.50    -0.7446    34.9121     6.5020    -0.0003     0.0751 0.0000e+00
   1778.000      98.50    -0.7449    34.9121     6.4991     0.0072     0.0767 0.0000e+00
   1779.000      98.50    -0.7454    34.9120     6.5008     0.0057     0.0746 0.0000e+00
   1780.000      98.50    -0.7457    34.9122     6.5034     0.0081     0.0852 0.0000e+00
   1781.000      98.50    -0.7458    34.9121     6.4975    -0.0003     0.0706 0.0000e+00
   1782.000      98.50    -0.7459    34.9122     6.4936     0.0020     0.0732 0.0000e+00
   1783.000      98.50    -0.7458    34.9121     6.5001     0.0046     0.0776 0.0000e+00
   1784.000      98.50    -0.7457    34.9119     6.4968    -0.0002     0.0782 0.0000e+00
   1785.000      98.50    -0.7457    34.9121     6.5016     0.0001     0.0749 0.0000e+00
   1786.000      98.50    -0.7457    34.9122     6.4993     0.0002     0.0749 0.0000e+00
   1787.000      98.50    -0.7456    34.9121     6.4999    -0.0025     0.0752 0.0000e+00
   1788.000      98.50    -0.7456    34.9121     6.4979     0.0002     0.0768 0.0000e+00
   1789.000      98.50    -0.7457    34.9121     6.4979     0.0003     0.0762 0.0000e+00
   1790.000      98.50    -0.7458    34.9122     6.4946    -0.0008     0.0761 0.0000e+00
   1791.000      98.50    -0.7462    34.9121     6.4958     0.0044     0.0752 0.0000e+00
   1792.000      98.50    -0.7466    34.9121     6.4943     0.0008     0.0797 0.0000e+00
   1793.000      98.50    -0.7469    34.9121     6.5004    -0.0008     0.0767 0.0000e+00
   1794.000      98.50    -0.7468    34.9122     6.4943     0.0008     0.0786 0.0000e+00
   1795.000      98.50    -0.7471    34.9121     6.5062    -0.0009     0.0787 0.0000e+00
   1796.000      98.50    -0.7472    34.9122     6.4964    -0.0002     0.0775 0.0000e+00
   1797.000      98.50    -0.7472    34.9120     6.4977    -0.0005     0.0775 0.0000e+00
   1798.000      98.50    -0.7475    34.9120     6.4991     0.0007     0.0775 0.0000e+00
   1799.000      98.50    -0.7477    34.9122     6.5006     0.0109     0.0788 0.0000e+00
   1800.000      98.50    -0.7477    34.9122     6.4976     0.0012     0.0756 0.0000e+00
   1801.000      98.50    -0.7476    34.9121     6.4922    -0.0064     0.0752 0.0000e+00
   1802.000      98.50    -0.7477    34.9122     6.4984    -0.0004     0.0770 0.0000e+00
   1803.000      98.50    -0.7476    34.9121     6.4963    -0.0004     0.0753 0.0000e+00
   1804.000      98.50    -0.7475    34.9121     6.4946     0.0000     0.0746 0.0000e+00
   1805.000      98.50    -0.7476    34.9122     6.4914    -0.0001     0.0723 0.0000e+00
   1806.000      98.50    -0.7475    34.9121     6.4918     0.0007     0.0701 0.0000e+00
   1807.000      98.50    -0.7476    34.9123     6.4965    -0.0004     0.0800 0.0000e+00
   1808.000      98.50    -0.7476    34.9121     6.4947     0.0021     0.0782 0.0000e+00
   1809.000      98.50    -0.7476    34.9121     6.5017     0.0022     0.0871 0.0000e+00
   1810.000      98.50    -0.7477    34.9122     6.4967     0.0092     0.0778 0.0000e+00
   1811.000      98.50    -0.7479    34.9122     6.4966     0.0036     0.0782 0.0000e+00
   1812.000      98.50    -0.7478    34.9121     6.4940     0.0038     0.0758 0.0000e+00
   1813.000      98.49    -0.7482    34.9121     6.4996     0.0063     0.0749 0.0000e+00
   1814.000      98.50    -0.7485    34.9121     6.4972     0.0113     0.0763 0.0000e+00
   1815.000      98.49    -0.7487    34.9122     6.4950     0.0096     0.0784 0.0000e+00
   1816.000      98.50    -0.7486    34.9122     6.4952     0.0101     0.0771 0.0000e+00
   1817.000      98.49    -0.7487    34.9121     6.4904     0.0051     0.0760 0.0000e+00
   1818.000      98.50    -0.7488    34.9122     6.4917     0.0115     0.0755 0.0000e+00
   1819.000      98.50    -0.7486    34.9123     6.4989    -0.0062     0.0772 0.0000e+00
   1820.000      98.50    -0.7487    34.9122     6.4920     0.0000     0.0763 0.0000e+00
   1821.000      98.50    -0.7487    34.9121     6.4943     0.0041     0.0735 0.0000e+00
   1822.000      98.49    -0.7490    34.9121     6.4938     0.0069     0.0784 0.0000e+00
   1823.000      98.49    -0.7490    34.9122     6.4904    -0.0002     0.0796 0.0000e+00
   1824.000      98.50    -0.7490    34.9122     6.4889    -0.0003     0.0772 0.0000e+00
   1825.000      98.49    -0.7490    34.9121     6.4875    -0.0001     0.0751 0.0000e+00
   1826.000      98.50    -0.7491    34.9120     6.4891    -0.0001     0.0774 0.0000e+00
   1827.000      98.50    -0.7494    34.9122     6.4946     0.0000     0.0759 0.0000e+00
   1828.000      98.49    -0.7496    34.9122     6.4961     0.0094     0.0771 0.0000e+00
   1829.000      98.49    -0.7497    34.9121     6.4946     0.0089     0.0774 0.0000e+00
   1830.000      98.50    -0.7497    34.9122     6.4892     0.0010     0.0775 0.0000e+00
   1831.000      98.50    -0.7497    34.9121     6.4952     0.0062     0.0782 0.0000e+00
   1832.000      98.49    -0.7496    34.9121     6.4892     0.0035     0.0800 0.0000e+00
   1833.000      98.49    -0.7497    34.9121     6.4935     0.0012     0.0750 0.0000e+00
   1834.000      98.49    -0.7497    34.9122     6.4950     0.0007     0.0775 0.0000e+00
   1835.000      98.49    -0.7496    34.9122     6.4909    -0.0000     0.0768 0.0000e+00
   1836.000      98.49    -0.7496    34.9122     6.4896     0.0002     0.0734 0.0000e+00
   1837.000      98.49    -0.7496    34.9121     6.4904    -0.0007     0.0761 0.0000e+00
   1838.000      98.50    -0.7496    34.9122     6.4902    -0.0030     0.0754 0.0000e+00
   1839.000      98.49    -0.7498    34.9122     6.4898    -0.0010     0.0742 0.0000e+00
   1840.000      98.50    -0.7499    34.9121     6.4876    -0.0000     0.0745 0.0000e+00
   1841.000      98.49    -0.7500    34.9122     6.4914     0.0004     0.0781 0.0000e+00
   1842.000      98.49    -0.7502    34.9124     6.4874     0.0004     0.0792 0.0000e+00
   1843.000      98.49    -0.7505    34.9121     6.4874    -0.0000     0.0775 0.0000e+00
   1844.000      98.49    -0.7507    34.9122     6.4840     0.0001     0.0762 0.0000e+00
   1845.000      98.49    -0.7508    34.9122     6.4880     0.0004     0.0762 0.0000e+00
   1846.000      98.50    -0.7513    34.9123     6.4880     0.0103     0.0828 0.0000e+00
   1847.000      98.50    -0.7514    34.9124     6.4890     0.0098     0.0774 0.0000e+00
   1848.000      98.50    -0.7515    34.9123     6.4897     0.0054     0.0809 0.0000e+00
   1849.000      98.50    -0.7518    34.9123     6.4858     0.0000     0.0831 0.0000e+00
   1850.000      98.50    -0.7516    34.9122     6.4808     0.0001     0.0810 0.0000e+00
   1851.000      98.50    -0.7524    34.9123     6.4808    -0.0005     0.0774 0.0000e+00
   1852.000      98.50    -0.7526    34.9123     6.4823    -0.0000     0.0766 0.0000e+00
   1853.000      98.50    -0.7525    34.9123     6.4923     0.0003     0.0750 0.0000e+00
   1854.000      98.49    -0.7526    34.9122     6.4860    -0.0001     0.0761 0.0000e+00
   1855.000      98.50    -0.7525    34.9122     6.4897    -0.0010     0.0746 0.0000e+00
   1856.000      98.50    -0.7526    34.9123     6.4873    -0.0006     0.0775 0.0000e+00
   1857.000      98.49    -0.7525    34.9122     6.4904    -0.0008     0.0755 0.0000e+00
   1858.000      98.50    -0.7523    34.9122     6.4912     0.0005     0.0771 0.0000e+00
   1859.000      98.50    -0.7523    34.9122     6.4842     0.0011     0.0757 0.0000e+00
   1860.000      98.49    -0.7524    34.9122     6.4891    -0.0004     0.0760 0.0000e+00
   1861.000      98.49    -0.7523    34.9123     6.4852    -0.0003     0.0721 0.0000e+00
   1862.000      98.49    -0.7522    34.9122     6.4857     0.0058     0.0762 0.0000e+00
   1863.000      98.49    -0.7521    34.9122     6.4872     0.0099     0.0751 0.0000e+00
   1864.000      98.50    -0.7520    34.9123     6.4879     0.0001     0.0751 0.0000e+00
   1865.000      98.49    -0.7519    34.9123     6.4867     0.0101     0.0751 0.0000e+00
   1866.000      98.49    -0.7519    34.9123     6.4837    -0.0042     0.0710 0.0000e+00
   1867.000      98.49    -0.7518    34.9121     6.4861     0.0071     0.0742 0.0000e+00
   1868.000      98.49    -0.7526    34.9122     6.4817    -0.0006     0.0784 0.0000e+00
   1869.000      98.49    -0.7530    34.9123     6.4847     0.0002     0.0775 0.0000e+00
   1870.000      98.49    -0.7530    34.9123     6.4864     0.0005     0.0767 0.0000e+00
   1871.000      98.49    -0.7532    34.9123     6.4880     0.0004     0.0751 0.0000e+00
   1872.000      98.50    -0.7534    34.9122     6.4856    -0.0008     0.0756 0.0000e+00
   1873.000      98.49    -0.7536    34.9123     6.4871     0.0081     0.0776 0.0000e+00
   1874.000      98.49    -0.7535    34.9124     6.4782     0.0024     0.0775 0.0000e+00
   1875.000      98.49    -0.7534    34.9123     6.4834     0.0015     0.0775 0.0000e+00
   1876.000      98.50    -0.7538    34.9123     6.4853     0.0000     0.0762 0.0000e+00
   1877.000      98.50    -0.7545    34.9122     6.4834     0.0006     0.0770 0.0000e+00
   1878.000      98.49    -0.7548    34.9123     6.4861    -0.0001     0.0775 0.0000e+00
   1879.000      98.49    -0.7549    34.9123     6.4849     0.0001     0.0775 0.0000e+00
   1880.000      98.49    -0.7549    34.9123     6.4836     0.0002     0.0762 0.0000e+00
   1881.000      98.49    -0.7553    34.9122     6.4845     0.0014     0.0776 0.0000e+00
   1882.000      98.49    -0.7554    34.9123     6.4835     0.0005     0.0753 0.0000e+00
   1883.000      98.49    -0.7553    34.9122     6.4804     0.0014     0.0772 0.0000e+00
   1884.000      98.49    -0.7554    34.9122     6.4915     0.0016     0.0760 0.0000e+00
   1885.000      98.50    -0.7554    34.9123     6.4843    -0.0001     0.0767 0.0000e+00
   1886.000      98.49    -0.7555    34.9123     6.4840     0.0002     0.0762 0.0000e+00
   1887.000      98.49    -0.7555    34.9123     6.4800     0.0004     0.0751 0.0000e+00
   1888.000      98.50    -0.7554    34.9122     6.4810     0.0063     0.0761 0.0000e+00
   1889.000      98.50    -0.7555    34.9123     6.4818     0.0004     0.0775 0.0000e+00
   1890.000      98.49    -0.7555    34.9123     6.4807     0.0023     0.0774 0.0000e+00
   1891.000      98.49    -0.7557    34.9123     6.4811     0.0041     0.0774 0.0000e+00
   1892.000      98.49    -0.7558    34.9123     6.4873     0.0006     0.0753 0.0000e+00
   1893.000      98.50    -0.7557    34.9123     6.4796     0.0008     0.0799 0.0000e+00
   1894.000      98.49    -0.7556    34.9123     6.4772     0.0012     0.0767 0.0000e+00
   1895.000      98.49    -0.7554    34.9122     6.4791     0.0002     0.0752 0.0000e+00
   1896.000      98.49    -0.7557    34.9123     6.4775     0.0007     0.0800 0.0000e+00
   1897.000      98.49    -0.7560    34.9124     6.4809     0.0017     0.0799 0.0000e+00
   1898.000      98.50    -0.7559    34.9123     6.4841     0.0011     0.0786 0.0000e+00
   1899.000      98.49    -0.7558    34.9124     6.4787     0.0004     0.0759 0.0000e+00
   1900.000      98.49    -0.7560    34.9123     6.4836     0.0003     0.0791 0.0000e+00
   1901.000      98.49    -0.7560    34.9123     6.4852     0.0082     0.0795 0.0000e+00
   1902.000      98.49    -0.7563    34.9123     6.4783     0.0004     0.0789 0.0000e+00
   1903.000      98.49    -0.7562    34.9123     6.4867     0.0009     0.0770 0.0000e+00
   1904.000      98.49    -0.7562    34.9123     6.4769    -0.0003     0.0744 0.0000e+00
   1905.000      98.49    -0.7563    34.9123     6.4809    -0.0005     0.0842 0.0000e+00
   1906.000      98.49    -0.7565    34.9123     6.4759     0.0000     0.0855 0.0000e+00
   1907.000      98.49    -0.7567    34.9123     6.4783     0.0002     0.0809 0.0000e+00
   1908.000      98.49    -0.7566    34.9123     6.4777     0.0006     0.0751 0.0000e+00
   1909.000      98.49    -0.7566    34.9123     6.4805    -0.0004     0.0770 0.0000e+00
   1910.000      98.49    -0.7567    34.9123     6.4809     0.0003     0.0763 0.0000e+00
   1911.000      98.49    -0.7570    34.9123     6.4775     0.0084     0.0751 0.0000e+00
   1912.000      98.49    -0.7572    34.9124     6.4782     0.0011     0.0773 0.0000e+00
   1913.000      98.50    -0.7574    34.9124     6.4873    -0.0007     0.0755 0.0000e+00
   1914.000      98.50    -0.7576    34.9124     6.4723    -0.0008     0.0767 0.0000e+00
   1915.000      98.49    -0.7574    34.9122     6.4807     0.0071     0.0774 0.0000e+00
   1916.000      98.49    -0.7575    34.9124     6.4794    -0.0002     0.0756 0.0000e+00
   1917.000      98.49    -0.7575    34.9125     6.4743     0.0023     0.0778 0.0000e+00
   1918.000      98.50    -0.7575    34.9124     6.4798     0.0013     0.0796 0.0000e+00
   1919.000      98.49    -0.7575    34.9123     6.4754     0.0114     0.0774 0.0000e+00
   1920.000      98.49    -0.7576    34.9124     6.4801     0.0041     0.0790 0.0000e+00
   1921.000      98.50    -0.7577    34.9124     6.4807    -0.0010     0.0752 0.0000e+00
   1922.000      98.49    -0.7579    34.9124     6.4717     0.0000     0.0741 0.0000e+00
   1923.000      98.49    -0.7580    34.9124     6.4754     0.0049     0.0763 0.0000e+00
   1924.000      98.50    -0.7583    34.9124     6.4727    -0.0023     0.0758 0.0000e+00
   1925.000      98.49    -0.7582    34.9123     6.4760    -0.0027     0.0732 0.0000e+00
   1926.000      98.49    -0.7580    34.9124     6.4766     0.0006     0.0768 0.0000e+00
   1927.000      98.49    -0.7579    34.9124     6.4766    -0.0002     0.0803 0.0000e+00
   1928.000      98.49    -0.7579    34.9124     6.4749    -0.0002     0.0824 0.0000e+00
   1929.000      98.49    -0.7582    34.9125     6.4767    -0.0033     0.0798 0.0000e+00
   1930.000      98.49    -0.7583    34.9124     6.4743    -0.0070     0.0773 0.0000e+00
   1931.000      98.49    -0.7584    34.9123     6.4769    -0.0010     0.0774 0.0000e+00
   1932.000      98.49    -0.7584    34.9123     6.4734     0.0027     0.0779 0.0000e+00
   1933.000      98.50    -0.7584    34.9125     6.4733     0.0170     0.0797 0.0000e+00
   1934.000      98.49    -0.7584    34.9124     6.4740     0.0111     0.0775 0.0000e+00
   1935.000      98.49    -0.7586    34.9124     6.4750     0.0001     0.0754 0.0000e+00
   1936.000      98.49    -0.7586    34.9124     6.4689    -0.0001     0.0801 0.0000e+00
   1937.000      98.49    -0.7588    34.9123     6.4708     0.0011     0.0800 0.0000e+00
   1938.000      98.49    -0.7589    34.9124     6.4748     0.0079     0.0808 0.0000e+00
   1939.000      98.49    -0.7588    34.9124     6.4756     0.0006     0.0810 0.0000e+00
   1940.000      98.49    -0.7588    34.9124     6.4790    -0.0001     0.0774 0.0000e+00
   1941.000      98.49    -0.7588    34.9124     6.4736     0.0007     0.0793 0.0000e+00
   1942.000      98.49    -0.7590    34.9124     6.4759    -0.0008     0.0762 0.0000e+00
   1943.000      98.49    -0.7594    34.9124     6.4775     0.0081     0.0791 0.0000e+00
   1944.000      98.50    -0.7594    34.9124     6.4768    -0.0020     0.0810 0.0000e+00
   1945.000      98.49    -0.7596    34.9123     6.4719    -0.0003     0.0730 0.0000e+00
   1946.000      98.49    -0.7595    34.9124     6.4743     0.0076     0.0765 0.0000e+00
   1947.000      98.49    -0.7594    34.9123     6.4760     0.0102     0.0758 0.0000e+00
   1948.000      98.49    -0.7593    34.9123     6.4746    -0.0029     0.0790 0.0000e+00
   1949.000      98.49    -0.7590    34.9123     6.4718     0.0003     0.0764 0.0000e+00
   1950.000      98.49    -0.7589    34.9124     6.4762    -0.0005     0.0792 0.0000e+00
   1951.000      98.49    -0.7589    34.9124     6.4699    -0.0008     0.0752 0.0000e+00
   1952.000      98.49    -0.7590    34.9124     6.4735     0.0003     0.0759 0.0000e+00
   1953.000      98.49    -0.7589    34.9123     6.4747     0.0001     0.0784 0.0000e+00
   1954.000      98.49    -0.7589    34.9124     6.4746    -0.0005     0.0788 0.0000e+00
   1955.000      98.49    -0.7587    34.9124     6.4757    -0.0006     0.0780 0.0000e+00
   1956.000      98.49    -0.7587    34.9125     6.4754     0.0001     0.0720 0.0000e+00
   1957.000      98.49    -0.7588    34.9124     6.4752     0.0003     0.0721 0.0000e+00
   1958.000      98.50    -0.7585    34.9123     6.4690    -0.0038     0.0800 0.0000e+00
   1959.000      98.49    -0.7588    34.9123     6.4790     0.0021     0.0762 0.0000e+00
   1960.000      98.49    -0.7588    34.9124     6.4658     0.0095     0.0785 0.0000e+00
   1961.000      98.49    -0.7588    34.9124     6.4738     0.0022     0.0782 0.0000e+00
   1962.000      98.49    -0.7591    34.9124     6.4752     0.0000     0.0790 0.0000e+00
   1963.000      98.49    -0.7597    34.9125     6.4676     0.0026     0.0775 0.0000e+00
   1964.000      98.49    -0.7598    34.9124     6.4698     0.0016     0.0774 0.0000e+00
   1965.000      98.49    -0.7597    34.9124     6.4712     0.0007     0.0775 0.0000e+00
   1966.000      98.49    -0.7596    34.9123     6.4716    -0.0042     0.0794 0.0000e+00
   1967.000      98.49    -0.7598    34.9125     6.4762     0.0021     0.0775 0.0000e+00
   1968.000      98.49    -0.7599    34.9124     6.4775     0.0015     0.0783 0.0000e+00
   1969.000      98.49    -0.7598    34.9124     6.4716     0.0024     0.0779 0.0000e+00
   1970.000      98.49    -0.7600    34.9124     6.4732     0.0058     0.0776 0.0000e+00
   1971.000      98.49    -0.7599    34.9124     6.4683     0.0058     0.0764 0.0000e+00
   1972.000      98.49    -0.7600    34.9125     6.4698     0.0092     0.0834 0.0000e+00
   1973.000      98.49    -0.7602    34.9125     6.4680     0.0107     0.0846 0.0000e+00
   1974.000      98.49    -0.7599    34.9123     6.4699     0.0049     0.0769 0.0000e+00
   1975.000      98.49    -0.7603    34.9125     6.4725     0.0025     0.0775 0.0000e+00
   1976.000      98.49    -0.7604    34.9124     6.4715     0.0010     0.0767 0.0000e+00
   1977.000      98.49    -0.7606    34.9126     6.4646     0.0000     0.0751 0.0000e+00
   1978.000      98.49    -0.7607    34.9124     6.4681     0.0015     0.0750 0.0000e+00
   1979.000      98.49    -0.7606    34.9124     6.4719     0.0068     0.0825 0.0000e+00
   1980.000      98.49    -0.7609    34.9125     6.4742     0.0101     0.0775 0.0000e+00
   1981.000      98.49    -0.7609    34.9124     6.4694     0.0065     0.0760 0.0000e+00
   1982.000      98.49    -0.7611    34.9125     6.4679     0.0096     0.0781 0.0000e+00
   1983.000      98.49    -0.7611    34.9124     6.4693    -0.0001     0.0770 0.0000e+00
   1984.000      98.49    -0.7616    34.9125     6.4668     0.0001     0.0758 0.0000e+00
   1985.000      98.49    -0.7616    34.9124     6.4675     0.0121     0.0751 0.0000e+00
   1986.000      98.49    -0.7617    34.9125     6.4689     0.0046     0.0784 0.0000e+00
   1987.000      98.49    -0.7616    34.9124     6.4664    -0.0003     0.0763 0.0000e+00
   1988.000      98.49    -0.7618    34.9125     6.4670    -0.0009     0.0768 0.0000e+00
   1989.000      98.49    -0.7619    34.9125     6.4702     0.0009     0.0756 0.0000e+00
   1990.000      98.49    -0.7618    34.9124     6.4656     0.0047     0.0848 0.0000e+00
   1991.000      98.49    -0.7619    34.9124     6.4698     0.0021     0.0758 0.0000e+00
   1992.000      98.49    -0.7619    34.9125     6.4679     0.0080     0.0791 0.0000e+00
   1993.000      98.49    -0.7619    34.9126     6.4720     0.0039     0.0767 0.0000e+00
   1994.000      98.49    -0.7618    34.9124     6.4637     0.0022     0.0778 0.0000e+00
   1995.000      98.49    -0.7620    34.9124     6.4654    -0.0008     0.0762 0.0000e+00
   1996.000      98.49    -0.7620    34.9124     6.4685    -0.0049     0.0778 0.0000e+00
   1997.000      98.49    -0.7621    34.9126     6.4673     0.0113     0.0768 0.0000e+00
   1998.000      98.49    -0.7620    34.9125     6.4637     0.0004     0.0815 0.0000e+00
   1999.000      98.49    -0.7620    34.9126     6.4694     0.0023     0.0769 0.0000e+00
   2000.000      98.49    -0.7620    34.9125     6.4651     0.0088     0.0759 0.0000e+00
   2001.000      98.49    -0.7620    34.9125     6.4646     0.0079     0.0774 0.0000e+00
   2002.000      98.49    -0.7622    34.9124     6.4671    -0.0009     0.0776 0.0000e+00
   2003.000      98.49    -0.7621    34.9125     6.4599    -0.0011     0.0788 0.0000e+00
   2004.000      98.49    -0.7620    34.9126     6.4648    -0.0078     0.0731 0.0000e+00
   2005.000      98.49    -0.7620    34.9126     6.4650     0.0022     0.0771 0.0000e+00
   2006.000      98.49    -0.7621    34.9124     6.4638     0.0123     0.0762 0.0000e+00
   2007.000      98.49    -0.7619    34.9124     6.4652     0.0032     0.0793 0.0000e+00
   2008.000      98.49    -0.7624    34.9125     6.4599     0.0001     0.0736 0.0000e+00
   2009.000      98.49    -0.7623    34.9124     6.4666    -0.0005     0.0801 0.0000e+00
   2010.000      98.49    -0.7622    34.9125     6.4685    -0.0003     0.0776 0.0000e+00
   2011.000      98.49    -0.7622    34.9125     6.4660     0.0004     0.0775 0.0000e+00
   2012.000      98.49    -0.7622    34.9124     6.4672     0.0001     0.0762 0.0000e+00
   2013.000      98.49    -0.7621    34.9123     6.4633     0.0069     0.0766 0.0000e+00
   2014.000      98.49    -0.7626    34.9124     6.4697    -0.0005     0.0775 0.0000e+00
   2015.000      98.49    -0.7627    34.9125     6.4663     0.0109     0.0775 0.0000e+00
   2016.000      98.49    -0.7627    34.9125     6.4622     0.0009     0.0775 0.0000e+00
   2017.000      98.49    -0.7627    34.9125     6.4664     0.0086     0.0754 0.0000e+00
   2018.000      98.49    -0.7625    34.9123     6.4618     0.0002     0.0751 0.0000e+00
   2019.000      98.49    -0.7626    34.9124     6.4640     0.0042     0.0796 0.0000e+00
   2020.000      98.49    -0.7626    34.9125     6.4678    -0.0009     0.0807 0.0000e+00
   2021.000      98.49    -0.7626    34.9125     6.4668    -0.0005     0.0774 0.0000e+00
   2022.000      98.49    -0.7629    34.9125     6.4630    -0.0005     0.0775 0.0000e+00
   2023.000      98.49    -0.7629    34.9125     6.4591     0.0000     0.0757 0.0000e+00
   2024.000      98.49    -0.7628    34.9124     6.4642    -0.0003     0.0774 0.0000e+00
   2025.000      98.49    -0.7629    34.9124     6.4625     0.0056     0.0784 0.0000e+00
   2026.000      98.49    -0.7632    34.9125     6.4599    -0.0008     0.0769 0.0000e+00
   2027.000      98.49    -0.7634    34.9125     6.4656    -0.0005     0.0774 0.0000e+00
   2028.000      98.49    -0.7634    34.9124     6.4647    -0.0000     0.0747 0.0000e+00
   2029.000      98.49    -0.7636    34.9124     6.4655     0.0006     0.0750 0.0000e+00
   2030.000      98.49    -0.7636    34.9125     6.4570     0.0092     0.0771 0.0000e+00
   2031.000      98.49    -0.7635    34.9124     6.4667     0.0002     0.0767 0.0000e+00
   2032.000      98.49    -0.7634    34.9124     6.4648     0.0011     0.0780 0.0000e+00
   2033.000      98.49    -0.7634    34.9123     6.4649     0.0101     0.0760 0.0000e+00
   2034.000      98.49    -0.7634    34.9124     6.4656     0.0006     0.0775 0.0000e+00
   2035.000      98.49    -0.7633    34.9124     6.4677     0.0001     0.0768 0.0000e+00
   2036.000      98.49    -0.7635    34.9124     6.4595    -0.0003     0.0751 0.0000e+00
   2037.000      98.49    -0.7635    34.9125     6.4634    -0.0011     0.0779 0.0000e+00
   2038.000      98.49    -0.7636    34.9125     6.4605     0.0001     0.0769 0.0000e+00
   2039.000      98.49    -0.7636    34.9124     6.4614     0.0001     0.0790 0.0000e+00
   2040.000      98.49    -0.7637    34.9124     6.4676    -0.0046     0.0766 0.0000e+00
   2041.000      98.49    -0.7639    34.9124     6.4600     0.0074     0.0788 0.0000e+00
   2042.000      98.49    -0.7639    34.9124     6.4576     0.0001     0.0735 0.0000e+00
   2043.000      98.49    -0.7642    34.9124     6.4608     0.0004     0.0767 0.0000e+00
   2044.000      98.49    -0.7644    34.9125     6.4620     0.0003     0.0751 0.0000e+00
   2045.000      98.49    -0.7644    34.9125     6.4623     0.0053     0.0763 0.0000e+00
   2046.000      98.49    -0.7644    34.9124     6.4635     0.0025     0.0763 0.0000e+00
   2047.000      98.49    -0.7647    34.9124     6.4627     0.0058     0.0757 0.0000e+00
   2048.000      98.49    -0.7656    34.9126     6.4633     0.0036     0.0775 0.0000e+00
   2049.000      98.49    -0.7657    34.9126     6.4613     0.0039     0.0775 0.0000e+00
   2050.000      98.49    -0.7658    34.9125     6.4531     0.0003     0.0792 0.0000e+00
   2051.000      98.49    -0.7662    34.9124     6.4585     0.0036     0.0788 0.0000e+00
   2052.000      98.49    -0.7663    34.9125     6.4587     0.0042     0.0796 0.0000e+00
   2053.000      98.49    -0.7661    34.9124     6.4634    -0.0006     0.0786 0.0000e+00
   2054.000      98.49    -0.7661    34.9125     6.4608     0.0014     0.0770 0.0000e+00
   2055.000      98.49    -0.7661    34.9125     6.4614     0.0103     0.0870 0.0000e+00
   2056.000      98.49    -0.7660    34.9124     6.4563     0.0050     0.0750 0.0000e+00
   2057.000      98.49    -0.7661    34.9125     6.4592     0.0072     0.0755 0.0000e+00
   2058.000      98.49    -0.7660    34.9125     6.4693     0.0032     0.0783 0.0000e+00
   2059.000      98.49    -0.7659    34.9125     6.4640     0.0104     0.0778 0.0000e+00
   2060.000      98.49    -0.7658    34.9124     6.4506     0.0068     0.0778 0.0000e+00
   2061.000      98.49    -0.7659    34.9124     6.4607    -0.0010     0.0773 0.0000e+00
   2062.000      98.49    -0.7661    34.9126     6.4630     0.0003     0.0760 0.0000e+00
   2063.000      98.49    -0.7661    34.9123     6.4527     0.0036     0.0802 0.0000e+00
   2064.000      98.49    -0.7660    34.9124     6.4584     0.0051     0.0761 0.0000e+00
   2065.000      98.49    -0.7659    34.9124     6.4572    -0.0004     0.0758 0.0000e+00
   2066.000      98.49    -0.7664    34.9124     6.4599    -0.0046     0.0853 0.0000e+00
   2067.000      98.49    -0.7667    34.9125     6.4577     0.0004     0.0775 0.0000e+00
   2068.000      98.49    -0.7671    34.9125     6.4598     0.0002     0.0748 0.0000e+00
   2069.000      98.49    -0.7674    34.9125     6.4610     0.0038     0.0801 0.0000e+00
   2070.000      98.49    -0.7675    34.9125     6.4617     0.0062     0.0763 0.0000e+00
   2071.000      98.49    -0.7674    34.9124     6.4566    -0.0001     0.0790 0.0000e+00
   2072.000      98.49    -0.7674    34.9124     6.4587     0.0000     0.0779 0.0000e+00
   2073.000      98.49    -0.7675    34.9124     6.4557     0.0004     0.0786 0.0000e+00
   2074.000      98.49    -0.7675    34.9123     6.4574     0.0114     0.0801 0.0000e+00
   2075.000      98.49    -0.7676    34.9125     6.4584     0.0004     0.0782 0.0000e+00
   2076.000      98.49    -0.7678    34.9125     6.4543     0.0083     0.0775 0.0000e+00
   2077.000      98.49    -0.7679    34.9124     6.4486     0.0110     0.0812 0.0000e+00
   2078.000      98.49    -0.7676    34.9123     6.4548     0.0044     0.0780 0.0000e+00
   2079.000      98.49    -0.7681    34.9125     6.4537     0.0002     0.0812 0.0000e+00
   2080.000      98.49    -0.7682    34.9125     6.4539    -0.0002     0.0769 0.0000e+00
   2081.000      98.49    -0.7685    34.9125     6.4564     0.0015     0.0751 0.0000e+00
   2082.000      98.49    -0.7688    34.9125     6.4538     0.0067     0.0759 0.0000e+00
   2083.000      98.49    -0.7687    34.9124     6.4522     0.0062     0.0760 0.0000e+00
   2084.000      98.49    -0.7689    34.9125     6.4533     0.0075     0.0783 0.0000e+00
   2085.000      98.49    -0.7688    34.9124     6.4506    -0.0003     0.0799 0.0000e+00
   2086.000      98.49    -0.7689    34.9125     6.4522    -0.0002     0.0757 0.0000e+00
   2087.000      98.49    -0.7689    34.9124     6.4530     0.0004     0.0764 0.0000e+00
   2088.000      98.49    -0.7690    34.9124     6.4533    -0.0056     0.0774 0.0000e+00
   2089.000      98.49    -0.7691    34.9125     6.4545    -0.0001     0.0799 0.0000e+00
   2090.000      98.49    -0.7693    34.9125     6.4508     0.0001     0.0773 0.0000e+00
   2091.000      98.49    -0.7693    34.9126     6.4612    -0.0003     0.0775 0.0000e+00
   2092.000      98.49    -0.7691    34.9124     6.4504     0.0083     0.0758 0.0000e+00
   2093.000      98.49    -0.7690    34.9124     6.4516     0.0012     0.0740 0.0000e+00
   2094.000      98.49    -0.7689    34.9125     6.4515    -0.0001     0.0769 0.0000e+00
   2095.000      98.49    -0.7691    34.9125     6.4531     0.0004     0.0751 0.0000e+00
   2096.000      98.49    -0.7692    34.9125     6.4543    -0.0002     0.0743 0.0000e+00
   2097.000      98.49    -0.7692    34.9125     6.4529     0.0051     0.0751 0.0000e+00
   2098.000      98.49    -0.7690    34.9124     6.4521     0.0007     0.0776 0.0000e+00
   2099.000      98.49    -0.7694    34.9124     6.4526     0.0000     0.0769 0.0000e+00
   2100.000      98.49    -0.7695    34.9124     6.4521     0.0003     0.0750 0.0000e+00
   2101.000      98.49    -0.7696    34.9125     6.4485    -0.0008     0.0760 0.0000e+00
   2102.000      98.49    -0.7697    34.9124     6.4536    -0.0000     0.0773 0.0000e+00
   2103.000      98.49    -0.7700    34.9124     6.4456    -0.0006     0.0784 0.0000e+00
   2104.000      98.49    -0.7702    34.9126     6.4524     0.0117     0.0758 0.0000e+00
   2105.000      98.49    -0.7701    34.9125     6.4507    -0.0008     0.0765 0.0000e+00
   2106.000      98.49    -0.7702    34.9124     6.4549    -0.0007     0.0750 0.0000e+00
   2107.000      98.49    -0.7702    34.9124     6.4509     0.0062     0.0797 0.0000e+00
   2108.000      98.49    -0.7701    34.9124     6.4479    -0.0011     0.0748 0.0000e+00
   2109.000      98.49    -0.7701    34.9124     6.4507     0.0031     0.0775 0.0000e+00
   2110.000      98.49    -0.7702    34.9125     6.4494     0.0031     0.0745 0.0000e+00
   2111.000      98.49    -0.7703    34.9125     6.4519     0.0002     0.0809 0.0000e+00
   2112.000      98.49    -0.7703    34.9124     6.4527     0.0055     0.0784 0.0000e+00
   2113.000      98.49    -0.7704    34.9124     6.4483     0.0047     0.0799 0.0000e+00
   2114.000      98.49    -0.7703    34.9125     6.4487     0.0032     0.0769 0.0000e+00
   2115.000      98.49    -0.7703    34.9125     6.4446     0.0066     0.0785 0.0000e+00
   2116.000      98.49    -0.7703    34.9124     6.4490     0.0025     0.0867 0.0000e+00
   2117.000      98.49    -0.7703    34.9125     6.4488     0.0068     0.0777 0.0000e+00
   2118.000      98.49    -0.7703    34.9124     6.4488    -0.0003     0.0775 0.0000e+00
   2119.000      98.49    -0.7705    34.9126     6.4466     0.0003     0.0775 0.0000e+00
   2120.000      98.49    -0.7707    34.9125     6.4513    -0.0011     0.0774 0.0000e+00
   2121.000      98.49    -0.7709    34.9125     6.4502     0.0071     0.0761 0.0000e+00
   2122.000      98.49    -0.7709    34.9124     6.4475     0.0021     0.0776 0.0000e+00
   2123.000      98.49    -0.7710    34.9125     6.4480     0.0030     0.0783 0.0000e+00
   2124.000      98.49    -0.7711    34.9125     6.4453     0.0018     0.0802 0.0000e+00
   2125.000      98.49    -0.7711    34.9125     6.4482     0.0085     0.0824 0.0000e+00
   2126.000      98.49    -0.7710    34.9125     6.4466     0.0004     0.0754 0.0000e+00
   2127.000      98.49    -0.7710    34.9126     6.4495     0.0007     0.0775 0.0000e+00
   2128.000      98.49    -0.7711    34.9125     6.4475    -0.0056     0.0820 0.0000e+00
   2129.000      98.49    -0.7709    34.9124     6.4488     0.0032     0.0802 0.0000e+00
   2130.000      98.49    -0.7714    34.9125     6.4510     0.0005     0.0733 0.0000e+00
   2131.000      98.49    -0.7715    34.9125     6.4493    -0.0008     0.0774 0.0000e+00
   2132.000      98.49    -0.7717    34.9125     6.4477    -0.0000     0.0797 0.0000e+00
   2133.000      98.49    -0.7716    34.9124     6.4488    -0.0004     0.0776 0.0000e+00
   2134.000      98.49    -0.7718    34.9124     6.4497    -0.0006     0.0759 0.0000e+00
   2135.000      98.49    -0.7719    34.9124     6.4466     0.0000     0.0770 0.0000e+00
   2136.000      98.49    -0.7717    34.9124     6.4413    -0.0001     0.0762 0.0000e+00
   2137.000      98.49    -0.7718    34.9125     6.4476     0.0089     0.0751 0.0000e+00
   2138.000      98.49    -0.7717    34.9125     6.4478     0.0009     0.0772 0.0000e+00
   2139.000      98.49    -0.7718    34.9125     6.4465     0.0008     0.0774 0.0000e+00
   2140.000      98.49    -0.7719    34.9124     6.4487     0.0047     0.0766 0.0000e+00
   2141.000      98.49    -0.7720    34.9124     6.4460     0.0001     0.0780 0.0000e+00
   2142.000      98.49    -0.7721    34.9125     6.4482     0.0003     0.0734 0.0000e+00
   2143.000      98.49    -0.7721    34.9125     6.4474     0.0006     0.0751 0.0000e+00
   2144.000      98.49    -0.7721    34.9125     6.4466     0.0001     0.0777 0.0000e+00
   2145.000      98.49    -0.7720    34.9124     6.4470    -0.0001     0.0800 0.0000e+00
   2146.000      98.49    -0.7721    34.9125     6.4475     0.0001     0.0778 0.0000e+00
   2147.000      98.49    -0.7720    34.9124     6.4411    -0.0029     0.0789 0.0000e+00
   2148.000      98.49    -0.7722    34.9125     6.4427     0.0008     0.0768 0.0000e+00
   2149.000      98.49    -0.7722    34.9125     6.4469     0.0013     0.0879 0.0000e+00
   2150.000      98.49    -0.7723    34.9124     6.4488    -0.0010     0.0744 0.0000e+00
   2151.000      98.49    -0.7724    34.9124     6.4452    -0.0051     0.0745 0.0000e+00
   2152.000      98.49    -0.7726    34.9124     6.4394    -0.0004     0.0776 0.0000e+00
   2153.000      98.49    -0.7725    34.9125     6.4444    -0.0002     0.0775 0.0000e+00
   2154.000      98.49    -0.7724    34.9124     6.4438    -0.0030     0.0775 0.0000e+00
   2155.000      98.49    -0.7723    34.9125     6.4394     0.0006     0.0794 0.0000e+00
   2156.000      98.49    -0.7723    34.9125     6.4518     0.0031     0.0774 0.0000e+00
   2157.000      98.49    -0.7724    34.9126     6.4441     0.0108     0.0772 0.0000e+00
   2158.000      98.49    -0.7725    34.9125     6.4412    -0.0002     0.0755 0.0000e+00
   2159.000      98.49    -0.7725    34.9125     6.4460     0.0058     0.0779 0.0000e+00
   2160.000      98.49    -0.7733    34.9124     6.4477     0.0000     0.0786 0.0000e+00
   2161.000      98.49    -0.7735    34.9126     6.4420     0.0001     0.0793 0.0000e+00
   2162.000      98.49    -0.7735    34.9125     6.4443    -0.0004     0.0770 0.0000e+00
   2163.000      98.49    -0.7734    34.9124     6.4437     0.0002     0.0837 0.0000e+00
   2164.000      98.49    -0.7733    34.9124     6.4351    -0.0045     0.0842 0.0000e+00
   2165.000      98.49    -0.7735    34.9125     6.4428     0.0006     0.0893 0.0000e+00
   2166.000      98.49    -0.7742    34.9124     6.4443     0.0004     0.0832 0.0000e+00
   2167.000      98.49    -0.7746    34.9124     6.4411     0.0002     0.0763 0.0000e+00
   2168.000      98.49    -0.7746    34.9124     6.4424     0.0064     0.0764 0.0000e+00
   2169.000      98.49    -0.7748    34.9124     6.4495     0.0013     0.0753 0.0000e+00
   2170.000      98.49    -0.7748    34.9124     6.4514    -0.0007     0.0793 0.0000e+00
   2171.000      98.49    -0.7752    34.9125     6.4469    -0.0061     0.0780 0.0000e+00
   2172.000      98.49    -0.7753    34.9124     6.4417    -0.0018     0.0800 0.0000e+00
   2173.000      98.49    -0.7753    34.9124     6.4444     0.0076     0.0782 0.0000e+00
   2174.000      98.49    -0.7753    34.9124     6.4430     0.0018     0.0795 0.0000e+00
   2175.000      98.49    -0.7753    34.9124     6.4424     0.0043     0.0787 0.0000e+00
   2176.000      98.49    -0.7752    34.9124     6.4422    -0.0002     0.0753 0.0000e+00
   2177.000      98.49    -0.7753    34.9124     6.4474     0.0004     0.0784 0.0000e+00
   2178.000      98.49    -0.7753    34.9125     6.4393     0.0008     0.0764 0.0000e+00
   2179.000      98.49    -0.7753    34.9124     6.4432    -0.0003     0.0791 0.0000e+00
   2180.000      98.49    -0.7752    34.9122     6.4378    -0.0006     0.0746 0.0000e+00
   2181.000      98.49    -0.7753    34.9123     6.4434     0.0006     0.0766 0.0000e+00
   2182.000      98.49    -0.7756    34.9124     6.4454    -0.0001     0.0775 0.0000e+00
   2183.000      98.49    -0.7757    34.9124     6.4450     0.0030     0.0769 0.0000e+00
   2184.000      98.49    -0.7757    34.9124     6.4462     0.0071     0.0750 0.0000e+00
   2185.000      98.49    -0.7760    34.9123     6.4442     0.0010     0.0736 0.0000e+00
   2186.000      98.49    -0.7764    34.9124     6.4448    -0.0037     0.0765 0.0000e+00
   2187.000      98.49    -0.7765    34.9124     6.4441    -0.0002     0.0805 0.0000e+00
   2188.000      98.49    -0.7764    34.9122     6.4406    -0.0032     0.0754 0.0000e+00
   2189.000      98.49    -0.7764    34.9124     6.4367     0.0114     0.0770 0.0000e+00
   2190.000      98.49    -0.7763    34.9124     6.4436    -0.0001     0.0781 0.0000e+00
   2191.000      98.49    -0.7764    34.9124     6.4345     0.0024     0.0753 0.0000e+00
   2192.000      98.49    -0.7765    34.9124     6.4449     0.0027     0.0777 0.0000e+00
   2193.000      98.49    -0.7766    34.9124     6.4380     0.0013     0.0794 0.0000e+00
   2194.000      98.49    -0.7765    34.9123     6.4412     0.0067     0.0775 0.0000e+00
   2195.000      98.49    -0.7765    34.9124     6.4438     0.0103     0.0775 0.0000e+00
   2196.000      98.49    -0.7765    34.9124     6.4391     0.0017     0.0754 0.0000e+00
   2197.000      98.49    -0.7765    34.9124     6.4375     0.0009     0.0751 0.0000e+00
   2198.000      98.49    -0.7765    34.9124     6.4413    -0.0007     0.0733 0.0000e+00
   2199.000      98.49    -0.7765    34.9124     6.4338     0.0022     0.0775 0.0000e+00
   2200.000      98.49    -0.7766    34.9123     6.4450     0.0073     0.0766 0.0000e+00
   2201.000      98.49    -0.7764    34.9123     6.4391     0.0042     0.0830 0.0000e+00
   2202.000      98.49    -0.7764    34.9124     6.4378     0.0038     0.0742 0.0000e+00
   2203.000      98.49    -0.7766    34.9124     6.4436     0.0106     0.0742 0.0000e+00
   2204.000      98.49    -0.7767    34.9124     6.4408     0.0104     0.0794 0.0000e+00
   2205.000      98.49    -0.7767    34.9124     6.4354     0.0066     0.0765 0.0000e+00
   2206.000      98.49    -0.7768    34.9124     6.4324     0.0074     0.0746 0.0000e+00
   2207.000      98.49    -0.7768    34.9123     6.4390     0.0010     0.0729 0.0000e+00
   2208.000      98.49    -0.7767    34.9123     6.4387     0.0052     0.0848 0.0000e+00
   2209.000      98.49    -0.7767    34.9124     6.4409     0.0107     0.0724 0.0000e+00
   2210.000      98.49    -0.7766    34.9123     6.4433     0.0014     0.0775 0.0000e+00
   2211.000      98.49    -0.7766    34.9124     6.4371     0.0000     0.0764 0.0000e+00
   2212.000      98.49    -0.7765    34.9123     6.4375     0.0009     0.0761 0.0000e+00
   2213.000      98.49    -0.7766    34.9123     6.4407     0.0009     0.0751 0.0000e+00
   2214.000      98.49    -0.7764    34.9124     6.4475     0.0077     0.0726 0.0000e+00
   2215.000      98.49    -0.7764    34.9123     6.4329     0.0007     0.0739 0.0000e+00
   2216.000      98.49    -0.7764    34.9125     6.4416    -0.0002     0.0738 0.0000e+00
   2217.000      98.49    -0.7763    34.9124     6.4427    -0.0003     0.0788 0.0000e+00
   2218.000      98.49    -0.7762    34.9123     6.4368     0.0001     0.0762 0.0000e+00
   2219.000      98.49    -0.7763    34.9124     6.4391     0.0003     0.0751 0.0000e+00
   2220.000      98.49    -0.7762    34.9124     6.4366    -0.0003     0.0759 0.0000e+00
   2221.000      98.49    -0.7762    34.9123     6.4398     0.0000     0.0781 0.0000e+00
   2222.000      98.49    -0.7764    34.9124     6.4420    -0.0002     0.0798 0.0000e+00
   2223.000      98.49    -0.7764    34.9124     6.4382     0.0001     0.0733 0.0000e+00
   2224.000      98.49    -0.7766    34.9124     6.4380     0.0084     0.0766 0.0000e+00
   2225.000      98.49    -0.7765    34.9124     6.4392     0.0013     0.0785 0.0000e+00
   2226.000      98.49    -0.7766    34.9124     6.4403     0.0067     0.0764 0.0000e+00
   2227.000      98.49    -0.7766    34.9124     6.4379    -0.0029     0.0775 0.0000e+00
   2228.000      98.49    -0.7767    34.9123     6.4380     0.0039     0.0790 0.0000e+00
   2229.000      98.49    -0.7768    34.9124     6.4439     0.0038     0.0766 0.0000e+00
   2230.000      98.49    -0.7766    34.9123     6.4380    -0.0011     0.0768 0.0000e+00
   2231.000      98.49    -0.7768    34.9125     6.4340     0.0080     0.0750 0.0000e+00
   2232.000      98.49    -0.7770    34.9124     6.4382     0.0116     0.0732 0.0000e+00
   2233.000      98.49    -0.7771    34.9124     6.4421     0.0124     0.0742 0.0000e+00
   2234.000      98.49    -0.7770    34.9123     6.4378     0.0055     0.0751 0.0000e+00
   2235.000      98.49    -0.7771    34.9124     6.4411     0.0043     0.0775 0.0000e+00
   2236.000      98.49    -0.7772    34.9125     6.4432     0.0090     0.0801 0.0000e+00
   2237.000      98.49    -0.7773    34.9124     6.4377     0.0039     0.0823 0.0000e+00
   2238.000      98.49    -0.7772    34.9123     6.4356     0.0005     0.0760 0.0000e+00
   2239.000      98.49    -0.7773    34.9124     6.4398    -0.0005     0.0765 0.0000e+00
   2240.000      98.49    -0.7774    34.9124     6.4333    -0.0006     0.0735 0.0000e+00
   2241.000      98.49    -0.7773    34.9124     6.4362     0.0000     0.0749 0.0000e+00
   2242.000      98.49    -0.7772    34.9123     6.4390     0.0058     0.0750 0.0000e+00
   2243.000      98.49    -0.7773    34.9124     6.4331     0.0125     0.0726 0.0000e+00
   2244.000      98.49    -0.7776    34.9125     6.4365    -0.0010     0.0730 0.0000e+00
   2245.000      98.49    -0.7777    34.9125     6.4331    -0.0002     0.0752 0.0000e+00
   2246.000      98.49    -0.7778    34.9124     6.4313     0.0026     0.0776 0.0000e+00
   2247.000      98.49    -0.7776    34.9123     6.4325     0.0027     0.0742 0.0000e+00
   2248.000      98.49    -0.7779    34.9124     6.4391     0.0111     0.0726 0.0000e+00
   2249.000      98.49    -0.7778    34.9124     6.4383    -0.0007     0.0727 0.0000e+00
   2250.000      98.49    -0.7778    34.9124     6.4339     0.0012     0.0727 0.0000e+00
   2251.000      98.49    -0.7778    34.9124     6.4373    -0.0000     0.0743 0.0000e+00
   2252.000      98.49    -0.7780    34.9124     6.4357     0.0004     0.0751 0.0000e+00
   2253.000      98.49    -0.7782    34.9124     6.4357    -0.0052     0.0727 0.0000e+00
   2254.000      98.49    -0.7786    34.9125     6.4363     0.0006     0.0769 0.0000e+00
   2255.000      98.49    -0.7786    34.9124     6.4351     0.0006     0.0806 0.0000e+00
   2256.000      98.49    -0.7787    34.9123     6.4392     0.0008     0.0782 0.0000e+00
   2257.000      98.49    -0.7787    34.9124     6.4366     0.0056     0.0786 0.0000e+00
   2258.000      98.49    -0.7787    34.9124     6.4326     0.0158     0.0756 0.0000e+00
   2259.000      98.49    -0.7788    34.9124     6.4367    -0.0000     0.0750 0.0000e+00
   2260.000      98.49    -0.7788    34.9124     6.4356    -0.0004     0.0756 0.0000e+00
   2261.000      98.49    -0.7790    34.9124     6.4404     0.0076     0.0743 0.0000e+00
   2262.000      98.49    -0.7790    34.9123     6.4315    -0.0007     0.0767 0.0000e+00
   2263.000      98.49    -0.7791    34.9124     6.4297     0.0000     0.0741 0.0000e+00
   2264.000      98.49    -0.7791    34.9125     6.4381    -0.0005     0.0727 0.0000e+00
   2265.000      98.49    -0.7792    34.9124     6.4357    -0.0001     0.0727 0.0000e+00
   2266.000      98.49    -0.7792    34.9123     6.4361     0.0058     0.0739 0.0000e+00
   2267.000      98.49    -0.7796    34.9124     6.4335     0.0010     0.0747 0.0000e+00
   2268.000      98.49    -0.7796    34.9124     6.4299     0.0008     0.0744 0.0000e+00
   2269.000      98.49    -0.7797    34.9123     6.4311     0.0009     0.0747 0.0000e+00
   2270.000      98.49    -0.7800    34.9123     6.4351     0.0011     0.0745 0.0000e+00
   2271.000      98.49    -0.7800    34.9123     6.4256     0.0107     0.0727 0.0000e+00
   2272.000      98.49    -0.7801    34.9124     6.4299     0.0102     0.0772 0.0000e+00
   2273.000      98.49    -0.7800    34.9124     6.4375    -0.0028     0.0769 0.0000e+00
   2274.000      98.49    -0.7800    34.9123     6.4328     0.0011     0.0756 0.0000e+00
   2275.000      98.49    -0.7801    34.9125     6.4430     0.0012     0.0772 0.0000e+00
   2276.000      98.49    -0.7801    34.9125     6.4365     0.0011     0.0797 0.0000e+00
   2277.000      98.49    -0.7801    34.9125     6.4336     0.0006     0.0762 0.0000e+00
   2278.000      98.49    -0.7800    34.9124     6.4286     0.0024     0.0764 0.0000e+00
   2279.000      98.49    -0.7799    34.9123     6.4310     0.0062     0.0797 0.0000e+00
   2280.000      98.49    -0.7800    34.9124     6.4293     0.0030     0.0738 0.0000e+00
   2281.000      98.49    -0.7800    34.9124     6.4210     0.0063     0.0765 0.0000e+00
   2282.000      98.49    -0.7800    34.9124     6.4318     0.0003     0.0736 0.0000e+00
   2283.000      98.49    -0.7799    34.9123     6.4337     0.0088     0.0744 0.0000e+00
   2284.000      98.49    -0.7801    34.9125     6.4322     0.0026     0.0751 0.0000e+00
   2285.000      98.49    -0.7800    34.9123     6.4291    -0.0024     0.0741 0.0000e+00
   2286.000      98.49    -0.7802    34.9124     6.4319    -0.0003     0.0751 0.0000e+00
   2287.000      98.49    -0.7803    34.9124     6.4303     0.0000     0.0729 0.0000e+00
   2288.000      98.49    -0.7802    34.9123     6.4350     0.0015     0.0795 0.0000e+00
   2289.000      98.49    -0.7803    34.9124     6.4315     0.0002     0.0771 0.0000e+00
   2290.000      98.49    -0.7803    34.9124     6.4304     0.0013     0.0750 0.0000e+00
   2291.000      98.49    -0.7803    34.9124     6.4361     0.0044     0.0737 0.0000e+00
   2292.000      98.49    -0.7803    34.9124     6.4292    -0.0001     0.0764 0.0000e+00
   2293.000      98.49    -0.7802    34.9123     6.4283     0.0004     0.0750 0.0000e+00
   2294.000      98.49    -0.7802    34.9124     6.4353    -0.0002     0.0751 0.0000e+00
   2295.000      98.49    -0.7801    34.9125     6.4342    -0.0005     0.0751 0.0000e+00
   2296.000      98.49    -0.7802    34.9124     6.4287    -0.0004     0.0731 0.0000e+00
   2297.000      98.49    -0.7801    34.9123     6.4323    -0.0000     0.0781 0.0000e+00
   2298.000      98.49    -0.7802    34.9124     6.4305     0.0077     0.0734 0.0000e+00
   2299.000      98.49    -0.7802    34.9124     6.4350     0.0005     0.0799 0.0000e+00
   2300.000      98.49    -0.7802    34.9123     6.4288     0.0001     0.0911 0.0000e+00
   2301.000      98.49    -0.7801    34.9124     6.4302    -0.0004     0.0782 0.0000e+00
   2302.000      98.49    -0.7801    34.9123     6.4292     0.0003     0.0775 0.0000e+00
   2303.000      98.49    -0.7801    34.9124     6.4287     0.0071     0.0760 0.0000e+00
   2304.000      98.49    -0.7800    34.9124     6.4250     0.0016     0.0752 0.0000e+00
   2305.000      98.49    -0.7800    34.9124     6.4254    -0.0003     0.0766 0.0000e+00
   2306.000      98.49    -0.7800    34.9124     6.4272    -0.0008     0.0743 0.0000e+00
   2307.000      98.49    -0.7800    34.9124     6.4272     0.0034     0.0743 0.0000e+00
   2308.000      98.49    -0.7801    34.9124     6.4341     0.0111     0.0754 0.0000e+00
   2309.000      98.49    -0.7801    34.9123     6.4293     0.0095     0.0743 0.0000e+00
   2310.000      98.49    -0.7801    34.9123     6.4323     0.0040     0.0751 0.0000e+00
   2311.000      98.49    -0.7801    34.9124     6.4277     0.0040     0.0751 0.0000e+00
   2312.000      98.49    -0.7800    34.9124     6.4317     0.0036     0.0768 0.0000e+00
   2313.000      98.49    -0.7798    34.9124     6.4245     0.0026     0.0769 0.0000e+00
   2314.000      98.49    -0.7798    34.9123     6.4355     0.0048     0.0761 0.0000e+00
   2315.000      98.49    -0.7800    34.9124     6.4267    -0.0001     0.0757 0.0000e+00
   2316.000      98.49    -0.7799    34.9124     6.4305     0.0050     0.0765 0.0000e+00
   2317.000      98.49    -0.7799    34.9124     6.4289     0.0041     0.0751 0.0000e+00
   2318.000      98.49    -0.7800    34.9124     6.4298     0.0007     0.0759 0.0000e+00
   2319.000      98.49    -0.7800    34.9124     6.4294    -0.0051     0.0747 0.0000e+00
   2320.000      98.49    -0.7801    34.9123     6.4310     0.0005     0.0755 0.0000e+00
   2321.000      98.49    -0.7800    34.9124     6.4373    -0.0002     0.0746 0.0000e+00
   2322.000      98.49    -0.7800    34.9124     6.4265     0.0009     0.0829 0.0000e+00
   2323.000      98.49    -0.7798    34.9123     6.4307     0.0001     0.0774 0.0000e+00
   2324.000      98.49    -0.7799    34.9124     6.4268     0.0033     0.0738 0.0000e+00
   2325.000      98.49    -0.7801    34.9124     6.4321     0.0053     0.0763 0.0000e+00
   2326.000      98.49    -0.7801    34.9124     6.4303    -0.0054     0.0750 0.0000e+00
   2327.000      98.49    -0.7803    34.9124     6.4277     0.0106     0.0750 0.0000e+00
   2328.000      98.49    -0.7804    34.9124     6.4408     0.0001     0.0781 0.0000e+00
   2329.000      98.49    -0.7804    34.9123     6.4275    -0.0002     0.0769 0.0000e+00
   2330.000      98.49    -0.7806    34.9124     6.4197     0.0071     0.0733 0.0000e+00
   2331.000      98.49    -0.7806    34.9124     6.4381     0.0002     0.0749 0.0000e+00
   2332.000      98.49    -0.7807    34.9125     6.4259     0.0006     0.0773 0.0000e+00
   2333.000      98.49    -0.7806    34.9123     6.4290     0.0026     0.0736 0.0000e+00
   2334.000      98.49    -0.7805    34.9123     6.4280     0.0107     0.0736 0.0000e+00
   2335.000      98.49    -0.7807    34.9124     6.4296     0.0007     0.0738 0.0000e+00
   2336.000      98.49    -0.7807    34.9125     6.4286     0.0011     0.0742 0.0000e+00
   2337.000      98.49    -0.7807    34.9124     6.4249     0.0017     0.0742 0.0000e+00
   2338.000      98.49    -0.7806    34.9123     6.4231     0.0027     0.0731 0.0000e+00
   2339.000      98.49    -0.7807    34.9125     6.4260     0.0069     0.0751 0.0000e+00
   2340.000      98.49    -0.7807    34.9123     6.4287     0.0006     0.0761 0.0000e+00
   2341.000      98.49    -0.7808    34.9124     6.4303     0.0066     0.0726 0.0000e+00
   2342.000      98.49    -0.7807    34.9124     6.4234     0.0031     0.0728 0.0000e+00
   2343.000      98.49    -0.7807    34.9123     6.4253     0.0110     0.0778 0.0000e+00
   2344.000      98.49    -0.7807    34.9124     6.4234     0.0008     0.0813 0.0000e+00
   2345.000      98.49    -0.7806    34.9124     6.4259     0.0015     0.0776 0.0000e+00
   2346.000      98.49    -0.7806    34.9123     6.4279     0.0006     0.0762 0.0000e+00
   2347.000      98.49    -0.7806    34.9124     6.4268    -0.0015     0.0735 0.0000e+00
   2348.000      98.49    -0.7806    34.9124     6.4285     0.0006     0.0749 0.0000e+00
   2349.000      98.49    -0.7804    34.9124     6.4280     0.0097     0.0736 0.0000e+00
   2350.000      98.49    -0.7806    34.9125     6.4205     0.0012     0.0768 0.0000e+00
   2351.000      98.49    -0.7806    34.9123     6.4243     0.0020     0.0750 0.0000e+00
   2352.000      98.49    -0.7804    34.9123     6.4251     0.0019     0.0742 0.0000e+00
   2353.000      98.49    -0.7806    34.9124     6.4259     0.0015     0.0792 0.0000e+00
   2354.000      98.49    -0.7805    34.9124     6.4270     0.0007     0.0775 0.0000e+00
   2355.000      98.49    -0.7805    34.9124     6.4286     0.0012     0.0770 0.0000e+00
   2356.000      98.49    -0.7805    34.9124     6.4267    -0.0021     0.0740 0.0000e+00
   2357.000      98.49    -0.7804    34.9123     6.4210     0.0012     0.0764 0.0000e+00
   2358.000      98.49    -0.7806    34.9123     6.4210     0.0011     0.0756 0.0000e+00
   2359.000      98.49    -0.7806    34.9124     6.4278     0.0017     0.0775 0.0000e+00
   2360.000      98.49    -0.7807    34.9124     6.4210     0.0002     0.0742 0.0000e+00
   2361.000      98.49    -0.7806    34.9124     6.4255     0.0012     0.0754 0.0000e+00
   2362.000      98.49    -0.7807    34.9124     6.4253    -0.0004     0.0737 0.0000e+00
   2363.000      98.49    -0.7807    34.9123     6.4320    -0.0018     0.0736 0.0000e+00
   2364.000      98.49    -0.7806    34.9124     6.4203    -0.0017     0.0742 0.0000e+00
   2365.000      98.49    -0.7806    34.9125     6.4247     0.0016     0.0728 0.0000e+00
   2366.000      98.49    -0.7806    34.9124     6.4292     0.0179     0.0752 0.0000e+00
   2367.000      98.49    -0.7807    34.9123     6.4246     0.0091     0.0766 0.0000e+00
   2368.000      98.49    -0.7806    34.9123     6.4256     0.0044     0.0749 0.0000e+00
   2369.000      98.49    -0.7807    34.9124     6.4273     0.0010     0.0731 0.0000e+00
   2370.000      98.49    -0.7807    34.9125     6.4256     0.0008     0.0743 0.0000e+00
   2371.000      98.49    -0.7807    34.9125     6.4218     0.0069     0.0727 0.0000e+00
   2372.000      98.49    -0.7806    34.9124     6.4267     0.0046     0.0760 0.0000e+00
   2373.000      98.49    -0.7806    34.9123     6.4182     0.0001     0.0734 0.0000e+00
   2374.000      98.49    -0.7806    34.9124     6.4318     0.0019     0.0783 0.0000e+00
   2375.000      98.49    -0.7805    34.9124     6.4232     0.0011     0.0766 0.0000e+00
   2376.000      98.49    -0.7804    34.9124     6.4259     0.0050     0.0767 0.0000e+00
   2377.000      98.49    -0.7804    34.9124     6.4186     0.0119     0.0740 0.0000e+00
   2378.000      98.49    -0.7805    34.9124     6.4246     0.0122     0.0738 0.0000e+00
   2379.000      98.49    -0.7804    34.9124     6.4216     0.0046     0.0735 0.0000e+00
   2380.000      98.49    -0.7804    34.9123     6.4258     0.0011     0.0765 0.0000e+00
   2381.000      98.49    -0.7805    34.9124     6.4246     0.0007     0.0751 0.0000e+00
   2382.000      98.49    -0.7805    34.9124     6.4255     0.0008     0.0767 0.0000e+00
   2383.000      98.49    -0.7806    34.9125     6.4265     0.0016     0.0806 0.0000e+00
   2384.000      98.49    -0.7805    34.9123     6.4254     0.0059     0.0770 0.0000e+00
   2385.000      98.49    -0.7807    34.9124     6.4261     0.0006     0.0775 0.0000e+00
   2386.000      98.49    -0.7807    34.9125     6.4249     0.0017     0.0755 0.0000e+00
   2387.000      98.49    -0.7807    34.9124     6.4225     0.0014     0.0746 0.0000e+00
   2388.000      98.49    -0.7807    34.9124     6.4146     0.0000     0.0775 0.0000e+00
   2389.000      98.49    -0.7806    34.9123     6.4255    -0.0001     0.0744 0.0000e+00
   2390.000      98.49    -0.7807    34.9124     6.4258     0.0055     0.0743 0.0000e+00
   2391.000      98.49    -0.7807    34.9124     6.4242     0.0120     0.0746 0.0000e+00
   2392.000      98.49    -0.7807    34.9123     6.4199     0.0073     0.0773 0.0000e+00
   2393.000      98.49    -0.7806    34.9123     6.4254     0.0012     0.0781 0.0000e+00
   2394.000      98.49    -0.7807    34.9124     6.4186     0.0005     0.0786 0.0000e+00
   2395.000      98.49    -0.7806    34.9124     6.4244     0.0007     0.0737 0.0000e+00
   2396.000      98.49    -0.7808    34.9124     6.4227     0.0005     0.0727 0.0000e+00
   2397.000      98.49    -0.7809    34.9124     6.4178     0.0024     0.0768 0.0000e+00
   2398.000      98.49    -0.7808    34.9123     6.4207     0.0117     0.0764 0.0000e+00
   2399.000      98.49    -0.7809    34.9124     6.4229     0.0006     0.0756 0.0000e+00
   2400.000      98.49    -0.7808    34.9125     6.4143     0.0073     0.0775 0.0000e+00
   2401.000      98.49    -0.7808    34.9125     6.4239     0.0102     0.0764 0.0000e+00
   2402.000      98.49    -0.7807    34.9124     6.4228     0.0004     0.0719 0.0000e+00
   2403.000      98.49    -0.7806    34.9125     6.4193     0.0057     0.1286 0.0000e+00
   2404.000      98.49    -0.7805    34.9124     6.4239     0.0114     0.1905 0.0000e+00
   2405.000      98.49    -0.7805    34.9125     6.4094     0.0008     0.0722 0.0000e+00
   2406.000      98.49    -0.7804    34.9124     6.4170     0.0064     0.0732 0.0000e+00
   2407.000      98.49    -0.7805    34.9124     6.4160     0.0050     0.0736 0.0000e+00
   2408.000      98.49    -0.7805    34.9125     6.4240     0.0106     0.0751 0.0000e+00
   2409.000      98.49    -0.7805    34.9124     6.4243     0.0038     0.0732 0.0000e+00
   2410.000      98.49    -0.7806    34.9124     6.4203     0.0034     0.0751 0.0000e+00
   2411.000      98.49    -0.7807    34.9125     6.4163     0.0055     0.0750 0.0000e+00
   2412.000      98.49    -0.7806    34.9125     6.4250    -0.0036     0.0764 0.0000e+00
   2413.000      98.49    -0.7806    34.9124     6.4172    -0.0005     0.0756 0.0000e+00
   2414.000      98.49    -0.7806    34.9124     6.4219     0.0015     0.0763 0.0000e+00
   2415.000      98.49    -0.7807    34.9123     6.4214     0.0100     0.0731 0.0000e+00
   2416.000      98.49    -0.7808    34.9125     6.4225     0.0010     0.0824 0.0000e+00
   2417.000      98.49    -0.7806    34.9124     6.4197     0.0017     0.0795 0.0000e+00
   2418.000      98.49    -0.7806    34.9124     6.4187     0.0075     0.0750 0.0000e+00
   2419.000      98.49    -0.7804    34.9123     6.4184     0.0006     0.0750 0.0000e+00
   2420.000      98.49    -0.7804    34.9124     6.4223     0.0011     0.0738 0.0000e+00
   2421.000      98.49    -0.7802    34.9124     6.4188     0.0053     0.0751 0.0000e+00
   2422.000      98.49    -0.7801    34.9124     6.4176     0.0097     0.0745 0.0000e+00
   2423.000      98.49    -0.7800    34.9124     6.4246     0.0012     0.0762 0.0000e+00
   2424.000      98.49    -0.7798    34.9125     6.4213     0.0014     0.0762 0.0000e+00
   2425.000      98.49    -0.7798    34.9125     6.4206     0.0010     0.0764 0.0000e+00
   2426.000      98.49    -0.7797    34.9125     6.4193     0.0005     0.0774 0.0000e+00
   2427.000      98.49    -0.7796    34.9123     6.4207     0.0011     0.0755 0.0000e+00
   2428.000      98.49    -0.7796    34.9124     6.4278     0.0007     0.0771 0.0000e+00
   2429.000      98.49    -0.7795    34.9124     6.4181     0.0003     0.0704 0.0000e+00
   2430.000      98.49    -0.7795    34.9124     6.4158    -0.0001     0.0750 0.0000e+00
   2431.000      98.49    -0.7796    34.9124     6.4210    -0.0001     0.0771 0.0000e+00
   2432.000      98.49    -0.7796    34.9124     6.4177     0.0001     0.0756 0.0000e+00
   2433.000      98.49    -0.7795    34.9124     6.4208     0.0065     0.0733 0.0000e+00
   2434.000      98.49    -0.7796    34.9124     6.4172     0.0022     0.0748 0.0000e+00
   2435.000      98.49    -0.7798    34.9125     6.4249     0.0100     0.0727 0.0000e+00
   2436.000      98.49    -0.7799    34.9125     6.4190     0.0016     0.0770 0.0000e+00
   2437.000      98.49    -0.7799    34.9124     6.4200     0.0095     0.0774 0.0000e+00
   2438.000      98.49    -0.7798    34.9123     6.4193     0.0054     0.0788 0.0000e+00
   2439.000      98.49    -0.7798    34.9124     6.4162    -0.0034     0.0756 0.0000e+00
   2440.000      98.49    -0.7798    34.9124     6.4262    -0.0011     0.0751 0.0000e+00
   2441.000      98.49    -0.7798    34.9125     6.4163    -0.0061     0.0751 0.0000e+00
   2442.000      98.49    -0.7797    34.9124     6.4246     0.0014     0.0750 0.0000e+00
   2443.000      98.49    -0.7796    34.9124     6.4238     0.0000     0.0769 0.0000e+00
   2444.000      98.49    -0.7796    34.9124     6.4194     0.0001     0.0772 0.0000e+00
   2445.000      98.49    -0.7795    34.9125     6.4207     0.0009     0.0763 0.0000e+00
   2446.000      98.49    -0.7795    34.9124     6.4177     0.0003     0.0739 0.0000e+00
   2447.000      98.49    -0.7795    34.9124     6.4235     0.0005     0.0744 0.0000e+00
   2448.000      98.49    -0.7796    34.9125     6.4159    -0.0000     0.0770 0.0000e+00
   2449.000      98.49    -0.7795    34.9125     6.4220     0.0100     0.0752 0.0000e+00
   2450.000      98.49    -0.7795    34.9124     6.4178     0.0016     0.0741 0.0000e+00
   2451.000      98.49    -0.7795    34.9125     6.4196     0.0066     0.0711 0.0000e+00
   2452.000      98.49    -0.7795    34.9124     6.4160     0.0020     0.0721 0.0000e+00
   2453.000      98.49    -0.7794    34.9124     6.4120     0.0105     0.0748 0.0000e+00
   2454.000      98.49    -0.7793    34.9125     6.4211     0.0009     0.0751 0.0000e+00
   2455.000      98.49    -0.7792    34.9124     6.4146     0.0010     0.0751 0.0000e+00
   2456.000      98.49    -0.7791    34.9124     6.4128     0.0002     0.0731 0.0000e+00
   2457.000      98.49    -0.7790    34.9123     6.4117     0.0012     0.0738 0.0000e+00
   2458.000      98.49    -0.7791    34.9124     6.4155     0.0006     0.0758 0.0000e+00
   2459.000      98.49    -0.7791    34.9124     6.4165    -0.0001     0.0764 0.0000e+00
   2460.000      98.49    -0.7790    34.9124     6.4143     0.0108     0.0792 0.0000e+00
   2461.000      98.49    -0.7790    34.9125     6.4264     0.0080     0.0775 0.0000e+00
   2462.000      98.49    -0.7788    34.9124     6.4205     0.0007     0.0780 0.0000e+00
   2463.000      98.49    -0.7788    34.9125     6.4080    -0.0005     0.0792 0.0000e+00
   2464.000      98.49    -0.7788    34.9124     6.4179     0.0013     0.0753 0.0000e+00
   2465.000      98.49    -0.7788    34.9125     6.4122     0.0015     0.0759 0.0000e+00
   2466.000      98.49    -0.7787    34.9124     6.4176     0.0016     0.0753 0.0000e+00
   2467.000      98.49    -0.7787    34.9124     6.4178     0.0063     0.0752 0.0000e+00
   2468.000      98.49    -0.7785    34.9124     6.4174     0.0050     0.0722 0.0000e+00
   2469.000      98.49    -0.7785    34.9125     6.4150     0.0007     0.0748 0.0000e+00
   2470.000      98.49    -0.7784    34.9125     6.4188    -0.0002     0.0771 0.0000e+00
   2471.000      98.49    -0.7783    34.9124     6.4129     0.0010     0.0750 0.0000e+00
   2472.000      98.49    -0.7783    34.9123     6.4172     0.0056     0.0726 0.0000e+00
   2473.000      98.49    -0.7783    34.9124     6.4178     0.0107     0.0771 0.0000e+00
   2474.000      98.49    -0.7783    34.9126     6.4152     0.0004     0.0750 0.0000e+00
   2475.000      98.49    -0.7783    34.9126     6.4177     0.0004     0.0759 0.0000e+00
   2476.000      98.49    -0.7784    34.9124     6.4102     0.0055     0.0774 0.0000e+00
   2477.000      98.49    -0.7784    34.9125     6.4115     0.0044     0.0790 0.0000e+00
   2478.000      98.49    -0.7783    34.9125     6.4145     0.0011     0.0724 0.0000e+00
   2479.000      98.49    -0.7783    34.9124     6.4127    -0.0034     0.0748 0.0000e+00
   2480.000      98.49    -0.7783    34.9124     6.4197     0.0005     0.0774 0.0000e+00
   2481.000      98.49    -0.7784    34.9125     6.4115     0.0013     0.0743 0.0000e+00
   2482.000      98.49    -0.7783    34.9125     6.4230     0.0011     0.0759 0.0000e+00
   2483.000      98.49    -0.7783    34.9124     6.4169    -0.0001     0.0774 0.0000e+00
   2484.000      98.49    -0.7781    34.9124     6.4136     0.0059     0.0774 0.0000e+00
   2485.000      98.49    -0.7783    34.9125     6.4191     0.0004     0.0747 0.0000e+00
   2486.000      98.49    -0.7782    34.9126     6.4143     0.0004     0.0730 0.0000e+00
   2487.000      98.49    -0.7781    34.9125     6.4098    -0.0002     0.0774 0.0000e+00
   2488.000      98.49    -0.7781    34.9124     6.4195    -0.0060     0.0727 0.0000e+00
   2489.000      98.49    -0.7780    34.9124     6.4124     0.0002     0.0739 0.0000e+00
   2490.000      98.49    -0.7780    34.9124     6.4181     0.0012     0.0791 0.0000e+00
   2491.000      98.49    -0.7781    34.9124     6.4099    -0.0001     0.0756 0.0000e+00
   2492.000      98.49    -0.7782    34.9124     6.4167     0.0004     0.0731 0.0000e+00
   2493.000      98.49    -0.7783    34.9126     6.4192     0.0088     0.0727 0.0000e+00
   2494.000      98.49    -0.7782    34.9124     6.4107    -0.0037     0.0764 0.0000e+00
   2495.000      98.49    -0.7783    34.9125     6.4189    -0.0002     0.0793 0.0000e+00
   2496.000      98.49    -0.7782    34.9125     6.4199     0.0011     0.0741 0.0000e+00
   2497.000      98.49    -0.7782    34.9125     6.4147    -0.0066     0.0705 0.0000e+00
   2498.000      98.49    -0.7781    34.9123     6.4084     0.0105     0.0770 0.0000e+00
   2499.000      98.49    -0.7783    34.9125     6.4139     0.0018     0.0785 0.0000e+00
   2500.000      98.49    -0.7783    34.9125     6.4148     0.0027     0.0761 0.0000e+00
   2501.000      98.49    -0.7782    34.9125     6.4084     0.0081     0.0728 0.0000e+00
   2502.000      98.49    -0.7783    34.9124     6.4156     0.0044     0.0744 0.0000e+00
   2503.000      98.49    -0.7784    34.9125     6.4125     0.0010     0.0763 0.0000e+00
   2504.000      98.49    -0.7784    34.9125     6.4123     0.0004     0.0775 0.0000e+00
   2505.000      98.49    -0.7784    34.9125     6.4114     0.0014     0.0704 0.0000e+00
   2506.000      98.49    -0.7783    34.9124     6.4160     0.0010     0.0725 0.0000e+00
   2507.000      98.49    -0.7782    34.9124     6.4149     0.0053     0.0738 0.0000e+00
   2508.000      98.49    -0.7783    34.9124     6.4122     0.0008     0.0769 0.0000e+00
   2509.000      98.49    -0.7783    34.9125     6.4104     0.0017     0.0777 0.0000e+00
   2510.000      98.49    -0.7784    34.9124     6.4070     0.0009     0.0822 0.0000e+00
   2511.000      98.49    -0.7782    34.9124     6.4135     0.0057     0.0844 0.0000e+00
   2512.000      98.49    -0.7783    34.9125     6.4103     0.0146     0.0750 0.0000e+00
   2513.000      98.49    -0.7783    34.9125     6.4133     0.0010     0.0775 0.0000e+00
   2514.000      98.49    -0.7783    34.9126     6.4079    -0.0004     0.0774 0.0000e+00
   2515.000      98.48    -0.7783    34.9125     6.4098     0.0014     0.0729 0.0000e+00
   2516.000      98.49    -0.7783    34.9124     6.4159     0.0005     0.0777 0.0000e+00
   2517.000      98.49    -0.7784    34.9125     6.4063     0.0057     0.0790 0.0000e+00
   2518.000      98.49    -0.7785    34.9125     6.4115     0.0021     0.0749 0.0000e+00
   2519.000      98.49    -0.7784    34.9125     6.4040     0.0004     0.0758 0.0000e+00
   2520.000      98.49    -0.7784    34.9124     6.4155    -0.0033     0.0760 0.0000e+00
   2521.000      98.49    -0.7784    34.9125     6.4120     0.0067     0.0789 0.0000e+00
   2522.000      98.49    -0.7783    34.9125     6.4095     0.0005     0.0759 0.0000e+00
   2523.000      98.49    -0.7783    34.9124     6.4139    -0.0001     0.0793 0.0000e+00
   2524.000      98.49    -0.7783    34.9124     6.4133     0.0008     0.0768 0.0000e+00
   2525.000      98.49    -0.7783    34.9125     6.4100     0.0002     0.0765 0.0000e+00
   2526.000      98.49    -0.7782    34.9124     6.4143     0.0010     0.0787 0.0000e+00
   2527.000      98.49    -0.7781    34.9125     6.4088    -0.0005     0.0739 0.0000e+00
   2528.000      98.49    -0.7781    34.9124     6.4087    -0.0074     0.0782 0.0000e+00
   2529.000      98.49    -0.7782    34.9125     6.4059     0.0033     0.0764 0.0000e+00
   2530.000      98.49    -0.7782    34.9124     6.4129     0.0023     0.0736 0.0000e+00
   2531.000      98.49    -0.7783    34.9125     6.4129     0.0012     0.0791 0.0000e+00
   2532.000      98.49    -0.7781    34.9124     6.4062     0.0000     0.0750 0.0000e+00
   2533.000      98.49    -0.7782    34.9125     6.4159     0.0015     0.0726 0.0000e+00
   2534.000      98.49    -0.7782    34.9126     6.4098     0.0011     0.0772 0.0000e+00
   2535.000      98.49    -0.7782    34.9126     6.4088     0.0021     0.0751 0.0000e+00
   2536.000      98.49    -0.7782    34.9125     6.4125    -0.0072     0.0751 0.0000e+00
   2537.000      98.49    -0.7783    34.9125     6.4059     0.0006     0.0773 0.0000e+00
   2538.000      98.49    -0.7782    34.9124     6.4125     0.0005     0.0743 0.0000e+00
   2539.000      98.49    -0.7783    34.9125     6.4110    -0.0033     0.0755 0.0000e+00
   2540.000      98.49    -0.7783    34.9125     6.4147    -0.0014     0.0743 0.0000e+00
   2541.000      98.49    -0.7783    34.9125     6.4117     0.0010     0.0751 0.0000e+00
   2542.000      98.49    -0.7782    34.9124     6.4019    -0.0001     0.0751 0.0000e+00
   2543.000      98.49    -0.7781    34.9125     6.4122     0.0008     0.0750 0.0000e+00
   2544.000      98.49    -0.7781    34.9125     6.4064     0.0022     0.0772 0.0000e+00
   2545.000      98.49    -0.7782    34.9124     6.4102    -0.0078     0.0731 0.0000e+00
   2546.000      98.49    -0.7781    34.9123     6.4103     0.0058     0.1213 0.0000e+00
   2547.000      98.49    -0.7782    34.9125     6.4042    -0.0001     0.0713 0.0000e+00
   2548.000      98.49    -0.7781    34.9125     6.4136     0.0012     0.0761 0.0000e+00
   2549.000      98.49    -0.7781    34.9125     6.4126     0.0017     0.0775 0.0000e+00
   2550.000      98.49    -0.7782    34.9125     6.4015     0.0001     0.0766 0.0000e+00
   2551.000      98.49    -0.7782    34.9125     6.4088    -0.0028     0.0730 0.0000e+00
   2552.000      98.49    -0.7781    34.9124     6.4116    -0.0033     0.0751 0.0000e+00
   2553.000      98.49    -0.7783    34.9125     6.4068     0.0006     0.0753 0.0000e+00
   2554.000      98.49    -0.7783    34.9125     6.4118    -0.0002     0.0765 0.0000e+00
   2555.000      98.49    -0.7783    34.9125     6.4025    -0.0002     0.0733 0.0000e+00
   2556.000      98.49    -0.7784    34.9125     6.4099     0.0007     0.0766 0.0000e+00
   2557.000      98.49    -0.7784    34.9124     6.4118     0.0056     0.0756 0.0000e+00
   2558.000      98.49    -0.7786    34.9124     6.4066     0.0008     0.0791 0.0000e+00
   2559.000      98.48    -0.7786    34.9125     6.4092     0.0008     0.0738 0.0000e+00
   2560.000      98.49    -0.7785    34.9125     6.4053     0.0003     0.0806 0.0000e+00
   2561.000      98.49    -0.7785    34.9125     6.4039     0.0007     0.0743 0.0000e+00
   2562.000      98.49    -0.7787    34.9124     6.4098     0.0010     0.0748 0.0000e+00
   2563.000      98.49    -0.7787    34.9124     6.4137     0.0004     0.0762 0.0000e+00
   2564.000      98.49    -0.7788    34.9125     6.4115     0.0007     0.0753 0.0000e+00
   2565.000      98.49    -0.7788    34.9124     6.4053    -0.0002     0.0778 0.0000e+00
   2566.000      98.49    -0.7790    34.9125     6.4076     0.0015     0.0781 0.0000e+00
   2567.000      98.48    -0.7790    34.9126     6.4026     0.0003     0.0762 0.0000e+00
   2568.000      98.49    -0.7790    34.9125     6.4106     0.0011     0.0788 0.0000e+00
   2569.000      98.49    -0.7789    34.9125     6.4033     0.0010     0.0782 0.0000e+00
   2570.000      98.49    -0.7789    34.9125     6.4026     0.0004     0.0774 0.0000e+00
   2571.000      98.49    -0.7788    34.9124     6.4039     0.0000     0.0775 0.0000e+00
   2572.000      98.49    -0.7787    34.9124     6.4073     0.0005     0.0790 0.0000e+00
   2573.000      98.49    -0.7787    34.9125     6.3998    -0.0053     0.0745 0.0000e+00
   2574.000      98.49    -0.7787    34.9123     6.4083     0.0005     0.0774 0.0000e+00
   2575.000      98.49    -0.7786    34.9123     6.4057     0.0002     0.0760 0.0000e+00
   2576.000      98.49    -0.7785    34.9124     6.4038     0.0016     0.0787 0.0000e+00
   2577.000      98.49    -0.7785    34.9125     6.4036     0.0010     0.0760 0.0000e+00
   2578.000      98.49    -0.7785    34.9125     6.3996     0.0012     0.0775 0.0000e+00
   2579.000      98.49    -0.7784    34.9125     6.4017     0.0004     0.0778 0.0000e+00
   2580.000      98.49    -0.7784    34.9123     6.3991    -0.0003     0.0799 0.0000e+00
   2581.000      98.49    -0.7784    34.9125     6.4136    -0.0063     0.0839 0.0000e+00
   2582.000      98.49    -0.7786    34.9124     6.4002     0.0002     0.0760 0.0000e+00
   2583.000      98.49    -0.7786    34.9124     6.3990     0.0051     0.0800 0.0000e+00
   2584.000      98.49    -0.7787    34.9125     6.4017     0.0063     0.0787 0.0000e+00
   2585.000      98.49    -0.7788    34.9125     6.4043     0.0007     0.0773 0.0000e+00
   2586.000      98.49    -0.7788    34.9124     6.4014    -0.0001     0.0763 0.0000e+00
   2587.000      98.49    -0.7787    34.9124     6.4045     0.0004     0.0782 0.0000e+00
   2588.000      98.49    -0.7786    34.9125     6.4063     0.0007     0.0825 0.0000e+00
   2589.000      98.48    -0.7786    34.9124     6.3991     0.0004     0.0821 0.0000e+00
   2590.000      98.49    -0.7789    34.9126     6.3988     0.0007     0.0800 0.0000e+00
   2591.000      98.49    -0.7788    34.9123     6.4028     0.0006     0.0758 0.0000e+00
   2592.000      98.48    -0.7788    34.9124     6.4021     0.0070     0.0756 0.0000e+00
   2593.000      98.49    -0.7789    34.9125     6.4018    -0.0042     0.0768 0.0000e+00
   2594.000      98.49    -0.7788    34.9125     6.4022    -0.0011     0.0782 0.0000e+00
   2595.000      98.49    -0.7786    34.9124     6.3985     0.0053     0.0860 0.0000e+00
   2596.000      98.48    -0.7789    34.9125     6.4046     0.0006     0.0724 0.0000e+00
   2597.000      98.49    -0.7788    34.9124     6.4009     0.0009     0.0727 0.0000e+00
   2598.000      98.49    -0.7788    34.9125     6.3984     0.0009     0.0768 0.0000e+00
   2599.000      98.49    -0.7788    34.9124     6.3973     0.0004     0.0756 0.0000e+00
   2600.000      98.49    -0.7786    34.9124     6.4007     0.0003     0.0757 0.0000e+00
   2601.000      98.49    -0.7787    34.9125     6.4085     0.0124     0.0759 0.0000e+00
   2602.000      98.49    -0.7786    34.9126     6.4040     0.0104     0.0762 0.0000e+00
   2603.000      98.48    -0.7786    34.9125     6.3939     0.0010     0.0775 0.0000e+00
   2604.000      98.49    -0.7784    34.9124     6.4012     0.0005     0.0766 0.0000e+00
   2605.000      98.49    -0.7784    34.9125     6.4150     0.0005     0.0776 0.0000e+00
   2606.000      98.49    -0.7783    34.9126     6.3990    -0.0000     0.0775 0.0000e+00
   2607.000      98.49    -0.7786    34.9125     6.4014    -0.0002     0.0750 0.0000e+00
   2608.000      98.49    -0.7784    34.9124     6.3978     0.0100     0.0758 0.0000e+00
   2609.000      98.49    -0.7784    34.9125     6.4023     0.0015     0.0762 0.0000e+00
   2610.000      98.49    -0.7783    34.9125     6.4016     0.0044     0.0767 0.0000e+00
   2611.000      98.49    -0.7784    34.9125     6.3986     0.0081     0.0769 0.0000e+00
   2612.000      98.49    -0.7785    34.9125     6.4019     0.0011     0.0817 0.0000e+00
   2613.000      98.49    -0.7782    34.9124     6.4009    -0.0002     0.0763 0.0000e+00
   2614.000      98.48    -0.7782    34.9124     6.4016     0.0112     0.0774 0.0000e+00
   2615.000      98.49    -0.7781    34.9126     6.3945     0.0013     0.0754 0.0000e+00
   2616.000      98.49    -0.7782    34.9125     6.3946    -0.0001     0.0751 0.0000e+00
   2617.000      98.49    -0.7781    34.9124     6.3993    -0.0015     0.0777 0.0000e+00
   2618.000      98.49    -0.7780    34.9124     6.4017    -0.0006     0.0778 0.0000e+00
   2619.000      98.49    -0.7781    34.9125     6.3996     0.0046     0.0735 0.0000e+00
   2620.000      98.49    -0.7780    34.9125     6.4080     0.0068     0.0759 0.0000e+00
   2621.000      98.49    -0.7781    34.9125     6.4012     0.0011     0.0775 0.0000e+00
   2622.000      98.48    -0.7781    34.9125     6.3979     0.0004     0.0791 0.0000e+00
   2623.000      98.49    -0.7780    34.9124     6.3997    -0.0001     0.0766 0.0000e+00
   2624.000      98.48    -0.7780    34.9125     6.3971    -0.0001     0.0810 0.0000e+00
   2625.000      98.49    -0.7780    34.9125     6.4019     0.0002     0.0835 0.0000e+00
   2626.000      98.49    -0.7780    34.9125     6.3984    -0.0003     0.0770 0.0000e+00
   2627.000      98.49    -0.7779    34.9125     6.3948     0.0040     0.0759 0.0000e+00
   2628.000      98.49    -0.7779    34.9124     6.3953     0.0058     0.0760 0.0000e+00
   2629.000      98.49    -0.7778    34.9124     6.3988     0.0003     0.0773 0.0000e+00
   2630.000      98.49    -0.7777    34.9125     6.3981     0.0006     0.0792 0.0000e+00
   2631.000      98.49    -0.7777    34.9125     6.4001     0.0004     0.0777 0.0000e+00
   2632.000      98.49    -0.7777    34.9125     6.3982     0.0004     0.0775 0.0000e+00
   2633.000      98.49    -0.7776    34.9125     6.3994    -0.0007     0.0784 0.0000e+00
   2634.000      98.48    -0.7775    34.9124     6.4018    -0.0075     0.0775 0.0000e+00
   2635.000      98.49    -0.7774    34.9126     6.3928     0.0012     0.0763 0.0000e+00
   2636.000      98.48    -0.7773    34.9125     6.3984     0.0007     0.0761 0.0000e+00
   2637.000      98.49    -0.7774    34.9125     6.3982     0.0018     0.0761 0.0000e+00
   2638.000      98.49    -0.7774    34.9124     6.3984    -0.0013     0.0763 0.0000e+00
   2639.000      98.49    -0.7774    34.9125     6.4015    -0.0031     0.0737 0.0000e+00
   2640.000      98.48    -0.7774    34.9125     6.3982     0.0078     0.0741 0.0000e+00
   2641.000      98.49    -0.7773    34.9125     6.3930     0.0056     0.0765 0.0000e+00
   2642.000      98.49    -0.7772    34.9124     6.3988     0.0002     0.0754 0.0000e+00
   2643.000      98.48    -0.7774    34.9125     6.4033     0.0009     0.0781 0.0000e+00
   2644.000      98.49    -0.7772    34.9125     6.3986    -0.0022     0.0783 0.0000e+00
   2645.000      98.48    -0.7771    34.9126     6.3963    -0.0048     0.0757 0.0000e+00
   2646.000      98.49    -0.7771    34.9124     6.4011     0.0009     0.0774 0.0000e+00
   2647.000      98.49    -0.7770    34.9125     6.3994     0.0011     0.0763 0.0000e+00
   2648.000      98.49    -0.7770    34.9124     6.3978     0.0020     0.0776 0.0000e+00
   2649.000      98.49    -0.7769    34.9125     6.3985     0.0017     0.0800 0.0000e+00
   2650.000      98.49    -0.7768    34.9125     6.3914     0.0115     0.0728 0.0000e+00
   2651.000      98.48    -0.7768    34.9125     6.3969     0.0110     0.0773 0.0000e+00
   2652.000      98.49    -0.7766    34.9125     6.3956     0.0097     0.0762 0.0000e+00
   2653.000      98.49    -0.7766    34.9124     6.4005     0.0010     0.0774 0.0000e+00
   2654.000      98.49    -0.7765    34.9125     6.3950     0.0002     0.0795 0.0000e+00
   2655.000      98.49    -0.7764    34.9124     6.4011     0.0004     0.0728 0.0000e+00
   2656.000      98.49    -0.7764    34.9124     6.3932     0.0010     0.0739 0.0000e+00
   2657.000      98.49    -0.7763    34.9125     6.3930    -0.0034     0.0809 0.0000e+00
   2658.000      98.48    -0.7764    34.9126     6.4067    -0.0002     0.0757 0.0000e+00
   2659.000      98.49    -0.7763    34.9125     6.3988    -0.0004     0.0751 0.0000e+00
   2660.000      98.49    -0.7764    34.9124     6.3901    -0.0000     0.0750 0.0000e+00
   2661.000      98.49    -0.7762    34.9124     6.4010    -0.0017     0.0777 0.0000e+00
   2662.000      98.49    -0.7763    34.9125     6.3938    -0.0004     0.0792 0.0000e+00
   2663.000      98.48    -0.7762    34.9125     6.4050     0.0008     0.0800 0.0000e+00
   2664.000      98.49    -0.7762    34.9124     6.3993     0.0000     0.0800 0.0000e+00
   2665.000      98.49    -0.7762    34.9125     6.3877     0.0006     0.0797 0.0000e+00
   2666.000      98.49    -0.7761    34.9124     6.3970     0.0015     0.0755 0.0000e+00
   2667.000      98.48    -0.7762    34.9124     6.3964     0.0010     0.0739 0.0000e+00
   2668.000      98.49    -0.7763    34.9125     6.3963     0.0023     0.0765 0.0000e+00
   2669.000      98.49    -0.7763    34.9124     6.3997     0.0008     0.0775 0.0000e+00
   2670.000      98.49    -0.7763    34.9125     6.3932     0.0009     0.0783 0.0000e+00
   2671.000      98.49    -0.7764    34.9125     6.3965     0.0004     0.0765 0.0000e+00
   2672.000      98.49    -0.7763    34.9125     6.3984     0.0004     0.0773 0.0000e+00
   2673.000      98.49    -0.7761    34.9123     6.4045     0.0029     0.0722 0.0000e+00
   2674.000      98.48    -0.7762    34.9124     6.3942     0.0118     0.0743 0.0000e+00
   2675.000      98.49    -0.7762    34.9125     6.3924     0.0095     0.0784 0.0000e+00
   2676.000      98.49    -0.7761    34.9124     6.3939     0.0014     0.0825 0.0000e+00
   2677.000      98.48    -0.7762    34.9126     6.3902     0.0008     0.0776 0.0000e+00
   2678.000      98.49    -0.7761    34.9125     6.3955     0.0003     0.0767 0.0000e+00
   2679.000      98.48    -0.7761    34.9123     6.3981    -0.0075     0.0795 0.0000e+00
   2680.000      98.49    -0.7764    34.9125     6.3987     0.0005     0.0781 0.0000e+00
   2681.000      98.49    -0.7763    34.9125     6.4079     0.0001     0.0775 0.0000e+00
   2682.000      98.49    -0.7762    34.9125     6.3990     0.0111     0.0794 0.0000e+00
   2683.000      98.48    -0.7761    34.9124     6.3946     0.0022     0.0768 0.0000e+00
   2684.000      98.49    -0.7762    34.9124     6.4003     0.0015     0.0748 0.0000e+00
   2685.000      98.49    -0.7764    34.9125     6.4020     0.0007     0.0798 0.0000e+00
   2686.000      98.48    -0.7764    34.9126     6.3976     0.0012     0.0776 0.0000e+00
   2687.000      98.48    -0.7763    34.9126     6.3929     0.0028     0.0735 0.0000e+00
   2688.000      98.49    -0.7762    34.9126     6.3947     0.0010     0.0767 0.0000e+00
   2689.000      98.49    -0.7763    34.9125     6.3945     0.0017     0.0775 0.0000e+00
   2690.000      98.48    -0.7763    34.9126     6.3952     0.0015     0.0736 0.0000e+00
   2691.000      98.49    -0.7761    34.9123     6.3995    -0.0029     0.0768 0.0000e+00
   2692.000      98.49    -0.7763    34.9125     6.4022     0.0011     0.0820 0.0000e+00
   2693.000      98.49    -0.7762    34.9125     6.3878    -0.0070     0.0759 0.0000e+00
   2694.000      98.49    -0.7764    34.9126     6.3951     0.0000     0.0750 0.0000e+00
   2695.000      98.48    -0.7764    34.9125     6.3971     0.0049     0.0811 0.0000e+00
   2696.000      98.49    -0.7764    34.9125     6.3906     0.0028     0.0791 0.0000e+00
   2697.000      98.49    -0.7763    34.9125     6.3936     0.0014     0.0774 0.0000e+00
   2698.000      98.49    -0.7761    34.9125     6.3980     0.0006     0.0762 0.0000e+00
   2699.000      98.49    -0.7760    34.9126     6.3965     0.0020     0.0763 0.0000e+00
   2700.000      98.48    -0.7760    34.9125     6.3978     0.0011     0.0775 0.0000e+00
   2701.000      98.49    -0.7758    34.9124     6.3926     0.0004     0.0752 0.0000e+00
   2702.000      98.49    -0.7758    34.9125     6.3936     0.0010     0.0766 0.0000e+00
   2703.000      98.49    -0.7757    34.9125     6.3960     0.0005     0.0937 0.0000e+00
   2704.000      98.49    -0.7757    34.9125     6.3942     0.0018     0.0771 0.0000e+00
   2705.000      98.49    -0.7757    34.9125     6.3945     0.0017     0.0766 0.0000e+00
   2706.000      98.48    -0.7757    34.9125     6.3953     0.0086     0.0750 0.0000e+00
   2707.000      98.48    -0.7754    34.9126     6.3887     0.0013     0.0768 0.0000e+00
   2708.000      98.48    -0.7754    34.9125     6.3915     0.0004     0.0763 0.0000e+00
   2709.000      98.48    -0.7753    34.9126     6.3926     0.0004     0.0773 0.0000e+00
   2710.000      98.49    -0.7752    34.9125     6.3944     0.0021     0.0751 0.0000e+00
   2711.000      98.49    -0.7751    34.9124     6.4002     0.0114     0.0787 0.0000e+00
   2712.000      98.49    -0.7752    34.9124     6.3959     0.0032     0.0751 0.0000e+00
   2713.000      98.48    -0.7751    34.9125     6.3943     0.0012     0.0737 0.0000e+00
   2714.000      98.48    -0.7751    34.9125     6.3906    -0.0048     0.0732 0.0000e+00
   2715.000      98.49    -0.7752    34.9126     6.3939     0.0009     0.0750 0.0000e+00
   2716.000      98.48    -0.7750    34.9126     6.3980     0.0005     0.0751 0.0000e+00
   2717.000      98.49    -0.7750    34.9125     6.3908     0.0009     0.0775 0.0000e+00
   2718.000      98.49    -0.7749    34.9125     6.3925     0.0004     0.0763 0.0000e+00
   2719.000      98.48    -0.7749    34.9125     6.3937     0.0004     0.0773 0.0000e+00
   2720.000      98.49    -0.7748    34.9126     6.3873    -0.0001     0.0768 0.0000e+00
   2721.000      98.48    -0.7748    34.9124     6.3884     0.0104     0.0764 0.0000e+00
   2722.000      98.49    -0.7747    34.9125     6.3951     0.0004     0.0790 0.0000e+00
   2723.000      98.49    -0.7748    34.9125     6.3934     0.0013     0.0775 0.0000e+00
   2724.000      98.49    -0.7747    34.9126     6.3904     0.0082     0.0792 0.0000e+00
   2725.000      98.49    -0.7746    34.9125     6.3902    -0.0021     0.0766 0.0000e+00
   2726.000      98.48    -0.7745    34.9124     6.3956    -0.0044     0.0744 0.0000e+00
   2727.000      98.48    -0.7744    34.9124     6.3839     0.0006     0.0764 0.0000e+00
   2728.000      98.49    -0.7744    34.9125     6.3965     0.0018     0.0812 0.0000e+00
   2729.000      98.48    -0.7744    34.9125     6.3924     0.0001     0.0764 0.0000e+00
   2730.000      98.48    -0.7744    34.9125     6.3881    -0.0001     0.0769 0.0000e+00
   2731.000      98.49    -0.7744    34.9126     6.3927     0.0005     0.0772 0.0000e+00
   2732.000      98.48    -0.7744    34.9125     6.3951     0.0068     0.0759 0.0000e+00
   2733.000      98.48    -0.7743    34.9125     6.3934     0.0032     0.0785 0.0000e+00
   2734.000      98.49    -0.7743    34.9125     6.3875     0.0015     0.0763 0.0000e+00
   2735.000      98.49    -0.7744    34.9124     6.3944     0.0012     0.0755 0.0000e+00
   2736.000      98.49    -0.7744    34.9126     6.3966    -0.0053     0.0770 0.0000e+00
   2737.000      98.49    -0.7743    34.9126     6.3938    -0.0006     0.0775 0.0000e+00
   2738.000      98.49    -0.7741    34.9125     6.3888     0.0007     0.0757 0.0000e+00
   2739.000      98.49    -0.7740    34.9125     6.3892     0.0012     0.0782 0.0000e+00
   2740.000      98.48    -0.7739    34.9125     6.3925     0.0010     0.0778 0.0000e+00
   2741.000      98.48    -0.7739    34.9125     6.3885     0.0007     0.0767 0.0000e+00
   2742.000      98.49    -0.7739    34.9126     6.3915     0.0010     0.0774 0.0000e+00
   2743.000      98.48    -0.7739    34.9126     6.3919     0.0097     0.0742 0.0000e+00
   2744.000      98.48    -0.7738    34.9125     6.3864     0.0039     0.0743 0.0000e+00
   2745.000      98.48    -0.7738    34.9125     6.3864     0.0017     0.0770 0.0000e+00
   2746.000      98.49    -0.7737    34.9124     6.3899    -0.0038     0.0763 0.0000e+00
   2747.000      98.49    -0.7737    34.9125     6.3873     0.0008     0.0763 0.0000e+00
   2748.000      98.49    -0.7737    34.9124     6.3903     0.0006     0.0765 0.0000e+00
   2749.000      98.48    -0.7736    34.9124     6.3905     0.0009     0.0791 0.0000e+00
   2750.000      98.49    -0.7737    34.9125     6.3900     0.0006     0.0747 0.0000e+00
   2751.000      98.49    -0.7737    34.9125     6.3939    -0.0068     0.0727 0.0000e+00
   2752.000      98.49    -0.7735    34.9125     6.3845     0.0099     0.0775 0.0000e+00
   2753.000      98.49    -0.7734    34.9124     6.3859     0.0018     0.0790 0.0000e+00
   2754.000      98.49    -0.7734    34.9125     6.3988    -0.0004     0.0763 0.0000e+00
   2755.000      98.49    -0.7734    34.9127     6.3914     0.0009     0.0732 0.0000e+00
   2756.000      98.48    -0.7734    34.9125     6.3864     0.0013     0.0825 0.0000e+00
   2757.000      98.48    -0.7734    34.9126     6.3844     0.0004     0.0780 0.0000e+00
   2758.000      98.49    -0.7735    34.9125     6.3883     0.0012     0.0754 0.0000e+00
   2759.000      98.49    -0.7735    34.9125     6.3882     0.0008     0.0774 0.0000e+00
   2760.000      98.49    -0.7734    34.9124     6.3892     0.0029     0.0746 0.0000e+00
   2761.000      98.49    -0.7735    34.9126     6.3881    -0.0054     0.0757 0.0000e+00
   2762.000      98.48    -0.7733    34.9125     6.3923     0.0010     0.0803 0.0000e+00
   2763.000      98.49    -0.7733    34.9125     6.3912     0.0025     0.0812 0.0000e+00
   2764.000      98.49    -0.7733    34.9125     6.3832     0.0038     0.0774 0.0000e+00
   2765.000      98.48    -0.7734    34.9125     6.3911    -0.0027     0.0790 0.0000e+00
   2766.000      98.48    -0.7736    34.9125     6.3904    -0.0000     0.0753 0.0000e+00
   2767.000      98.49    -0.7735    34.9125     6.3875     0.0046     0.0760 0.0000e+00
   2768.000      98.48    -0.7734    34.9125     6.3881     0.0013     0.0788 0.0000e+00
   2769.000      98.48    -0.7733    34.9125     6.3842    -0.0004     0.0774 0.0000e+00
   2770.000      98.49    -0.7732    34.9125     6.3933     0.0055     0.0763 0.0000e+00
   2771.000      98.49    -0.7733    34.9125     6.3886     0.0001     0.0772 0.0000e+00
   2772.000      98.48    -0.7732    34.9125     6.3913    -0.0028     0.0763 0.0000e+00
   2773.000      98.48    -0.7731    34.9126     6.3895     0.0049     0.0806 0.0000e+00
   2774.000      98.48    -0.7731    34.9125     6.3897    -0.0035     0.0814 0.0000e+00
   2775.000      98.48    -0.7730    34.9125     6.3862     0.0003     0.0787 0.0000e+00
   2776.000      98.48    -0.7729    34.9124     6.3884    -0.0004     0.0769 0.0000e+00
   2777.000      98.48    -0.7729    34.9126     6.3900     0.0009     0.0841 0.0000e+00
   2778.000      98.48    -0.7729    34.9125     6.3913     0.0013     0.0817 0.0000e+00
   2779.000      98.49    -0.7729    34.9126     6.3785     0.0031     0.0799 0.0000e+00
   2780.000      98.49    -0.7729    34.9127     6.3810     0.0112     0.0800 0.0000e+00
   2781.000      98.49    -0.7726    34.9124     6.3879     0.0018     0.0784 0.0000e+00
   2782.000      98.48    -0.7727    34.9125     6.3836     0.0010     0.0787 0.0000e+00
   2783.000      98.49    -0.7727    34.9126     6.3920    -0.0000     0.0800 0.0000e+00
   2784.000      98.49    -0.7727    34.9126     6.3928     0.0094     0.0780 0.0000e+00
   2785.000      98.49    -0.7726    34.9125     6.3793     0.0011     0.0791 0.0000e+00
   2786.000      98.49    -0.7725    34.9125     6.3854     0.0013     0.0757 0.0000e+00
   2787.000      98.48    -0.7724    34.9125     6.3870     0.0006     0.0770 0.0000e+00
   2788.000      98.48    -0.7724    34.9126     6.3853    -0.0055     0.0794 0.0000e+00
   2789.000      98.49    -0.7723    34.9125     6.3833    -0.0005     0.0763 0.0000e+00
   2790.000      98.48    -0.7722    34.9125     6.3800     0.0013     0.0751 0.0000e+00
   2791.000      98.48    -0.7722    34.9125     6.3864     0.0018     0.0744 0.0000e+00
   2792.000      98.48    -0.7721    34.9125     6.3910     0.0003     0.0757 0.0000e+00
   2793.000      98.49    -0.7720    34.9124     6.3825     0.0001     0.0826 0.0000e+00
   2794.000      98.48    -0.7720    34.9125     6.3833     0.0113     0.1298 0.0000e+00
   2795.000      98.49    -0.7720    34.9126     6.3891     0.0142     0.1426 0.0000e+00
   2796.000      98.49    -0.7720    34.9127     6.3860     0.0005     0.0834 0.0000e+00
   2797.000      98.48    -0.7719    34.9126     6.3820     0.0052     0.0772 0.0000e+00
   2798.000      98.49    -0.7718    34.9125     6.3898     0.0041     0.0770 0.0000e+00
   2799.000      98.48    -0.7718    34.9125     6.3824     0.0005     0.0779 0.0000e+00
   2800.000      98.49    -0.7717    34.9125     6.3885     0.0007     0.0815 0.0000e+00
   2801.000      98.49    -0.7717    34.9126     6.3856    -0.0002     0.0776 0.0000e+00
   2802.000      98.49    -0.7716    34.9125     6.3816     0.0004     0.0775 0.0000e+00
   2803.000      98.48    -0.7715    34.9125     6.3865     0.0046     0.0788 0.0000e+00
   2804.000      98.48    -0.7715    34.9126     6.3821     0.0051     0.0775 0.0000e+00
   2805.000      98.48    -0.7715    34.9125     6.3935     0.0009     0.0759 0.0000e+00
   2806.000      98.49    -0.7714    34.9125     6.3834    -0.0006     0.0774 0.0000e+00
   2807.000      98.48    -0.7714    34.9124     6.3826    -0.0026     0.0793 0.0000e+00
   2808.000      98.48    -0.7713    34.9126     6.3846    -0.0008     0.0764 0.0000e+00
   2809.000      98.48    -0.7713    34.9126     6.3839    -0.0033     0.0775 0.0000e+00
   2810.000      98.48    -0.7712    34.9125     6.3846     0.0004     0.0775 0.0000e+00
   2811.000      98.49    -0.7711    34.9125     6.3824     0.0052     0.0796 0.0000e+00
   2812.000      98.49    -0.7711    34.9126     6.3853     0.0000     0.0817 0.0000e+00
   2813.000      98.48    -0.7711    34.9127     6.3879     0.0006     0.0776 0.0000e+00
   2814.000      98.48    -0.7709    34.9124     6.3854    -0.0066     0.0775 0.0000e+00
   2815.000      98.49    -0.7708    34.9125     6.3898    -0.0038     0.0770 0.0000e+00
   2816.000      98.48    -0.7708    34.9125     6.3879     0.0003     0.0770 0.0000e+00
   2817.000      98.49    -0.7708    34.9125     6.3827    -0.0005     0.0784 0.0000e+00
   2818.000      98.48    -0.7707    34.9125     6.3841    -0.0006     0.0789 0.0000e+00
   2819.000      98.49    -0.7706    34.9125     6.3800     0.0004     0.0799 0.0000e+00
   2820.000      98.48    -0.7706    34.9125     6.3862     0.0069     0.0774 0.0000e+00
   2821.000      98.48    -0.7706    34.9126     6.3879     0.0013     0.0761 0.0000e+00
   2822.000      98.49    -0.7705    34.9125     6.3861     0.0088     0.0775 0.0000e+00
   2823.000      98.48    -0.7704    34.9126     6.3831     0.0014     0.0774 0.0000e+00
   2824.000      98.48    -0.7703    34.9125     6.3846     0.0109     0.0774 0.0000e+00
   2825.000      98.48    -0.7702    34.9126     6.3804    -0.0043     0.0775 0.0000e+00
   2826.000      98.49    -0.7702    34.9125     6.3847    -0.0028     0.0775 0.0000e+00
   2827.000      98.48    -0.7701    34.9125     6.3842     0.0011     0.0819 0.0000e+00
   2828.000      98.49    -0.7701    34.9125     6.3873    -0.0003     0.0870 0.0000e+00
   2829.000      98.49    -0.7701    34.9126     6.3825     0.0010     0.0804 0.0000e+00
   2830.000      98.48    -0.7701    34.9125     6.3848     0.0016     0.0776 0.0000e+00
   2831.000      98.48    -0.7701    34.9125     6.3802     0.0006     0.0814 0.0000e+00
   2832.000      98.48    -0.7700    34.9126     6.3831     0.0014     0.0798 0.0000e+00
   2833.000      98.49    -0.7699    34.9126     6.3855     0.0007     0.0759 0.0000e+00
   2834.000      98.48    -0.7698    34.9125     6.3843     0.0001     0.0775 0.0000e+00
   2835.000      98.48    -0.7698    34.9125     6.3811    -0.0038     0.0775 0.0000e+00
   2836.000      98.49    -0.7697    34.9126     6.3804     0.0023     0.0797 0.0000e+00
   2837.000      98.48    -0.7697    34.9125     6.3818     0.0012     0.0813 0.0000e+00
   2838.000      98.48    -0.7697    34.9125     6.3812     0.0006     0.0766 0.0000e+00
   2839.000      98.48    -0.7697    34.9125     6.3887     0.0010     0.0791 0.0000e+00
   2840.000      98.49    -0.7697    34.9126     6.3859     0.0108     0.0780 0.0000e+00
   2841.000      98.48    -0.7697    34.9126     6.3831     0.0004     0.0775 0.0000e+00
   2842.000      98.48    -0.7697    34.9126     6.3806    -0.0001     0.0776 0.0000e+00
   2843.000      98.48    -0.7695    34.9125     6.3846    -0.0008     0.0783 0.0000e+00
   2844.000      98.48    -0.7695    34.9125     6.3867    -0.0054     0.0820 0.0000e+00
   2845.000      98.48    -0.7695    34.9126     6.3819     0.0057     0.0885 0.0000e+00
   2846.000      98.48    -0.7694    34.9126     6.3828     0.0003     0.0836 0.0000e+00
   2847.000      98.48    -0.7693    34.9125     6.3808     0.0001     0.0782 0.0000e+00
   2848.000      98.48    -0.7691    34.9124     6.3813    -0.0051     0.0788 0.0000e+00
   2849.000      98.49    -0.7691    34.9126     6.3800    -0.0035     0.0788 0.0000e+00
   2850.000      98.49    -0.7691    34.9126     6.3824     0.0004     0.0775 0.0000e+00
   2851.000      98.48    -0.7690    34.9126     6.3781     0.0006     0.0775 0.0000e+00
   2852.000      98.48    -0.7689    34.9125     6.3833     0.0013     0.0778 0.0000e+00
   2853.000      98.49    -0.7688    34.9125     6.3869     0.0012     0.0765 0.0000e+00
   2854.000      98.48    -0.7687    34.9126     6.3837     0.0006     0.0782 0.0000e+00
   2855.000      98.48    -0.7686    34.9125     6.3861     0.0006     0.0792 0.0000e+00
   2856.000      98.49    -0.7685    34.9125     6.3842     0.0005     0.0803 0.0000e+00
   2857.000      98.48    -0.7685    34.9126     6.3842    -0.0058     0.0812 0.0000e+00
   2858.000      98.49    -0.7687    34.9126     6.3701    -0.0001     0.0775 0.0000e+00
   2859.000      98.48    -0.7686    34.9126     6.3728     0.0102     0.0753 0.0000e+00
   2860.000      98.48    -0.7685    34.9126     6.3812     0.0028     0.0763 0.0000e+00
   2861.000      98.48    -0.7684    34.9125     6.3763     0.0006     0.0753 0.0000e+00
   2862.000      98.48    -0.7683    34.9126     6.3825     0.0003     0.0774 0.0000e+00
   2863.000      98.49    -0.7683    34.9126     6.3826    -0.0007     0.0775 0.0000e+00
   2864.000      98.49    -0.7682    34.9126     6.3839    -0.0002     0.0775 0.0000e+00
   2865.000      98.49    -0.7682    34.9125     6.3787    -0.0101     0.0790 0.0000e+00
   2866.000      98.48    -0.7681    34.9124     6.3815     0.0052     0.0765 0.0000e+00
   2867.000      98.49    -0.7681    34.9125     6.3849     0.0021     0.0762 0.0000e+00
   2868.000      98.48    -0.7681    34.9125     6.3850    -0.0017     0.0770 0.0000e+00
   2869.000      98.49    -0.7679    34.9126     6.3838     0.0002     0.0753 0.0000e+00
   2870.000      98.49    -0.7679    34.9125     6.3830     0.0009     0.0770 0.0000e+00
   2871.000      98.48    -0.7679    34.9125     6.3821     0.0005     0.0775 0.0000e+00
   2872.000      98.48    -0.7678    34.9125     6.3821     0.0060     0.0772 0.0000e+00
   2873.000      98.48    -0.7679    34.9126     6.3827     0.0005     0.0751 0.0000e+00
   2874.000      98.48    -0.7679    34.9125     6.3813    -0.0040     0.0770 0.0000e+00
   2875.000      98.48    -0.7678    34.9125     6.3821     0.0000     0.0811 0.0000e+00
   2876.000      98.48    -0.7677    34.9126     6.3748    -0.0004     0.0781 0.0000e+00
   2877.000      98.49    -0.7677    34.9126     6.3752     0.0005     0.0800 0.0000e+00
   2878.000      98.48    -0.7677    34.9126     6.3797     0.0095     0.0778 0.0000e+00
   2879.000      98.48    -0.7676    34.9126     6.3822     0.0021     0.0766 0.0000e+00
   2880.000      98.48    -0.7674    34.9126     6.3853     0.0003     0.0789 0.0000e+00
   2881.000      98.48    -0.7675    34.9126     6.3815     0.0002     0.0774 0.0000e+00
   2882.000      98.49    -0.7674    34.9126     6.3852     0.0004     0.0775 0.0000e+00
   2883.000      98.49    -0.7674    34.9125     6.3836    -0.0058     0.0775 0.0000e+00
   2884.000      98.48    -0.7673    34.9125     6.3785    -0.0027     0.0789 0.0000e+00
   2885.000      98.48    -0.7673    34.9127     6.3809     0.0016     0.0822 0.0000e+00
   2886.000      98.49    -0.7673    34.9125     6.3875    -0.0054     0.0781 0.0000e+00
   2887.000      98.48    -0.7673    34.9126     6.3793    -0.0084     0.0757 0.0000e+00
   2888.000      98.48    -0.7673    34.9126     6.3785    -0.0015     0.0786 0.0000e+00
   2889.000      98.49    -0.7673    34.9125     6.3784    -0.0019     0.0798 0.0000e+00
   2890.000      98.48    -0.7673    34.9125     6.3781    -0.0031     0.0798 0.0000e+00
   2891.000      98.48    -0.7673    34.9125     6.3808    -0.0000     0.0766 0.0000e+00
   2892.000      98.48    -0.7673    34.9125     6.3795     0.0000     0.0799 0.0000e+00
   2893.000      98.48    -0.7673    34.9125     6.3804    -0.0022     0.0774 0.0000e+00
   2894.000      98.48    -0.7673    34.9126     6.3750    -0.0038     0.0788 0.0000e+00
   2895.000      98.48    -0.7672    34.9126     6.3743    -0.0006     0.0783 0.0000e+00
   2896.000      98.48    -0.7672    34.9126     6.3826    -0.0052     0.0758 0.0000e+00
   2897.000      98.48    -0.7672    34.9125     6.3828     0.0003     0.0773 0.0000e+00
   2898.000      98.48    -0.7671    34.9125     6.3756    -0.0043     0.0775 0.0000e+00
   2899.000      98.48    -0.7671    34.9125     6.3861    -0.0091     0.0795 0.0000e+00
   2900.000      98.48    -0.7670    34.9127     6.3739    -0.0028     0.0813 0.0000e+00
   2901.000      98.48    -0.7670    34.9125     6.3738    -0.0043     0.0788 0.0000e+00
   2902.000      98.48    -0.7669    34.9125     6.3809    -0.0002     0.0805 0.0000e+00
   2903.000      98.48    -0.7668    34.9125     6.3807     0.0011     0.0813 0.0000e+00
   2904.000      98.48    -0.7668    34.9126     6.3765     0.0110     0.0760 0.0000e+00
   2905.000      98.48    -0.7667    34.9126     6.3797    -0.0032     0.0771 0.0000e+00
   2906.000      98.48    -0.7666    34.9125     6.3797    -0.0016     0.0775 0.0000e+00
   2907.000      98.48    -0.7666    34.9126     6.3885    -0.0074     0.0775 0.0000e+00
   2908.000      98.48    -0.7666    34.9126     6.3743    -0.0045     0.0767 0.0000e+00
   2909.000      98.48    -0.7665    34.9125     6.3761     0.0050     0.0759 0.0000e+00
   2910.000      98.48    -0.7664    34.9125     6.3757     0.0032     0.0786 0.0000e+00
   2911.000      98.49    -0.7665    34.9125     6.3748     0.0005     0.0812 0.0000e+00
   2912.000      98.48    -0.7664    34.9126     6.3802     0.0018     0.0749 0.0000e+00
   2913.000      98.48    -0.7664    34.9126     6.3778    -0.0000     0.0764 0.0000e+00
   2914.000      98.49    -0.7663    34.9126     6.3750     0.0013     0.0753 0.0000e+00
   2915.000      98.48    -0.7663    34.9126     6.3750    -0.0002     0.0759 0.0000e+00
   2916.000      98.48    -0.7662    34.9125     6.3755    -0.0050     0.0791 0.0000e+00
   2917.000      98.48    -0.7661    34.9125     6.3823    -0.0042     0.0794 0.0000e+00
   2918.000      98.49    -0.7661    34.9125     6.3769     0.0010     0.0769 0.0000e+00
   2919.000      98.49    -0.7660    34.9126     6.3818     0.0000     0.0793 0.0000e+00
   2920.000      98.48    -0.7659    34.9125     6.3830    -0.0001     0.0762 0.0000e+00
   2921.000      98.48    -0.7659    34.9126     6.3793     0.0011     0.0750 0.0000e+00
   2922.000      98.48    -0.7658    34.9125     6.3829     0.0003     0.0766 0.0000e+00
   2923.000      98.48    -0.7658    34.9125     6.3772     0.0006     0.0783 0.0000e+00
   2924.000      98.48    -0.7657    34.9126     6.3746    -0.0003     0.0799 0.0000e+00
   2925.000      98.48    -0.7656    34.9127     6.3833    -0.0078     0.0747 0.0000e+00
   2926.000      98.48    -0.7656    34.9126     6.3749    -0.0011     0.0772 0.0000e+00
   2927.000      98.48    -0.7655    34.9126     6.3815    -0.0042     0.0784 0.0000e+00
   2928.000      98.48    -0.7654    34.9125     6.3714    -0.0032     0.0825 0.0000e+00
   2929.000      98.49    -0.7654    34.9125     6.3861     0.0079     0.0779 0.0000e+00
   2930.000      98.48    -0.7653    34.9126     6.3781     0.0030     0.0780 0.0000e+00
   2931.000      98.48    -0.7653    34.9127     6.3809     0.0172     0.0789 0.0000e+00
   2932.000      98.48    -0.7652    34.9126     6.3795     0.0056     0.0773 0.0000e+00
   2933.000      98.48    -0.7650    34.9125     6.3770    -0.0007     0.0789 0.0000e+00
   2934.000      98.48    -0.7650    34.9126     6.3865    -0.0001     0.0768 0.0000e+00
   2935.000      98.48    -0.7649    34.9125     6.3735    -0.0000     0.0809 0.0000e+00
   2936.000      98.48    -0.7649    34.9126     6.3699    -0.0001     0.0921 0.0000e+00
   2937.000      98.48    -0.7648    34.9125     6.3773     0.0002     0.0854 0.0000e+00
   2938.000      98.48    -0.7648    34.9128     6.3805     0.0007     0.0758 0.0000e+00
   2939.000      98.49    -0.7648    34.9125     6.3686     0.0015     0.0761 0.0000e+00
   2940.000      98.48    -0.7648    34.9126     6.3705     0.0008     0.0823 0.0000e+00
   2941.000      98.48    -0.7648    34.9126     6.3774     0.0010     0.0767 0.0000e+00
   2942.000      98.48    -0.7647    34.9126     6.3772     0.0000     0.0768 0.0000e+00
   2943.000      98.49    -0.7649    34.9126     6.3868     0.0006     0.0843 0.0000e+00
   2944.000      98.48    -0.7649    34.9126     6.3812     0.0007     0.0773 0.0000e+00
   2945.000      98.49    -0.7648    34.9126     6.3752     0.0002     0.0750 0.0000e+00
   2946.000      98.48    -0.7647    34.9126     6.3825    -0.0001     0.0764 0.0000e+00
   2947.000      98.48    -0.7647    34.9125     6.3758     0.0007     0.0760 0.0000e+00
   2948.000      98.48    -0.7647    34.9127     6.3728    -0.0009     0.0766 0.0000e+00
   2949.000      98.48    -0.7646    34.9125     6.3799    -0.0003     0.0729 0.0000e+00
   2950.000      98.48    -0.7647    34.9125     6.3772     0.0012     0.0765 0.0000e+00
   2951.000      98.48    -0.7647    34.9125     6.3804    -0.0071     0.0768 0.0000e+00
   2952.000      98.48    -0.7646    34.9126     6.3799    -0.0076     0.0763 0.0000e+00
   2953.000      98.48    -0.7647    34.9125     6.3771    -0.0017     0.0756 0.0000e+00
   2954.000      98.48    -0.7647    34.9125     6.3846     0.0002     0.0756 0.0000e+00
   2955.000      98.48    -0.7646    34.9126     6.3782     0.0003     0.0804 0.0000e+00
   2956.000      98.49    -0.7645    34.9126     6.3803     0.0005     0.0754 0.0000e+00
   2957.000      98.48    -0.7646    34.9126     6.3735     0.0006     0.0741 0.0000e+00
   2958.000      98.48    -0.7646    34.9125     6.3793    -0.0011     0.0747 0.0000e+00
   2959.000      98.48    -0.7646    34.9126     6.3762    -0.0053     0.0793 0.0000e+00
   2960.000      98.48    -0.7645    34.9125     6.3756    -0.0025     0.0756 0.0000e+00
   2961.000      98.48    -0.7646    34.9126     6.3804    -0.0042     0.0776 0.0000e+00
   2962.000      98.48    -0.7646    34.9126     6.3767    -0.0008     0.0810 0.0000e+00
   2963.000      98.48    -0.7645    34.9125     6.3772    -0.0090     0.0771 0.0000e+00
   2964.000      98.48    -0.7645    34.9127     6.3837    -0.0009     0.0748 0.0000e+00
   2965.000      98.48    -0.7645    34.9126     6.3795     0.0013     0.0728 0.0000e+00
   2966.000      98.48    -0.7644    34.9125     6.3768     0.0005     0.0753 0.0000e+00
   2967.000      98.48    -0.7643    34.9124     6.3815     0.0009     0.0767 0.0000e+00
   2968.000      98.48    -0.7644    34.9126     6.3719    -0.0027     0.0747 0.0000e+00
   2969.000      98.47    -0.7643    34.9126     6.3687    -0.0049     0.0764 0.0000e+00
   2970.000      98.48    -0.7642    34.9125     6.3770    -0.0004     0.0755 0.0000e+00
   2971.000      98.48    -0.7642    34.9126     6.3665     0.0004     0.0777 0.0000e+00
   2972.000      98.48    -0.7642    34.9126     6.3818    -0.0001     0.0775 0.0000e+00
   2973.000      98.48    -0.7642    34.9126     6.3743     0.0012     0.0760 0.0000e+00
   2974.000      98.48    -0.7642    34.9126     6.3800     0.0006     0.0756 0.0000e+00
   2975.000      98.48    -0.7642    34.9126     6.3801     0.0003     0.0758 0.0000e+00
   2976.000      98.48    -0.7642    34.9125     6.3762     0.0100     0.0750 0.0000e+00
   2977.000      98.48    -0.7641    34.9126     6.3705     0.0023     0.0731 0.0000e+00
   2978.000      98.48    -0.7641    34.9126     6.3727    -0.0017     0.0835 0.0000e+00
   2979.000      98.48    -0.7641    34.9125     6.3793    -0.0057     0.0715 0.0000e+00
   2980.000      98.48    -0.7641    34.9126     6.3803    -0.0002     0.0741 0.0000e+00
   2981.000      98.48    -0.7641    34.9126     6.3741     0.0003     0.0751 0.0000e+00
   2982.000      98.48    -0.7640    34.9126     6.3767    -0.0025     0.0750 0.0000e+00
   2983.000      98.48    -0.7639    34.9126     6.3754    -0.0049     0.0750 0.0000e+00
   2984.000      98.49    -0.7638    34.9125     6.3762     0.0014     0.0751 0.0000e+00
   2985.000      98.48    -0.7639    34.9126     6.3764    -0.0001     0.0750 0.0000e+00
   2986.000      98.48    -0.7637    34.9125     6.3760     0.0056     0.0751 0.0000e+00
   2987.000      98.48    -0.7638    34.9127     6.3777     0.0010     0.0738 0.0000e+00
   2988.000      98.48    -0.7636    34.9127     6.3768    -0.0001     0.0703 0.0000e+00
   2989.000      98.48    -0.7636    34.9126     6.3764    -0.0002     0.0727 0.0000e+00
   2990.000      98.48    -0.7636    34.9125     6.3808     0.0005     0.0736 0.0000e+00
   2991.000      98.48    -0.7635    34.9125     6.3748     0.0062     0.0742 0.0000e+00
   2992.000      98.48    -0.7635    34.9126     6.3805    -0.0002     0.0745 0.0000e+00
   2993.000      98.48    -0.7634    34.9126     6.3757     0.0002     0.0726 0.0000e+00
   2994.000      98.48    -0.7633    34.9126     6.3732    -0.0002     0.0754 0.0000e+00
   2995.000      98.48    -0.7632    34.9126     6.3779     0.0065     0.0792 0.0000e+00
   2996.000      98.48    -0.7632    34.9126     6.3758     0.0030     0.0833 0.0000e+00
   2997.000      98.48    -0.7631    34.9126     6.3730     0.0004     0.0775 0.0000e+00
   2998.000      98.48    -0.7631    34.9126     6.3801    -0.0002     0.0807 0.0000e+00
   2999.000      98.47    -0.7630    34.9126     6.3795    -0.0009     0.0746 0.0000e+00
   3000.000      98.48    -0.7629    34.9125     6.3732    -0.0021     0.0761 0.0000e+00
   3001.000      98.48    -0.7629    34.9125     6.3770     0.0000     0.0745 0.0000e+00
   3002.000      98.48    -0.7629    34.9125     6.3756     0.0039     0.0757 0.0000e+00
   3003.000      98.48    -0.7628    34.9126     6.3802     0.0007     0.0762 0.0000e+00
   3004.000      98.48    -0.7629    34.9127     6.3810     0.0015     0.0797 0.0000e+00
   3005.000      98.48    -0.7627    34.9125     6.3690     0.0000     0.0757 0.0000e+00
   3006.000      98.48    -0.7626    34.9125     6.3759     0.0034     0.0758 0.0000e+00
   3007.000      98.48    -0.7626    34.9125     6.3774    -0.0015     0.0768 0.0000e+00
   3008.000      98.48    -0.7626    34.9124     6.3855     0.0005     0.0746 0.0000e+00
