# Supplementary material for: Habitat variability and faunal zonation at the Ægir Ridge, a canyon-like structure in the deep Norwegian Sea
Source: PeerJ. 2022 Jun 15;10:e13394. doi: 10.7717/peerj.13394 (PMC9206436; doi:10.7717/peerj.13394)
Supplement: Supplemental Information 3 [file peerj-10-13394-s003.cnv]

* Sea-Bird SBE 9 Data File:
* FileName = Z:\IceAge3_MerMet17-6\CTD\023_CTD_001_down.hex
* Software Version Seasave V 7.26.1.8
* Temperature SN = 5938
* Conductivity SN = 4108
* Number of Bytes Per Scan = 41
* Number of Voltage Words = 4
* Number of Scans Averaged by the Deck Unit = 1
* System UpLoad Time = Jun 29 2020 04:00:28
* NMEA Latitude = 65 55.46 N
* NMEA Longitude = 003 33.67 W
* NMEA UTC (Time) = Jun 29 2020  04:00:27
* Store Lat/Lon Data = Append to Every Scan
* SBE 11plus V 5.2
* number of scans to average = 1
* pressure baud rate = 9600
* NMEA baud rate = 4800
* GPIB address = 1
* advance primary conductivity  0.073 seconds
* advance secondary conductivity  0.073 seconds
* autorun on power up is disabled
* S>
* System UTC = Jun 29 2020 04:00:28
# nquan = 8
# nvalues = 3571                        
# units = specified
# name 0 = depSM: Depth [salt water, m]
# name 1 = altM: Altimeter [m]
# name 2 = t090C: Temperature [ITS-90, deg C]
# name 3 = sal00: Salinity, Practical [PSU]
# name 4 = sbeox0ML/L: Oxygen, SBE 43 [ml/l]
# name 5 = flECO-AFL: Fluorescence, WET Labs ECO-AFL/FL [mg/m^3]
# name 6 = turbWETntu0: Turbidity, WET Labs ECO [NTU]
# name 7 = flag: flag
# span 0 =      1.000,   3571.000       
# span 1 =       1.57,     100.28       
# span 2 =    -0.7749,     8.5401       
# span 3 =    12.4141,    41.7527       
# span 4 =    -1.4453,     7.5107       
# span 5 =    -0.1008,     1.9911       
# span 6 =     0.0676,     7.1453       
# span 7 = 0.0000e+00, 0.0000e+00       
# interval = meters: 1                  
# start_time = Jun 29 2020 04:00:28 [System UTC, header]
# bad_flag = -9.990e-29
# <Sensors count="13" >
#   <sensor Channel="1" >
#     <!-- Frequency 0, Temperature -->
#     <TemperatureSensor SensorID="55" >
#       <SerialNumber>5938</SerialNumber>
#       <CalibrationDate>13-May-20</CalibrationDate>
#       <UseG_J>1</UseG_J>
#       <A>0.00000000e+000</A>
#       <B>0.00000000e+000</B>
#       <C>0.00000000e+000</C>
#       <D>0.00000000e+000</D>
#       <F0_Old>0.000</F0_Old>
#       <G>4.31986908e-003</G>
#       <H>6.26903842e-004</H>
#       <I>1.90365780e-005</I>
#       <J>1.31463243e-006</J>
#       <F0>1000.000</F0>
#       <Slope>1.00000000</Slope>
#       <Offset>0.0000</Offset>
#     </TemperatureSensor>
#   </sensor>
#   <sensor Channel="2" >
#     <!-- Frequency 1, Conductivity -->
#     <ConductivitySensor SensorID="3" >
#       <SerialNumber>4108</SerialNumber>
#       <CalibrationDate>28-May-20</CalibrationDate>
#       <UseG_J>1</UseG_J>
#       <!-- Cell const and series R are applicable only for wide range sensors. -->
#       <SeriesR>0.0000</SeriesR>
#       <CellConst>2000.0000</CellConst>
#       <ConductivityType>0</ConductivityType>
#       <Coefficients equation="0" >
#         <A>0.00000000e+000</A>
#         <B>0.00000000e+000</B>
#         <C>0.00000000e+000</C>
#         <D>0.00000000e+000</D>
#         <M>0.0</M>
#         <CPcor>-9.57000000e-008</CPcor>
#       </Coefficients>
#       <Coefficients equation="1" >
#         <G>-9.93463366e+000</G>
#         <H>1.36319903e+000</H>
#         <I>-9.26045694e-004</I>
#         <J>1.53899395e-004</J>
#         <CPcor>-9.57000000e-008</CPcor>
#         <CTcor>3.2500e-006</CTcor>
#         <!-- WBOTC not applicable unless ConductivityType = 1. -->
#         <WBOTC>0.00000000e+000</WBOTC>
#       </Coefficients>
#       <Slope>1.00000000</Slope>
#       <Offset>0.00000</Offset>
#     </ConductivitySensor>
#   </sensor>
#   <sensor Channel="3" >
#     <!-- Frequency 2, Pressure, Digiquartz with TC -->
#     <PressureSensor SensorID="45" >
#       <SerialNumber>1184</SerialNumber>
#       <CalibrationDate>26-May-20</CalibrationDate>
#       <C1>-3.923755e+004</C1>
#       <C2>-2.831515e-001</C2>
#       <C3>1.211200e-002</C3>
#       <D1>3.402400e-002</D1>
#       <D2>0.000000e+000</D2>
#       <T1>3.027916e+001</T1>
#       <T2>-4.427000e-004</T2>
#       <T3>4.118300e-006</T3>
#       <T4>2.652680e-009</T4>
#       <Slope>0.99999000</Slope>
#       <Offset>-0.59740</Offset>
#       <T5>0.000000e+000</T5>
#       <AD590M>1.280690e-002</AD590M>
#       <AD590B>-8.805580e+000</AD590B>
#     </PressureSensor>
#   </sensor>
#   <sensor Channel="4" >
#     <!-- Frequency 3, Temperature, 2 -->
#     <TemperatureSensor SensorID="55" >
#       <SerialNumber>4677</SerialNumber>
#       <CalibrationDate>09-Jun-20</CalibrationDate>
#       <UseG_J>1</UseG_J>
#       <A>0.00000000e+000</A>
#       <B>0.00000000e+000</B>
#       <C>0.00000000e+000</C>
#       <D>0.00000000e+000</D>
#       <F0_Old>0.000</F0_Old>
#       <G>4.36406284e-003</G>
#       <H>6.37218936e-004</H>
#       <I>2.08563715e-005</I>
#       <J>1.76238731e-006</J>
#       <F0>1000.000</F0>
#       <Slope>1.00000000</Slope>
#       <Offset>0.0000</Offset>
#     </TemperatureSensor>
#   </sensor>
#   <sensor Channel="5" >
#     <!-- Frequency 4, Conductivity, 2 -->
#     <ConductivitySensor SensorID="3" >
#       <SerialNumber>4262</SerialNumber>
#       <CalibrationDate>28-May-20</CalibrationDate>
#       <UseG_J>1</UseG_J>
#       <!-- Cell const and series R are applicable only for wide range sensors. -->
#       <SeriesR>0.0000</SeriesR>
#       <CellConst>2000.0000</CellConst>
#       <ConductivityType>0</ConductivityType>
#       <Coefficients equation="0" >
#         <A>0.00000000e+000</A>
#         <B>0.00000000e+000</B>
#         <C>0.00000000e+000</C>
#         <D>0.00000000e+000</D>
#         <M>0.0</M>
#         <CPcor>-9.57000000e-008</CPcor>
#       </Coefficients>
#       <Coefficients equation="1" >
#         <G>-9.66407704e+000</G>
#         <H>1.34551644e+000</H>
#         <I>-1.94456288e-003</I>
#         <J>2.03653007e-004</J>
#         <CPcor>-9.57000000e-008</CPcor>
#         <CTcor>3.2500e-006</CTcor>
#         <!-- WBOTC not applicable unless ConductivityType = 1. -->
#         <WBOTC>0.00000000e+000</WBOTC>
#       </Coefficients>
#       <Slope>1.00000000</Slope>
#       <Offset>0.00000</Offset>
#     </ConductivitySensor>
#   </sensor>
#   <sensor Channel="6" >
#     <!-- A/D voltage 0, Oxygen, SBE 43 -->
#     <OxygenSensor SensorID="38" >
#       <SerialNumber>2813</SerialNumber>
#       <CalibrationDate>23-Jan-20</CalibrationDate>
#       <Use2007Equation>1</Use2007Equation>
#       <CalibrationCoefficients equation="0" >
#         <!-- Coefficients for Owens-Millard equation. -->
#         <Boc>0.0000</Boc>
#         <Soc>0.0000e+000</Soc>
#         <offset>0.0000</offset>
#         <Pcor>0.00e+000</Pcor>
#         <Tcor>0.0000</Tcor>
#         <Tau>0.0</Tau>
#       </CalibrationCoefficients>
#       <CalibrationCoefficients equation="1" >
#         <!-- Coefficients for Sea-Bird equation - SBE calibration in 2007 and later. -->
#         <Soc>4.3140e-001</Soc>
#         <offset>-0.4817</offset>
#         <A>-4.5527e-003</A>
#         <B> 2.0677e-004</B>
#         <C>-2.9561e-006</C>
#         <D0> 2.5826e+000</D0>
#         <D1> 1.92634e-004</D1>
#         <D2>-4.64803e-002</D2>
#         <E> 3.6000e-002</E>
#         <Tau20> 1.0200</Tau20>
#         <H1>-3.3000e-002</H1>
#         <H2> 5.0000e+003</H2>
#         <H3> 1.4500e+003</H3>
#       </CalibrationCoefficients>
#     </OxygenSensor>
#   </sensor>
#   <sensor Channel="7" >
#     <!-- A/D voltage 1, Oxygen, SBE 43, 2 -->
#     <OxygenSensor SensorID="38" >
#       <SerialNumber>2829</SerialNumber>
#       <CalibrationDate>12-Jul-19</CalibrationDate>
#       <Use2007Equation>1</Use2007Equation>
#       <CalibrationCoefficients equation="0" >
#         <!-- Coefficients for Owens-Millard equation. -->
#         <Boc>0.0000</Boc>
#         <Soc>0.0000e+000</Soc>
#         <offset>0.0000</offset>
#         <Pcor>0.00e+000</Pcor>
#         <Tcor>0.0000</Tcor>
#         <Tau>0.0</Tau>
#       </CalibrationCoefficients>
#       <CalibrationCoefficients equation="1" >
#         <!-- Coefficients for Sea-Bird equation - SBE calibration in 2007 and later. -->
#         <Soc>4.9600e-001</Soc>
#         <offset>-0.4970</offset>
#         <A>-4.7155e-003</A>
#         <B> 2.3104e-004</B>
#         <C>-3.5151e-006</C>
#         <D0> 2.5826e+000</D0>
#         <D1> 1.92634e-004</D1>
#         <D2>-4.64803e-002</D2>
#         <E> 3.6000e-002</E>
#         <Tau20> 1.5100</Tau20>
#         <H1>-3.3000e-002</H1>
#         <H2> 5.0000e+003</H2>
#         <H3> 1.4500e+003</H3>
#       </CalibrationCoefficients>
#     </OxygenSensor>
#   </sensor>
#   <sensor Channel="8" >
#     <!-- A/D voltage 2, PAR/Irradiance, Biospherical/Licor -->
#     <PAR_BiosphericalLicorChelseaSensor SensorID="42" >
#       <SerialNumber>70549</SerialNumber>
#       <CalibrationDate>27 Nov 2017</CalibrationDate>
#       <M>1.00000000</M>
#       <B>0.00000000</B>
#       <CalibrationConstant>18975000000.00000000</CalibrationConstant>
#       <Multiplier>1.00000000</Multiplier>
#       <Offset>-0.05332251</Offset>
#     </PAR_BiosphericalLicorChelseaSensor>
#   </sensor>
#   <sensor Channel="9" >
#     <!-- A/D voltage 3, Free -->
#   </sensor>
#   <sensor Channel="10" >
#     <!-- A/D voltage 4, Fluorometer, WET Labs ECO-AFL/FL -->
#     <FluoroWetlabECO_AFL_FL_Sensor SensorID="20" >
#       <SerialNumber>FLNTURTD 3332</SerialNumber>
#       <CalibrationDate>6 Feb 2018</CalibrationDate>
#       <ScaleFactor>6.00000000e+000</ScaleFactor>
#       <!-- Dark output -->
#       <Vblank>0.0710</Vblank>
#     </FluoroWetlabECO_AFL_FL_Sensor>
#   </sensor>
#   <sensor Channel="11" >
#     <!-- A/D voltage 5, Turbidity Meter, WET Labs, ECO-NTU -->
#     <TurbidityMeter SensorID="67" >
#       <SerialNumber>FLNTURTD 3332</SerialNumber>
#       <CalibrationDate>6 Feb 2018</CalibrationDate>
#       <ScaleFactor>2.000000</ScaleFactor>
#       <!-- Dark output -->
#       <DarkVoltage>0.076000</DarkVoltage>
#     </TurbidityMeter>
#   </sensor>
#   <sensor Channel="12" >
#     <!-- A/D voltage 6, Altimeter -->
#     <AltimeterSensor SensorID="0" >
#       <SerialNumber>62237</SerialNumber>
#       <CalibrationDate></CalibrationDate>
#       <ScaleFactor>15.000</ScaleFactor>
#       <Offset>0.000</Offset>
#     </AltimeterSensor>
#   </sensor>
#   <sensor Channel="13" >
#     <!-- A/D voltage 7, Free -->
#   </sensor>
# </Sensors>
# datcnv_date = Jan 27 2021 21:55:44, 7.26.7.114 [datcnv_vars = 7]
# datcnv_in = D:\2. ARGO\SO280\F�r Katrin\023_CTD_001_down.hex D:\2. ARGO\SO280\F�r Katrin\013_CTD_001_DOWN.XMLCON
# datcnv_skipover = 0
# datcnv_ox_hysteresis_correction = yes
# datcnv_ox_tau_correction = yes
# binavg_date = Jan 27 2021 22:05:29, 7.26.7.114
# binavg_in = D:\2. ARGO\SO280\F�r Katrin\023_CTD_001_down.cnv
# binavg_bintype = meters
# binavg_binsize = 1
# binavg_excl_bad_scans = yes
# binavg_skipover = 0
# binavg_omit = 0
# binavg_min_scans_bin = 1
# binavg_max_scans_bin = 2147483647
# binavg_surface_bin = no, min = 0.000, max = 0.000, value = 0.000
# file_type = ascii
*END*
      1.000       1.57     8.5037    12.4141     3.5407     0.7316     2.3661 0.0000e+00
      2.000      37.61     8.5401    40.2699     5.8405     1.9911     7.1453 0.0000e+00
      3.000      70.89     8.4835    35.0355     6.4509     1.3004     1.5512 0.0000e+00
      4.000      98.70     8.4756    35.0339     6.7938     1.2943     1.3684 0.0000e+00
      5.000      57.05     8.4764    35.0267     6.8132     1.2891     0.9702 0.0000e+00
      6.000       5.73     8.4819    35.0017     6.6057     1.2444     0.4945 0.0000e+00
      7.000      97.52     8.4863    34.9824     6.6057     1.3023     0.8724 0.0000e+00
      8.000      98.69     8.4827    34.9812     6.5702     1.2985     0.5228 0.0000e+00
      9.000      98.69     8.4823    34.9740     6.5597     1.2836     0.1991 0.0000e+00
     10.000      98.68     8.4814    34.9632     6.5846     1.2469     0.1253 0.0000e+00
     11.000      98.68     8.4799    34.9620     6.5845     1.2443     0.1361 0.0000e+00
     12.000      98.68     8.4788    34.9561     6.5952     1.2702     0.1340 0.0000e+00
     13.000      98.68     8.4785    34.9466     6.6108     1.3321     0.1330 0.0000e+00
     14.000      98.68     8.4772    34.9467     6.6090     1.3408     0.1297 0.0000e+00
     15.000      98.68     8.4768    34.9453     6.6061     1.3010     0.1327 0.0000e+00
     16.000      98.68     8.4782    34.9470     6.6178     1.3067     0.1314 0.0000e+00
     17.000      98.68     8.4779    34.9466     6.6069     1.2872     0.1321 0.0000e+00
     18.000      98.68     8.4798    34.9468     6.6028     1.3125     0.1352 0.0000e+00
     19.000      98.68     8.4783    34.9467     6.5970     1.3175     0.1334 0.0000e+00
     20.000      98.68     8.4763    34.9466     6.6024     1.2931     0.1325 0.0000e+00
     21.000      98.68     8.4689    34.9461     6.6045     1.2711     0.1313 0.0000e+00
     22.000      98.68     8.4709    34.9465     6.6083     1.2819     0.1321 0.0000e+00
     23.000      98.68     8.4741    34.9466     6.6045     1.2981     0.1321 0.0000e+00
     24.000      98.68     8.4773    34.9463     6.5891     1.3017     0.1337 0.0000e+00
     25.000      98.68     8.4473    34.9455     6.5967     1.2992     0.1452 0.0000e+00
     26.000      98.68     8.3714    34.9455     6.6178     1.2719     0.1285 0.0000e+00
     27.000      98.68     8.0480    34.9388     6.6643     1.2517     0.1243 0.0000e+00
     28.000      98.68     6.7649    34.9517     6.8200     1.2761     0.1200 0.0000e+00
     29.000      98.68     5.8892    34.9620     7.1476     1.3494     0.1179 0.0000e+00
     30.000      98.68     5.6825    34.9465     7.5107     1.4005     0.1205 0.0000e+00
     31.000      98.68     5.5870    34.9459     7.4210     1.3673     0.1231 0.0000e+00
     32.000      98.68     5.4783    34.9469     7.4086     1.4445     0.1225 0.0000e+00
     33.000      98.68     5.4423    34.9432     7.3598     1.4832     0.1197 0.0000e+00
     34.000      98.68     5.4186    34.9380     7.3208     1.4143     0.1196 0.0000e+00
     35.000      98.68     5.3705    34.9387     7.3277     1.4651     0.1151 0.0000e+00
     36.000      98.68     5.3565    34.9345     7.2997     1.3983     0.1156 0.0000e+00
     37.000      98.68     5.3080    34.9353     7.3080     1.3693     0.1140 0.0000e+00
     38.000      98.68     5.2923    34.9350     7.3025     1.4159     0.1286 0.0000e+00
     39.000      98.68     5.2733    34.9349     7.2976     1.4003     0.1182 0.0000e+00
     40.000      98.68     5.2830    34.9328     7.2851     1.3685     0.1109 0.0000e+00
     41.000      98.68     5.1880    34.9317     7.3085     1.3974     0.1092 0.0000e+00
     42.000      98.68     5.1626    34.9326     7.2828     1.4345     0.1107 0.0000e+00
     43.000      98.68     5.1669    34.9317     7.2808     1.4481     0.1097 0.0000e+00
     44.000      98.68     5.1456    34.9299     7.2865     1.6037     0.1129 0.0000e+00
     45.000      98.68     5.1218    34.9304     7.2859     1.5564     0.1107 0.0000e+00
     46.000      98.68     5.1134    34.9295     7.2513     1.5186     0.1176 0.0000e+00
     47.000      98.68     5.0119    34.9286     7.2497     1.4196     0.1175 0.0000e+00
     48.000      98.68     3.0933    41.7527    -1.4453     1.4410     0.1157 0.0000e+00
     49.000      98.68     4.8072    35.4731     6.4967     1.4147     0.1176 0.0000e+00
     50.000      98.68     4.8960    34.9308     7.1502     1.3956     0.1074 0.0000e+00
     51.000      98.68     4.8528    34.9302     7.1007     1.1360     0.1144 0.0000e+00
     52.000      98.68     4.8464    34.9298     7.0630     1.1394     0.1112 0.0000e+00
     53.000      98.68     4.8418    34.9292     7.0212     1.0652     0.1157 0.0000e+00
     54.000      98.68     4.8410    34.9278     7.0056     1.0949     0.1101 0.0000e+00
     55.000      98.68     4.8383    34.9280     7.0191     0.9922     0.1094 0.0000e+00
     56.000      98.68     4.8249    34.9280     7.0237     1.0326     0.1177 0.0000e+00
     57.000      98.68     4.8218    34.9281     7.0208     1.0164     0.1115 0.0000e+00
     58.000      98.68     4.8288    34.9269     7.0047     1.0171     0.1099 0.0000e+00
     59.000      98.68     4.7831    34.9288     7.0197     0.9472     0.1076 0.0000e+00
     60.000      98.68     4.7743    34.9292     6.9978     0.9872     0.1128 0.0000e+00
     61.000      98.68     4.7703    34.9290     6.9727     1.0042     0.1175 0.0000e+00
     62.000      98.68     4.7661    34.9288     6.9618     0.9378     0.1128 0.0000e+00
     63.000      98.68     4.7605    34.9290     6.9641     0.9244     0.1141 0.0000e+00
     64.000      98.68     4.7558    34.9274     6.9515     0.8918     0.1233 0.0000e+00
     65.000      98.68     4.7481    34.9286     6.9624     0.8886     0.1257 0.0000e+00
     66.000      98.68     4.7417    34.9289     6.9681     0.9361     0.1168 0.0000e+00
     67.000      98.68     4.7292    34.9295     6.9536     0.9341     0.1124 0.0000e+00
     68.000      98.68     4.6988    34.9300     6.9501     0.8119     0.1139 0.0000e+00
     69.000      98.67     4.6564    34.9322     6.9387     0.7838     0.1132 0.0000e+00
     70.000      98.68     4.6191    34.9307     6.9250     0.8549     0.1101 0.0000e+00
     71.000      98.68     4.6021    34.9310     6.9141     0.8030     0.1137 0.0000e+00
     72.000      98.67     4.5362    34.9315     6.9117     0.6915     0.1119 0.0000e+00
     73.000      98.67     4.5223    34.9316     6.8938     0.6076     0.1136 0.0000e+00
     74.000      98.67     4.5129    34.9320     6.9011     0.6516     0.1148 0.0000e+00
     75.000      98.67     4.5013    34.9325     6.8926     0.6245     0.1097 0.0000e+00
     76.000      98.67     4.4876    34.9326     6.8835     0.5368     0.1124 0.0000e+00
     77.000      98.66     4.4737    34.9342     6.8888     0.5121     0.1206 0.0000e+00
     78.000      98.66     4.4617    34.9340     6.8980     0.5331     0.1019 0.0000e+00
     79.000      98.67     4.4324    34.9350     6.8951     0.5276     0.1060 0.0000e+00
     80.000      98.66     4.3203    35.0826     6.9068     0.4671     0.1093 0.0000e+00
     81.000      98.66     4.3781    34.9382     6.8939     0.4759     0.1044 0.0000e+00
     82.000      98.66     4.3453    34.9383     6.8842     0.5069     0.1066 0.0000e+00
     83.000      98.66     4.3416    34.9373     6.8951     0.4086     0.1090 0.0000e+00
     84.000      98.66     4.3188    34.9359     6.9025     0.3298     0.1023 0.0000e+00
     85.000      98.66     4.3023    34.9369     6.9004     0.2880     0.1002 0.0000e+00
     86.000      98.66     4.2811    34.9372     6.8979     0.3094     0.0997 0.0000e+00
     87.000      98.66     4.2616    34.9376     6.8861     0.2656     0.1004 0.0000e+00
     88.000      98.66     4.2286    34.9372     6.8827     0.2627     0.0973 0.0000e+00
     89.000      98.66     4.1883    34.9376     6.8790     0.2309     0.1104 0.0000e+00
     90.000      98.66     4.1650    34.9380     6.8763     0.1436     0.0893 0.0000e+00
     91.000      98.66     4.1502    34.9380     6.8730     0.1194     0.0941 0.0000e+00
     92.000      98.66     4.1402    34.9381     6.8721     0.1268     0.0929 0.0000e+00
     93.000      98.66     4.1585    34.9356     6.8867     0.1131     0.0932 0.0000e+00
     94.000      98.66     4.0874    34.9381     6.8784     0.1067     0.0903 0.0000e+00
     95.000      98.66     4.0521    34.9372     6.8674     0.1139     0.0931 0.0000e+00
     96.000      98.66     4.0364    34.9367     6.8751     0.0596     0.0922 0.0000e+00
     97.000      98.66     4.0106    34.9368     6.8839     0.0550     0.0875 0.0000e+00
     98.000      98.66     4.0117    34.9359     6.8845     0.0485     0.0999 0.0000e+00
     99.000      98.66     3.9880    34.9361     6.8773     0.0060     0.0946 0.0000e+00
    100.000      98.66     3.9693    34.9374     6.8661     0.0362     0.0904 0.0000e+00
    101.000      98.66     3.9618    34.9375     6.8677     0.0366     0.0937 0.0000e+00
    102.000      98.66     3.9768    34.9361     6.8769     0.0293     0.0904 0.0000e+00
    103.000      98.66     3.9538    34.9368     6.8819     0.0207     0.0978 0.0000e+00
    104.000      98.66     3.9477    34.9370     6.8743     0.0209     0.0844 0.0000e+00
    105.000      98.66     3.9383    34.9374     6.8746     0.0077     0.0870 0.0000e+00
    106.000      98.66     3.9314    34.9376     6.8749     0.0114     0.0873 0.0000e+00
    107.000      98.66     3.9309    34.9371     6.8676     0.0106     0.0859 0.0000e+00
    108.000      98.66     3.9206    34.9368     6.8777    -0.0004     0.0946 0.0000e+00
    109.000      98.66     3.9137    34.9369     6.8699    -0.0015     0.0824 0.0000e+00
    110.000      98.66     3.9068    34.9371     6.8660     0.0034     0.0834 0.0000e+00
    111.000      98.66     3.9037    34.9370     6.8662     0.0106     0.0878 0.0000e+00
    112.000      98.66     3.8973    34.9367     6.8619     0.0076     0.0889 0.0000e+00
    113.000      98.66     3.8873    34.9364     6.8720     0.0061     0.0847 0.0000e+00
    114.000      98.66     3.8674    34.9362     6.8789     0.0048     0.0849 0.0000e+00
    115.000      98.66     3.8513    34.9362     6.8707    -0.0039     0.0833 0.0000e+00
    116.000      98.66     3.8402    34.9357     6.8690    -0.0046     0.0839 0.0000e+00
    117.000      98.66     3.8326    34.9354     6.8734     0.0013     0.0790 0.0000e+00
    118.000      98.66     3.8240    34.9348     6.8786     0.0003     0.0871 0.0000e+00
    119.000      98.66     3.8103    34.9347     6.8826     0.0040     0.0891 0.0000e+00
    120.000      98.66     3.8001    34.9348     6.8787     0.0045     0.0843 0.0000e+00
    121.000      98.66     3.7947    34.9348     6.8773     0.0135     0.0800 0.0000e+00
    122.000      98.66     3.7916    34.9348     6.8777     0.0068     0.0812 0.0000e+00
    123.000      98.66     3.7903    34.9346     6.8776     0.0023     0.0824 0.0000e+00
    124.000      98.66     3.7778    34.9348     6.8759     0.0036     0.0843 0.0000e+00
    125.000      98.66     3.7651    34.9341     6.8716     0.0045     0.0780 0.0000e+00
    126.000      98.66     3.7534    34.9343     6.8749    -0.0015     0.0806 0.0000e+00
    127.000      98.66     3.7484    34.9340     6.8729    -0.0018     0.0825 0.0000e+00
    128.000      98.66     3.7326    34.9339     6.8735     0.0059     0.0849 0.0000e+00
    129.000      98.66     3.7013    34.9334     6.8723    -0.0005     0.0805 0.0000e+00
    130.000      98.66     3.6877    34.9333     6.8627     0.0043     0.0763 0.0000e+00
    131.000      98.66     3.6855    34.9330     6.8605    -0.0013     0.0790 0.0000e+00
    132.000      98.66     3.6854    34.9325     6.8672    -0.0051     0.0808 0.0000e+00
    133.000      98.66     3.6852    34.9326     6.8691    -0.0093     0.0806 0.0000e+00
    134.000      98.66     3.6830    34.9326     6.8652    -0.0018     0.0799 0.0000e+00
    135.000      98.66     3.6810    34.9324     6.8585    -0.0015     0.0781 0.0000e+00
    136.000      98.66     3.6804    34.9324     6.8667    -0.0014     0.0786 0.0000e+00
    137.000      98.66     3.6805    34.9323     6.8686    -0.0016     0.0800 0.0000e+00
    138.000      98.66     3.6793    34.9321     6.8740    -0.0008     0.0794 0.0000e+00
    139.000      98.66     3.6780    34.9319     6.8676    -0.0011     0.0826 0.0000e+00
    140.000      98.66     3.6721    34.9318     6.8744    -0.0065     0.0857 0.0000e+00
    141.000      98.66     3.6648    34.9317     6.8793    -0.0016     0.0898 0.0000e+00
    142.000      98.66     3.6548    34.9318     6.8794     0.0052     0.0814 0.0000e+00
    143.000      98.66     3.6530    34.9316     6.8809     0.0043     0.0798 0.0000e+00
    144.000      98.66     3.6445    34.9317     6.8776    -0.0083     0.0799 0.0000e+00
    145.000      98.66     3.6544    34.9308     6.8784    -0.0046     0.0808 0.0000e+00
    146.000      98.66     3.6141    34.9294     6.8915    -0.0101     0.0805 0.0000e+00
    147.000      98.66     3.5880    34.9293     6.8855    -0.0057     0.0799 0.0000e+00
    148.000      98.66     3.5748    34.9289     6.8756    -0.0041     0.0806 0.0000e+00
    149.000      98.66     3.5686    34.9284     6.8761    -0.0078     0.0814 0.0000e+00
    150.000      98.66     3.5543    34.9276     6.8826    -0.0073     0.0785 0.0000e+00
    151.000      98.66     3.5336    34.9272     6.8818    -0.0080     0.0794 0.0000e+00
    152.000      98.66     3.5291    34.9270     6.8754    -0.0215     0.0793 0.0000e+00
    153.000      98.66     3.5296    34.9291     6.8758    -0.0220     0.0799 0.0000e+00
    154.000      98.66     3.5198    34.9301     6.8811    -0.0200     0.0809 0.0000e+00
    155.000      98.66     3.5037    34.9298     6.8776    -0.0276     0.0815 0.0000e+00
    156.000      98.66     3.4884    34.9297     6.8716    -0.0262     0.0774 0.0000e+00
    157.000      98.66     3.4848    34.9297     6.8632    -0.0284     0.0755 0.0000e+00
    158.000      98.66     3.4777    34.9301     6.8586    -0.0332     0.0781 0.0000e+00
    159.000      98.66     3.4818    34.9296     6.8708    -0.0437     0.0776 0.0000e+00
    160.000      98.66     3.4719    34.9295     6.8673    -0.0368     0.0797 0.0000e+00
    161.000      98.66     3.4624    34.9311     6.8755    -0.0443     0.0775 0.0000e+00
    162.000      98.66     3.4642    34.9347     6.8670    -0.0505     0.0811 0.0000e+00
    163.000      98.66     3.4663    34.9354     6.8643    -0.0477     0.0795 0.0000e+00
    164.000      98.66     3.4646    34.9353     6.8649    -0.0436     0.0788 0.0000e+00
    165.000      98.66     3.4658    34.9359     6.8565    -0.0353     0.0774 0.0000e+00
    166.000      98.66     3.4554    34.9364     6.8579    -0.0353     0.0757 0.0000e+00
    167.000      98.66     3.4456    34.9365     6.8540    -0.0366     0.0774 0.0000e+00
    168.000      98.65     3.4454    34.9366     6.8421    -0.0384     0.0788 0.0000e+00
    169.000      98.66     3.4445    34.9367     6.8318    -0.0382     0.0752 0.0000e+00
    170.000      98.66     3.4391    34.9379     6.8327    -0.0446     0.0756 0.0000e+00
    171.000      98.65     3.4345    34.9384     6.8307    -0.0471     0.0775 0.0000e+00
    172.000      98.66     3.4269    34.9397     6.8304    -0.0435     0.0774 0.0000e+00
    173.000      98.66     3.4131    34.9402     6.8315    -0.0329     0.0763 0.0000e+00
    174.000      98.66     3.3919    34.9399     6.8273    -0.0403     0.0770 0.0000e+00
    175.000      98.66     3.3712    34.9410     6.8181    -0.0358     0.0761 0.0000e+00
    176.000      98.66     3.3656    34.9396     6.7955    -0.0450     0.0764 0.0000e+00
    177.000      98.65     3.3520    34.9385     6.7954    -0.0571     0.0766 0.0000e+00
    178.000      98.65     3.3479    34.9382     6.7903    -0.0544     0.0774 0.0000e+00
    179.000      98.65     3.3414    34.9383     6.7838    -0.0461     0.0765 0.0000e+00
    180.000      98.66     3.3292    34.9383     6.7876    -0.0518     0.0792 0.0000e+00
    181.000      98.66     3.3197    34.9385     6.7799    -0.0438     0.0765 0.0000e+00
    182.000      98.66     3.3145    34.9384     6.7755    -0.0418     0.0791 0.0000e+00
    183.000      98.66     3.3111    34.9385     6.7698    -0.0449     0.0799 0.0000e+00
    184.000      98.65     3.3026    34.9393     6.7612    -0.0476     0.0780 0.0000e+00
    185.000      98.66     3.2949    34.9388     6.7587    -0.0485     0.0783 0.0000e+00
    186.000      98.66     3.2716    34.9397     6.7545    -0.0504     0.0763 0.0000e+00
    187.000      98.66     3.2569    34.9403     6.7577    -0.0450     0.0727 0.0000e+00
    188.000      98.66     3.2415    34.9408     6.7621    -0.0515     0.0794 0.0000e+00
    189.000      98.65     3.2366    34.9405     6.7683    -0.0520     0.0784 0.0000e+00
    190.000      98.65     3.2394    34.9411     6.7962    -0.0615     0.0776 0.0000e+00
    191.000      98.66     3.2464    34.9403     6.8794    -0.0642     0.0789 0.0000e+00
    192.000      98.65     3.2346    34.9412     6.8390    -0.0534     0.0760 0.0000e+00
    193.000      98.65     3.2307    34.9416     6.8493    -0.0524     0.0735 0.0000e+00
    194.000      98.65     3.2158    34.9410     6.8538    -0.0566     0.0733 0.0000e+00
    195.000      98.65     3.2061    34.9409     6.8505    -0.0660     0.0754 0.0000e+00
    196.000      98.65     3.2058    34.9409     6.8444    -0.0572     0.0774 0.0000e+00
    197.000      98.65     3.1992    34.9390     6.8700    -0.0625     0.0767 0.0000e+00
    198.000      98.65     3.1273    34.9360     6.8744    -0.0596     0.0765 0.0000e+00
    199.000      98.65     3.1239    34.9361     6.8557    -0.0597     0.0759 0.0000e+00
    200.000      98.66     3.1194    34.9357     6.8737    -0.0725     0.0751 0.0000e+00
    201.000      98.65     3.1161    34.9355     6.8984    -0.0794     0.0749 0.0000e+00
    202.000      98.65     3.1174    34.9360     6.8984    -0.0720     0.0740 0.0000e+00
    203.000      98.65     3.1009    34.9338     6.9035    -0.0787     0.0734 0.0000e+00
    204.000      98.65     3.1083    34.9358     6.9030    -0.0864     0.0723 0.0000e+00
    205.000      98.65     3.1026    34.9352     6.9031    -0.0795     0.0751 0.0000e+00
    206.000      98.65     3.0825    34.9334     6.9113    -0.0677     0.0749 0.0000e+00
    207.000      98.65     3.0715    34.9330     6.9121    -0.0813     0.0747 0.0000e+00
    208.000      98.64     3.0662    34.9319     6.9150    -0.0811     0.0737 0.0000e+00
    209.000      98.65     3.0697    34.9326     6.9245    -0.0746     0.0717 0.0000e+00
    210.000      98.64     3.0902    34.9354     6.9262    -0.0897     0.0726 0.0000e+00
    211.000      98.65     3.1053    34.9369     6.9246    -0.0853     0.0745 0.0000e+00
    212.000      98.65     3.1062    34.9383     6.9220    -0.0741     0.0751 0.0000e+00
    213.000      98.65     3.1157    34.9397     6.9164    -0.0744     0.0751 0.0000e+00
    214.000      98.65     3.1305    34.9411     6.9075    -0.0748     0.0751 0.0000e+00
    215.000      98.64     3.1171    34.9407     6.9136    -0.0785     0.0743 0.0000e+00
    216.000      98.65     3.1267    34.9425     6.9158    -0.0852     0.0732 0.0000e+00
    217.000      98.65     3.1271    34.9421     6.9170    -0.0756     0.0766 0.0000e+00
    218.000      98.65     3.1397    34.9452     6.9155    -0.0884     0.0736 0.0000e+00
    219.000      98.65     3.1638    34.9491     6.9139    -0.0913     0.0740 0.0000e+00
    220.000      98.65     3.1853    34.9520     6.9153    -0.0871     0.0727 0.0000e+00
    221.000      98.64     3.1843    34.9524     6.9216    -0.0837     0.0740 0.0000e+00
    222.000      98.64     3.1838    34.9529     6.9180    -0.0735     0.0771 0.0000e+00
    223.000      98.65     3.1853    34.9529     6.9049    -0.0661     0.0761 0.0000e+00
    224.000      98.65     3.1830    34.9521     6.8990    -0.0604     0.0756 0.0000e+00
    225.000      98.64     3.1852    34.9533     6.9034    -0.0720     0.0739 0.0000e+00
    226.000      98.65     3.1833    34.9534     6.9063    -0.0656     0.0764 0.0000e+00
    227.000      98.64     3.1754    34.9546     6.9134    -0.0653     0.0775 0.0000e+00
    228.000      98.64     3.1704    34.9551     6.9079    -0.0673     0.0775 0.0000e+00
    229.000      98.65     3.1693    34.9557     6.8973    -0.0675     0.0775 0.0000e+00
    230.000      98.65     3.1709    34.9563     6.8997    -0.0656     0.0761 0.0000e+00
    231.000      98.65     3.1522    34.9552     6.9061    -0.0624     0.0752 0.0000e+00
    232.000      98.64     3.1305    34.9540     6.9036    -0.0663     0.0772 0.0000e+00
    233.000      98.64     3.1174    34.9527     6.9107    -0.0492     0.0796 0.0000e+00
    234.000      98.64     3.1008    34.9516     6.9148    -0.0636     0.0724 0.0000e+00
    235.000      98.64     3.0980    34.9512     6.9188    -0.0798     0.0757 0.0000e+00
    236.000      98.64     3.0960    34.9509     6.9186    -0.0599     0.0775 0.0000e+00
    237.000      98.65     3.1168    34.9540     6.9167    -0.0654     0.0754 0.0000e+00
    238.000      98.64     3.1238    34.9546     6.9179    -0.0846     0.0729 0.0000e+00
    239.000      98.64     3.1097    34.9542     6.9180    -0.0693     0.0778 0.0000e+00
    240.000      98.65     3.1022    34.9540     6.9092    -0.0743     0.0777 0.0000e+00
    241.000      98.64     3.0940    34.9528     6.9011    -0.0730     0.0746 0.0000e+00
    242.000      98.64     3.0347    34.9483     6.9069    -0.0669     0.0794 0.0000e+00
    243.000      98.64     3.0259    34.9483     6.8951    -0.0670     0.0772 0.0000e+00
    244.000      98.64     3.0186    34.9476     6.9022    -0.0596     0.0751 0.0000e+00
    245.000      98.64     3.0064    34.9472     6.9088    -0.0736     0.0729 0.0000e+00
    246.000      98.64     2.9995    34.9466     6.9080    -0.0744     0.0796 0.0000e+00
    247.000      98.64     2.9936    34.9462     6.9081    -0.0688     0.0726 0.0000e+00
    248.000      98.64     2.9914    34.9465     6.9221    -0.0854     0.0737 0.0000e+00
    249.000      98.64     2.9998    34.9467     6.9334    -0.0937     0.0763 0.0000e+00
    250.000      98.64     2.9879    34.9469     6.9235    -0.0806     0.0733 0.0000e+00
    251.000      98.64     2.9737    34.9463     6.9234    -0.0831     0.0727 0.0000e+00
    252.000      98.63     2.9691    34.9466     6.9196    -0.0965     0.0727 0.0000e+00
    253.000      98.64     2.9630    34.9469     6.9172    -0.0858     0.0749 0.0000e+00
    254.000      98.64     2.9648    34.9466     6.9195    -0.0853     0.0736 0.0000e+00
    255.000      98.64     2.9625    34.9460     6.9189    -0.0889     0.0713 0.0000e+00
    256.000      98.63     2.9578    34.9463     6.9194    -0.0864     0.0751 0.0000e+00
    257.000      98.63     2.9559    34.9463     6.9169    -0.0857     0.0727 0.0000e+00
    258.000      98.64     2.9543    34.9463     6.9124    -0.0866     0.0753 0.0000e+00
    259.000      98.64     2.9518    34.9463     6.9051    -0.0904     0.0766 0.0000e+00
    260.000      98.64     2.9512    34.9463     6.8979    -0.0861     0.0752 0.0000e+00
    261.000      98.64     2.9505    34.9459     6.8953    -0.0872     0.0738 0.0000e+00
    262.000      98.64     2.9456    34.9461     6.8967    -0.0782     0.0751 0.0000e+00
    263.000      98.63     2.9421    34.9459     6.8987    -0.0914     0.0770 0.0000e+00
    264.000      98.64     2.9314    34.9458     6.8992    -0.1008     0.0758 0.0000e+00
    265.000      98.63     2.9305    34.9459     6.8960    -0.0919     0.0731 0.0000e+00
    266.000      98.63     2.9133    34.9444     6.8930    -0.0961     0.0727 0.0000e+00
    267.000      98.63     2.8846    34.9438     6.8902    -0.0910     0.0727 0.0000e+00
    268.000      98.64     2.8661    34.9437     6.8792    -0.0927     0.0711 0.0000e+00
    269.000      98.63     2.8604    34.9436     6.8611    -0.0963     0.0719 0.0000e+00
    270.000      98.63     2.8566    34.9434     6.8423    -0.0963     0.0706 0.0000e+00
    271.000      98.63     2.8534    34.9431     6.8241    -0.0963     0.0721 0.0000e+00
    272.000      98.63     2.8486    34.9426     6.8186    -0.0960     0.0741 0.0000e+00
    273.000      98.63     2.8509    34.9424     6.8189    -0.0893     0.0742 0.0000e+00
    274.000      98.63     2.8351    34.9415     6.8289    -0.0948     0.0772 0.0000e+00
    275.000      98.63     2.8193    34.9409     6.8305    -0.0963     0.0775 0.0000e+00
    276.000      98.64     2.7888    34.9409     6.8367    -0.0963     0.0731 0.0000e+00
    277.000      98.63     2.7531    34.9399     6.8374    -0.0956     0.0727 0.0000e+00
    278.000      98.63     2.7213    34.9398     6.8362    -0.0922     0.0752 0.0000e+00
    279.000      98.63     2.6988    34.9398     6.8288    -0.0881     0.0775 0.0000e+00
    280.000      98.63     2.7353    34.9394     6.7746    -0.0830     0.0727 0.0000e+00
    281.000      98.63     2.8057    34.9380     6.8080    -0.0745     0.0727 0.0000e+00
    282.000      98.63     2.7249    34.9351     6.8276    -0.0744     0.0727 0.0000e+00
    283.000      98.64     2.6660    34.9377     6.8364    -0.0744     0.0727 0.0000e+00
    284.000      98.63     2.6457    34.9356     6.8223    -0.0819     0.0727 0.0000e+00
    285.000      98.63     2.5968    34.9327     6.8069    -0.0856     0.0727 0.0000e+00
    286.000      98.63     2.5832    34.9346     6.7691    -0.0871     0.0735 0.0000e+00
    287.000      98.63     2.6790    34.9317     6.6961    -0.0957     0.0732 0.0000e+00
    288.000      98.64     2.5493    34.9294     6.7578    -0.0866     0.0746 0.0000e+00
    289.000      98.63     2.4637    34.9298     6.7825    -0.0908     0.0751 0.0000e+00
    290.000      98.64     2.4446    34.9291     6.7524    -0.0965     0.0749 0.0000e+00
    291.000      98.63     2.4304    34.9283     6.6864    -0.0893     0.0708 0.0000e+00
    292.000      98.63     2.4225    34.9312     6.5971    -0.0862     0.0731 0.0000e+00
    293.000      98.63     2.4689    34.9283     6.4951    -0.0798     0.0733 0.0000e+00
    294.000      98.63     2.4440    34.9240     6.5488    -0.0815     0.0727 0.0000e+00
    295.000      98.63     2.3475    34.9280     6.5745    -0.0817     0.0737 0.0000e+00
    296.000      98.63     2.3347    34.9277     6.5720    -0.0743     0.0750 0.0000e+00
    297.000      98.63     2.3282    34.9273     6.5559    -0.0846     0.0750 0.0000e+00
    298.000      98.63     2.3216    34.9269     6.5315    -0.0904     0.0813 0.0000e+00
    299.000      98.63     2.3178    34.9273     6.5075    -0.0846     0.0805 0.0000e+00
    300.000      98.63     2.3227    34.9248     6.5232    -0.0864     0.0738 0.0000e+00
    301.000      98.63     2.2560    34.9264     6.5266    -0.0767     0.0732 0.0000e+00
    302.000      98.63     2.2307    34.9265     6.5162    -0.0744     0.0727 0.0000e+00
    303.000      98.63     2.2224    34.9264     6.5194    -0.0849     0.0727 0.0000e+00
    304.000      98.63     2.2098    34.9280     6.5395    -0.0746     0.0759 0.0000e+00
    305.000      98.63     2.1820    34.9250     6.5377    -0.0746     0.0757 0.0000e+00
    306.000      98.63     2.1622    34.9249     6.5524    -0.0672     0.0750 0.0000e+00
    307.000      98.63     2.1573    34.9245     6.5503    -0.0654     0.0745 0.0000e+00
    308.000      98.63     2.1522    34.9265     6.5533    -0.0863     0.0714 0.0000e+00
    309.000      98.63     2.1406    34.9257     6.5561    -0.0717     0.0714 0.0000e+00
    310.000      98.63     2.1211    34.9237     6.5576    -0.0745     0.0748 0.0000e+00
    311.000      98.63     2.1034    34.9241     6.5585    -0.0779     0.0744 0.0000e+00
    312.000      98.63     2.0906    34.9240     6.5550    -0.0845     0.0727 0.0000e+00
    313.000      98.63     2.0734    34.9247     6.5544    -0.0749     0.0723 0.0000e+00
    314.000      98.63     2.0774    34.9253     6.5456    -0.0766     0.0717 0.0000e+00
    315.000      98.63     2.0495    34.9235     6.5595    -0.0803     0.0714 0.0000e+00
    316.000      98.63     2.0396    34.9233     6.5452    -0.0847     0.0737 0.0000e+00
    317.000      98.63     2.0273    34.9235     6.5476    -0.0785     0.0747 0.0000e+00
    318.000      98.63     1.9891    34.9230     6.5549    -0.0667     0.0793 0.0000e+00
    319.000      98.63     1.9693    34.9232     6.5532    -0.0832     0.0702 0.0000e+00
    320.000      98.63     1.9639    34.9227     6.5457    -0.0878     0.0715 0.0000e+00
    321.000      98.63     1.9639    34.9242     6.5524    -0.0796     0.0774 0.0000e+00
    322.000      98.63     1.9605    34.9223     6.5595    -0.0768     0.0795 0.0000e+00
    323.000      98.63     1.9336    34.9215     6.5545    -0.0828     0.0723 0.0000e+00
    324.000      98.63     1.9120    34.9218     6.5512    -0.0682     0.0730 0.0000e+00
    325.000      98.63     1.9031    34.9216     6.5466    -0.0742     0.0746 0.0000e+00
    326.000      98.63     1.8939    34.9215     6.5545    -0.0772     0.0728 0.0000e+00
    327.000      98.63     1.8623    34.9237     6.5659    -0.0752     0.0740 0.0000e+00
    328.000      98.63     1.8089    34.9213     6.5661    -0.0792     0.0717 0.0000e+00
    329.000      98.63     1.7857    34.9211     6.5572    -0.0672     0.0720 0.0000e+00
    330.000      98.63     1.7800    34.9206     6.5671    -0.0753     0.0749 0.0000e+00
    331.000      98.63     1.7762    34.9201     6.5649    -0.0898     0.0742 0.0000e+00
    332.000      98.63     1.7687    34.9199     6.5754    -0.0826     0.0727 0.0000e+00
    333.000      98.63     1.7645    34.9197     6.5739    -0.0827     0.0706 0.0000e+00
    334.000      98.63     1.7674    34.9208     6.5742    -0.0697     0.0736 0.0000e+00
    335.000      98.63     1.7591    34.9226     6.5745    -0.0842     0.0695 0.0000e+00
    336.000      98.63     1.7207    34.9173     6.5683    -0.0868     0.0710 0.0000e+00
    337.000      98.63     1.7076    34.9174     6.5721    -0.0758     0.0702 0.0000e+00
    338.000      98.63     1.7105    34.9175     6.5769    -0.0907     0.0721 0.0000e+00
    339.000      98.63     1.7092    34.9172     6.5902    -0.0882     0.0727 0.0000e+00
    340.000      98.63     1.7035    34.9190     6.5990    -0.0780     0.0709 0.0000e+00
    341.000      98.63     1.6892    34.9195     6.5974    -0.0849     0.0826 0.0000e+00
    342.000      98.63     1.6816    34.9187     6.5838    -0.0888     0.0758 0.0000e+00
    343.000      98.63     1.6668    34.9181     6.5860    -0.0826     0.0756 0.0000e+00
    344.000      98.63     1.6510    34.9177     6.5831    -0.0834     0.0775 0.0000e+00
    345.000      98.63     1.6408    34.9175     6.5799    -0.0798     0.0751 0.0000e+00
    346.000      98.63     1.6259    34.9173     6.5797    -0.0787     0.0719 0.0000e+00
    347.000      98.63     1.5782    34.9234     6.5867    -0.0853     0.0713 0.0000e+00
    348.000      98.63     1.5407    34.9225     6.5911    -0.0942     0.0737 0.0000e+00
    349.000      98.63     1.5244    34.9164     6.6066    -0.0934     0.0734 0.0000e+00
    350.000      98.63     1.5085    34.9156     6.6142    -0.0864     0.0686 0.0000e+00
    351.000      98.63     1.5012    34.9157     6.6168    -0.0856     0.0719 0.0000e+00
    352.000      98.63     1.4978    34.9154     6.6176    -0.0672     0.0704 0.0000e+00
    353.000      98.63     1.4912    34.9153     6.6144    -0.0683     0.0744 0.0000e+00
    354.000      98.63     1.4812    34.9170     6.6173    -0.0746     0.0714 0.0000e+00
    355.000      98.63     1.4495    34.9148     6.6258    -0.0840     0.0727 0.0000e+00
    356.000      98.63     1.4102    34.9156     6.6188    -0.0811     0.0718 0.0000e+00
    357.000      98.63     1.4021    34.9153     6.6172    -0.0787     0.0711 0.0000e+00
    358.000      98.63     1.3958    34.9154     6.6240    -0.0762     0.0739 0.0000e+00
    359.000      98.63     1.4022    34.9158     6.6263    -0.0749     0.0729 0.0000e+00
    360.000      98.63     1.3839    34.9143     6.6241    -0.0941     0.0760 0.0000e+00
    361.000      98.63     1.3704    34.9145     6.6227    -0.0848     0.0801 0.0000e+00
    362.000      98.63     1.3545    34.9146     6.6263    -0.0856     0.0684 0.0000e+00
    363.000      98.63     1.3474    34.9144     6.6261    -0.0843     0.0690 0.0000e+00
    364.000      98.63     1.3447    34.9142     6.6217    -0.0744     0.0750 0.0000e+00
    365.000      98.63     1.3395    34.9154     6.6208    -0.0744     0.0735 0.0000e+00
    366.000      98.63     1.3582    34.9130     6.6317    -0.0705     0.0737 0.0000e+00
    367.000      98.63     1.3385    34.9121     6.6296    -0.0744     0.0751 0.0000e+00
    368.000      98.63     1.3246    34.9139     6.6301    -0.0749     0.0737 0.0000e+00
    369.000      98.63     1.3238    34.9137     6.6260    -0.0744     0.0727 0.0000e+00
    370.000      98.63     1.3234    34.9135     6.6166    -0.0852     0.0750 0.0000e+00
    371.000      98.63     1.3229    34.9132     6.6175    -0.0756     0.0722 0.0000e+00
    372.000      98.63     1.3225    34.9130     6.6205    -0.0720     0.0703 0.0000e+00
    373.000      98.63     1.3237    34.9125     6.6292    -0.0797     0.0717 0.0000e+00
    374.000      98.63     1.2814    34.9127     6.6466    -0.0843     0.0727 0.0000e+00
    375.000      98.63     1.2307    34.9135     6.6408    -0.0748     0.0727 0.0000e+00
    376.000      98.63     1.2062    34.9144     6.6351    -0.0784     0.0719 0.0000e+00
    377.000      98.63     1.2002    34.9142     6.6264    -0.0854     0.0702 0.0000e+00
    378.000      98.63     1.1980    34.9139     6.6203    -0.0871     0.0702 0.0000e+00
    379.000      98.63     1.1914    34.9141     6.6193    -0.0843     0.0702 0.0000e+00
    380.000      98.63     1.1870    34.9142     6.6263    -0.0858     0.0711 0.0000e+00
    381.000      98.63     1.1996    34.9133     6.6450    -0.0731     0.0752 0.0000e+00
    382.000      98.63     1.2057    34.9120     6.6445    -0.0744     0.0728 0.0000e+00
    383.000      98.63     1.1887    34.9135     6.6458    -0.0751     0.0745 0.0000e+00
    384.000      98.63     1.1750    34.9143     6.6423    -0.0744     0.0751 0.0000e+00
    385.000      98.63     1.1660    34.9139     6.6376    -0.0805     0.0751 0.0000e+00
    386.000      98.63     1.1559    34.9144     6.6369    -0.0805     0.0743 0.0000e+00
    387.000      98.63     1.1928    34.9118     6.6427    -0.0654     0.0712 0.0000e+00
    388.000      98.63     1.1492    34.9114     6.6490    -0.0743     0.0727 0.0000e+00
    389.000      98.63     1.0837    34.9144     6.6550    -0.0744     0.0727 0.0000e+00
    390.000      98.63     1.0487    34.9148     6.6424    -0.0744     0.0743 0.0000e+00
    391.000      98.63     1.0363    34.9138     6.6383    -0.0744     0.0748 0.0000e+00
    392.000      98.63     1.0277    34.9128     6.6627    -0.0679     0.0689 0.0000e+00
    393.000      98.63     1.0087    34.9124     6.6749    -0.0648     0.0696 0.0000e+00
    394.000      98.63     0.9923    34.9123     6.6687    -0.0632     0.0702 0.0000e+00
    395.000      98.63     0.9764    34.9116     6.6743    -0.0750     0.0733 0.0000e+00
    396.000      98.63     0.9569    34.9122     6.6696    -0.0713     0.0761 0.0000e+00
    397.000      98.63     0.9604    34.9120     6.6677    -0.0635     0.0763 0.0000e+00
    398.000      98.63     0.9658    34.9116     6.6750    -0.0553     0.0723 0.0000e+00
    399.000      98.63     0.9572    34.9111     6.6794    -0.0529     0.0903 0.0000e+00
    400.000      98.63     0.9379    34.9110     6.6803    -0.0676     0.0701 0.0000e+00
    401.000      98.63     0.9158    34.9110     6.6772    -0.0629     0.0712 0.0000e+00
    402.000      98.63     0.9016    34.9105     6.6822    -0.0565     0.0722 0.0000e+00
    403.000      98.63     0.8763    34.9103     6.6970    -0.0586     0.0726 0.0000e+00
    404.000      98.63     0.8642    34.9105     6.6982    -0.0629     0.0722 0.0000e+00
    405.000      98.63     0.8607    34.9102     6.7003    -0.0578     0.0961 0.0000e+00
    406.000      98.63     0.8580    34.9098     6.7048    -0.0524     0.0825 0.0000e+00
    407.000      98.63     0.8472    34.9100     6.7123    -0.0572     0.0702 0.0000e+00
    408.000      98.63     0.8454    34.9087     6.7102    -0.0586     0.0755 0.0000e+00
    409.000      98.63     0.8455    34.9095     6.7073    -0.0508     0.0715 0.0000e+00
    410.000      98.63     0.8457    34.9093     6.7112    -0.0519     0.0719 0.0000e+00
    411.000      98.63     0.8446    34.9092     6.7103    -0.0515     0.0709 0.0000e+00
    412.000      98.63     0.8417    34.9090     6.7097    -0.0521     0.0733 0.0000e+00
    413.000      98.63     0.8422    34.9089     6.7153    -0.0571     0.0746 0.0000e+00
    414.000      98.63     0.8405    34.9089     6.7129    -0.0516     0.0749 0.0000e+00
    415.000      98.63     0.8380    34.9090     6.7123    -0.0601     0.0676 0.0000e+00
    416.000      98.63     0.8371    34.9089     6.7137    -0.0535     0.0719 0.0000e+00
    417.000      98.63     0.8368    34.9089     6.7109    -0.0588     0.0743 0.0000e+00
    418.000      98.63     0.8368    34.9086     6.7075    -0.0585     0.0716 0.0000e+00
    419.000      98.63     0.8337    34.9085     6.7081    -0.0544     0.0744 0.0000e+00
    420.000      98.63     0.8316    34.9088     6.7047    -0.0534     0.0695 0.0000e+00
    421.000      98.63     0.8325    34.9085     6.7060    -0.0516     0.0677 0.0000e+00
    422.000      98.63     0.8286    34.9086     6.7118    -0.0549     0.0707 0.0000e+00
    423.000      98.63     0.8301    34.9083     6.7125    -0.0595     0.0729 0.0000e+00
    424.000      98.63     0.8288    34.9081     6.7122    -0.0607     0.0752 0.0000e+00
    425.000      98.62     0.8093    34.9085     6.7167    -0.0597     0.0728 0.0000e+00
    426.000      98.62     0.8004    34.9087     6.7089    -0.0540     0.0727 0.0000e+00
    427.000      98.63     0.7954    34.9084     6.7043    -0.0567     0.0727 0.0000e+00
    428.000      98.63     0.7924    34.9082     6.7173    -0.0526     0.0727 0.0000e+00
    429.000      98.63     0.7869    34.9082     6.7264    -0.0517     0.0731 0.0000e+00
    430.000      98.63     0.7790    34.9085     6.7183    -0.0542     0.0855 0.0000e+00
    431.000      98.63     0.7717    34.9083     6.7150    -0.0563     0.0979 0.0000e+00
    432.000      98.63     0.7542    34.9081     6.7171    -0.0520     0.0733 0.0000e+00
    433.000      98.63     0.7326    34.9080     6.7198    -0.0600     0.0767 0.0000e+00
    434.000      98.63     0.7210    34.9077     6.7200    -0.0597     0.0707 0.0000e+00
    435.000      98.63     0.7153    34.9077     6.7336    -0.0514     0.0792 0.0000e+00
    436.000      98.63     0.7091    34.9070     6.7485    -0.0548     0.0685 0.0000e+00
    437.000      98.62     0.7044    34.9072     6.7485    -0.0469     0.0744 0.0000e+00
    438.000      98.62     0.6999    34.9071     6.7516    -0.0516     0.0776 0.0000e+00
    439.000      98.63     0.6943    34.9072     6.7464    -0.0595     0.0703 0.0000e+00
    440.000      98.63     0.6917    34.9071     6.7463    -0.0541     0.0738 0.0000e+00
    441.000      98.63     0.6913    34.9070     6.7427    -0.0582     0.0739 0.0000e+00
    442.000      98.62     0.6870    34.9068     6.7510    -0.0484     0.0751 0.0000e+00
    443.000      98.63     0.6847    34.9068     6.7460    -0.0399     0.0718 0.0000e+00
    444.000      98.62     0.6754    34.9067     6.7469    -0.0445     0.0730 0.0000e+00
    445.000      98.62     0.6660    34.9072     6.7444    -0.0515     0.0750 0.0000e+00
    446.000      98.62     0.6617    34.9074     6.7468    -0.0437     0.0726 0.0000e+00
    447.000      98.63     0.6592    34.9074     6.7462    -0.0553     0.0744 0.0000e+00
    448.000      98.63     0.6578    34.9078     6.7471    -0.0517     0.0751 0.0000e+00
    449.000      98.62     0.6569    34.9073     6.7444    -0.0515     0.0734 0.0000e+00
    450.000      98.62     0.6497    34.9069     6.7484    -0.0445     0.0829 0.0000e+00
    451.000      98.62     0.6416    34.9075     6.7533    -0.0434     0.0849 0.0000e+00
    452.000      98.62     0.6418    34.9075     6.7509    -0.0450     0.0827 0.0000e+00
    453.000      98.62     0.6409    34.9075     6.7446    -0.0519     0.0774 0.0000e+00
    454.000      98.63     0.6336    34.9078     6.7432    -0.0488     0.0775 0.0000e+00
    455.000      98.62     0.6366    34.9075     6.7404    -0.0477     0.0754 0.0000e+00
    456.000      98.62     0.6415    34.9066     6.7441    -0.0500     0.0776 0.0000e+00
    457.000      98.62     0.6101    34.9075     6.7478    -0.0517     0.0721 0.0000e+00
    458.000      98.62     0.5943    34.9086     6.7463    -0.0558     0.0738 0.0000e+00
    459.000      98.62     0.5892    34.9084     6.7420    -0.0563     0.0752 0.0000e+00
    460.000      98.62     0.5875    34.9090     6.7465    -0.0516     0.0758 0.0000e+00
    461.000      98.62     0.5780    34.9083     6.7402    -0.0470     0.0751 0.0000e+00
    462.000      98.62     0.5684    34.9084     6.7381    -0.0558     0.0740 0.0000e+00
    463.000      98.62     0.5616    34.9084     6.7337    -0.0552     0.0686 0.0000e+00
    464.000      98.62     0.5561    34.9087     6.7317    -0.0509     0.0718 0.0000e+00
    465.000      98.62     0.5563    34.9071     6.7384    -0.0496     0.0702 0.0000e+00
    466.000      98.62     0.5446    34.9081     6.7382    -0.0503     0.0722 0.0000e+00
    467.000      98.62     0.5407    34.9079     6.7313    -0.0446     0.0702 0.0000e+00
    468.000      98.62     0.5342    34.9079     6.7336    -0.0438     0.0724 0.0000e+00
    469.000      98.62     0.5251    34.9080     6.7306    -0.0446     0.0712 0.0000e+00
    470.000      98.62     0.5176    34.9084     6.7316    -0.0489     0.0730 0.0000e+00
    471.000      98.62     0.5183    34.9079     6.7443    -0.0548     0.0726 0.0000e+00
    472.000      98.62     0.5105    34.9076     6.7451    -0.0569     0.0721 0.0000e+00
    473.000      98.62     0.5090    34.9075     6.7469    -0.0477     0.0701 0.0000e+00
    474.000      98.62     0.5080    34.9075     6.7468    -0.0489     0.0702 0.0000e+00
    475.000      98.62     0.5050    34.9076     6.7533    -0.0601     0.0702 0.0000e+00
    476.000      98.62     0.4982    34.9079     6.7508    -0.0623     0.0723 0.0000e+00
    477.000      98.62     0.4966    34.9083     6.7432    -0.0497     0.0750 0.0000e+00
    478.000      98.62     0.4986    34.9072     6.7344    -0.0527     0.0738 0.0000e+00
    479.000      98.61     0.4916    34.9079     6.7337    -0.0524     0.0727 0.0000e+00
    480.000      98.62     0.4900    34.9079     6.7316    -0.0524     0.0743 0.0000e+00
    481.000      98.62     0.4871    34.9080     6.7349    -0.0540     0.0744 0.0000e+00
    482.000      98.62     0.4869    34.9080     6.7320    -0.0538     0.0738 0.0000e+00
    483.000      98.61     0.4759    34.9074     6.7305    -0.0501     0.0731 0.0000e+00
    484.000      98.61     0.4484    34.9080     6.7326    -0.0556     0.0702 0.0000e+00
    485.000      98.62     0.4384    34.9078     6.7248    -0.0580     0.0722 0.0000e+00
    486.000      98.62     0.4337    34.9079     6.7248    -0.0667     0.0738 0.0000e+00
    487.000      98.62     0.4318    34.9082     6.7547    -0.0611     0.0717 0.0000e+00
    488.000      98.61     0.4190    34.9065     6.7615    -0.0642     0.0685 0.0000e+00
    489.000      98.61     0.4066    34.9061     6.7653    -0.0638     0.0731 0.0000e+00
    490.000      98.61     0.3956    34.9059     6.7675    -0.0670     0.0717 0.0000e+00
    491.000      98.61     0.3894    34.9057     6.7732    -0.0566     0.0737 0.0000e+00
    492.000      98.62     0.3850    34.9055     6.7793    -0.0588     0.0722 0.0000e+00
    493.000      98.62     0.3820    34.9054     6.7963    -0.0567     0.0801 0.0000e+00
    494.000      98.61     0.3808    34.9055     6.8019    -0.0521     0.0749 0.0000e+00
    495.000      98.61     0.3848    34.9048     6.8032    -0.0552     0.0795 0.0000e+00
    496.000      98.61     0.3762    34.9051     6.8070    -0.0520     0.0724 0.0000e+00
    497.000      98.62     0.3727    34.9050     6.7991    -0.0593     0.0703 0.0000e+00
    498.000      98.62     0.3715    34.9052     6.7966    -0.0567     0.0702 0.0000e+00
    499.000      98.62     0.3715    34.9052     6.7986    -0.0516     0.0703 0.0000e+00
    500.000      98.61     0.3721    34.9052     6.8038    -0.0505     0.0725 0.0000e+00
    501.000      98.61     0.3730    34.9049     6.7983    -0.0557     0.0716 0.0000e+00
    502.000      98.61     0.3974    34.9075     6.7934    -0.0557     0.0742 0.0000e+00
    503.000      98.61     0.4047    34.9087     6.7977    -0.0538     0.0742 0.0000e+00
    504.000      98.61     0.3987    34.9093     6.7813    -0.0524     0.0710 0.0000e+00
    505.000      98.61     0.3934    34.9094     6.7370    -0.0516     0.0727 0.0000e+00
    506.000      98.62     0.3912    34.9094     6.6957    -0.0501     0.0738 0.0000e+00
    507.000      98.61     0.3870    34.9095     6.6616    -0.0446     0.0704 0.0000e+00
    508.000      98.61     0.3860    34.9100     6.6585    -0.0554     0.0725 0.0000e+00
    509.000      98.61     0.3876    34.9085     6.6879    -0.0469     0.0754 0.0000e+00
    510.000      98.61     0.3737    34.9093     6.6862    -0.0567     0.0764 0.0000e+00
    511.000      98.61     0.3702    34.9094     6.6818    -0.0556     0.0719 0.0000e+00
    512.000      98.61     0.3681    34.9094     6.6778    -0.0519     0.0676 0.0000e+00
    513.000      98.61     0.3653    34.9095     6.6810    -0.0520     0.0725 0.0000e+00
    514.000      98.61     0.3626    34.9095     6.6863    -0.0420     0.0740 0.0000e+00
    515.000      98.61     0.3689    34.9090     6.6812    -0.0497     0.0740 0.0000e+00
    516.000      98.61     0.3599    34.9093     6.6858    -0.0437     0.0727 0.0000e+00
    517.000      98.61     0.3480    34.9097     6.6845    -0.0361     0.0727 0.0000e+00
    518.000      98.61     0.3408    34.9098     6.6834    -0.0386     0.0731 0.0000e+00
    519.000      98.61     0.3371    34.9098     6.6831    -0.0588     0.0750 0.0000e+00
    520.000      98.61     0.3393    34.9097     6.6826    -0.0479     0.0750 0.0000e+00
    521.000      98.61     0.3378    34.9091     6.6801    -0.0446     0.0768 0.0000e+00
    522.000      98.61     0.3292    34.9096     6.6869    -0.0450     0.0754 0.0000e+00
    523.000      98.61     0.3275    34.9095     6.6800    -0.0516     0.0774 0.0000e+00
    524.000      98.61     0.3260    34.9095     6.6810    -0.0422     0.0775 0.0000e+00
    525.000      98.61     0.3225    34.9094     6.6812    -0.0510     0.0754 0.0000e+00
    526.000      98.61     0.3172    34.9098     6.6819    -0.0453     0.0710 0.0000e+00
    527.000      98.61     0.3203    34.9094     6.6840    -0.0494     0.0732 0.0000e+00
    528.000      98.61     0.3094    34.9094     6.6870    -0.0443     0.0764 0.0000e+00
    529.000      98.61     0.3035    34.9097     6.6839    -0.0506     0.0714 0.0000e+00
    530.000      98.61     0.3033    34.9096     6.6832    -0.0508     0.0724 0.0000e+00
    531.000      98.61     0.3026    34.9095     6.6816    -0.0506     0.0755 0.0000e+00
    532.000      98.61     0.3023    34.9095     6.6773    -0.0443     0.0770 0.0000e+00
    533.000      98.61     0.3028    34.9093     6.6769    -0.0429     0.0760 0.0000e+00
    534.000      98.61     0.3010    34.9092     6.6810    -0.0386     0.0752 0.0000e+00
    535.000      98.61     0.2994    34.9093     6.6833    -0.0506     0.0770 0.0000e+00
    536.000      98.61     0.2949    34.9093     6.6809    -0.0447     0.0767 0.0000e+00
    537.000      98.61     0.2909    34.9094     6.6813    -0.0430     0.0727 0.0000e+00
    538.000      98.61     0.2879    34.9094     6.6803    -0.0357     0.0727 0.0000e+00
    539.000      98.61     0.2787    34.9093     6.6782    -0.0416     0.0727 0.0000e+00
    540.000      98.61     0.2703    34.9102     6.6795    -0.0364     0.0744 0.0000e+00
    541.000      98.61     0.2789    34.9090     6.6807    -0.0491     0.0764 0.0000e+00
    542.000      98.61     0.2694    34.9090     6.6881    -0.0521     0.0749 0.0000e+00
    543.000      98.61     0.2628    34.9092     6.6885    -0.0519     0.0751 0.0000e+00
    544.000      98.61     0.2609    34.9093     6.6827    -0.0452     0.0751 0.0000e+00
    545.000      98.61     0.2582    34.9096     6.6808    -0.0454     0.0751 0.0000e+00
    546.000      98.61     0.2555    34.9096     6.6823    -0.0521     0.0751 0.0000e+00
    547.000      98.61     0.2569    34.9095     6.6854    -0.0479     0.0755 0.0000e+00
    548.000      98.61     0.2546    34.9091     6.6817    -0.0412     0.0825 0.0000e+00
    549.000      98.61     0.2501    34.9093     6.6831    -0.0463     0.0773 0.0000e+00
    550.000      98.61     0.2467    34.9092     6.6790    -0.0501     0.0756 0.0000e+00
    551.000      98.61     0.2430    34.9092     6.6862    -0.0517     0.0788 0.0000e+00
    552.000      98.61     0.2385    34.9089     6.6834    -0.0417     0.0774 0.0000e+00
    553.000      98.61     0.2326    34.9086     6.6837    -0.0337     0.0743 0.0000e+00
    554.000      98.61     0.2309    34.9087     6.6964    -0.0405     0.0732 0.0000e+00
    555.000      98.61     0.2243    34.9079     6.7150    -0.0339     0.0732 0.0000e+00
    556.000      98.61     0.2180    34.9084     6.7133    -0.0435     0.0727 0.0000e+00
    557.000      98.61     0.2170    34.9086     6.7162    -0.0436     0.0748 0.0000e+00
    558.000      98.61     0.2169    34.9086     6.7149    -0.0481     0.0765 0.0000e+00
    559.000      98.61     0.2153    34.9084     6.7102    -0.0429     0.0752 0.0000e+00
    560.000      98.61     0.2143    34.9085     6.7051    -0.0431     0.0771 0.0000e+00
    561.000      98.61     0.2116    34.9086     6.7076    -0.0347     0.0751 0.0000e+00
    562.000      98.61     0.2056    34.9088     6.7011    -0.0444     0.0754 0.0000e+00
    563.000      98.61     0.2047    34.9091     6.6990    -0.0431     0.0762 0.0000e+00
    564.000      98.61     0.2053    34.9083     6.7046    -0.0431     0.0770 0.0000e+00
    565.000      98.61     0.1952    34.9088     6.7046    -0.0372     0.0784 0.0000e+00
    566.000      98.61     0.1938    34.9089     6.7014    -0.0434     0.0775 0.0000e+00
    567.000      98.61     0.1930    34.9087     6.7001    -0.0513     0.0775 0.0000e+00
    568.000      98.61     0.1903    34.9087     6.7024    -0.0437     0.0775 0.0000e+00
    569.000      98.61     0.1858    34.9090     6.6974    -0.0440     0.0763 0.0000e+00
    570.000      98.61     0.1874    34.9088     6.7010    -0.0392     0.0760 0.0000e+00
    571.000      98.61     0.1856    34.9087     6.6970    -0.0381     0.0763 0.0000e+00
    572.000      98.61     0.1810    34.9090     6.6987    -0.0278     0.0766 0.0000e+00
    573.000      98.61     0.1794    34.9089     6.6917    -0.0199     0.0789 0.0000e+00
    574.000      98.61     0.1756    34.9087     6.6940    -0.0201     0.0789 0.0000e+00
    575.000      98.61     0.1731    34.9090     6.6931    -0.0242     0.0775 0.0000e+00
    576.000      98.61     0.1719    34.9090     6.6985    -0.0238     0.0775 0.0000e+00
    577.000      98.61     0.1722    34.9089     6.7004    -0.0359     0.0760 0.0000e+00
    578.000      98.61     0.1716    34.9086     6.6998    -0.0433     0.0780 0.0000e+00
    579.000      98.61     0.1677    34.9089     6.6940    -0.0440     0.0800 0.0000e+00
    580.000      98.61     0.1617    34.9089     6.6957    -0.0438     0.0753 0.0000e+00
    581.000      98.61     0.1608    34.9089     6.6958    -0.0297     0.0769 0.0000e+00
    582.000      98.61     0.1616    34.9089     6.6982    -0.0369     0.0769 0.0000e+00
    583.000      98.61     0.1574    34.9090     6.7060    -0.0272     0.0769 0.0000e+00
    584.000      98.61     0.1549    34.9090     6.7022    -0.0365     0.0795 0.0000e+00
    585.000      98.61     0.1555    34.9088     6.6954    -0.0477     0.0771 0.0000e+00
    586.000      98.61     0.1521    34.9091     6.6951    -0.0389     0.0738 0.0000e+00
    587.000      98.61     0.1500    34.9090     6.6932    -0.0333     0.0775 0.0000e+00
    588.000      98.61     0.1475    34.9091     6.6857    -0.0347     0.0770 0.0000e+00
    589.000      98.61     0.1446    34.9091     6.6868    -0.0421     0.0776 0.0000e+00
    590.000      98.61     0.1435    34.9090     6.6872    -0.0383     0.0800 0.0000e+00
    591.000      98.61     0.1401    34.9090     6.6906    -0.0417     0.0779 0.0000e+00
    592.000      98.61     0.1337    34.9093     6.6867    -0.0355     0.0775 0.0000e+00
    593.000      98.61     0.1285    34.9102     6.6933    -0.0452     0.0754 0.0000e+00
    594.000      98.61     0.1252    34.9093     6.6941    -0.0322     0.0751 0.0000e+00
    595.000      98.61     0.1244    34.9093     6.6910    -0.0236     0.0781 0.0000e+00
    596.000      98.61     0.1240    34.9091     6.6892    -0.0299     0.0771 0.0000e+00
    597.000      98.61     0.1242    34.9092     6.6895    -0.0361     0.0776 0.0000e+00
    598.000      98.61     0.1201    34.9091     6.6857    -0.0388     0.0737 0.0000e+00
    599.000      98.61     0.1174    34.9092     6.6878    -0.0306     0.0787 0.0000e+00
    600.000      98.61     0.1175    34.9093     6.6893    -0.0392     0.0772 0.0000e+00
    601.000      98.61     0.1123    34.9090     6.6878    -0.0435     0.0749 0.0000e+00
    602.000      98.61     0.1097    34.9091     6.6885    -0.0315     0.0736 0.0000e+00
    603.000      98.61     0.1039    34.9094     6.6900    -0.0343     0.0740 0.0000e+00
    604.000      98.61     0.1025    34.9092     6.6884    -0.0311     0.0783 0.0000e+00
    605.000      98.61     0.1000    34.9092     6.6943    -0.0422     0.0752 0.0000e+00
    606.000      98.61     0.0967    34.9093     6.6972    -0.0470     0.0776 0.0000e+00
    607.000      98.61     0.0955    34.9096     6.6909    -0.0428     0.0748 0.0000e+00
    608.000      98.61     0.0912    34.9091     6.6913    -0.0302     0.0768 0.0000e+00
    609.000      98.61     0.0869    34.9093     6.6895    -0.0455     0.0768 0.0000e+00
    610.000      98.61     0.0861    34.9093     6.6930    -0.0510     0.0800 0.0000e+00
    611.000      98.61     0.0857    34.9092     6.6914    -0.0429     0.0822 0.0000e+00
    612.000      98.61     0.0857    34.9092     6.6900    -0.0310     0.0774 0.0000e+00
    613.000      98.61     0.0841    34.9091     6.6911    -0.0438     0.0775 0.0000e+00
    614.000      98.61     0.0753    34.9093     6.6920    -0.0389     0.0795 0.0000e+00
    615.000      98.61     0.0696    34.9095     6.6970    -0.0363     0.0803 0.0000e+00
    616.000      98.61     0.0688    34.9097     6.6942    -0.0311     0.0791 0.0000e+00
    617.000      98.61     0.0665    34.9094     6.6933    -0.0310     0.0776 0.0000e+00
    618.000      98.61     0.0649    34.9093     6.6947    -0.0327     0.0755 0.0000e+00
    619.000      98.61     0.0618    34.9094     6.6954    -0.0295     0.0769 0.0000e+00
    620.000      98.61     0.0616    34.9093     6.6913    -0.0242     0.0781 0.0000e+00
    621.000      98.61     0.0631    34.9091     6.6939    -0.0298     0.0781 0.0000e+00
    622.000      98.61     0.0583    34.9094     6.6957    -0.0274     0.0818 0.0000e+00
    623.000      98.61     0.0540    34.9094     6.6899    -0.0506     0.0751 0.0000e+00
    624.000      98.61     0.0467    34.9097     6.6925    -0.0259     0.0728 0.0000e+00
    625.000      98.61     0.0460    34.9096     6.6921    -0.0436     0.0743 0.0000e+00
    626.000      98.61     0.0453    34.9095     6.6890    -0.0426     0.0774 0.0000e+00
    627.000      98.61     0.0455    34.9097     6.6902    -0.0296     0.0784 0.0000e+00
    628.000      98.61     0.0471    34.9090     6.6951    -0.0547     0.0810 0.0000e+00
    629.000      98.60     0.0452    34.9092     6.6931    -0.0433     0.0797 0.0000e+00
    630.000      98.61     0.0430    34.9093     6.6916    -0.0418     0.0775 0.0000e+00
    631.000      98.61     0.0428    34.9094     6.6922    -0.0359     0.0784 0.0000e+00
    632.000      98.61     0.0387    34.9093     6.6880    -0.0250     0.0799 0.0000e+00
    633.000      98.61     0.0368    34.9095     6.6889    -0.0373     0.0764 0.0000e+00
    634.000      98.61     0.0405    34.9091     6.6915    -0.0371     0.0789 0.0000e+00
    635.000      98.60     0.0396    34.9090     6.6922    -0.0440     0.0765 0.0000e+00
    636.000      98.61     0.0288    34.9067     6.6934    -0.0394     0.0761 0.0000e+00
    637.000      98.61     0.0274    34.9095     6.6878    -0.0323     0.0800 0.0000e+00
    638.000      98.60     0.0260    34.9094     6.6819    -0.0505     0.0776 0.0000e+00
    639.000      98.60     0.0240    34.9094     6.6857    -0.0445     0.0775 0.0000e+00
    640.000      98.61     0.0230    34.9097     6.6920    -0.0349     0.0798 0.0000e+00
    641.000      98.61     0.0230    34.9091     6.6945    -0.0438     0.0793 0.0000e+00
    642.000      98.60     0.0134    34.9095     6.6954    -0.0333     0.0750 0.0000e+00
    643.000      98.61     0.0102    34.9096     6.6957    -0.0245     0.0767 0.0000e+00
    644.000      98.60     0.0072    34.9095     6.6956    -0.0388     0.0775 0.0000e+00
    645.000      98.61     0.0052    34.9095     6.6913    -0.0402     0.0775 0.0000e+00
    646.000      98.61     0.0033    34.9095     6.6874    -0.0333     0.0775 0.0000e+00
    647.000      98.61    -0.0003    34.9095     6.6939    -0.0431     0.0775 0.0000e+00
    648.000      98.60    -0.0029    34.9097     6.6933    -0.0424     0.0775 0.0000e+00
    649.000      98.60    -0.0029    34.9098     6.6911    -0.0462     0.0785 0.0000e+00
    650.000      98.60    -0.0052    34.9094     6.6859    -0.0364     0.0837 0.0000e+00
    651.000      98.60    -0.0089    34.9096     6.6875    -0.0421     0.0760 0.0000e+00
    652.000      98.60    -0.0112    34.9095     6.6877    -0.0417     0.0792 0.0000e+00
    653.000      98.60    -0.0139    34.9097     6.6933    -0.0325     0.0839 0.0000e+00
    654.000      98.60    -0.0171    34.9096     6.6938    -0.0402     0.0790 0.0000e+00
    655.000      98.60    -0.0232    34.9096     6.6949    -0.0347     0.0775 0.0000e+00
    656.000      98.60    -0.0281    34.9097     6.6907    -0.0420     0.0775 0.0000e+00
    657.000      98.60    -0.0297    34.9095     6.6912    -0.0460     0.0788 0.0000e+00
    658.000      98.60    -0.0302    34.9094     6.6960    -0.0402     0.0747 0.0000e+00
    659.000      98.60    -0.0303    34.9093     6.6992    -0.0379     0.0746 0.0000e+00
    660.000      98.60    -0.0301    34.9094     6.6950    -0.0393     0.0773 0.0000e+00
    661.000      98.60    -0.0303    34.9093     6.6997    -0.0283     0.0799 0.0000e+00
    662.000      98.60    -0.0310    34.9092     6.6990    -0.0461     0.0801 0.0000e+00
    663.000      98.60    -0.0338    34.9092     6.6957    -0.0322     0.0837 0.0000e+00
    664.000      98.60    -0.0344    34.9093     6.6997    -0.0380     0.0789 0.0000e+00
    665.000      98.60    -0.0355    34.9091     6.7012    -0.0393     0.0782 0.0000e+00
    666.000      98.60    -0.0414    34.9092     6.7052    -0.0316     0.0764 0.0000e+00
    667.000      98.60    -0.0460    34.9094     6.7063    -0.0326     0.0798 0.0000e+00
    668.000      98.60    -0.0471    34.9094     6.7056    -0.0331     0.0779 0.0000e+00
    669.000      98.60    -0.0488    34.9093     6.7059    -0.0334     0.0775 0.0000e+00
    670.000      98.60    -0.0532    34.9095     6.7124    -0.0394     0.0792 0.0000e+00
    671.000      98.60    -0.0554    34.9095     6.7181    -0.0396     0.0788 0.0000e+00
    672.000      98.60    -0.0629    34.9095     6.7085    -0.0436     0.0775 0.0000e+00
    673.000      98.59    -0.0635    34.9094     6.7092    -0.0526     0.0775 0.0000e+00
    674.000      98.60    -0.0641    34.9095     6.7115    -0.0389     0.0775 0.0000e+00
    675.000      98.60    -0.0648    34.9094     6.7112    -0.0329     0.0775 0.0000e+00
    676.000      98.60    -0.0650    34.9093     6.7135    -0.0401     0.0775 0.0000e+00
    677.000      98.60    -0.0646    34.9091     6.7199    -0.0426     0.0790 0.0000e+00
    678.000      98.60    -0.0678    34.9093     6.7185    -0.0423     0.0752 0.0000e+00
    679.000      98.60    -0.0704    34.9093     6.7167    -0.0432     0.0794 0.0000e+00
    680.000      98.60    -0.0713    34.9094     6.7147    -0.0417     0.0767 0.0000e+00
    681.000      98.60    -0.0715    34.9093     6.7133    -0.0409     0.0750 0.0000e+00
    682.000      98.59    -0.0714    34.9091     6.7194    -0.0395     0.0751 0.0000e+00
    683.000      98.59    -0.0719    34.9091     6.7296    -0.0433     0.0751 0.0000e+00
    684.000      98.60    -0.0734    34.9093     6.7243    -0.0508     0.0775 0.0000e+00
    685.000      98.59    -0.0744    34.9092     6.7265    -0.0508     0.0752 0.0000e+00
    686.000      98.59    -0.0751    34.9092     6.7237    -0.0506     0.0791 0.0000e+00
    687.000      98.59    -0.0794    34.9093     6.7195    -0.0458     0.0780 0.0000e+00
    688.000      98.60    -0.0839    34.9094     6.7193    -0.0391     0.0782 0.0000e+00
    689.000      98.59    -0.0847    34.9094     6.7165    -0.0460     0.0762 0.0000e+00
    690.000      98.59    -0.0848    34.9093     6.7150    -0.0499     0.0747 0.0000e+00
    691.000      98.59    -0.0865    34.9093     6.7209    -0.0468     0.0746 0.0000e+00
    692.000      98.59    -0.0879    34.9094     6.7217    -0.0351     0.0762 0.0000e+00
    693.000      98.60    -0.0899    34.9094     6.7183    -0.0400     0.0775 0.0000e+00
    694.000      98.60    -0.0910    34.9094     6.7205    -0.0366     0.0707 0.0000e+00
    695.000      98.59    -0.0912    34.9094     6.7175    -0.0466     0.0738 0.0000e+00
    696.000      98.59    -0.0918    34.9094     6.7172    -0.0465     0.0751 0.0000e+00
    697.000      98.59    -0.0928    34.9095     6.7099    -0.0498     0.0764 0.0000e+00
    698.000      98.59    -0.0920    34.9094     6.7115    -0.0413     0.0762 0.0000e+00
    699.000      98.59    -0.0942    34.9095     6.7116    -0.0512     0.0771 0.0000e+00
    700.000      98.60    -0.0955    34.9095     6.7087    -0.0515     0.0776 0.0000e+00
    701.000      98.59    -0.0983    34.9096     6.7098    -0.0541     0.0752 0.0000e+00
    702.000      98.59    -0.0998    34.9097     6.7115    -0.0572     0.0754 0.0000e+00
    703.000      98.59    -0.1020    34.9098     6.7097    -0.0451     0.0774 0.0000e+00
    704.000      98.59    -0.1016    34.9097     6.7032    -0.0503     0.0767 0.0000e+00
    705.000      98.59    -0.1017    34.9094     6.6997    -0.0562     0.0788 0.0000e+00
    706.000      98.59    -0.1066    34.9098     6.7055    -0.0577     0.0752 0.0000e+00
    707.000      98.59    -0.1095    34.9098     6.6977    -0.0533     0.0789 0.0000e+00
    708.000      98.59    -0.1099    34.9097     6.6987    -0.0490     0.0788 0.0000e+00
    709.000      98.59    -0.1098    34.9098     6.7020    -0.0425     0.0768 0.0000e+00
    710.000      98.59    -0.1093    34.9095     6.7061    -0.0557     0.0756 0.0000e+00
    711.000      98.59    -0.1115    34.9096     6.7053    -0.0550     0.0751 0.0000e+00
    712.000      98.59    -0.1142    34.9096     6.7100    -0.0484     0.0770 0.0000e+00
    713.000      98.58    -0.1150    34.9096     6.7128    -0.0480     0.0726 0.0000e+00
    714.000      98.59    -0.1171    34.9096     6.7174    -0.0595     0.0736 0.0000e+00
    715.000      98.58    -0.1195    34.9097     6.7163    -0.0597     0.0751 0.0000e+00
    716.000      98.58    -0.1220    34.9098     6.7122    -0.0599     0.0717 0.0000e+00
    717.000      98.59    -0.1227    34.9098     6.7118    -0.0597     0.0771 0.0000e+00
    718.000      98.58    -0.1233    34.9098     6.7059    -0.0594     0.0750 0.0000e+00
    719.000      98.58    -0.1225    34.9097     6.7072    -0.0557     0.0756 0.0000e+00
    720.000      98.58    -0.1240    34.9097     6.7086    -0.0646     0.0728 0.0000e+00
    721.000      98.58    -0.1257    34.9098     6.7089    -0.0594     0.0744 0.0000e+00
    722.000      98.58    -0.1271    34.9098     6.7160    -0.0597     0.0736 0.0000e+00
    723.000      98.58    -0.1268    34.9097     6.7134    -0.0595     0.0755 0.0000e+00
    724.000      98.58    -0.1298    34.9097     6.7166    -0.0597     0.0792 0.0000e+00
    725.000      98.59    -0.1308    34.9098     6.7129    -0.0597     0.0746 0.0000e+00
    726.000      98.58    -0.1318    34.9098     6.7118    -0.0597     0.0764 0.0000e+00
    727.000      98.58    -0.1322    34.9098     6.7073    -0.0570     0.0745 0.0000e+00
    728.000      98.58    -0.1348    34.9098     6.7086    -0.0628     0.0753 0.0000e+00
    729.000      98.58    -0.1368    34.9099     6.7073    -0.0596     0.0757 0.0000e+00
    730.000      98.58    -0.1376    34.9099     6.7038    -0.0526     0.0718 0.0000e+00
    731.000      98.58    -0.1403    34.9100     6.7004    -0.0509     0.0777 0.0000e+00
    732.000      98.58    -0.1419    34.9100     6.7031    -0.0573     0.0747 0.0000e+00
    733.000      98.58    -0.1428    34.9102     6.7059    -0.0596     0.0765 0.0000e+00
    734.000      98.58    -0.1415    34.9098     6.6986    -0.0606     0.0756 0.0000e+00
    735.000      98.58    -0.1479    34.9101     6.7068    -0.0498     0.0770 0.0000e+00
    736.000      98.58    -0.1508    34.9101     6.7029    -0.0583     0.0775 0.0000e+00
    737.000      98.59    -0.1524    34.9102     6.7003    -0.0576     0.0780 0.0000e+00
    738.000      98.59    -0.1531    34.9101     6.7011    -0.0502     0.0802 0.0000e+00
    739.000      98.59    -0.1544    34.9103     6.6993    -0.0515     0.0765 0.0000e+00
    740.000      98.58    -0.1554    34.9102     6.6958    -0.0532     0.0721 0.0000e+00
    741.000      98.58    -0.1501    34.9098     6.6999    -0.0676     0.0746 0.0000e+00
    742.000      98.58    -0.1543    34.9099     6.7024    -0.0495     0.0752 0.0000e+00
    743.000      98.58    -0.1603    34.9103     6.7043    -0.0416     0.0751 0.0000e+00
    744.000      98.59    -0.1627    34.9103     6.7032    -0.0615     0.0770 0.0000e+00
    745.000      98.58    -0.1642    34.9106     6.7004    -0.0628     0.0751 0.0000e+00
    746.000      98.58    -0.1629    34.9102     6.6965    -0.0552     0.0778 0.0000e+00
    747.000      98.58    -0.1651    34.9100     6.6988    -0.0488     0.0771 0.0000e+00
    748.000      98.58    -0.1681    34.9103     6.7009    -0.0485     0.0800 0.0000e+00
    749.000      98.58    -0.1700    34.9103     6.6942    -0.0509     0.0805 0.0000e+00
    750.000      98.58    -0.1715    34.9101     6.6946    -0.0594     0.0899 0.0000e+00
    751.000      98.58    -0.1738    34.9103     6.6940    -0.0512     0.0810 0.0000e+00
    752.000      98.58    -0.1740    34.9106     6.6933    -0.0501     0.0763 0.0000e+00
    753.000      98.58    -0.1729    34.9099     6.7021    -0.0600     0.0748 0.0000e+00
    754.000      98.58    -0.1770    34.9102     6.7027    -0.0543     0.0763 0.0000e+00
    755.000      98.58    -0.1788    34.9102     6.7052    -0.0557     0.0765 0.0000e+00
    756.000      98.58    -0.1797    34.9102     6.6970    -0.0513     0.0752 0.0000e+00
    757.000      98.58    -0.1804    34.9102     6.6951    -0.0590     0.0773 0.0000e+00
    758.000      98.58    -0.1821    34.9102     6.6961    -0.0589     0.0758 0.0000e+00
    759.000      98.58    -0.1833    34.9103     6.7019    -0.0591     0.0751 0.0000e+00
    760.000      98.58    -0.1829    34.9102     6.7069    -0.0524     0.0754 0.0000e+00
    761.000      98.58    -0.1837    34.9100     6.7062    -0.0548     0.0738 0.0000e+00
    762.000      98.58    -0.1879    34.9103     6.7026    -0.0507     0.0727 0.0000e+00
    763.000      98.58    -0.1881    34.9102     6.6963    -0.0435     0.0727 0.0000e+00
    764.000      98.58    -0.1887    34.9102     6.6928    -0.0537     0.0742 0.0000e+00
    765.000      98.58    -0.1900    34.9103     6.6994    -0.0596     0.0737 0.0000e+00
    766.000      98.58    -0.1921    34.9103     6.7058    -0.0560     0.0764 0.0000e+00
    767.000      98.58    -0.1925    34.9102     6.7073    -0.0509     0.0751 0.0000e+00
    768.000      98.58    -0.1916    34.9102     6.7083    -0.0482     0.0747 0.0000e+00
    769.000      98.58    -0.1944    34.9101     6.7059    -0.0575     0.0758 0.0000e+00
    770.000      98.58    -0.1972    34.9103     6.7060    -0.0579     0.0772 0.0000e+00
    771.000      98.58    -0.1976    34.9103     6.6997    -0.0432     0.0726 0.0000e+00
    772.000      98.58    -0.1981    34.9104     6.7037    -0.0481     0.0763 0.0000e+00
    773.000      98.58    -0.1988    34.9103     6.7023    -0.0534     0.0767 0.0000e+00
    774.000      98.58    -0.1987    34.9102     6.7021    -0.0544     0.0753 0.0000e+00
    775.000      98.58    -0.1988    34.9101     6.7036    -0.0536     0.0749 0.0000e+00
    776.000      98.58    -0.1997    34.9101     6.7023    -0.0487     0.0759 0.0000e+00
    777.000      98.58    -0.2011    34.9103     6.7023    -0.0437     0.0781 0.0000e+00
    778.000      98.58    -0.2011    34.9102     6.7010    -0.0468     0.0811 0.0000e+00
    779.000      98.58    -0.2012    34.9100     6.6988    -0.0608     0.0754 0.0000e+00
    780.000      98.58    -0.2032    34.9101     6.6990    -0.0639     0.0757 0.0000e+00
    781.000      98.58    -0.2074    34.9105     6.7059    -0.0514     0.0775 0.0000e+00
    782.000      98.58    -0.2078    34.9104     6.6988    -0.0591     0.0751 0.0000e+00
    783.000      98.58    -0.2073    34.9102     6.7027    -0.0516     0.0748 0.0000e+00
    784.000      98.58    -0.2091    34.9102     6.7042    -0.0445     0.0742 0.0000e+00
    785.000      98.58    -0.2121    34.9103     6.7012    -0.0493     0.0751 0.0000e+00
    786.000      98.58    -0.2127    34.9104     6.7019    -0.0586     0.0728 0.0000e+00
    787.000      98.58    -0.2134    34.9104     6.7037    -0.0597     0.0727 0.0000e+00
    788.000      98.58    -0.2136    34.9104     6.7032    -0.0530     0.0759 0.0000e+00
    789.000      98.58    -0.2137    34.9102     6.6949    -0.0550     0.0775 0.0000e+00
    790.000      98.58    -0.2143    34.9101     6.6998    -0.0578     0.0736 0.0000e+00
    791.000      98.58    -0.2156    34.9103     6.6990    -0.0514     0.0783 0.0000e+00
    792.000      98.58    -0.2155    34.9102     6.7029    -0.0532     0.0767 0.0000e+00
    793.000      98.58    -0.2155    34.9102     6.7029    -0.0626     0.0733 0.0000e+00
    794.000      98.58    -0.2167    34.9102     6.7004    -0.0563     0.0737 0.0000e+00
    795.000      98.58    -0.2178    34.9102     6.7043    -0.0534     0.0751 0.0000e+00
    796.000      98.58    -0.2189    34.9102     6.7006    -0.0602     0.0751 0.0000e+00
    797.000      98.58    -0.2199    34.9103     6.6957    -0.0642     0.0751 0.0000e+00
    798.000      98.58    -0.2194    34.9102     6.6998    -0.0476     0.0768 0.0000e+00
    799.000      98.58    -0.2231    34.9103     6.7053    -0.0571     0.0749 0.0000e+00
    800.000      98.58    -0.2244    34.9104     6.7057    -0.0560     0.0769 0.0000e+00
    801.000      98.58    -0.2261    34.9105     6.7025    -0.0511     0.0800 0.0000e+00
    802.000      98.58    -0.2285    34.9105     6.7010    -0.0519     0.0840 0.0000e+00
    803.000      98.58    -0.2270    34.9102     6.7008    -0.0508     0.0777 0.0000e+00
    804.000      98.58    -0.2272    34.9102     6.7009    -0.0499     0.0750 0.0000e+00
    805.000      98.58    -0.2315    34.9104     6.6966    -0.0599     0.0751 0.0000e+00
    806.000      98.58    -0.2337    34.9104     6.6985    -0.0597     0.0750 0.0000e+00
    807.000      98.58    -0.2353    34.9105     6.6974    -0.0569     0.0754 0.0000e+00
    808.000      98.58    -0.2364    34.9105     6.6921    -0.0459     0.0779 0.0000e+00
    809.000      98.58    -0.2348    34.9102     6.7029    -0.0627     0.0759 0.0000e+00
    810.000      98.58    -0.2369    34.9103     6.7023    -0.0490     0.0727 0.0000e+00
    811.000      98.58    -0.2386    34.9104     6.6988    -0.0500     0.0727 0.0000e+00
    812.000      98.58    -0.2397    34.9104     6.7010    -0.0548     0.0736 0.0000e+00
    813.000      98.58    -0.2400    34.9104     6.6991    -0.0596     0.0751 0.0000e+00
    814.000      98.58    -0.2400    34.9103     6.6969    -0.0568     0.0765 0.0000e+00
    815.000      98.58    -0.2405    34.9101     6.7007    -0.0516     0.0770 0.0000e+00
    816.000      98.58    -0.2435    34.9104     6.7043    -0.0600     0.0764 0.0000e+00
    817.000      98.58    -0.2449    34.9105     6.6984    -0.0552     0.0816 0.0000e+00
    818.000      98.58    -0.2453    34.9104     6.6978    -0.0539     0.0817 0.0000e+00
    819.000      98.58    -0.2464    34.9105     6.7002    -0.0598     0.0750 0.0000e+00
    820.000      98.58    -0.2477    34.9104     6.6947    -0.0597     0.0773 0.0000e+00
    821.000      98.58    -0.2470    34.9103     6.6992    -0.0572     0.0735 0.0000e+00
    822.000      98.58    -0.2500    34.9103     6.7058    -0.0535     0.0759 0.0000e+00
    823.000      98.58    -0.2515    34.9104     6.6991    -0.0464     0.0788 0.0000e+00
    824.000      98.58    -0.2531    34.9104     6.7011    -0.0564     0.0767 0.0000e+00
    825.000      98.58    -0.2544    34.9103     6.6979    -0.0507     0.0750 0.0000e+00
    826.000      98.58    -0.2567    34.9105     6.6971    -0.0460     0.0765 0.0000e+00
    827.000      98.58    -0.2581    34.9106     6.6978    -0.0470     0.0789 0.0000e+00
    828.000      98.58    -0.2586    34.9105     6.6973    -0.0514     0.0787 0.0000e+00
    829.000      98.58    -0.2582    34.9103     6.6959    -0.0515     0.0777 0.0000e+00
    830.000      98.58    -0.2621    34.9104     6.7004    -0.0462     0.0768 0.0000e+00
    831.000      98.58    -0.2635    34.9105     6.6945    -0.0407     0.0751 0.0000e+00
    832.000      98.58    -0.2649    34.9105     6.6948    -0.0415     0.0751 0.0000e+00
    833.000      98.58    -0.2670    34.9105     6.6996    -0.0354     0.0737 0.0000e+00
    834.000      98.58    -0.2686    34.9107     6.6953    -0.0469     0.0740 0.0000e+00
    835.000      98.58    -0.2681    34.9102     6.6973    -0.0454     0.0760 0.0000e+00
    836.000      98.58    -0.2700    34.9104     6.6967    -0.0515     0.0730 0.0000e+00
    837.000      98.58    -0.2739    34.9105     6.6965    -0.0564     0.0750 0.0000e+00
    838.000      98.58    -0.2769    34.9105     6.6949    -0.0545     0.0781 0.0000e+00
    839.000      98.58    -0.2776    34.9105     6.6884    -0.0502     0.0763 0.0000e+00
    840.000      98.58    -0.2786    34.9105     6.6894    -0.0470     0.0775 0.0000e+00
    841.000      98.58    -0.2798    34.9105     6.6891    -0.0470     0.0763 0.0000e+00
    842.000      98.58    -0.2822    34.9105     6.6928    -0.0557     0.0771 0.0000e+00
    843.000      98.58    -0.2834    34.9105     6.6948    -0.0385     0.0730 0.0000e+00
    844.000      98.58    -0.2843    34.9105     6.6975    -0.0413     0.0804 0.0000e+00
    845.000      98.58    -0.2860    34.9104     6.7007    -0.0500     0.0747 0.0000e+00
    846.000      98.58    -0.2868    34.9104     6.7011    -0.0460     0.0739 0.0000e+00
    847.000      98.58    -0.2880    34.9104     6.6997    -0.0477     0.0730 0.0000e+00
    848.000      98.58    -0.2891    34.9104     6.6972    -0.0405     0.0727 0.0000e+00
    849.000      98.58    -0.2893    34.9106     6.6939    -0.0350     0.0736 0.0000e+00
    850.000      98.58    -0.2891    34.9104     6.6974    -0.0327     0.0768 0.0000e+00
    851.000      98.58    -0.2898    34.9104     6.6963    -0.0448     0.0784 0.0000e+00
    852.000      98.58    -0.2905    34.9103     6.6961    -0.0564     0.0741 0.0000e+00
    853.000      98.58    -0.2909    34.9104     6.6986    -0.0433     0.0771 0.0000e+00
    854.000      98.58    -0.2908    34.9103     6.6951    -0.0431     0.0755 0.0000e+00
    855.000      98.57    -0.2912    34.9103     6.6963    -0.0473     0.0736 0.0000e+00
    856.000      98.58    -0.2920    34.9103     6.6961    -0.0316     0.0761 0.0000e+00
    857.000      98.58    -0.2927    34.9103     6.6923    -0.0372     0.0753 0.0000e+00
    858.000      98.58    -0.2929    34.9103     6.7002    -0.0417     0.0738 0.0000e+00
    859.000      98.58    -0.2946    34.9103     6.7028    -0.0423     0.0764 0.0000e+00
    860.000      98.58    -0.2966    34.9104     6.7024    -0.0457     0.0762 0.0000e+00
    861.000      98.58    -0.2979    34.9105     6.6973    -0.0478     0.0759 0.0000e+00
    862.000      98.58    -0.2976    34.9104     6.6968    -0.0356     0.0772 0.0000e+00
    863.000      98.58    -0.2983    34.9102     6.6982    -0.0390     0.0730 0.0000e+00
    864.000      98.58    -0.2997    34.9103     6.6989    -0.0427     0.0751 0.0000e+00
    865.000      98.58    -0.3000    34.9104     6.6924    -0.0499     0.0730 0.0000e+00
    866.000      98.58    -0.3011    34.9104     6.6946    -0.0354     0.0755 0.0000e+00
    867.000      98.58    -0.3008    34.9103     6.6996    -0.0440     0.0757 0.0000e+00
    868.000      98.58    -0.3019    34.9103     6.6964    -0.0468     0.0759 0.0000e+00
    869.000      98.58    -0.3026    34.9103     6.6969    -0.0446     0.0794 0.0000e+00
    870.000      98.58    -0.3027    34.9104     6.6984    -0.0369     0.0777 0.0000e+00
    871.000      98.58    -0.3031    34.9104     6.6980    -0.0347     0.0744 0.0000e+00
    872.000      98.57    -0.3036    34.9104     6.7016    -0.0510     0.0752 0.0000e+00
    873.000      98.58    -0.3059    34.9104     6.7017    -0.0475     0.0757 0.0000e+00
    874.000      98.58    -0.3076    34.9103     6.7043    -0.0404     0.0736 0.0000e+00
    875.000      98.57    -0.3086    34.9103     6.7031    -0.0445     0.0725 0.0000e+00
    876.000      98.57    -0.3102    34.9103     6.6977    -0.0421     0.0702 0.0000e+00
    877.000      98.58    -0.3112    34.9104     6.6997    -0.0321     0.0771 0.0000e+00
    878.000      98.57    -0.3117    34.9103     6.6985    -0.0326     0.0775 0.0000e+00
    879.000      98.57    -0.3121    34.9104     6.7026    -0.0409     0.0750 0.0000e+00
    880.000      98.57    -0.3124    34.9103     6.6987    -0.0484     0.0739 0.0000e+00
    881.000      98.57    -0.3152    34.9104     6.6990    -0.0439     0.0758 0.0000e+00
    882.000      98.57    -0.3173    34.9104     6.6981    -0.0367     0.0730 0.0000e+00
    883.000      98.58    -0.3185    34.9104     6.6983    -0.0410     0.0771 0.0000e+00
    884.000      98.58    -0.3195    34.9104     6.6991    -0.0154     0.0774 0.0000e+00
    885.000      98.58    -0.3197    34.9105     6.7006    -0.0379     0.0754 0.0000e+00
    886.000      98.57    -0.3204    34.9104     6.7019    -0.0347     0.0765 0.0000e+00
    887.000      98.57    -0.3213    34.9104     6.6957    -0.0354     0.0763 0.0000e+00
    888.000      98.58    -0.3202    34.9103     6.6909    -0.0333     0.0785 0.0000e+00
    889.000      98.57    -0.3220    34.9104     6.6941    -0.0401     0.0826 0.0000e+00
    890.000      98.58    -0.3245    34.9105     6.6996    -0.0334     0.0757 0.0000e+00
    891.000      98.58    -0.3261    34.9105     6.6904    -0.0335     0.0754 0.0000e+00
    892.000      98.57    -0.3290    34.9107     6.6939    -0.0409     0.0775 0.0000e+00
    893.000      98.57    -0.3298    34.9106     6.6974    -0.0300     0.0745 0.0000e+00
    894.000      98.57    -0.3290    34.9104     6.6977    -0.0384     0.0742 0.0000e+00
    895.000      98.57    -0.3297    34.9103     6.6980    -0.0323     0.0776 0.0000e+00
    896.000      98.57    -0.3313    34.9105     6.6980    -0.0377     0.0761 0.0000e+00
    897.000      98.57    -0.3337    34.9104     6.6972    -0.0356     0.0725 0.0000e+00
    898.000      98.57    -0.3343    34.9105     6.6989    -0.0318     0.0760 0.0000e+00
    899.000      98.57    -0.3368    34.9104     6.6980    -0.0388     0.0758 0.0000e+00
    900.000      98.57    -0.3370    34.9104     6.6919    -0.0348     0.0775 0.0000e+00
    901.000      98.57    -0.3378    34.9104     6.6947    -0.0367     0.0770 0.0000e+00
    902.000      98.57    -0.3384    34.9104     6.6935    -0.0282     0.0757 0.0000e+00
    903.000      98.57    -0.3385    34.9104     6.6977    -0.0257     0.0763 0.0000e+00
    904.000      98.57    -0.3382    34.9101     6.6997    -0.0310     0.0778 0.0000e+00
    905.000      98.57    -0.3399    34.9103     6.6995    -0.0321     0.0773 0.0000e+00
    906.000      98.57    -0.3403    34.9104     6.6953    -0.0239     0.0751 0.0000e+00
    907.000      98.57    -0.3409    34.9104     6.6937    -0.0235     0.0770 0.0000e+00
    908.000      98.57    -0.3418    34.9104     6.6968    -0.0365     0.0758 0.0000e+00
    909.000      98.57    -0.3418    34.9102     6.6999    -0.0258     0.0760 0.0000e+00
    910.000      98.57    -0.3445    34.9104     6.6988    -0.0304     0.0790 0.0000e+00
    911.000      98.57    -0.3466    34.9104     6.7002    -0.0187     0.0780 0.0000e+00
    912.000      98.57    -0.3480    34.9105     6.7013    -0.0265     0.0757 0.0000e+00
    913.000      98.57    -0.3491    34.9105     6.6994    -0.0353     0.0757 0.0000e+00
    914.000      98.57    -0.3530    34.9104     6.7036    -0.0302     0.0743 0.0000e+00
    915.000      98.57    -0.3538    34.9104     6.6987    -0.0280     0.0750 0.0000e+00
    916.000      98.57    -0.3538    34.9105     6.7023    -0.0259     0.0814 0.0000e+00
    917.000      98.57    -0.3544    34.9104     6.6992    -0.0203     0.0764 0.0000e+00
    918.000      98.57    -0.3548    34.9105     6.7002    -0.0297     0.0779 0.0000e+00
    919.000      98.57    -0.3555    34.9104     6.6979    -0.0393     0.0779 0.0000e+00
    920.000      98.57    -0.3560    34.9103     6.7019    -0.0244     0.0775 0.0000e+00
    921.000      98.57    -0.3561    34.9104     6.6997    -0.0226     0.0794 0.0000e+00
    922.000      98.57    -0.3559    34.9103     6.7039    -0.0157     0.0767 0.0000e+00
    923.000      98.57    -0.3560    34.9103     6.6939    -0.0157     0.0751 0.0000e+00
    924.000      98.57    -0.3564    34.9102     6.6994    -0.0246     0.0742 0.0000e+00
    925.000      98.57    -0.3591    34.9104     6.7015    -0.0353     0.0856 0.0000e+00
    926.000      98.57    -0.3600    34.9104     6.6999    -0.0312     0.0777 0.0000e+00
    927.000      98.57    -0.3603    34.9104     6.6997    -0.0304     0.0795 0.0000e+00
    928.000      98.57    -0.3605    34.9104     6.7005    -0.0195     0.0744 0.0000e+00
    929.000      98.57    -0.3612    34.9103     6.6962    -0.0307     0.0754 0.0000e+00
    930.000      98.57    -0.3628    34.9104     6.7015    -0.0302     0.0756 0.0000e+00
    931.000      98.57    -0.3650    34.9104     6.7007    -0.0275     0.0762 0.0000e+00
    932.000      98.57    -0.3660    34.9104     6.7011    -0.0250     0.0775 0.0000e+00
    933.000      98.57    -0.3666    34.9105     6.7023    -0.0163     0.0752 0.0000e+00
    934.000      98.57    -0.3673    34.9104     6.6964    -0.0157     0.0732 0.0000e+00
    935.000      98.57    -0.3675    34.9104     6.6988    -0.0235     0.0740 0.0000e+00
    936.000      98.56    -0.3679    34.9102     6.6990    -0.0319     0.0767 0.0000e+00
    937.000      98.57    -0.3693    34.9104     6.7000    -0.0268     0.0764 0.0000e+00
    938.000      98.57    -0.3697    34.9104     6.6984    -0.0154     0.0801 0.0000e+00
    939.000      98.57    -0.3703    34.9103     6.7002    -0.0157     0.0777 0.0000e+00
    940.000      98.57    -0.3709    34.9103     6.7023    -0.0200     0.0801 0.0000e+00
    941.000      98.57    -0.3701    34.9103     6.7009    -0.0204     0.0787 0.0000e+00
    942.000      98.56    -0.3703    34.9102     6.7038    -0.0293     0.0775 0.0000e+00
    943.000      98.56    -0.3732    34.9104     6.7057    -0.0394     0.0751 0.0000e+00
    944.000      98.56    -0.3749    34.9104     6.7013    -0.0219     0.0751 0.0000e+00
    945.000      98.57    -0.3760    34.9105     6.6966    -0.0124     0.0751 0.0000e+00
    946.000      98.57    -0.3773    34.9105     6.6961    -0.0123     0.0763 0.0000e+00
    947.000      98.56    -0.3765    34.9104     6.6979    -0.0214     0.0793 0.0000e+00
    948.000      98.56    -0.3798    34.9103     6.7022    -0.0173     0.0758 0.0000e+00
    949.000      98.57    -0.3822    34.9104     6.7019    -0.0275     0.0751 0.0000e+00
    950.000      98.56    -0.3835    34.9104     6.7083    -0.0258     0.0769 0.0000e+00
    951.000      98.57    -0.3835    34.9104     6.7081    -0.0230     0.0766 0.0000e+00
    952.000      98.56    -0.3836    34.9105     6.7031    -0.0240     0.0751 0.0000e+00
    953.000      98.57    -0.3839    34.9104     6.7032    -0.0307     0.0772 0.0000e+00
    954.000      98.56    -0.3829    34.9103     6.7009    -0.0191     0.0779 0.0000e+00
    955.000      98.56    -0.3833    34.9103     6.7016    -0.0232     0.0813 0.0000e+00
    956.000      98.56    -0.3848    34.9104     6.6999    -0.0231     0.0826 0.0000e+00
    957.000      98.56    -0.3856    34.9104     6.6989    -0.0234     0.0872 0.0000e+00
    958.000      98.56    -0.3863    34.9104     6.7012    -0.0172     0.0813 0.0000e+00
    959.000      98.56    -0.3885    34.9104     6.6997    -0.0290     0.0761 0.0000e+00
    960.000      98.56    -0.3900    34.9105     6.6968    -0.0217     0.0759 0.0000e+00
    961.000      98.56    -0.3872    34.9102     6.7066    -0.0235     0.0751 0.0000e+00
    962.000      98.56    -0.3921    34.9103     6.7043    -0.0172     0.0756 0.0000e+00
    963.000      98.56    -0.3927    34.9104     6.6992    -0.0235     0.0775 0.0000e+00
    964.000      98.56    -0.3932    34.9104     6.7016    -0.0102     0.0754 0.0000e+00
    965.000      98.56    -0.3935    34.9103     6.7001    -0.0141     0.0733 0.0000e+00
    966.000      98.57    -0.3934    34.9103     6.7030    -0.0267     0.0743 0.0000e+00
    967.000      98.56    -0.3936    34.9104     6.6958    -0.0159     0.0733 0.0000e+00
    968.000      98.56    -0.3943    34.9103     6.6965    -0.0198     0.0776 0.0000e+00
    969.000      98.56    -0.3937    34.9102     6.7003    -0.0200     0.0778 0.0000e+00
    970.000      98.56    -0.3943    34.9102     6.7059    -0.0156     0.0750 0.0000e+00
    971.000      98.56    -0.3945    34.9104     6.6995    -0.0157     0.0758 0.0000e+00
    972.000      98.56    -0.3948    34.9102     6.6945    -0.0157     0.0776 0.0000e+00
    973.000      98.56    -0.3953    34.9103     6.7023    -0.0157     0.0775 0.0000e+00
    974.000      98.56    -0.3951    34.9102     6.7009    -0.0163     0.0755 0.0000e+00
    975.000      98.56    -0.3971    34.9101     6.6996    -0.0150     0.0903 0.0000e+00
    976.000      98.56    -0.3996    34.9103     6.7010    -0.0157     0.0773 0.0000e+00
    977.000      98.56    -0.4007    34.9103     6.7010    -0.0129     0.0822 0.0000e+00
    978.000      98.56    -0.4030    34.9103     6.6976    -0.0125     0.0784 0.0000e+00
    979.000      98.56    -0.4049    34.9103     6.6989    -0.0219     0.0732 0.0000e+00
    980.000      98.56    -0.4052    34.9103     6.6978    -0.0173     0.0751 0.0000e+00
    981.000      98.56    -0.4052    34.9103     6.7033    -0.0082     0.0764 0.0000e+00
    982.000      98.56    -0.4062    34.9103     6.7076    -0.0188     0.0734 0.0000e+00
    983.000      98.56    -0.4085    34.9104     6.7008    -0.0238     0.0749 0.0000e+00
    984.000      98.56    -0.4095    34.9105     6.6997    -0.0159     0.0760 0.0000e+00
    985.000      98.56    -0.4100    34.9105     6.7035    -0.0196     0.0819 0.0000e+00
    986.000      98.56    -0.4102    34.9105     6.7071    -0.0234     0.0774 0.0000e+00
    987.000      98.56    -0.4106    34.9105     6.7072    -0.0157     0.0789 0.0000e+00
    988.000      98.56    -0.4115    34.9105     6.7081    -0.0197     0.0778 0.0000e+00
    989.000      98.56    -0.4123    34.9106     6.7058    -0.0236     0.0764 0.0000e+00
    990.000      98.56    -0.4126    34.9104     6.7131    -0.0211     0.0761 0.0000e+00
    991.000      98.56    -0.4158    34.9105     6.7090    -0.0156     0.0813 0.0000e+00
    992.000      98.56    -0.4162    34.9106     6.7107    -0.0138     0.0870 0.0000e+00
    993.000      98.56    -0.4167    34.9106     6.7096    -0.0095     0.0794 0.0000e+00
    994.000      98.56    -0.4170    34.9106     6.7058    -0.0156     0.0754 0.0000e+00
    995.000      98.56    -0.4169    34.9106     6.7087    -0.0178     0.0774 0.0000e+00
    996.000      98.56    -0.4173    34.9105     6.7082    -0.0184     0.0782 0.0000e+00
    997.000      98.56    -0.4182    34.9105     6.7165    -0.0238     0.0789 0.0000e+00
    998.000      98.56    -0.4191    34.9106     6.7173    -0.0093     0.0776 0.0000e+00
    999.000      98.56    -0.4199    34.9108     6.7132    -0.0146     0.0797 0.0000e+00
   1000.000      98.56    -0.4205    34.9108     6.7168    -0.0157     0.0783 0.0000e+00
   1001.000      98.56    -0.4211    34.9107     6.7107    -0.0157     0.0776 0.0000e+00
   1002.000      98.56    -0.4213    34.9105     6.7095    -0.0102     0.0768 0.0000e+00
   1003.000      98.56    -0.4245    34.9105     6.7170    -0.0159     0.0828 0.0000e+00
   1004.000      98.56    -0.4249    34.9106     6.7121    -0.0157     0.0771 0.0000e+00
   1005.000      98.56    -0.4254    34.9105     6.7090    -0.0157     0.0761 0.0000e+00
   1006.000      98.56    -0.4263    34.9104     6.7087    -0.0189     0.0789 0.0000e+00
   1007.000      98.56    -0.4282    34.9103     6.7072    -0.0131     0.0772 0.0000e+00
   1008.000      98.56    -0.4294    34.9103     6.7068    -0.0244     0.0764 0.0000e+00
   1009.000      98.56    -0.4293    34.9104     6.7027    -0.0207     0.0757 0.0000e+00
   1010.000      98.56    -0.4314    34.9102     6.6994    -0.0142     0.0765 0.0000e+00
   1011.000      98.56    -0.4336    34.9102     6.7073    -0.0145     0.0751 0.0000e+00
   1012.000      98.56    -0.4345    34.9102     6.6982    -0.0083     0.0771 0.0000e+00
   1013.000      98.56    -0.4361    34.9101     6.7007    -0.0162     0.0740 0.0000e+00
   1014.000      98.56    -0.4362    34.9101     6.6952    -0.0154     0.0764 0.0000e+00
   1015.000      98.56    -0.4379    34.9101     6.6963    -0.0139     0.0760 0.0000e+00
   1016.000      98.56    -0.4383    34.9101     6.6973    -0.0175     0.0775 0.0000e+00
   1017.000      98.56    -0.4394    34.9101     6.6946    -0.0096     0.0771 0.0000e+00
   1018.000      98.56    -0.4403    34.9101     6.6913    -0.0156     0.0750 0.0000e+00
   1019.000      98.56    -0.4403    34.9102     6.6907    -0.0045     0.0766 0.0000e+00
   1020.000      98.56    -0.4404    34.9100     6.6939    -0.0163     0.0790 0.0000e+00
   1021.000      98.56    -0.4417    34.9101     6.6954    -0.0083     0.0775 0.0000e+00
   1022.000      98.56    -0.4429    34.9102     6.6956    -0.0145     0.0755 0.0000e+00
   1023.000      98.56    -0.4452    34.9102     6.6896    -0.0096     0.0751 0.0000e+00
   1024.000      98.56    -0.4453    34.9101     6.6908    -0.0145     0.0751 0.0000e+00
   1025.000      98.56    -0.4459    34.9101     6.6968    -0.0107     0.0789 0.0000e+00
   1026.000      98.56    -0.4465    34.9101     6.6955    -0.0158     0.0789 0.0000e+00
   1027.000      98.56    -0.4474    34.9100     6.6983    -0.0125     0.0753 0.0000e+00
   1028.000      98.56    -0.4477    34.9101     6.6963    -0.0170     0.0754 0.0000e+00
   1029.000      98.56    -0.4488    34.9101     6.6984    -0.0232     0.0758 0.0000e+00
   1030.000      98.56    -0.4508    34.9101     6.6958    -0.0157     0.0801 0.0000e+00
   1031.000      98.56    -0.4516    34.9103     6.6932    -0.0082     0.0774 0.0000e+00
   1032.000      98.56    -0.4519    34.9102     6.6934    -0.0042     0.0771 0.0000e+00
   1033.000      98.56    -0.4518    34.9102     6.6969    -0.0147     0.0758 0.0000e+00
   1034.000      98.56    -0.4519    34.9101     6.6979    -0.0084     0.0786 0.0000e+00
   1035.000      98.56    -0.4520    34.9101     6.6945    -0.0206     0.0792 0.0000e+00
   1036.000      98.56    -0.4526    34.9101     6.6997    -0.0187     0.0778 0.0000e+00
   1037.000      98.56    -0.4530    34.9102     6.6932    -0.0149     0.0768 0.0000e+00
   1038.000      98.56    -0.4530    34.9102     6.6960    -0.0137     0.0763 0.0000e+00
   1039.000      98.56    -0.4529    34.9102     6.6964    -0.0086     0.0776 0.0000e+00
   1040.000      98.56    -0.4530    34.9103     6.6984    -0.0084     0.0734 0.0000e+00
   1041.000      98.56    -0.4532    34.9102     6.7016    -0.0118     0.0856 0.0000e+00
   1042.000      98.56    -0.4532    34.9104     6.7011    -0.0157     0.0883 0.0000e+00
   1043.000      98.56    -0.4535    34.9104     6.6973    -0.0157     0.0790 0.0000e+00
   1044.000      98.56    -0.4535    34.9103     6.7023    -0.0215     0.0762 0.0000e+00
   1045.000      98.56    -0.4551    34.9105     6.7095    -0.0185     0.0759 0.0000e+00
   1046.000      98.56    -0.4577    34.9105     6.7052    -0.0127     0.0770 0.0000e+00
   1047.000      98.56    -0.4606    34.9105     6.7022    -0.0085     0.0793 0.0000e+00
   1048.000      98.56    -0.4606    34.9104     6.7060    -0.0151     0.0775 0.0000e+00
   1049.000      98.56    -0.4619    34.9104     6.7065    -0.0104     0.0764 0.0000e+00
   1050.000      98.56    -0.4643    34.9105     6.7004    -0.0158     0.0799 0.0000e+00
   1051.000      98.56    -0.4652    34.9105     6.7004    -0.0157     0.0800 0.0000e+00
   1052.000      98.56    -0.4655    34.9105     6.7001    -0.0148     0.0772 0.0000e+00
   1053.000      98.56    -0.4664    34.9103     6.7018    -0.0088     0.0743 0.0000e+00
   1054.000      98.56    -0.4677    34.9104     6.7049    -0.0157     0.0813 0.0000e+00
   1055.000      98.56    -0.4682    34.9104     6.6976    -0.0157     0.0849 0.0000e+00
   1056.000      98.56    -0.4691    34.9104     6.7036    -0.0160     0.0764 0.0000e+00
   1057.000      98.56    -0.4713    34.9105     6.7050    -0.0157     0.0760 0.0000e+00
   1058.000      98.56    -0.4725    34.9105     6.7038    -0.0157     0.0751 0.0000e+00
   1059.000      98.56    -0.4724    34.9103     6.7037    -0.0179     0.0770 0.0000e+00
   1060.000      98.56    -0.4730    34.9103     6.7027    -0.0101     0.0750 0.0000e+00
   1061.000      98.56    -0.4734    34.9103     6.7014    -0.0037     0.0751 0.0000e+00
   1062.000      98.56    -0.4736    34.9105     6.6959    -0.0160     0.0751 0.0000e+00
   1063.000      98.56    -0.4741    34.9104     6.6921    -0.0091     0.0773 0.0000e+00
   1064.000      98.56    -0.4742    34.9103     6.6959    -0.0195     0.0775 0.0000e+00
   1065.000      98.56    -0.4740    34.9102     6.6990    -0.0145     0.0778 0.0000e+00
   1066.000      98.56    -0.4749    34.9103     6.7004    -0.0071     0.0889 0.0000e+00
   1067.000      98.56    -0.4751    34.9103     6.6937    -0.0236     0.0796 0.0000e+00
   1068.000      98.56    -0.4751    34.9102     6.6971    -0.0153     0.0774 0.0000e+00
   1069.000      98.56    -0.4751    34.9103     6.6966    -0.0112     0.0775 0.0000e+00
   1070.000      98.56    -0.4756    34.9103     6.6857    -0.0101     0.0779 0.0000e+00
   1071.000      98.56    -0.4754    34.9102     6.6934    -0.0136     0.0770 0.0000e+00
   1072.000      98.56    -0.4751    34.9102     6.6994    -0.0211     0.0768 0.0000e+00
   1073.000      98.56    -0.4761    34.9103     6.6997    -0.0186     0.0792 0.0000e+00
   1074.000      98.56    -0.4764    34.9103     6.6923    -0.0199     0.0780 0.0000e+00
   1075.000      98.56    -0.4766    34.9103     6.6929    -0.0109     0.0770 0.0000e+00
   1076.000      98.56    -0.4767    34.9102     6.7000    -0.0157     0.0763 0.0000e+00
   1077.000      98.56    -0.4775    34.9103     6.6993    -0.0136     0.0775 0.0000e+00
   1078.000      98.56    -0.4774    34.9102     6.6996    -0.0103     0.0780 0.0000e+00
   1079.000      98.56    -0.4772    34.9102     6.7000    -0.0217     0.0769 0.0000e+00
   1080.000      98.56    -0.4782    34.9103     6.6960    -0.0223     0.0798 0.0000e+00
   1081.000      98.56    -0.4794    34.9103     6.6999    -0.0150     0.0773 0.0000e+00
   1082.000      98.56    -0.4800    34.9103     6.6983    -0.0085     0.0755 0.0000e+00
   1083.000      98.56    -0.4801    34.9102     6.6980    -0.0109     0.0774 0.0000e+00
   1084.000      98.56    -0.4799    34.9102     6.6992    -0.0072     0.0765 0.0000e+00
   1085.000      98.56    -0.4805    34.9101     6.6982    -0.0152     0.0783 0.0000e+00
   1086.000      98.56    -0.4819    34.9102     6.6943    -0.0110     0.0770 0.0000e+00
   1087.000      98.56    -0.4828    34.9102     6.6919    -0.0214     0.0789 0.0000e+00
   1088.000      98.56    -0.4836    34.9103     6.6938    -0.0094     0.0732 0.0000e+00
   1089.000      98.56    -0.4846    34.9102     6.6948    -0.0034     0.0774 0.0000e+00
   1090.000      98.56    -0.4858    34.9102     6.6942    -0.0156     0.0789 0.0000e+00
   1091.000      98.56    -0.4865    34.9102     6.6894    -0.0157     0.0792 0.0000e+00
   1092.000      98.56    -0.4860    34.9100     6.6913    -0.0157     0.0757 0.0000e+00
   1093.000      98.56    -0.4871    34.9102     6.6941    -0.0094     0.0747 0.0000e+00
   1094.000      98.56    -0.4879    34.9101     6.6943    -0.0221     0.0751 0.0000e+00
   1095.000      98.56    -0.4890    34.9102     6.6889    -0.0145     0.0751 0.0000e+00
   1096.000      98.56    -0.4900    34.9101     6.6885    -0.0086     0.0762 0.0000e+00
   1097.000      98.56    -0.4899    34.9101     6.6878    -0.0125     0.0762 0.0000e+00
   1098.000      98.56    -0.4910    34.9099     6.6931    -0.0103     0.0750 0.0000e+00
   1099.000      98.56    -0.4930    34.9102     6.6879    -0.0156     0.0751 0.0000e+00
   1100.000      98.56    -0.4941    34.9103     6.6909    -0.0157     0.0739 0.0000e+00
   1101.000      98.56    -0.4949    34.9102     6.6899    -0.0157     0.0734 0.0000e+00
   1102.000      98.55    -0.4960    34.9102     6.6816    -0.0154     0.0776 0.0000e+00
   1103.000      98.56    -0.4971    34.9105     6.6883    -0.0088     0.0774 0.0000e+00
   1104.000      98.56    -0.4983    34.9101     6.6864    -0.0177     0.0775 0.0000e+00
   1105.000      98.56    -0.4991    34.9101     6.6893    -0.0157     0.0739 0.0000e+00
   1106.000      98.56    -0.4995    34.9102     6.6831    -0.0099     0.0747 0.0000e+00
   1107.000      98.56    -0.5001    34.9102     6.6809    -0.0160     0.0751 0.0000e+00
   1108.000      98.56    -0.5016    34.9103     6.6874    -0.0157     0.0750 0.0000e+00
   1109.000      98.56    -0.5040    34.9102     6.6877    -0.0189     0.0770 0.0000e+00
   1110.000      98.56    -0.5058    34.9104     6.6859    -0.0231     0.0800 0.0000e+00
   1111.000      98.56    -0.5064    34.9103     6.6848    -0.0176     0.0800 0.0000e+00
   1112.000      98.56    -0.5047    34.9102     6.6887    -0.0108     0.0760 0.0000e+00
   1113.000      98.56    -0.5056    34.9102     6.6820    -0.0023     0.0796 0.0000e+00
   1114.000      98.56    -0.5073    34.9103     6.6824    -0.0053     0.0794 0.0000e+00
   1115.000      98.56    -0.5076    34.9104     6.6826    -0.0157     0.0775 0.0000e+00
   1116.000      98.56    -0.5078    34.9103     6.6828    -0.0157     0.0816 0.0000e+00
   1117.000      98.56    -0.5075    34.9101     6.6833    -0.0157     0.0800 0.0000e+00
   1118.000      98.56    -0.5088    34.9102     6.6842    -0.0132     0.0793 0.0000e+00
   1119.000      98.56    -0.5101    34.9102     6.6885    -0.0054     0.0801 0.0000e+00
   1120.000      98.56    -0.5115    34.9103     6.6894    -0.0128     0.0789 0.0000e+00
   1121.000      98.56    -0.5129    34.9104     6.6873    -0.0084     0.0775 0.0000e+00
   1122.000      98.56    -0.5132    34.9103     6.6849    -0.0084     0.0775 0.0000e+00
   1123.000      98.56    -0.5137    34.9103     6.6818    -0.0116     0.0786 0.0000e+00
   1124.000      98.56    -0.5148    34.9103     6.6795    -0.0153     0.0788 0.0000e+00
   1125.000      98.56    -0.5136    34.9102     6.6877    -0.0186     0.0737 0.0000e+00
   1126.000      98.55    -0.5152    34.9103     6.6838    -0.0156     0.0728 0.0000e+00
   1127.000      98.56    -0.5168    34.9103     6.6854    -0.0082     0.0777 0.0000e+00
   1128.000      98.55    -0.5173    34.9104     6.6845    -0.0088     0.0802 0.0000e+00
   1129.000      98.55    -0.5179    34.9104     6.6846    -0.0084     0.0820 0.0000e+00
   1130.000      98.55    -0.5184    34.9104     6.6843    -0.0084     0.0750 0.0000e+00
   1131.000      98.55    -0.5157    34.9102     6.6826    -0.0110     0.0759 0.0000e+00
   1132.000      98.56    -0.5179    34.9103     6.6936    -0.0083     0.0755 0.0000e+00
   1133.000      98.56    -0.5209    34.9104     6.6954    -0.0111     0.0751 0.0000e+00
   1134.000      98.56    -0.5239    34.9105     6.6877    -0.0157     0.0751 0.0000e+00
   1135.000      98.54    -0.5246    34.9104     6.6810    -0.0157     0.0738 0.0000e+00
   1136.000      98.55    -0.5252    34.9105     6.6785    -0.0157     0.0727 0.0000e+00
   1137.000      98.55    -0.5256    34.9102     6.6826    -0.0058     0.0758 0.0000e+00
   1138.000      98.56    -0.5228    34.9101     6.6789    -0.0130     0.0746 0.0000e+00
   1139.000      98.55    -0.5243    34.9102     6.6842    -0.0153     0.0774 0.0000e+00
   1140.000      98.56    -0.5264    34.9104     6.6849    -0.0190     0.0775 0.0000e+00
   1141.000      98.55    -0.5276    34.9106     6.6794    -0.0231     0.0775 0.0000e+00
   1142.000      98.55    -0.5283    34.9105     6.6750    -0.0123     0.0775 0.0000e+00
   1143.000      98.55    -0.5282    34.9104     6.6808    -0.0167     0.0751 0.0000e+00
   1144.000      98.55    -0.5289    34.9103     6.6853    -0.0078     0.0784 0.0000e+00
   1145.000      98.56    -0.5304    34.9103     6.6802    -0.0116     0.0754 0.0000e+00
   1146.000      98.55    -0.5304    34.9103     6.6804    -0.0136     0.0754 0.0000e+00
   1147.000      98.55    -0.5308    34.9103     6.6775    -0.0056     0.0750 0.0000e+00
   1148.000      98.55    -0.5312    34.9104     6.6790    -0.0034     0.0751 0.0000e+00
   1149.000      98.56    -0.5314    34.9103     6.6792    -0.0084     0.0751 0.0000e+00
   1150.000      98.56    -0.5320    34.9103     6.6797    -0.0087     0.0775 0.0000e+00
   1151.000      98.55    -0.5317    34.9102     6.6770    -0.0137     0.0779 0.0000e+00
   1152.000      98.55    -0.5328    34.9102     6.6805    -0.0084     0.0728 0.0000e+00
   1153.000      98.55    -0.5343    34.9103     6.6794    -0.0157     0.0775 0.0000e+00
   1154.000      98.55    -0.5346    34.9104     6.6806    -0.0125     0.0775 0.0000e+00
   1155.000      98.55    -0.5349    34.9103     6.6764    -0.0085     0.0775 0.0000e+00
   1156.000      98.55    -0.5353    34.9104     6.6777    -0.0071     0.0780 0.0000e+00
   1157.000      98.56    -0.5349    34.9101     6.6783    -0.0174     0.0739 0.0000e+00
   1158.000      98.55    -0.5368    34.9104     6.6748    -0.0030     0.0768 0.0000e+00
   1159.000      98.56    -0.5376    34.9104     6.6759    -0.0096     0.0761 0.0000e+00
   1160.000      98.55    -0.5379    34.9105     6.6785    -0.0145     0.0754 0.0000e+00
   1161.000      98.55    -0.5386    34.9104     6.6751    -0.0083     0.0775 0.0000e+00
   1162.000      98.56    -0.5388    34.9105     6.6724    -0.0140     0.0756 0.0000e+00
   1163.000      98.55    -0.5385    34.9103     6.6791    -0.0124     0.0750 0.0000e+00
   1164.000      98.55    -0.5397    34.9104     6.6802    -0.0150     0.0754 0.0000e+00
   1165.000      98.55    -0.5419    34.9106     6.6828    -0.0157     0.0797 0.0000e+00
   1166.000      98.55    -0.5429    34.9105     6.6782    -0.0108     0.0763 0.0000e+00
   1167.000      98.55    -0.5429    34.9105     6.6798    -0.0179     0.0767 0.0000e+00
   1168.000      98.55    -0.5427    34.9104     6.6798    -0.0161     0.0740 0.0000e+00
   1169.000      98.55    -0.5428    34.9104     6.6833    -0.0085     0.0758 0.0000e+00
   1170.000      98.55    -0.5432    34.9105     6.6756    -0.0121     0.0763 0.0000e+00
   1171.000      98.55    -0.5429    34.9103     6.6776    -0.0170     0.0777 0.0000e+00
   1172.000      98.55    -0.5453    34.9104     6.6737    -0.0078     0.0774 0.0000e+00
   1173.000      98.55    -0.5474    34.9104     6.6765    -0.0145     0.0758 0.0000e+00
   1174.000      98.55    -0.5476    34.9105     6.6817    -0.0235     0.0776 0.0000e+00
   1175.000      98.54    -0.5488    34.9105     6.6761    -0.0090     0.0729 0.0000e+00
   1176.000      98.55    -0.5506    34.9106     6.6781    -0.0046     0.0764 0.0000e+00
   1177.000      98.55    -0.5502    34.9104     6.6733    -0.0121     0.0771 0.0000e+00
   1178.000      98.55    -0.5512    34.9102     6.6686    -0.0161     0.0775 0.0000e+00
   1179.000      98.55    -0.5551    34.9103     6.6680    -0.0157     0.0775 0.0000e+00
   1180.000      98.55    -0.5562    34.9104     6.6708    -0.0157     0.0775 0.0000e+00
   1181.000      98.54    -0.5564    34.9104     6.6704    -0.0160     0.0775 0.0000e+00
   1182.000      98.55    -0.5563    34.9103     6.6731    -0.0217     0.0754 0.0000e+00
   1183.000      98.55    -0.5565    34.9103     6.6594    -0.0107     0.0751 0.0000e+00
   1184.000      98.54    -0.5563    34.9103     6.6682    -0.0072     0.0747 0.0000e+00
   1185.000      98.55    -0.5570    34.9102     6.6662    -0.0133     0.0741 0.0000e+00
   1186.000      98.54    -0.5572    34.9104     6.6644    -0.0158     0.0748 0.0000e+00
   1187.000      98.55    -0.5577    34.9103     6.6666    -0.0148     0.0743 0.0000e+00
   1188.000      98.55    -0.5580    34.9103     6.6660    -0.0071     0.0839 0.0000e+00
   1189.000      98.54    -0.5577    34.9102     6.6640    -0.0041     0.0740 0.0000e+00
   1190.000      98.54    -0.5583    34.9101     6.6671    -0.0039     0.0758 0.0000e+00
   1191.000      98.54    -0.5588    34.9103     6.6706    -0.0160     0.0726 0.0000e+00
   1192.000      98.55    -0.5612    34.9103     6.6738    -0.0107     0.0760 0.0000e+00
   1193.000      98.54    -0.5609    34.9102     6.6667    -0.0084     0.0792 0.0000e+00
   1194.000      98.55    -0.5613    34.9103     6.6674    -0.0084     0.0770 0.0000e+00
   1195.000      98.55    -0.5609    34.9102     6.6638    -0.0085     0.0756 0.0000e+00
   1196.000      98.54    -0.5615    34.9101     6.6653    -0.0086     0.0782 0.0000e+00
   1197.000      98.54    -0.5623    34.9102     6.6639    -0.0188     0.0773 0.0000e+00
   1198.000      98.54    -0.5622    34.9101     6.6627    -0.0061     0.0759 0.0000e+00
   1199.000      98.53    -0.5626    34.9101     6.6601    -0.0103     0.0760 0.0000e+00
   1200.000      98.54    -0.5632    34.9102     6.6662    -0.0031     0.0751 0.0000e+00
   1201.000      98.54    -0.5657    34.9104     6.6660    -0.0067     0.0750 0.0000e+00
   1202.000      98.54    -0.5667    34.9103     6.6641    -0.0084     0.0751 0.0000e+00
   1203.000      98.54    -0.5668    34.9102     6.6633    -0.0126     0.0761 0.0000e+00
   1204.000      98.54    -0.5672    34.9103     6.6596    -0.0240     0.1095 0.0000e+00
   1205.000      98.54    -0.5686    34.9103     6.6580    -0.0122     0.0881 0.0000e+00
   1206.000      98.54    -0.5696    34.9104     6.6590    -0.0104     0.0797 0.0000e+00
   1207.000      98.54    -0.5701    34.9102     6.6603    -0.0156     0.0848 0.0000e+00
   1208.000      98.54    -0.5705    34.9103     6.6578    -0.0150     0.0786 0.0000e+00
   1209.000      98.54    -0.5699    34.9101     6.6587    -0.0056     0.0748 0.0000e+00
   1210.000      98.54    -0.5710    34.9101     6.6666    -0.0216     0.0743 0.0000e+00
   1211.000      98.54    -0.5729    34.9101     6.6613    -0.0067     0.0756 0.0000e+00
   1212.000      98.54    -0.5729    34.9104     6.6565    -0.0010     0.0718 0.0000e+00
   1213.000      98.53    -0.5728    34.9103     6.6599    -0.0121     0.0779 0.0000e+00
   1214.000      98.54    -0.5726    34.9101     6.6600    -0.0123     0.0763 0.0000e+00
   1215.000      98.54    -0.5741    34.9102     6.6599    -0.0082     0.0963 0.0000e+00
   1216.000      98.54    -0.5748    34.9102     6.6614    -0.0142     0.1081 0.0000e+00
   1217.000      98.53    -0.5755    34.9102     6.6595    -0.0222     0.0762 0.0000e+00
   1218.000      98.54    -0.5756    34.9102     6.6583    -0.0158     0.0751 0.0000e+00
   1219.000      98.54    -0.5753    34.9102     6.6542    -0.0138     0.0782 0.0000e+00
   1220.000      98.54    -0.5754    34.9102     6.6537    -0.0078     0.0775 0.0000e+00
   1221.000      98.54    -0.5765    34.9102     6.6564    -0.0151     0.0772 0.0000e+00
   1222.000      98.54    -0.5766    34.9104     6.6539    -0.0083     0.0751 0.0000e+00
   1223.000      98.54    -0.5767    34.9102     6.6513    -0.0084     0.0751 0.0000e+00
   1224.000      98.54    -0.5771    34.9103     6.6542    -0.0114     0.0771 0.0000e+00
   1225.000      98.54    -0.5769    34.9100     6.6555    -0.0087     0.0758 0.0000e+00
   1226.000      98.54    -0.5780    34.9102     6.6590    -0.0203     0.0760 0.0000e+00
   1227.000      98.53    -0.5788    34.9102     6.6570    -0.0105     0.0760 0.0000e+00
   1228.000      98.54    -0.5795    34.9102     6.6529    -0.0056     0.0759 0.0000e+00
   1229.000      98.54    -0.5800    34.9102     6.6498    -0.0084     0.0792 0.0000e+00
   1230.000      98.54    -0.5799    34.9102     6.6506    -0.0020     0.0736 0.0000e+00
   1231.000      98.54    -0.5800    34.9102     6.6520    -0.0078     0.0747 0.0000e+00
   1232.000      98.53    -0.5811    34.9101     6.6531    -0.0065     0.0764 0.0000e+00
   1233.000      98.54    -0.5816    34.9101     6.6536    -0.0112     0.0777 0.0000e+00
   1234.000      98.54    -0.5817    34.9102     6.6509    -0.0084     0.0750 0.0000e+00
   1235.000      98.54    -0.5824    34.9101     6.6497    -0.0015     0.0816 0.0000e+00
   1236.000      98.54    -0.5825    34.9101     6.6489    -0.0065     0.0776 0.0000e+00
   1237.000      98.53    -0.5828    34.9101     6.6517    -0.0118     0.0788 0.0000e+00
   1238.000      98.54    -0.5837    34.9101     6.6471    -0.0049     0.0779 0.0000e+00
   1239.000      98.53    -0.5847    34.9102     6.6505    -0.0069     0.0727 0.0000e+00
   1240.000      98.53    -0.5849    34.9100     6.6528    -0.0157     0.0738 0.0000e+00
   1241.000      98.54    -0.5857    34.9101     6.6508    -0.0126     0.0762 0.0000e+00
   1242.000      98.53    -0.5859    34.9101     6.6498    -0.0040     0.0790 0.0000e+00
   1243.000      98.54    -0.5865    34.9101     6.6456    -0.0047     0.0788 0.0000e+00
   1244.000      98.54    -0.5871    34.9101     6.6446    -0.0063     0.0790 0.0000e+00
   1245.000      98.53    -0.5879    34.9101     6.6476    -0.0148     0.0773 0.0000e+00
   1246.000      98.54    -0.5880    34.9101     6.6412    -0.0023     0.0750 0.0000e+00
   1247.000      98.53    -0.5880    34.9101     6.6462    -0.0109     0.0751 0.0000e+00
   1248.000      98.54    -0.5880    34.9102     6.6509    -0.0145     0.0751 0.0000e+00
   1249.000      98.54    -0.5880    34.9101     6.6455    -0.0077     0.0751 0.0000e+00
   1250.000      98.54    -0.5878    34.9100     6.6475    -0.0066     0.0776 0.0000e+00
   1251.000      98.53    -0.5886    34.9102     6.6452    -0.0006     0.0815 0.0000e+00
   1252.000      98.53    -0.5904    34.9101     6.6458    -0.0014     0.0751 0.0000e+00
   1253.000      98.53    -0.5911    34.9102     6.6464    -0.0087     0.0751 0.0000e+00
   1254.000      98.54    -0.5914    34.9101     6.6461    -0.0040     0.0766 0.0000e+00
   1255.000      98.54    -0.5916    34.9101     6.6486    -0.0009     0.0775 0.0000e+00
   1256.000      98.53    -0.5911    34.9100     6.6400    -0.0090     0.0784 0.0000e+00
   1257.000      98.53    -0.5918    34.9100     6.6401    -0.0142     0.0826 0.0000e+00
   1258.000      98.54    -0.5922    34.9101     6.6441    -0.0094     0.0762 0.0000e+00
   1259.000      98.53    -0.5923    34.9101     6.6400    -0.0080     0.0752 0.0000e+00
   1260.000      98.53    -0.5926    34.9100     6.6406    -0.0084     0.0751 0.0000e+00
   1261.000      98.53    -0.5930    34.9101     6.6394    -0.0081     0.0729 0.0000e+00
   1262.000      98.53    -0.5928    34.9100     6.6382    -0.0074     0.0784 0.0000e+00
   1263.000      98.53    -0.5928    34.9099     6.6369    -0.0060     0.0757 0.0000e+00
   1264.000      98.53    -0.5940    34.9102     6.6389    -0.0011     0.0751 0.0000e+00
   1265.000      98.53    -0.5944    34.9101     6.6401    -0.0148     0.0751 0.0000e+00
   1266.000      98.53    -0.5945    34.9100     6.6380    -0.0024     0.0751 0.0000e+00
   1267.000      98.53    -0.5945    34.9100     6.6393    -0.0083     0.0762 0.0000e+00
   1268.000      98.53    -0.5949    34.9100     6.6374    -0.0065     0.0766 0.0000e+00
   1269.000      98.53    -0.5959    34.9100     6.6411    -0.0011     0.0751 0.0000e+00
   1270.000      98.53    -0.5959    34.9100     6.6389    -0.0055     0.0751 0.0000e+00
   1271.000      98.53    -0.5964    34.9100     6.6409    -0.0029     0.0768 0.0000e+00
   1272.000      98.53    -0.5963    34.9100     6.6368    -0.0038     0.0766 0.0000e+00
   1273.000      98.53    -0.5974    34.9101     6.6399    -0.0022     0.0751 0.0000e+00
   1274.000      98.53    -0.5975    34.9101     6.6338    -0.0137     0.0837 0.0000e+00
   1275.000      98.53    -0.5977    34.9101     6.6334    -0.0053     0.0830 0.0000e+00
   1276.000      98.53    -0.5978    34.9101     6.6351    -0.0012     0.0774 0.0000e+00
   1277.000      98.53    -0.5977    34.9100     6.6398    -0.0081     0.0774 0.0000e+00
   1278.000      98.53    -0.5990    34.9101     6.6350    -0.0048     0.0762 0.0000e+00
   1279.000      98.53    -0.5996    34.9101     6.6361    -0.0035     0.0772 0.0000e+00
   1280.000      98.53    -0.6002    34.9101     6.6324    -0.0086     0.0763 0.0000e+00
   1281.000      98.53    -0.6011    34.9103     6.6374    -0.0036     0.0736 0.0000e+00
   1282.000      98.53    -0.6012    34.9103     6.6341    -0.0087     0.0777 0.0000e+00
   1283.000      98.53    -0.6016    34.9102     6.6366    -0.0111     0.0800 0.0000e+00
   1284.000      98.53    -0.6022    34.9102     6.6313    -0.0054     0.0766 0.0000e+00
   1285.000      98.53    -0.6018    34.9101     6.6390    -0.0024     0.0819 0.0000e+00
   1286.000      98.53    -0.6044    34.9102     6.6371    -0.0085     0.0775 0.0000e+00
   1287.000      98.53    -0.6059    34.9103     6.6329    -0.0084     0.0792 0.0000e+00
   1288.000      98.53    -0.6065    34.9103     6.6267    -0.0084     0.0773 0.0000e+00
   1289.000      98.53    -0.6074    34.9102     6.6315    -0.0084     0.0760 0.0000e+00
   1290.000      98.53    -0.6078    34.9101     6.6306    -0.0077     0.0789 0.0000e+00
   1291.000      98.53    -0.6078    34.9101     6.6310    -0.0047     0.0815 0.0000e+00
   1292.000      98.53    -0.6086    34.9102     6.6301    -0.0010     0.0787 0.0000e+00
   1293.000      98.53    -0.6092    34.9102     6.6298    -0.0054     0.0774 0.0000e+00
   1294.000      98.53    -0.6105    34.9102     6.6276    -0.0068     0.0777 0.0000e+00
   1295.000      98.53    -0.6133    34.9103     6.6267    -0.0060     0.0785 0.0000e+00
   1296.000      98.53    -0.6142    34.9103     6.6307    -0.0010     0.0750 0.0000e+00
   1297.000      98.53    -0.6144    34.9103     6.6255    -0.0083     0.0738 0.0000e+00
   1298.000      98.53    -0.6146    34.9102     6.6231    -0.0157     0.0737 0.0000e+00
   1299.000      98.53    -0.6147    34.9102     6.6242    -0.0088     0.0776 0.0000e+00
   1300.000      98.53    -0.6154    34.9101     6.6315    -0.0084     0.0747 0.0000e+00
   1301.000      98.53    -0.6169    34.9103     6.6269    -0.0038     0.0781 0.0000e+00
   1302.000      98.53    -0.6170    34.9102     6.6316    -0.0108     0.0783 0.0000e+00
   1303.000      98.53    -0.6170    34.9102     6.6257    -0.0116     0.0775 0.0000e+00
   1304.000      98.53    -0.6173    34.9102     6.6278    -0.0014     0.0774 0.0000e+00
   1305.000      98.53    -0.6178    34.9103     6.6221    -0.0011     0.0792 0.0000e+00
   1306.000      98.53    -0.6171    34.9102     6.6220    -0.0055     0.0768 0.0000e+00
   1307.000      98.53    -0.6173    34.9103     6.6229    -0.0009     0.0774 0.0000e+00
   1308.000      98.53    -0.6180    34.9103     6.6255    -0.0011     0.0727 0.0000e+00
   1309.000      98.53    -0.6183    34.9103     6.6185    -0.0039     0.0744 0.0000e+00
   1310.000      98.53    -0.6189    34.9104     6.6181    -0.0085     0.0775 0.0000e+00
   1311.000      98.53    -0.6196    34.9103     6.6179    -0.0084     0.0775 0.0000e+00
   1312.000      98.53    -0.6189    34.9101     6.6210    -0.0027     0.0775 0.0000e+00
   1313.000      98.53    -0.6199    34.9102     6.6204    -0.0042     0.0798 0.0000e+00
   1314.000      98.53    -0.6201    34.9101     6.6207    -0.0051     0.0747 0.0000e+00
   1315.000      98.53    -0.6207    34.9103     6.6260    -0.0058     0.0776 0.0000e+00
   1316.000      98.53    -0.6213    34.9102     6.6245    -0.0071     0.0762 0.0000e+00
   1317.000      98.53    -0.6219    34.9102     6.6189    -0.0052     0.0803 0.0000e+00
   1318.000      98.53    -0.6232    34.9103     6.6217    -0.0084     0.0822 0.0000e+00
   1319.000      98.53    -0.6239    34.9103     6.6229    -0.0143     0.0923 0.0000e+00
   1320.000      98.53    -0.6247    34.9104     6.6176    -0.0123     0.0877 0.0000e+00
   1321.000      98.53    -0.6249    34.9104     6.6137    -0.0092     0.0786 0.0000e+00
   1322.000      98.53    -0.6248    34.9102     6.6167    -0.0066     0.0740 0.0000e+00
   1323.000      98.53    -0.6257    34.9103     6.6154    -0.0132     0.0784 0.0000e+00
   1324.000      98.53    -0.6262    34.9104     6.6156    -0.0125     0.0772 0.0000e+00
   1325.000      98.53    -0.6267    34.9103     6.6174    -0.0092     0.0762 0.0000e+00
   1326.000      98.53    -0.6263    34.9102     6.6132    -0.0046     0.0770 0.0000e+00
   1327.000      98.53    -0.6267    34.9102     6.6157    -0.0099     0.0769 0.0000e+00
   1328.000      98.53    -0.6268    34.9102     6.6173    -0.0055     0.0751 0.0000e+00
   1329.000      98.53    -0.6269    34.9104     6.6206    -0.0131     0.0750 0.0000e+00
   1330.000      98.53    -0.6273    34.9103     6.6165    -0.0087     0.0773 0.0000e+00
   1331.000      98.53    -0.6276    34.9103     6.6174    -0.0029     0.0793 0.0000e+00
   1332.000      98.53    -0.6277    34.9102     6.6180    -0.0076     0.0763 0.0000e+00
   1333.000      98.53    -0.6283    34.9101     6.6198    -0.0115     0.0756 0.0000e+00
   1334.000      98.53    -0.6291    34.9102     6.6136    -0.0114     0.0755 0.0000e+00
   1335.000      98.53    -0.6300    34.9102     6.6168    -0.0085     0.0751 0.0000e+00
   1336.000      98.53    -0.6306    34.9103     6.6129    -0.0047     0.0740 0.0000e+00
   1337.000      98.53    -0.6305    34.9101     6.6129    -0.0071     0.0782 0.0000e+00
   1338.000      98.53    -0.6313    34.9102     6.6152    -0.0022     0.0822 0.0000e+00
   1339.000      98.53    -0.6316    34.9101     6.6117    -0.0080     0.0800 0.0000e+00
   1340.000      98.53    -0.6321    34.9102     6.6084    -0.0013     0.0753 0.0000e+00
   1341.000      98.53    -0.6323    34.9102     6.6113    -0.0024     0.0751 0.0000e+00
   1342.000      98.53    -0.6325    34.9101     6.6095    -0.0045     0.0764 0.0000e+00
   1343.000      98.53    -0.6330    34.9101     6.6186    -0.0015     0.0775 0.0000e+00
   1344.000      98.53    -0.6331    34.9101     6.6122    -0.0057     0.0794 0.0000e+00
   1345.000      98.53    -0.6331    34.9100     6.6089    -0.0066     0.0829 0.0000e+00
   1346.000      98.53    -0.6334    34.9101     6.6131    -0.0084     0.0803 0.0000e+00
   1347.000      98.53    -0.6337    34.9101     6.6107    -0.0097     0.0771 0.0000e+00
   1348.000      98.53    -0.6341    34.9101     6.6119    -0.0125     0.0796 0.0000e+00
   1349.000      98.53    -0.6344    34.9100     6.6102    -0.0028     0.0758 0.0000e+00
   1350.000      98.53    -0.6350    34.9102     6.6127    -0.0010     0.0776 0.0000e+00
   1351.000      98.53    -0.6355    34.9102     6.6108     0.0052     0.0813 0.0000e+00
   1352.000      98.53    -0.6365    34.9102     6.6034     0.0038     0.0778 0.0000e+00
   1353.000      98.53    -0.6373    34.9103     6.6022    -0.0043     0.0760 0.0000e+00
   1354.000      98.53    -0.6371    34.9101     6.6083    -0.0022     0.0799 0.0000e+00
   1355.000      98.53    -0.6380    34.9102     6.6092    -0.0011     0.0833 0.0000e+00
   1356.000      98.53    -0.6380    34.9103     6.6077    -0.0011     0.0799 0.0000e+00
   1357.000      98.53    -0.6381    34.9103     6.6048    -0.0052     0.0779 0.0000e+00
   1358.000      98.53    -0.6379    34.9102     6.6044    -0.0132     0.0735 0.0000e+00
   1359.000      98.53    -0.6381    34.9103     6.6064    -0.0018     0.0774 0.0000e+00
   1360.000      98.53    -0.6379    34.9101     6.6040    -0.0104     0.0776 0.0000e+00
   1361.000      98.53    -0.6375    34.9102     6.6032    -0.0034     0.0766 0.0000e+00
   1362.000      98.53    -0.6378    34.9103     6.6056    -0.0052     0.0761 0.0000e+00
   1363.000      98.53    -0.6391    34.9104     6.6019    -0.0011     0.0775 0.0000e+00
   1364.000      98.53    -0.6398    34.9103     6.6046    -0.0011     0.0775 0.0000e+00
   1365.000      98.53    -0.6402    34.9103     6.6037    -0.0016     0.0752 0.0000e+00
   1366.000      98.53    -0.6406    34.9104     6.5979    -0.0078     0.0774 0.0000e+00
   1367.000      98.53    -0.6408    34.9104     6.6034    -0.0064     0.0768 0.0000e+00
   1368.000      98.53    -0.6411    34.9104     6.6062    -0.0010     0.0906 0.0000e+00
   1369.000      98.53    -0.6425    34.9105     6.6068    -0.0075     0.0779 0.0000e+00
   1370.000      98.53    -0.6430    34.9107     6.6088    -0.0021     0.0770 0.0000e+00
   1371.000      98.53    -0.6434    34.9106     6.6061    -0.0057     0.0760 0.0000e+00
   1372.000      98.53    -0.6437    34.9106     6.6028    -0.0046     0.0762 0.0000e+00
   1373.000      98.53    -0.6438    34.9105     6.5995    -0.0015     0.0758 0.0000e+00
   1374.000      98.53    -0.6439    34.9104     6.6044    -0.0089     0.0862 0.0000e+00
   1375.000      98.53    -0.6442    34.9107     6.5954    -0.0017     0.0814 0.0000e+00
   1376.000      98.53    -0.6441    34.9105     6.6027    -0.0088     0.0752 0.0000e+00
   1377.000      98.53    -0.6441    34.9105     6.5991    -0.0035     0.0764 0.0000e+00
   1378.000      98.53    -0.6441    34.9105     6.5953    -0.0026     0.0768 0.0000e+00
   1379.000      98.53    -0.6440    34.9104     6.6008    -0.0033     0.0776 0.0000e+00
   1380.000      98.53    -0.6442    34.9104     6.6033    -0.0041     0.0774 0.0000e+00
   1381.000      98.53    -0.6444    34.9106     6.5995    -0.0085     0.0752 0.0000e+00
   1382.000      98.53    -0.6444    34.9106     6.6020    -0.0084     0.0751 0.0000e+00
   1383.000      98.53    -0.6445    34.9105     6.5986    -0.0014     0.0772 0.0000e+00
   1384.000      98.53    -0.6446    34.9105     6.5987    -0.0011     0.0750 0.0000e+00
   1385.000      98.53    -0.6447    34.9106     6.5982    -0.0011     0.0751 0.0000e+00
   1386.000      98.53    -0.6452    34.9107     6.5934    -0.0007     0.0751 0.0000e+00
   1387.000      98.53    -0.6456    34.9108     6.5937    -0.0011     0.0751 0.0000e+00
   1388.000      98.53    -0.6461    34.9108     6.5964    -0.0011     0.0773 0.0000e+00
   1389.000      98.53    -0.6459    34.9106     6.5970    -0.0028     0.0763 0.0000e+00
   1390.000      98.53    -0.6468    34.9107     6.5944    -0.0023     0.0767 0.0000e+00
   1391.000      98.53    -0.6476    34.9107     6.5920    -0.0016     0.0755 0.0000e+00
   1392.000      98.53    -0.6486    34.9106     6.5942    -0.0053     0.0775 0.0000e+00
   1393.000      98.53    -0.6492    34.9106     6.5966     0.0040     0.0777 0.0000e+00
   1394.000      98.53    -0.6503    34.9107     6.5932    -0.0008     0.0800 0.0000e+00
   1395.000      98.53    -0.6503    34.9107     6.5961    -0.0011     0.0800 0.0000e+00
   1396.000      98.53    -0.6504    34.9108     6.5934    -0.0011     0.1053 0.0000e+00
   1397.000      98.53    -0.6504    34.9107     6.5957    -0.0007     0.0857 0.0000e+00
   1398.000      98.53    -0.6504    34.9106     6.5934    -0.0061     0.0760 0.0000e+00
   1399.000      98.53    -0.6519    34.9106     6.5887     0.0018     0.0775 0.0000e+00
   1400.000      98.52    -0.6527    34.9108     6.5899     0.0066     0.0775 0.0000e+00
   1401.000      98.53    -0.6531    34.9106     6.5946    -0.0007     0.0775 0.0000e+00
   1402.000      98.53    -0.6535    34.9107     6.5930    -0.0007     0.0779 0.0000e+00
   1403.000      98.53    -0.6533    34.9107     6.5906    -0.0007     0.0797 0.0000e+00
   1404.000      98.53    -0.6544    34.9106     6.5923    -0.0009     0.0821 0.0000e+00
   1405.000      98.53    -0.6549    34.9106     6.5901     0.0007     0.0754 0.0000e+00
   1406.000      98.53    -0.6550    34.9107     6.5900     0.0038     0.0787 0.0000e+00
   1407.000      98.53    -0.6551    34.9107     6.5894    -0.0009     0.0759 0.0000e+00
   1408.000      98.53    -0.6551    34.9107     6.5919    -0.0011     0.0757 0.0000e+00
   1409.000      98.53    -0.6552    34.9108     6.5934    -0.0011     0.0788 0.0000e+00
   1410.000      98.53    -0.6555    34.9107     6.5919    -0.0011     0.0765 0.0000e+00
   1411.000      98.53    -0.6557    34.9106     6.5869     0.0026     0.0779 0.0000e+00
   1412.000      98.53    -0.6572    34.9108     6.5879     0.0077     0.0764 0.0000e+00
   1413.000      98.53    -0.6574    34.9107     6.5887     0.0013     0.0750 0.0000e+00
   1414.000      98.53    -0.6584    34.9108     6.5906     0.0042     0.0766 0.0000e+00
   1415.000      98.53    -0.6596    34.9107     6.5878     0.0022     0.0803 0.0000e+00
   1416.000      98.53    -0.6597    34.9107     6.5887    -0.0008     0.0796 0.0000e+00
   1417.000      98.53    -0.6616    34.9106     6.5901    -0.0011     0.0791 0.0000e+00
   1418.000      98.53    -0.6630    34.9106     6.5840    -0.0059     0.0750 0.0000e+00
   1419.000      98.53    -0.6637    34.9107     6.5920    -0.0030     0.0768 0.0000e+00
   1420.000      98.53    -0.6641    34.9108     6.5877    -0.0070     0.0775 0.0000e+00
   1421.000      98.53    -0.6642    34.9107     6.5872    -0.0022     0.0794 0.0000e+00
   1422.000      98.53    -0.6642    34.9107     6.5815     0.0013     0.0814 0.0000e+00
   1423.000      98.53    -0.6643    34.9107     6.5820     0.0000     0.0766 0.0000e+00
   1424.000      98.53    -0.6646    34.9105     6.5841    -0.0009     0.0751 0.0000e+00
   1425.000      98.53    -0.6645    34.9107     6.5853    -0.0011     0.0756 0.0000e+00
   1426.000      98.53    -0.6645    34.9108     6.5836    -0.0008     0.0775 0.0000e+00
   1427.000      98.53    -0.6649    34.9107     6.5799    -0.0011     0.0775 0.0000e+00
   1428.000      98.53    -0.6649    34.9106     6.5780    -0.0011     0.0742 0.0000e+00
   1429.000      98.53    -0.6647    34.9106     6.5845    -0.0008     0.0800 0.0000e+00
   1430.000      98.53    -0.6653    34.9107     6.5795    -0.0008     0.0755 0.0000e+00
   1431.000      98.53    -0.6653    34.9107     6.5810    -0.0011     0.0746 0.0000e+00
   1432.000      98.53    -0.6655    34.9106     6.5792    -0.0007     0.0798 0.0000e+00
   1433.000      98.53    -0.6658    34.9107     6.5766    -0.0011     0.0800 0.0000e+00
   1434.000      98.53    -0.6660    34.9107     6.5829    -0.0011     0.0820 0.0000e+00
   1435.000      98.53    -0.6659    34.9106     6.5800    -0.0026     0.0774 0.0000e+00
   1436.000      98.53    -0.6661    34.9106     6.5773    -0.0003     0.0758 0.0000e+00
   1437.000      98.53    -0.6671    34.9108     6.5814     0.0055     0.0771 0.0000e+00
   1438.000      98.53    -0.6673    34.9110     6.5766    -0.0009     0.0749 0.0000e+00
   1439.000      98.53    -0.6674    34.9110     6.5821    -0.0011     0.0814 0.0000e+00
   1440.000      98.53    -0.6680    34.9110     6.5764    -0.0011     0.0813 0.0000e+00
   1441.000      98.53    -0.6685    34.9109     6.5734    -0.0011     0.0800 0.0000e+00
   1442.000      98.53    -0.6682    34.9109     6.5771    -0.0021     0.0779 0.0000e+00
   1443.000      98.53    -0.6679    34.9108     6.5860    -0.0076     0.0780 0.0000e+00
   1444.000      98.53    -0.6691    34.9110     6.5881    -0.0038     0.0775 0.0000e+00
   1445.000      98.53    -0.6696    34.9109     6.5812    -0.0005     0.0775 0.0000e+00
   1446.000      98.53    -0.6701    34.9109     6.5747    -0.0070     0.0775 0.0000e+00
   1447.000      98.53    -0.6706    34.9110     6.5724    -0.0084     0.0775 0.0000e+00
   1448.000      98.53    -0.6710    34.9109     6.5721    -0.0015     0.0752 0.0000e+00
   1449.000      98.53    -0.6695    34.9108     6.5773    -0.0030     0.0757 0.0000e+00
   1450.000      98.53    -0.6711    34.9109     6.5749    -0.0140     0.0797 0.0000e+00
   1451.000      98.53    -0.6723    34.9109     6.5739    -0.0016     0.0775 0.0000e+00
   1452.000      98.53    -0.6726    34.9109     6.5752    -0.0011     0.0785 0.0000e+00
   1453.000      98.53    -0.6727    34.9109     6.5717    -0.0011     0.0790 0.0000e+00
   1454.000      98.53    -0.6727    34.9109     6.5720    -0.0011     0.0781 0.0000e+00
   1455.000      98.53    -0.6731    34.9110     6.5795    -0.0014     0.0798 0.0000e+00
   1456.000      98.53    -0.6729    34.9109     6.5675    -0.0036     0.0777 0.0000e+00
   1457.000      98.52    -0.6726    34.9108     6.5744    -0.0021     0.0797 0.0000e+00
   1458.000      98.53    -0.6738    34.9108     6.5740    -0.0033     0.0767 0.0000e+00
   1459.000      98.53    -0.6747    34.9109     6.5743    -0.0006     0.0750 0.0000e+00
   1460.000      98.53    -0.6753    34.9108     6.5712    -0.0029     0.0757 0.0000e+00
   1461.000      98.52    -0.6758    34.9109     6.5711    -0.0087     0.0774 0.0000e+00
   1462.000      98.52    -0.6763    34.9107     6.5783    -0.0141     0.0735 0.0000e+00
   1463.000      98.52    -0.6767    34.9108     6.5716    -0.0014     0.0788 0.0000e+00
   1464.000      98.53    -0.6769    34.9107     6.5721    -0.0009     0.0765 0.0000e+00
   1465.000      98.53    -0.6768    34.9108     6.5667    -0.0022     0.0752 0.0000e+00
   1466.000      98.53    -0.6768    34.9108     6.5700    -0.0054     0.0735 0.0000e+00
   1467.000      98.52    -0.6766    34.9108     6.5731    -0.0008     0.0763 0.0000e+00
   1468.000      98.53    -0.6765    34.9109     6.5673    -0.0054     0.0774 0.0000e+00
   1469.000      98.53    -0.6766    34.9108     6.5647    -0.0047     0.0763 0.0000e+00
   1470.000      98.53    -0.6776    34.9110     6.5666    -0.0020     0.0797 0.0000e+00
   1471.000      98.53    -0.6777    34.9110     6.5667    -0.0011     0.0800 0.0000e+00
   1472.000      98.53    -0.6777    34.9110     6.5679    -0.0011     0.0800 0.0000e+00
   1473.000      98.52    -0.6776    34.9110     6.5727    -0.0011     0.0764 0.0000e+00
   1474.000      98.53    -0.6775    34.9109     6.5698    -0.0040     0.0797 0.0000e+00
   1475.000      98.53    -0.6777    34.9109     6.5726    -0.0008     0.0755 0.0000e+00
   1476.000      98.53    -0.6779    34.9110     6.5683    -0.0085     0.0800 0.0000e+00
   1477.000      98.53    -0.6778    34.9110     6.5691    -0.0011     0.0871 0.0000e+00
   1478.000      98.53    -0.6778    34.9110     6.5685    -0.0011     0.0818 0.0000e+00
   1479.000      98.52    -0.6777    34.9109     6.5661    -0.0013     0.0781 0.0000e+00
   1480.000      98.52    -0.6776    34.9109     6.5666    -0.0047     0.0775 0.0000e+00
   1481.000      98.52    -0.6777    34.9108     6.5670    -0.0006     0.0775 0.0000e+00
   1482.000      98.52    -0.6778    34.9109     6.5666    -0.0069     0.0736 0.0000e+00
   1483.000      98.53    -0.6781    34.9111     6.5640    -0.0021     0.0748 0.0000e+00
   1484.000      98.52    -0.6781    34.9111     6.5653    -0.0045     0.0764 0.0000e+00
   1485.000      98.52    -0.6787    34.9110     6.5637    -0.0080     0.0775 0.0000e+00
   1486.000      98.52    -0.6795    34.9111     6.5643    -0.0069     0.0766 0.0000e+00
   1487.000      98.52    -0.6801    34.9112     6.5608    -0.0010     0.0763 0.0000e+00
   1488.000      98.52    -0.6806    34.9112     6.5655    -0.0008     0.0769 0.0000e+00
   1489.000      98.53    -0.6798    34.9111     6.5688    -0.0011     0.0764 0.0000e+00
   1490.000      98.53    -0.6808    34.9113     6.5660    -0.0011     0.0775 0.0000e+00
   1491.000      98.52    -0.6807    34.9113     6.5689    -0.0006     0.0775 0.0000e+00
   1492.000      98.52    -0.6807    34.9113     6.5639    -0.0021     0.0777 0.0000e+00
   1493.000      98.53    -0.6807    34.9114     6.5604    -0.0080     0.0800 0.0000e+00
   1494.000      98.53    -0.6808    34.9113     6.5679     0.0011     0.0784 0.0000e+00
   1495.000      98.52    -0.6807    34.9113     6.5657     0.0073     0.0801 0.0000e+00
   1496.000      98.52    -0.6808    34.9111     6.5659    -0.0017     0.0768 0.0000e+00
   1497.000      98.52    -0.6815    34.9113     6.5598    -0.0009     0.0784 0.0000e+00
   1498.000      98.52    -0.6817    34.9113     6.5562    -0.0072     0.0796 0.0000e+00
   1499.000      98.52    -0.6817    34.9114     6.5631    -0.0010     0.0775 0.0000e+00
   1500.000      98.52    -0.6817    34.9114     6.5618     0.0058     0.0754 0.0000e+00
   1501.000      98.52    -0.6818    34.9113     6.5604    -0.0010     0.0767 0.0000e+00
   1502.000      98.52    -0.6821    34.9113     6.5602    -0.0009     0.0764 0.0000e+00
   1503.000      98.53    -0.6825    34.9114     6.5654    -0.0009     0.0791 0.0000e+00
   1504.000      98.52    -0.6827    34.9113     6.5566    -0.0011     0.0750 0.0000e+00
   1505.000      98.52    -0.6830    34.9114     6.5554     0.0048     0.0765 0.0000e+00
   1506.000      98.52    -0.6835    34.9114     6.5580    -0.0008     0.0737 0.0000e+00
   1507.000      98.52    -0.6838    34.9113     6.5658    -0.0009     0.0872 0.0000e+00
   1508.000      98.52    -0.6838    34.9114     6.5640    -0.0011     0.0788 0.0000e+00
   1509.000      98.52    -0.6840    34.9114     6.5617    -0.0011     0.0730 0.0000e+00
   1510.000      98.52    -0.6844    34.9113     6.5601    -0.0077     0.0749 0.0000e+00
   1511.000      98.52    -0.6850    34.9113     6.5637    -0.0022     0.0758 0.0000e+00
   1512.000      98.52    -0.6857    34.9113     6.5609    -0.0009     0.0741 0.0000e+00
   1513.000      98.52    -0.6858    34.9114     6.5543    -0.0008     0.0754 0.0000e+00
   1514.000      98.52    -0.6858    34.9114     6.5543    -0.0011     0.0775 0.0000e+00
   1515.000      98.52    -0.6860    34.9114     6.5548    -0.0011     0.0775 0.0000e+00
   1516.000      98.52    -0.6870    34.9114     6.5560    -0.0008     0.0775 0.0000e+00
   1517.000      98.52    -0.6872    34.9114     6.5576    -0.0011     0.0778 0.0000e+00
   1518.000      98.52    -0.6878    34.9111     6.5557    -0.0050     0.0783 0.0000e+00
   1519.000      98.52    -0.6907    34.9113     6.5629    -0.0009     0.0760 0.0000e+00
   1520.000      98.52    -0.6909    34.9112     6.5526    -0.0011     0.0785 0.0000e+00
   1521.000      98.52    -0.6916    34.9112     6.5515    -0.0050     0.0785 0.0000e+00
   1522.000      98.52    -0.6917    34.9111     6.5544    -0.0046     0.0787 0.0000e+00
   1523.000      98.52    -0.6916    34.9112     6.5553     0.0030     0.0779 0.0000e+00
   1524.000      98.52    -0.6915    34.9111     6.5533     0.0030     0.0782 0.0000e+00
   1525.000      98.52    -0.6911    34.9110     6.5516    -0.0115     0.0779 0.0000e+00
   1526.000      98.52    -0.6917    34.9111     6.5544    -0.0094     0.0750 0.0000e+00
   1527.000      98.52    -0.6918    34.9111     6.5496    -0.0011     0.0751 0.0000e+00
   1528.000      98.52    -0.6923    34.9112     6.5469    -0.0011     0.0751 0.0000e+00
   1529.000      98.52    -0.6928    34.9110     6.5565    -0.0064     0.0751 0.0000e+00
   1530.000      98.52    -0.6933    34.9111     6.5548    -0.0047     0.0776 0.0000e+00
   1531.000      98.52    -0.6931    34.9111     6.5533    -0.0011     0.0768 0.0000e+00
   1532.000      98.52    -0.6938    34.9111     6.5514    -0.0008     0.0790 0.0000e+00
   1533.000      98.52    -0.6949    34.9111     6.5516    -0.0054     0.0765 0.0000e+00
   1534.000      98.52    -0.6965    34.9112     6.5498    -0.0030     0.0739 0.0000e+00
   1535.000      98.52    -0.6968    34.9112     6.5454    -0.0011     0.0742 0.0000e+00
   1536.000      98.52    -0.6970    34.9112     6.5507    -0.0008     0.0763 0.0000e+00
   1537.000      98.52    -0.6978    34.9112     6.5476    -0.0051     0.0775 0.0000e+00
   1538.000      98.52    -0.6985    34.9111     6.5464    -0.0059     0.0749 0.0000e+00
   1539.000      98.52    -0.6985    34.9111     6.5514    -0.0005     0.0776 0.0000e+00
   1540.000      98.52    -0.6986    34.9112     6.5514    -0.0009     0.0758 0.0000e+00
   1541.000      98.52    -0.6986    34.9112     6.5496    -0.0080     0.0751 0.0000e+00
   1542.000      98.52    -0.6986    34.9111     6.5498    -0.0016     0.0773 0.0000e+00
   1543.000      98.52    -0.6987    34.9111     6.5511    -0.0002     0.0729 0.0000e+00
   1544.000      98.52    -0.6989    34.9112     6.5449    -0.0011     0.0769 0.0000e+00
   1545.000      98.52    -0.6996    34.9112     6.5449    -0.0028     0.0775 0.0000e+00
   1546.000      98.52    -0.6994    34.9111     6.5438    -0.0022     0.0736 0.0000e+00
   1547.000      98.52    -0.7002    34.9111     6.5378    -0.0070     0.0739 0.0000e+00
   1548.000      98.52    -0.7004    34.9113     6.5442    -0.0011     0.0800 0.0000e+00
   1549.000      98.52    -0.7005    34.9112     6.5467    -0.0007     0.0754 0.0000e+00
   1550.000      98.51    -0.7006    34.9112     6.5463    -0.0011     0.0763 0.0000e+00
   1551.000      98.51    -0.7007    34.9113     6.5448    -0.0005     0.0781 0.0000e+00
   1552.000      98.52    -0.7005    34.9112     6.5428    -0.0006     0.0802 0.0000e+00
   1553.000      98.52    -0.7006    34.9111     6.5403     0.0044     0.0774 0.0000e+00
   1554.000      98.52    -0.7012    34.9112     6.5440    -0.0011     0.0773 0.0000e+00
   1555.000      98.52    -0.7015    34.9112     6.5432    -0.0011     0.0771 0.0000e+00
   1556.000      98.52    -0.7022    34.9112     6.5457    -0.0006     0.0758 0.0000e+00
   1557.000      98.52    -0.7029    34.9113     6.5443    -0.0008     0.0771 0.0000e+00
   1558.000      98.51    -0.7036    34.9111     6.5409    -0.0008     0.0751 0.0000e+00
   1559.000      98.52    -0.7037    34.9113     6.5396    -0.0009     0.0789 0.0000e+00
   1560.000      98.52    -0.7042    34.9112     6.5395    -0.0009     0.0791 0.0000e+00
   1561.000      98.51    -0.7043    34.9113     6.5440    -0.0013     0.0758 0.0000e+00
   1562.000      98.52    -0.7043    34.9112     6.5401    -0.0010     0.0751 0.0000e+00
   1563.000      98.51    -0.7044    34.9112     6.5420    -0.0011     0.0765 0.0000e+00
   1564.000      98.52    -0.7045    34.9113     6.5475    -0.0011     0.0783 0.0000e+00
   1565.000      98.51    -0.7048    34.9112     6.5405    -0.0027     0.0757 0.0000e+00
   1566.000      98.52    -0.7053    34.9113     6.5364    -0.0076     0.0775 0.0000e+00
   1567.000      98.51    -0.7056    34.9114     6.5402    -0.0004     0.0774 0.0000e+00
   1568.000      98.52    -0.7058    34.9112     6.5378     0.0027     0.0752 0.0000e+00
   1569.000      98.52    -0.7064    34.9112     6.5325    -0.0009     0.0791 0.0000e+00
   1570.000      98.52    -0.7064    34.9113     6.5427    -0.0011     0.0796 0.0000e+00
   1571.000      98.52    -0.7065    34.9113     6.5458    -0.0008     0.0775 0.0000e+00
   1572.000      98.52    -0.7066    34.9113     6.5392    -0.0011     0.0760 0.0000e+00
   1573.000      98.52    -0.7067    34.9114     6.5396    -0.0008     0.0788 0.0000e+00
   1574.000      98.52    -0.7068    34.9113     6.5370    -0.0006     0.0805 0.0000e+00
   1575.000      98.52    -0.7070    34.9112     6.5396    -0.0010     0.0823 0.0000e+00
   1576.000      98.52    -0.7075    34.9113     6.5366    -0.0003     0.0824 0.0000e+00
   1577.000      98.52    -0.7075    34.9114     6.5414    -0.0011     0.0774 0.0000e+00
   1578.000      98.51    -0.7078    34.9113     6.5379    -0.0008     0.0812 0.0000e+00
   1579.000      98.52    -0.7080    34.9113     6.5396    -0.0010     0.0783 0.0000e+00
   1580.000      98.52    -0.7083    34.9113     6.5356    -0.0008     0.0756 0.0000e+00
   1581.000      98.52    -0.7081    34.9113     6.5344    -0.0011     0.0774 0.0000e+00
   1582.000      98.52    -0.7081    34.9113     6.5315    -0.0008     0.0757 0.0000e+00
   1583.000      98.52    -0.7082    34.9113     6.5346    -0.0009     0.0764 0.0000e+00
   1584.000      98.52    -0.7083    34.9113     6.5358    -0.0011     0.0806 0.0000e+00
   1585.000      98.51    -0.7087    34.9113     6.5372    -0.0008     0.0775 0.0000e+00
   1586.000      98.52    -0.7091    34.9113     6.5342    -0.0011     0.0775 0.0000e+00
   1587.000      98.51    -0.7095    34.9114     6.5361     0.0039     0.0775 0.0000e+00
   1588.000      98.51    -0.7095    34.9113     6.5337     0.0058     0.0758 0.0000e+00
   1589.000      98.51    -0.7096    34.9113     6.5362     0.0031     0.0766 0.0000e+00
   1590.000      98.52    -0.7095    34.9113     6.5359     0.0029     0.0763 0.0000e+00
   1591.000      98.52    -0.7095    34.9114     6.5365    -0.0051     0.0761 0.0000e+00
   1592.000      98.52    -0.7096    34.9114     6.5318    -0.0043     0.0751 0.0000e+00
   1593.000      98.51    -0.7097    34.9114     6.5372    -0.0056     0.0766 0.0000e+00
   1594.000      98.51    -0.7096    34.9113     6.5373    -0.0013     0.0752 0.0000e+00
   1595.000      98.52    -0.7106    34.9114     6.5304    -0.0070     0.0817 0.0000e+00
   1596.000      98.52    -0.7109    34.9114     6.5265    -0.0011     0.0808 0.0000e+00
   1597.000      98.51    -0.7109    34.9113     6.5362    -0.0009     0.0781 0.0000e+00
   1598.000      98.52    -0.7110    34.9113     6.5350    -0.0083     0.0785 0.0000e+00
   1599.000      98.51    -0.7110    34.9114     6.5286    -0.0046     0.0778 0.0000e+00
   1600.000      98.51    -0.7112    34.9113     6.5272    -0.0008     0.0784 0.0000e+00
   1601.000      98.51    -0.7112    34.9114     6.5227    -0.0058     0.0775 0.0000e+00
   1602.000      98.52    -0.7114    34.9114     6.5316    -0.0018     0.0792 0.0000e+00
   1603.000      98.51    -0.7117    34.9113     6.5295    -0.0053     0.0800 0.0000e+00
   1604.000      98.51    -0.7122    34.9114     6.5312    -0.0085     0.0801 0.0000e+00
   1605.000      98.52    -0.7123    34.9114     6.5329    -0.0015     0.0753 0.0000e+00
   1606.000      98.52    -0.7126    34.9115     6.5273    -0.0011     0.0751 0.0000e+00
   1607.000      98.51    -0.7128    34.9115     6.5250    -0.0008     0.0750 0.0000e+00
   1608.000      98.52    -0.7129    34.9114     6.5295    -0.0011     0.0751 0.0000e+00
   1609.000      98.51    -0.7128    34.9113     6.5281    -0.0009     0.0789 0.0000e+00
   1610.000      98.51    -0.7130    34.9114     6.5304    -0.0005     0.0753 0.0000e+00
   1611.000      98.51    -0.7132    34.9115     6.5235    -0.0011     0.0788 0.0000e+00
   1612.000      98.51    -0.7133    34.9114     6.5240    -0.0008     0.0786 0.0000e+00
   1613.000      98.51    -0.7133    34.9114     6.5280    -0.0007     0.0769 0.0000e+00
   1614.000      98.51    -0.7135    34.9113     6.5301    -0.0016     0.0809 0.0000e+00
   1615.000      98.51    -0.7140    34.9115     6.5301    -0.0056     0.0770 0.0000e+00
   1616.000      98.52    -0.7147    34.9116     6.5267     0.0047     0.0751 0.0000e+00
   1617.000      98.51    -0.7163    34.9115     6.5270    -0.0011     0.0751 0.0000e+00
   1618.000      98.51    -0.7165    34.9114     6.5292    -0.0079     0.0773 0.0000e+00
   1619.000      98.51    -0.7163    34.9115     6.5253    -0.0008     0.0728 0.0000e+00
   1620.000      98.51    -0.7164    34.9115     6.5260    -0.0011     0.0737 0.0000e+00
   1621.000      98.51    -0.7164    34.9114     6.5246    -0.0051     0.0781 0.0000e+00
   1622.000      98.51    -0.7165    34.9114     6.5287    -0.0031     0.0791 0.0000e+00
   1623.000      98.51    -0.7165    34.9116     6.5261    -0.0011     0.0781 0.0000e+00
   1624.000      98.51    -0.7164    34.9115     6.5194    -0.0011     0.0751 0.0000e+00
   1625.000      98.52    -0.7164    34.9115     6.5217    -0.0011     0.0751 0.0000e+00
   1626.000      98.51    -0.7164    34.9115     6.5226    -0.0008     0.0751 0.0000e+00
   1627.000      98.51    -0.7164    34.9114     6.5274    -0.0035     0.0806 0.0000e+00
   1628.000      98.51    -0.7166    34.9113     6.5277    -0.0011     0.0812 0.0000e+00
   1629.000      98.51    -0.7167    34.9114     6.5291    -0.0011     0.0764 0.0000e+00
   1630.000      98.51    -0.7174    34.9115     6.5237    -0.0011     0.0738 0.0000e+00
   1631.000      98.51    -0.7175    34.9115     6.5215    -0.0011     0.0748 0.0000e+00
   1632.000      98.51    -0.7178    34.9115     6.5229    -0.0011     0.0784 0.0000e+00
   1633.000      98.51    -0.7177    34.9114     6.5254    -0.0010     0.0769 0.0000e+00
   1634.000      98.51    -0.7183    34.9115     6.5318    -0.0011     0.0761 0.0000e+00
   1635.000      98.51    -0.7187    34.9115     6.5250    -0.0011     0.0768 0.0000e+00
   1636.000      98.51    -0.7188    34.9115     6.5216     0.0000     0.0751 0.0000e+00
   1637.000      98.51    -0.7189    34.9116     6.5212    -0.0004     0.0774 0.0000e+00
   1638.000      98.51    -0.7188    34.9115     6.5230    -0.0009     0.0782 0.0000e+00
   1639.000      98.51    -0.7190    34.9115     6.5311     0.0061     0.0761 0.0000e+00
   1640.000      98.51    -0.7189    34.9114     6.5259    -0.0010     0.0795 0.0000e+00
   1641.000      98.51    -0.7189    34.9117     6.5210    -0.0011     0.0776 0.0000e+00
   1642.000      98.51    -0.7189    34.9115     6.5197    -0.0009     0.0774 0.0000e+00
   1643.000      98.51    -0.7188    34.9115     6.5261    -0.0009     0.0796 0.0000e+00
   1644.000      98.51    -0.7190    34.9115     6.5209    -0.0008     0.0789 0.0000e+00
   1645.000      98.51    -0.7194    34.9115     6.5177    -0.0042     0.0762 0.0000e+00
   1646.000      98.51    -0.7195    34.9115     6.5242    -0.0031     0.0751 0.0000e+00
   1647.000      98.51    -0.7196    34.9115     6.5246    -0.0080     0.0764 0.0000e+00
   1648.000      98.51    -0.7196    34.9114     6.5286    -0.0027     0.0751 0.0000e+00
   1649.000      98.51    -0.7196    34.9115     6.5251    -0.0007     0.0771 0.0000e+00
   1650.000      98.51    -0.7200    34.9115     6.5207    -0.0008     0.0808 0.0000e+00
   1651.000      98.51    -0.7203    34.9116     6.5166    -0.0011     0.0795 0.0000e+00
   1652.000      98.51    -0.7201    34.9114     6.5280    -0.0040     0.0786 0.0000e+00
   1653.000      98.51    -0.7204    34.9116     6.5216    -0.0007     0.0794 0.0000e+00
   1654.000      98.51    -0.7202    34.9115     6.5152    -0.0007     0.0775 0.0000e+00
   1655.000      98.51    -0.7202    34.9115     6.5183    -0.0007     0.0775 0.0000e+00
   1656.000      98.51    -0.7206    34.9117     6.5189    -0.0011     0.0752 0.0000e+00
   1657.000      98.51    -0.7206    34.9115     6.5193    -0.0011     0.0751 0.0000e+00
   1658.000      98.51    -0.7204    34.9114     6.5211    -0.0008     0.0782 0.0000e+00
   1659.000      98.51    -0.7206    34.9115     6.5238    -0.0151     0.0752 0.0000e+00
   1660.000      98.51    -0.7207    34.9115     6.5148     0.0002     0.0726 0.0000e+00
   1661.000      98.51    -0.7208    34.9116     6.5218    -0.0011     0.0770 0.0000e+00
   1662.000      98.51    -0.7207    34.9114     6.5216    -0.0006     0.0753 0.0000e+00
   1663.000      98.51    -0.7209    34.9116     6.5189    -0.0011     0.0744 0.0000e+00
   1664.000      98.51    -0.7213    34.9115     6.5164    -0.0007     0.0726 0.0000e+00
   1665.000      98.51    -0.7212    34.9115     6.5198    -0.0007     0.0727 0.0000e+00
   1666.000      98.51    -0.7212    34.9116     6.5186    -0.0011     0.0744 0.0000e+00
   1667.000      98.51    -0.7210    34.9116     6.5194    -0.0001     0.0821 0.0000e+00
   1668.000      98.51    -0.7214    34.9115     6.5224    -0.0011     0.0811 0.0000e+00
   1669.000      98.51    -0.7219    34.9116     6.5213    -0.0007     0.0796 0.0000e+00
   1670.000      98.51    -0.7220    34.9115     6.5156    -0.0011     0.0752 0.0000e+00
   1671.000      98.51    -0.7223    34.9117     6.5170    -0.0011     0.0787 0.0000e+00
   1672.000      98.51    -0.7223    34.9114     6.5207    -0.0034     0.0762 0.0000e+00
   1673.000      98.51    -0.7228    34.9115     6.5133     0.0018     0.0770 0.0000e+00
   1674.000      98.51    -0.7233    34.9115     6.5161    -0.0025     0.0781 0.0000e+00
   1675.000      98.51    -0.7239    34.9114     6.5205    -0.0050     0.0753 0.0000e+00
   1676.000      98.51    -0.7240    34.9117     6.5121    -0.0011     0.0751 0.0000e+00
   1677.000      98.51    -0.7244    34.9116     6.5086    -0.0011     0.0740 0.0000e+00
   1678.000      98.51    -0.7245    34.9117     6.5193    -0.0011     0.0728 0.0000e+00
   1679.000      98.51    -0.7247    34.9117     6.5167    -0.0007     0.0775 0.0000e+00
   1680.000      98.51    -0.7251    34.9116     6.5109    -0.0011     0.0776 0.0000e+00
   1681.000      98.51    -0.7249    34.9115     6.5173    -0.0010     0.0784 0.0000e+00
   1682.000      98.51    -0.7261    34.9117     6.5143    -0.0011     0.0780 0.0000e+00
   1683.000      98.51    -0.7265    34.9118     6.5202    -0.0011     0.0790 0.0000e+00
   1684.000      98.51    -0.7267    34.9117     6.5129    -0.0009     0.0764 0.0000e+00
   1685.000      98.51    -0.7275    34.9116     6.5136    -0.0011     0.0756 0.0000e+00
   1686.000      98.51    -0.7273    34.9116     6.5182    -0.0029     0.0768 0.0000e+00
   1687.000      98.51    -0.7274    34.9116     6.5091    -0.0037     0.0753 0.0000e+00
   1688.000      98.51    -0.7279    34.9116     6.5140    -0.0006     0.0777 0.0000e+00
   1689.000      98.51    -0.7285    34.9116     6.5088    -0.0011     0.0775 0.0000e+00
   1690.000      98.51    -0.7284    34.9118     6.5133    -0.0001     0.0758 0.0000e+00
   1691.000      98.51    -0.7284    34.9118     6.5115    -0.0011     0.0751 0.0000e+00
   1692.000      98.51    -0.7285    34.9116     6.5100    -0.0011     0.0759 0.0000e+00
   1693.000      98.51    -0.7286    34.9117     6.5119    -0.0011     0.0759 0.0000e+00
   1694.000      98.51    -0.7289    34.9117     6.5115    -0.0011     0.0749 0.0000e+00
   1695.000      98.51    -0.7290    34.9117     6.5164     0.0040     0.0791 0.0000e+00
   1696.000      98.51    -0.7290    34.9116     6.5133     0.0028     0.0808 0.0000e+00
   1697.000      98.51    -0.7290    34.9116     6.5127     0.0016     0.0783 0.0000e+00
   1698.000      98.51    -0.7297    34.9118     6.5171    -0.0006     0.0742 0.0000e+00
   1699.000      98.51    -0.7297    34.9118     6.5094    -0.0011     0.0768 0.0000e+00
   1700.000      98.51    -0.7298    34.9117     6.5139    -0.0011     0.0788 0.0000e+00
   1701.000      98.51    -0.7298    34.9117     6.5023    -0.0005     0.0763 0.0000e+00
   1702.000      98.51    -0.7298    34.9116     6.5104    -0.0009     0.0772 0.0000e+00
   1703.000      98.51    -0.7301    34.9115     6.5102    -0.0010     0.0756 0.0000e+00
   1704.000      98.51    -0.7306    34.9117     6.5072    -0.0011     0.0777 0.0000e+00
   1705.000      98.51    -0.7307    34.9117     6.5079    -0.0007     0.0801 0.0000e+00
   1706.000      98.51    -0.7308    34.9117     6.5092    -0.0011     0.0777 0.0000e+00
   1707.000      98.51    -0.7309    34.9118     6.5084    -0.0003     0.0758 0.0000e+00
   1708.000      98.51    -0.7308    34.9117     6.5122    -0.0008     0.0807 0.0000e+00
   1709.000      98.51    -0.7315    34.9117     6.5140     0.0040     0.0797 0.0000e+00
   1710.000      98.51    -0.7318    34.9117     6.5092     0.0021     0.0759 0.0000e+00
   1711.000      98.51    -0.7319    34.9118     6.5082    -0.0010     0.0751 0.0000e+00
   1712.000      98.51    -0.7320    34.9117     6.5064    -0.0009     0.0751 0.0000e+00
   1713.000      98.51    -0.7320    34.9117     6.5041    -0.0008     0.0751 0.0000e+00
   1714.000      98.51    -0.7322    34.9117     6.5070    -0.0006     0.0918 0.0000e+00
   1715.000      98.51    -0.7321    34.9118     6.5079    -0.0007     0.0907 0.0000e+00
   1716.000      98.51    -0.7321    34.9117     6.5095    -0.0011     0.0770 0.0000e+00
   1717.000      98.51    -0.7321    34.9118     6.5070    -0.0007     0.0760 0.0000e+00
   1718.000      98.51    -0.7321    34.9117     6.5079    -0.0003     0.0774 0.0000e+00
   1719.000      98.51    -0.7322    34.9118     6.5123    -0.0011     0.0747 0.0000e+00
   1720.000      98.51    -0.7323    34.9117     6.5065     0.0073     0.0738 0.0000e+00
   1721.000      98.51    -0.7322    34.9117     6.5071     0.0019     0.0742 0.0000e+00
   1722.000      98.51    -0.7323    34.9117     6.5074     0.0039     0.0798 0.0000e+00
   1723.000      98.51    -0.7323    34.9118     6.5077     0.0056     0.0782 0.0000e+00
   1724.000      98.51    -0.7326    34.9119     6.5083    -0.0023     0.0773 0.0000e+00
   1725.000      98.51    -0.7330    34.9118     6.5064    -0.0072     0.0774 0.0000e+00
   1726.000      98.51    -0.7331    34.9116     6.5084    -0.0026     0.0780 0.0000e+00
   1727.000      98.51    -0.7338    34.9119     6.5054     0.0059     0.0758 0.0000e+00
   1728.000      98.51    -0.7341    34.9118     6.5058     0.0037     0.0786 0.0000e+00
   1729.000      98.51    -0.7340    34.9118     6.5030     0.0035     0.0815 0.0000e+00
   1730.000      98.51    -0.7339    34.9117     6.5044     0.0065     0.0807 0.0000e+00
   1731.000      98.51    -0.7338    34.9118     6.5074    -0.0001     0.0771 0.0000e+00
   1732.000      98.51    -0.7339    34.9118     6.5057    -0.0005     0.0774 0.0000e+00
   1733.000      98.51    -0.7339    34.9117     6.5072    -0.0006     0.0765 0.0000e+00
   1734.000      98.51    -0.7343    34.9118     6.5003     0.0020     0.0772 0.0000e+00
   1735.000      98.51    -0.7347    34.9118     6.5070     0.0112     0.0751 0.0000e+00
   1736.000      98.51    -0.7347    34.9119     6.5071    -0.0010     0.0800 0.0000e+00
   1737.000      98.51    -0.7351    34.9118     6.5042    -0.0008     0.0801 0.0000e+00
   1738.000      98.51    -0.7352    34.9118     6.5064     0.0030     0.0791 0.0000e+00
   1739.000      98.51    -0.7352    34.9118     6.5070     0.0058     0.0757 0.0000e+00
   1740.000      98.51    -0.7357    34.9119     6.5049    -0.0022     0.0761 0.0000e+00
   1741.000      98.51    -0.7360    34.9119     6.5061    -0.0057     0.0738 0.0000e+00
   1742.000      98.51    -0.7365    34.9120     6.4992    -0.0006     0.0763 0.0000e+00
   1743.000      98.51    -0.7366    34.9118     6.5063     0.0000     0.0754 0.0000e+00
   1744.000      98.51    -0.7371    34.9119     6.4997     0.0089     0.0776 0.0000e+00
   1745.000      98.51    -0.7375    34.9119     6.5003     0.0004     0.0775 0.0000e+00
   1746.000      98.51    -0.7375    34.9119     6.5042     0.0054     0.0797 0.0000e+00
   1747.000      98.51    -0.7376    34.9118     6.5011     0.0006     0.0764 0.0000e+00
   1748.000      98.51    -0.7380    34.9120     6.5003     0.0007     0.0791 0.0000e+00
   1749.000      98.51    -0.7381    34.9120     6.5006    -0.0002     0.0767 0.0000e+00
   1750.000      98.51    -0.7384    34.9119     6.5038     0.0045     0.0760 0.0000e+00
   1751.000      98.51    -0.7383    34.9119     6.5027    -0.0015     0.0828 0.0000e+00
   1752.000      98.51    -0.7386    34.9119     6.5026    -0.0011     0.0880 0.0000e+00
   1753.000      98.51    -0.7386    34.9119     6.4955    -0.0083     0.0775 0.0000e+00
   1754.000      98.51    -0.7386    34.9120     6.4993     0.0080     0.0751 0.0000e+00
   1755.000      98.51    -0.7386    34.9119     6.5003     0.0019     0.0788 0.0000e+00
   1756.000      98.51    -0.7386    34.9120     6.4980    -0.0000     0.0791 0.0000e+00
   1757.000      98.51    -0.7387    34.9119     6.5002    -0.0056     0.0776 0.0000e+00
   1758.000      98.51    -0.7386    34.9120     6.4928    -0.0006     0.0778 0.0000e+00
   1759.000      98.51    -0.7385    34.9120     6.4943    -0.0008     0.0773 0.0000e+00
   1760.000      98.51    -0.7386    34.9120     6.4884    -0.0004     0.0819 0.0000e+00
   1761.000      98.51    -0.7386    34.9119     6.4944    -0.0006     0.0776 0.0000e+00
   1762.000      98.51    -0.7386    34.9119     6.4959     0.0003     0.0774 0.0000e+00
   1763.000      98.51    -0.7390    34.9120     6.4974    -0.0011     0.0761 0.0000e+00
   1764.000      98.51    -0.7395    34.9120     6.4963    -0.0007     0.0779 0.0000e+00
   1765.000      98.51    -0.7397    34.9120     6.4994    -0.0018     0.0725 0.0000e+00
   1766.000      98.51    -0.7400    34.9120     6.4973    -0.0087     0.0730 0.0000e+00
   1767.000      98.51    -0.7401    34.9121     6.5027    -0.0084     0.0751 0.0000e+00
   1768.000      98.51    -0.7402    34.9120     6.5068    -0.0000     0.0751 0.0000e+00
   1769.000      98.51    -0.7404    34.9121     6.4976    -0.0005     0.0767 0.0000e+00
   1770.000      98.51    -0.7403    34.9119     6.4986     0.0012     0.0776 0.0000e+00
   1771.000      98.51    -0.7403    34.9120     6.4994    -0.0005     0.0799 0.0000e+00
   1772.000      98.51    -0.7404    34.9121     6.4915    -0.0007     0.0763 0.0000e+00
   1773.000      98.51    -0.7406    34.9121     6.4919    -0.0002     0.0768 0.0000e+00
   1774.000      98.51    -0.7405    34.9122     6.4941     0.0002     0.0824 0.0000e+00
   1775.000      98.51    -0.7407    34.9122     6.4946    -0.0003     0.0786 0.0000e+00
   1776.000      98.51    -0.7405    34.9118     6.4965    -0.0032     0.0743 0.0000e+00
   1777.000      98.51    -0.7409    34.9121     6.4989    -0.0011     0.0741 0.0000e+00
   1778.000      98.51    -0.7414    34.9120     6.4976    -0.0006     0.0739 0.0000e+00
   1779.000      98.51    -0.7416    34.9120     6.4947    -0.0009     0.0766 0.0000e+00
   1780.000      98.51    -0.7415    34.9121     6.4933    -0.0006     0.0756 0.0000e+00
   1781.000      98.51    -0.7416    34.9121     6.4960     0.0068     0.0771 0.0000e+00
   1782.000      98.51    -0.7419    34.9120     6.4946    -0.0012     0.0739 0.0000e+00
   1783.000      98.51    -0.7419    34.9121     6.4949    -0.0011     0.0774 0.0000e+00
   1784.000      98.51    -0.7417    34.9119     6.4963    -0.0009     0.0780 0.0000e+00
   1785.000      98.51    -0.7418    34.9121     6.4984    -0.0006     0.0775 0.0000e+00
   1786.000      98.51    -0.7418    34.9121     6.4955    -0.0011     0.0771 0.0000e+00
   1787.000      98.51    -0.7419    34.9120     6.4909    -0.0011     0.0751 0.0000e+00
   1788.000      98.51    -0.7422    34.9121     6.4961    -0.0011     0.0792 0.0000e+00
   1789.000      98.51    -0.7427    34.9121     6.4912    -0.0003     0.0762 0.0000e+00
   1790.000      98.51    -0.7428    34.9121     6.4907    -0.0008     0.0752 0.0000e+00
   1791.000      98.51    -0.7426    34.9120     6.4954     0.0007     0.0764 0.0000e+00
   1792.000      98.51    -0.7425    34.9119     6.4986    -0.0057     0.0732 0.0000e+00
   1793.000      98.51    -0.7426    34.9121     6.4914    -0.0011     0.0751 0.0000e+00
   1794.000      98.51    -0.7427    34.9121     6.4953    -0.0011     0.0800 0.0000e+00
   1795.000      98.51    -0.7429    34.9122     6.4932    -0.0001     0.0757 0.0000e+00
   1796.000      98.51    -0.7431    34.9122     6.4903     0.0019     0.0751 0.0000e+00
   1797.000      98.51    -0.7432    34.9121     6.4892     0.0078     0.0754 0.0000e+00
   1798.000      98.51    -0.7431    34.9120     6.4914     0.0013     0.0774 0.0000e+00
   1799.000      98.51    -0.7439    34.9120     6.4909    -0.0009     0.0752 0.0000e+00
   1800.000      98.51    -0.7443    34.9120     6.4963     0.0019     0.0768 0.0000e+00
   1801.000      98.51    -0.7444    34.9121     6.4937     0.0039     0.0738 0.0000e+00
   1802.000      98.51    -0.7443    34.9121     6.4973    -0.0011     0.0740 0.0000e+00
   1803.000      98.51    -0.7444    34.9120     6.4922    -0.0011     0.0778 0.0000e+00
   1804.000      98.51    -0.7446    34.9121     6.4882    -0.0011     0.0800 0.0000e+00
   1805.000      98.51    -0.7446    34.9120     6.4882    -0.0010     0.0770 0.0000e+00
   1806.000      98.51    -0.7445    34.9119     6.4899     0.0033     0.0800 0.0000e+00
   1807.000      98.51    -0.7449    34.9121     6.4944    -0.0049     0.0780 0.0000e+00
   1808.000      98.51    -0.7449    34.9121     6.4931    -0.0083     0.0796 0.0000e+00
   1809.000      98.51    -0.7449    34.9121     6.4940     0.0020     0.0783 0.0000e+00
   1810.000      98.51    -0.7449    34.9122     6.4913    -0.0015     0.0775 0.0000e+00
   1811.000      98.51    -0.7448    34.9121     6.4895    -0.0023     0.0773 0.0000e+00
   1812.000      98.51    -0.7449    34.9120     6.4876     0.0001     0.0761 0.0000e+00
   1813.000      98.51    -0.7449    34.9121     6.4902    -0.0005     0.0775 0.0000e+00
   1814.000      98.51    -0.7449    34.9120     6.4919    -0.0071     0.0775 0.0000e+00
   1815.000      98.51    -0.7452    34.9122     6.4853    -0.0076     0.0775 0.0000e+00
   1816.000      98.51    -0.7452    34.9121     6.4909    -0.0009     0.0775 0.0000e+00
   1817.000      98.51    -0.7455    34.9122     6.4855    -0.0008     0.0790 0.0000e+00
   1818.000      98.51    -0.7455    34.9120     6.4883    -0.0034     0.0799 0.0000e+00
   1819.000      98.51    -0.7454    34.9120     6.4941     0.0046     0.0771 0.0000e+00
   1820.000      98.51    -0.7457    34.9122     6.4847     0.0057     0.0814 0.0000e+00
   1821.000      98.51    -0.7460    34.9122     6.4952     0.0024     0.0775 0.0000e+00
   1822.000      98.51    -0.7460    34.9121     6.4857    -0.0004     0.0761 0.0000e+00
   1823.000      98.51    -0.7464    34.9122     6.4877    -0.0026     0.0759 0.0000e+00
   1824.000      98.51    -0.7462    34.9121     6.4871     0.0004     0.0769 0.0000e+00
   1825.000      98.51    -0.7462    34.9119     6.4901    -0.0010     0.0743 0.0000e+00
   1826.000      98.51    -0.7464    34.9121     6.4924    -0.0008     0.0732 0.0000e+00
   1827.000      98.51    -0.7465    34.9121     6.4920    -0.0007     0.0759 0.0000e+00
   1828.000      98.51    -0.7466    34.9121     6.4878    -0.0007     0.0766 0.0000e+00
   1829.000      98.51    -0.7466    34.9123     6.4865    -0.0002     0.0752 0.0000e+00
   1830.000      98.51    -0.7469    34.9122     6.4900    -0.0011     0.0768 0.0000e+00
   1831.000      98.51    -0.7467    34.9121     6.4866    -0.0020     0.0779 0.0000e+00
   1832.000      98.51    -0.7467    34.9122     6.4841    -0.0027     0.0775 0.0000e+00
   1833.000      98.51    -0.7471    34.9122     6.4890    -0.0081     0.0775 0.0000e+00
   1834.000      98.51    -0.7476    34.9122     6.4884    -0.0008     0.0822 0.0000e+00
   1835.000      98.51    -0.7481    34.9124     6.4877     0.0005     0.0797 0.0000e+00
   1836.000      98.51    -0.7483    34.9122     6.4828    -0.0008     0.0767 0.0000e+00
   1837.000      98.51    -0.7481    34.9121     6.4860     0.0033     0.0758 0.0000e+00
   1838.000      98.51    -0.7484    34.9121     6.4932     0.0000     0.0789 0.0000e+00
   1839.000      98.51    -0.7488    34.9122     6.4889    -0.0002     0.0751 0.0000e+00
   1840.000      98.51    -0.7487    34.9121     6.4900    -0.0015     0.0755 0.0000e+00
   1841.000      98.51    -0.7487    34.9123     6.4862    -0.0002     0.0771 0.0000e+00
   1842.000      98.51    -0.7487    34.9122     6.4786    -0.0014     0.0752 0.0000e+00
   1843.000      98.51    -0.7493    34.9122     6.4785    -0.0060     0.0751 0.0000e+00
   1844.000      98.51    -0.7493    34.9121     6.4803    -0.0010     0.0773 0.0000e+00
   1845.000      98.51    -0.7495    34.9121     6.4879    -0.0005     0.0768 0.0000e+00
   1846.000      98.51    -0.7495    34.9122     6.4866    -0.0007     0.0775 0.0000e+00
   1847.000      98.51    -0.7495    34.9121     6.4809    -0.0006     0.0740 0.0000e+00
   1848.000      98.51    -0.7495    34.9122     6.4854    -0.0005     0.0802 0.0000e+00
   1849.000      98.51    -0.7496    34.9122     6.4854    -0.0052     0.0753 0.0000e+00
   1850.000      98.51    -0.7495    34.9121     6.4821    -0.0006     0.0787 0.0000e+00
   1851.000      98.51    -0.7499    34.9122     6.4776    -0.0030     0.0782 0.0000e+00
   1852.000      98.51    -0.7500    34.9122     6.4772    -0.0062     0.0836 0.0000e+00
   1853.000      98.51    -0.7502    34.9123     6.4786    -0.0015     0.0797 0.0000e+00
   1854.000      98.51    -0.7503    34.9122     6.4829    -0.0063     0.0753 0.0000e+00
   1855.000      98.51    -0.7503    34.9121     6.4807     0.0042     0.0767 0.0000e+00
   1856.000      98.51    -0.7505    34.9122     6.4844    -0.0008     0.0775 0.0000e+00
   1857.000      98.51    -0.7504    34.9123     6.4876    -0.0007     0.0752 0.0000e+00
   1858.000      98.51    -0.7504    34.9123     6.4778    -0.0007     0.0765 0.0000e+00
   1859.000      98.51    -0.7504    34.9122     6.4765    -0.0007     0.0803 0.0000e+00
   1860.000      98.51    -0.7504    34.9123     6.4802    -0.0025     0.0897 0.0000e+00
   1861.000      98.51    -0.7502    34.9121     6.4827    -0.0157     0.0732 0.0000e+00
   1862.000      98.51    -0.7503    34.9123     6.4832    -0.0009     0.0825 0.0000e+00
   1863.000      98.51    -0.7505    34.9122     6.4787    -0.0011     0.0769 0.0000e+00
   1864.000      98.51    -0.7508    34.9122     6.4747    -0.0011     0.0760 0.0000e+00
   1865.000      98.51    -0.7507    34.9122     6.4770    -0.0011     0.0810 0.0000e+00
   1866.000      98.51    -0.7508    34.9122     6.4831    -0.0011     0.0790 0.0000e+00
   1867.000      98.51    -0.7515    34.9122     6.4786    -0.0005     0.0760 0.0000e+00
   1868.000      98.51    -0.7516    34.9123     6.4808    -0.0089     0.0769 0.0000e+00
   1869.000      98.51    -0.7516    34.9122     6.4803    -0.0091     0.0761 0.0000e+00
   1870.000      98.51    -0.7515    34.9123     6.4827     0.0003     0.0775 0.0000e+00
   1871.000      98.51    -0.7515    34.9123     6.4814    -0.0001     0.0775 0.0000e+00
   1872.000      98.51    -0.7516    34.9123     6.4845    -0.0039     0.0766 0.0000e+00
   1873.000      98.51    -0.7518    34.9122     6.4786    -0.0082     0.0752 0.0000e+00
   1874.000      98.51    -0.7517    34.9122     6.4791     0.0069     0.0769 0.0000e+00
   1875.000      98.51    -0.7521    34.9123     6.4782    -0.0018     0.0781 0.0000e+00
   1876.000      98.51    -0.7524    34.9123     6.4778    -0.0009     0.0772 0.0000e+00
   1877.000      98.51    -0.7525    34.9122     6.4753     0.0002     0.0751 0.0000e+00
   1878.000      98.51    -0.7526    34.9123     6.4752     0.0013     0.0751 0.0000e+00
   1879.000      98.51    -0.7526    34.9123     6.4792     0.0074     0.0755 0.0000e+00
   1880.000      98.51    -0.7526    34.9122     6.4824    -0.0006     0.0774 0.0000e+00
   1881.000      98.51    -0.7527    34.9121     6.4824    -0.0035     0.0744 0.0000e+00
   1882.000      98.51    -0.7528    34.9122     6.4815    -0.0007     0.0778 0.0000e+00
   1883.000      98.51    -0.7527    34.9122     6.4797    -0.0008     0.0767 0.0000e+00
   1884.000      98.51    -0.7529    34.9122     6.4745    -0.0011     0.0745 0.0000e+00
   1885.000      98.51    -0.7531    34.9123     6.4758    -0.0004     0.0782 0.0000e+00
   1886.000      98.51    -0.7531    34.9123     6.4730    -0.0011     0.0784 0.0000e+00
   1887.000      98.51    -0.7529    34.9122     6.4770    -0.0034     0.0796 0.0000e+00
   1888.000      98.51    -0.7531    34.9122     6.4834     0.0050     0.0774 0.0000e+00
   1889.000      98.51    -0.7532    34.9122     6.4755     0.0010     0.0775 0.0000e+00
   1890.000      98.51    -0.7532    34.9123     6.4737     0.0079     0.0729 0.0000e+00
   1891.000      98.51    -0.7537    34.9123     6.4770    -0.0011     0.0775 0.0000e+00
   1892.000      98.51    -0.7540    34.9124     6.4820    -0.0008     0.0775 0.0000e+00
   1893.000      98.51    -0.7542    34.9123     6.4762    -0.0007     0.0779 0.0000e+00
   1894.000      98.51    -0.7539    34.9122     6.4740    -0.0009     0.0774 0.0000e+00
   1895.000      98.51    -0.7541    34.9123     6.4796    -0.0008     0.0774 0.0000e+00
   1896.000      98.51    -0.7542    34.9124     6.4824    -0.0011     0.0801 0.0000e+00
   1897.000      98.51    -0.7540    34.9124     6.4807    -0.0007     0.0800 0.0000e+00
   1898.000      98.51    -0.7542    34.9124     6.4697    -0.0007     0.0796 0.0000e+00
   1899.000      98.51    -0.7543    34.9124     6.4665    -0.0011     0.0776 0.0000e+00
   1900.000      98.51    -0.7543    34.9123     6.4734    -0.0007     0.0789 0.0000e+00
   1901.000      98.51    -0.7542    34.9122     6.4788    -0.0002     0.0737 0.0000e+00
   1902.000      98.51    -0.7547    34.9124     6.4807    -0.0006     0.0768 0.0000e+00
   1903.000      98.51    -0.7555    34.9125     6.4774    -0.0011     0.0801 0.0000e+00
   1904.000      98.51    -0.7553    34.9124     6.4759    -0.0003     0.0800 0.0000e+00
   1905.000      98.51    -0.7553    34.9125     6.4769    -0.0003     0.0775 0.0000e+00
   1906.000      98.51    -0.7556    34.9125     6.4726    -0.0011     0.0792 0.0000e+00
   1907.000      98.51    -0.7555    34.9124     6.4745     0.0025     0.0792 0.0000e+00
   1908.000      98.51    -0.7557    34.9124     6.4740    -0.0005     0.0794 0.0000e+00
   1909.000      98.51    -0.7558    34.9123     6.4753     0.0050     0.0802 0.0000e+00
   1910.000      98.51    -0.7558    34.9124     6.4751     0.0024     0.0785 0.0000e+00
   1911.000      98.51    -0.7558    34.9124     6.4766    -0.0001     0.0793 0.0000e+00
   1912.000      98.51    -0.7559    34.9125     6.4760    -0.0004     0.0800 0.0000e+00
   1913.000      98.51    -0.7560    34.9124     6.4688    -0.0008     0.0793 0.0000e+00
   1914.000      98.51    -0.7559    34.9124     6.4719    -0.0004     0.0778 0.0000e+00
   1915.000      98.51    -0.7559    34.9124     6.4743     0.0062     0.0775 0.0000e+00
   1916.000      98.51    -0.7564    34.9124     6.4770    -0.0004     0.0817 0.0000e+00
   1917.000      98.51    -0.7567    34.9125     6.4721    -0.0007     0.0815 0.0000e+00
   1918.000      98.51    -0.7567    34.9126     6.4678    -0.0007     0.0769 0.0000e+00
   1919.000      98.51    -0.7566    34.9124     6.4686    -0.0011     0.0752 0.0000e+00
   1920.000      98.51    -0.7568    34.9125     6.4782    -0.0007     0.0774 0.0000e+00
   1921.000      98.51    -0.7570    34.9123     6.4719    -0.0035     0.0775 0.0000e+00
   1922.000      98.51    -0.7572    34.9124     6.4719     0.0088     0.0775 0.0000e+00
   1923.000      98.51    -0.7571    34.9125     6.4722     0.0046     0.0775 0.0000e+00
   1924.000      98.51    -0.7573    34.9124     6.4727    -0.0012     0.0775 0.0000e+00
   1925.000      98.51    -0.7576    34.9125     6.4698    -0.0000     0.0775 0.0000e+00
   1926.000      98.51    -0.7576    34.9124     6.4757    -0.0009     0.0775 0.0000e+00
   1927.000      98.51    -0.7576    34.9124     6.4697    -0.0003     0.0786 0.0000e+00
   1928.000      98.51    -0.7575    34.9123     6.4731    -0.0004     0.0762 0.0000e+00
   1929.000      98.51    -0.7578    34.9124     6.4729     0.0001     0.0757 0.0000e+00
   1930.000      98.51    -0.7579    34.9124     6.4673    -0.0001     0.0763 0.0000e+00
   1931.000      98.51    -0.7579    34.9125     6.4675    -0.0005     0.0778 0.0000e+00
   1932.000      98.50    -0.7579    34.9126     6.4659    -0.0011     0.0792 0.0000e+00
   1933.000      98.50    -0.7578    34.9125     6.4703    -0.0011     0.0775 0.0000e+00
   1934.000      98.51    -0.7579    34.9125     6.4681    -0.0008     0.0753 0.0000e+00
   1935.000      98.51    -0.7577    34.9124     6.4716     0.0016     0.0794 0.0000e+00
   1936.000      98.51    -0.7576    34.9125     6.4716    -0.0001     0.0811 0.0000e+00
   1937.000      98.51    -0.7579    34.9127     6.4705    -0.0012     0.0825 0.0000e+00
   1938.000      98.51    -0.7577    34.9125     6.4668    -0.0006     0.0808 0.0000e+00
   1939.000      98.50    -0.7579    34.9126     6.4712    -0.0011     0.0803 0.0000e+00
   1940.000      98.50    -0.7580    34.9125     6.4700    -0.0008     0.0822 0.0000e+00
   1941.000      98.51    -0.7575    34.9124     6.4704     0.0000     0.0779 0.0000e+00
   1942.000      98.51    -0.7575    34.9125     6.4654    -0.0038     0.0815 0.0000e+00
   1943.000      98.51    -0.7579    34.9126     6.4707    -0.0012     0.0812 0.0000e+00
   1944.000      98.51    -0.7582    34.9126     6.4699    -0.0011     0.0755 0.0000e+00
   1945.000      98.51    -0.7584    34.9127     6.4663    -0.0006     0.0751 0.0000e+00
   1946.000      98.51    -0.7584    34.9126     6.4611    -0.0011     0.0751 0.0000e+00
   1947.000      98.50    -0.7584    34.9126     6.4665    -0.0011     0.0781 0.0000e+00
   1948.000      98.51    -0.7579    34.9125     6.4664     0.0038     0.0784 0.0000e+00
   1949.000      98.51    -0.7579    34.9125     6.4646    -0.0010     0.0765 0.0000e+00
   1950.000      98.51    -0.7583    34.9127     6.4666     0.0001     0.0784 0.0000e+00
   1951.000      98.51    -0.7582    34.9126     6.4729    -0.0006     0.0800 0.0000e+00
   1952.000      98.51    -0.7582    34.9126     6.4665    -0.0011     0.0779 0.0000e+00
   1953.000      98.50    -0.7581    34.9126     6.4642    -0.0011     0.0793 0.0000e+00
   1954.000      98.51    -0.7582    34.9125     6.4653     0.0022     0.0809 0.0000e+00
   1955.000      98.50    -0.7578    34.9124     6.4708     0.0004     0.0807 0.0000e+00
   1956.000      98.51    -0.7582    34.9125     6.4679    -0.0027     0.0827 0.0000e+00
   1957.000      98.50    -0.7583    34.9126     6.4674    -0.0067     0.0779 0.0000e+00
   1958.000      98.51    -0.7584    34.9126     6.4674    -0.0013     0.0783 0.0000e+00
   1959.000      98.50    -0.7582    34.9124     6.4656    -0.0008     0.0767 0.0000e+00
   1960.000      98.50    -0.7584    34.9125     6.4674    -0.0002     0.0775 0.0000e+00
   1961.000      98.51    -0.7586    34.9127     6.4618    -0.0007     0.0763 0.0000e+00
   1962.000      98.50    -0.7587    34.9127     6.4638    -0.0011     0.0753 0.0000e+00
   1963.000      98.50    -0.7588    34.9126     6.4688    -0.0008     0.0775 0.0000e+00
   1964.000      98.51    -0.7585    34.9125     6.4697    -0.0009     0.0773 0.0000e+00
   1965.000      98.51    -0.7586    34.9126     6.4667    -0.0004     0.0786 0.0000e+00
   1966.000      98.51    -0.7589    34.9127     6.4687    -0.0002     0.0775 0.0000e+00
   1967.000      98.51    -0.7590    34.9126     6.4671    -0.0006     0.0775 0.0000e+00
   1968.000      98.50    -0.7591    34.9126     6.4640    -0.0006     0.0775 0.0000e+00
   1969.000      98.51    -0.7594    34.9125     6.4541    -0.0003     0.0776 0.0000e+00
   1970.000      98.50    -0.7590    34.9125     6.4629     0.0015     0.0798 0.0000e+00
   1971.000      98.51    -0.7591    34.9125     6.4634    -0.0013     0.0779 0.0000e+00
   1972.000      98.50    -0.7599    34.9127     6.4629    -0.0004     0.0804 0.0000e+00
   1973.000      98.50    -0.7602    34.9127     6.4624    -0.0011     0.0824 0.0000e+00
   1974.000      98.51    -0.7602    34.9126     6.4676    -0.0008     0.0752 0.0000e+00
   1975.000      98.50    -0.7603    34.9125     6.4649    -0.0006     0.0777 0.0000e+00
   1976.000      98.50    -0.7602    34.9125     6.4605    -0.0005     0.0785 0.0000e+00
   1977.000      98.50    -0.7602    34.9125     6.4620    -0.0003     0.0798 0.0000e+00
   1978.000      98.50    -0.7601    34.9125     6.4685    -0.0011     0.0752 0.0000e+00
   1979.000      98.50    -0.7601    34.9126     6.4699    -0.0007     0.0758 0.0000e+00
   1980.000      98.51    -0.7601    34.9125     6.4673    -0.0007     0.0801 0.0000e+00
   1981.000      98.50    -0.7602    34.9126     6.4630    -0.0004     0.0800 0.0000e+00
   1982.000      98.50    -0.7601    34.9125     6.4638    -0.0006     0.0791 0.0000e+00
   1983.000      98.50    -0.7601    34.9126     6.4665    -0.0003     0.0779 0.0000e+00
   1984.000      98.50    -0.7602    34.9126     6.4659    -0.0004     0.0767 0.0000e+00
   1985.000      98.50    -0.7607    34.9126     6.4660    -0.0004     0.0798 0.0000e+00
   1986.000      98.50    -0.7606    34.9126     6.4651     0.0029     0.0766 0.0000e+00
   1987.000      98.51    -0.7606    34.9125     6.4608    -0.0072     0.0750 0.0000e+00
   1988.000      98.50    -0.7607    34.9126     6.4648    -0.0022     0.0751 0.0000e+00
   1989.000      98.50    -0.7608    34.9126     6.4587    -0.0007     0.0751 0.0000e+00
   1990.000      98.51    -0.7608    34.9126     6.4540    -0.0007     0.0751 0.0000e+00
   1991.000      98.50    -0.7606    34.9125     6.4628     0.0014     0.0802 0.0000e+00
   1992.000      98.51    -0.7605    34.9125     6.4684     0.0083     0.0774 0.0000e+00
   1993.000      98.50    -0.7608    34.9124     6.4607     0.0089     0.0751 0.0000e+00
   1994.000      98.51    -0.7610    34.9127     6.4607    -0.0031     0.0784 0.0000e+00
   1995.000      98.51    -0.7611    34.9127     6.4608    -0.0082     0.0798 0.0000e+00
   1996.000      98.51    -0.7611    34.9126     6.4608    -0.0006     0.0776 0.0000e+00
   1997.000      98.50    -0.7607    34.9125     6.4616    -0.0000     0.0775 0.0000e+00
   1998.000      98.51    -0.7607    34.9125     6.4607     0.0020     0.0795 0.0000e+00
   1999.000      98.50    -0.7610    34.9125     6.4625    -0.0045     0.0824 0.0000e+00
   2000.000      98.51    -0.7610    34.9126     6.4570    -0.0008     0.0797 0.0000e+00
   2001.000      98.50    -0.7610    34.9126     6.4588    -0.0008     0.0762 0.0000e+00
   2002.000      98.50    -0.7609    34.9124     6.4653    -0.0008     0.0761 0.0000e+00
   2003.000      98.50    -0.7610    34.9125     6.4601     0.0004     0.0782 0.0000e+00
   2004.000      98.50    -0.7613    34.9125     6.4613    -0.0004     0.0800 0.0000e+00
   2005.000      98.50    -0.7617    34.9125     6.4633    -0.0005     0.0783 0.0000e+00
   2006.000      98.50    -0.7617    34.9125     6.4632     0.0060     0.0808 0.0000e+00
   2007.000      98.50    -0.7618    34.9125     6.4640    -0.0036     0.0763 0.0000e+00
   2008.000      98.51    -0.7618    34.9125     6.4595    -0.0066     0.0757 0.0000e+00
   2009.000      98.50    -0.7617    34.9127     6.4592    -0.0010     0.0775 0.0000e+00
   2010.000      98.50    -0.7618    34.9125     6.4584     0.0080     0.0777 0.0000e+00
   2011.000      98.50    -0.7617    34.9124     6.4570    -0.0043     0.0808 0.0000e+00
   2012.000      98.51    -0.7620    34.9125     6.4603     0.0101     0.0760 0.0000e+00
   2013.000      98.51    -0.7620    34.9125     6.4575     0.0047     0.0762 0.0000e+00
   2014.000      98.50    -0.7619    34.9125     6.4593    -0.0010     0.0751 0.0000e+00
   2015.000      98.50    -0.7618    34.9126     6.4627    -0.0008     0.0751 0.0000e+00
   2016.000      98.51    -0.7619    34.9126     6.4573     0.0003     0.0751 0.0000e+00
   2017.000      98.50    -0.7619    34.9127     6.4598    -0.0007     0.0797 0.0000e+00
   2018.000      98.50    -0.7619    34.9126     6.4585    -0.0005     0.0802 0.0000e+00
   2019.000      98.50    -0.7617    34.9124     6.4578    -0.0006     0.0755 0.0000e+00
   2020.000      98.50    -0.7617    34.9126     6.4613    -0.0005     0.0795 0.0000e+00
   2021.000      98.50    -0.7616    34.9125     6.4594     0.0002     0.0778 0.0000e+00
   2022.000      98.50    -0.7616    34.9126     6.4569     0.0066     0.0797 0.0000e+00
   2023.000      98.50    -0.7615    34.9124     6.4557     0.0023     0.0773 0.0000e+00
   2024.000      98.50    -0.7617    34.9126     6.4540    -0.0008     0.0754 0.0000e+00
   2025.000      98.50    -0.7616    34.9127     6.4608     0.0054     0.0767 0.0000e+00
   2026.000      98.50    -0.7618    34.9126     6.4562     0.0058     0.0775 0.0000e+00
   2027.000      98.50    -0.7621    34.9126     6.4557    -0.0007     0.0775 0.0000e+00
   2028.000      98.50    -0.7617    34.9126     6.4604    -0.0007     0.0775 0.0000e+00
   2029.000      98.50    -0.7618    34.9126     6.4553    -0.0071     0.0814 0.0000e+00
   2030.000      98.50    -0.7618    34.9126     6.4561    -0.0035     0.0810 0.0000e+00
   2031.000      98.50    -0.7619    34.9126     6.4525     0.0083     0.0776 0.0000e+00
   2032.000      98.50    -0.7620    34.9125     6.4567    -0.0003     0.0770 0.0000e+00
   2033.000      98.51    -0.7621    34.9125     6.4655    -0.0000     0.0793 0.0000e+00
   2034.000      98.50    -0.7622    34.9126     6.4595    -0.0011     0.0782 0.0000e+00
   2035.000      98.50    -0.7622    34.9126     6.4550    -0.0008     0.0794 0.0000e+00
   2036.000      98.50    -0.7622    34.9126     6.4547    -0.0009     0.0775 0.0000e+00
   2037.000      98.50    -0.7620    34.9125     6.4551    -0.0009     0.0783 0.0000e+00
   2038.000      98.50    -0.7625    34.9126     6.4549     0.0022     0.0756 0.0000e+00
   2039.000      98.50    -0.7628    34.9126     6.4623     0.0068     0.0781 0.0000e+00
   2040.000      98.50    -0.7629    34.9126     6.4571    -0.0010     0.0801 0.0000e+00
   2041.000      98.50    -0.7629    34.9127     6.4544     0.0069     0.0800 0.0000e+00
   2042.000      98.50    -0.7629    34.9126     6.4541    -0.0000     0.0788 0.0000e+00
   2043.000      98.50    -0.7626    34.9125     6.4578    -0.0024     0.0783 0.0000e+00
   2044.000      98.50    -0.7628    34.9126     6.4569    -0.0007     0.0800 0.0000e+00
   2045.000      98.51    -0.7630    34.9126     6.4538     0.0002     0.0800 0.0000e+00
   2046.000      98.51    -0.7632    34.9126     6.4480    -0.0011     0.0783 0.0000e+00
   2047.000      98.50    -0.7633    34.9126     6.4484    -0.0004     0.0792 0.0000e+00
   2048.000      98.50    -0.7632    34.9126     6.4545    -0.0009     0.0813 0.0000e+00
   2049.000      98.50    -0.7633    34.9125     6.4564    -0.0028     0.0792 0.0000e+00
   2050.000      98.50    -0.7634    34.9126     6.4575    -0.0080     0.0768 0.0000e+00
   2051.000      98.50    -0.7635    34.9127     6.4586    -0.0077     0.0752 0.0000e+00
   2052.000      98.50    -0.7636    34.9127     6.4576    -0.0003     0.0803 0.0000e+00
   2053.000      98.50    -0.7635    34.9125     6.4580    -0.0029     0.0795 0.0000e+00
   2054.000      98.50    -0.7634    34.9125     6.4541    -0.0008     0.0761 0.0000e+00
   2055.000      98.50    -0.7635    34.9126     6.4563    -0.0008     0.0764 0.0000e+00
   2056.000      98.50    -0.7638    34.9127     6.4570    -0.0008     0.0760 0.0000e+00
   2057.000      98.50    -0.7640    34.9127     6.4530     0.0049     0.0775 0.0000e+00
   2058.000      98.51    -0.7639    34.9126     6.4468    -0.0004     0.0761 0.0000e+00
   2059.000      98.50    -0.7639    34.9126     6.4473    -0.0008     0.0787 0.0000e+00
   2060.000      98.50    -0.7639    34.9126     6.4501    -0.0006     0.0762 0.0000e+00
   2061.000      98.50    -0.7638    34.9126     6.4564    -0.0003     0.0785 0.0000e+00
   2062.000      98.50    -0.7639    34.9127     6.4536    -0.0015     0.0801 0.0000e+00
   2063.000      98.50    -0.7640    34.9126     6.4550    -0.0007     0.0781 0.0000e+00
   2064.000      98.50    -0.7641    34.9125     6.4508    -0.0003     0.0800 0.0000e+00
   2065.000      98.50    -0.7642    34.9127     6.4482    -0.0007     0.0823 0.0000e+00
   2066.000      98.50    -0.7643    34.9126     6.4468    -0.0006     0.0806 0.0000e+00
   2067.000      98.50    -0.7639    34.9126     6.4582     0.0052     0.0761 0.0000e+00
   2068.000      98.50    -0.7641    34.9127     6.4552    -0.0007     0.0799 0.0000e+00
   2069.000      98.50    -0.7642    34.9127     6.4490    -0.0011     0.0789 0.0000e+00
   2070.000      98.50    -0.7642    34.9126     6.4480    -0.0006     0.0774 0.0000e+00
   2071.000      98.50    -0.7643    34.9127     6.4553    -0.0011     0.0796 0.0000e+00
   2072.000      98.50    -0.7644    34.9125     6.4557    -0.0011     0.0800 0.0000e+00
   2073.000      98.50    -0.7645    34.9126     6.4529    -0.0008     0.0800 0.0000e+00
   2074.000      98.50    -0.7641    34.9126     6.4543     0.0008     0.0770 0.0000e+00
   2075.000      98.50    -0.7643    34.9126     6.4533     0.0038     0.0764 0.0000e+00
   2076.000      98.50    -0.7645    34.9127     6.4536    -0.0030     0.0780 0.0000e+00
   2077.000      98.50    -0.7646    34.9127     6.4564    -0.0079     0.0800 0.0000e+00
   2078.000      98.50    -0.7646    34.9126     6.4511     0.0053     0.0800 0.0000e+00
   2079.000      98.50    -0.7647    34.9127     6.4440     0.0058     0.0808 0.0000e+00
   2080.000      98.50    -0.7649    34.9126     6.4535     0.0003     0.0820 0.0000e+00
   2081.000      98.50    -0.7643    34.9126     6.4537     0.0014     0.0777 0.0000e+00
   2082.000      98.50    -0.7647    34.9126     6.4508    -0.0004     0.0825 0.0000e+00
   2083.000      98.50    -0.7649    34.9127     6.4508    -0.0003     0.0798 0.0000e+00
   2084.000      98.50    -0.7650    34.9126     6.4552    -0.0002     0.0785 0.0000e+00
   2085.000      98.50    -0.7650    34.9127     6.4533    -0.0002     0.0775 0.0000e+00
   2086.000      98.50    -0.7651    34.9126     6.4436    -0.0007     0.0775 0.0000e+00
   2087.000      98.50    -0.7650    34.9126     6.4490     0.0014     0.0802 0.0000e+00
   2088.000      98.50    -0.7649    34.9126     6.4546    -0.0007     0.0790 0.0000e+00
   2089.000      98.50    -0.7653    34.9127     6.4521     0.0031     0.0775 0.0000e+00
   2090.000      98.50    -0.7653    34.9126     6.4450     0.0063     0.0782 0.0000e+00
   2091.000      98.50    -0.7653    34.9127     6.4507     0.0007     0.0790 0.0000e+00
   2092.000      98.50    -0.7652    34.9126     6.4477     0.0089     0.0730 0.0000e+00
   2093.000      98.50    -0.7652    34.9126     6.4511    -0.0009     0.0756 0.0000e+00
   2094.000      98.50    -0.7651    34.9125     6.4489    -0.0006     0.0794 0.0000e+00
   2095.000      98.50    -0.7653    34.9127     6.4467    -0.0007     0.0781 0.0000e+00
   2096.000      98.50    -0.7652    34.9126     6.4442    -0.0005     0.0751 0.0000e+00
   2097.000      98.49    -0.7652    34.9126     6.4506    -0.0075     0.0797 0.0000e+00
   2098.000      98.50    -0.7653    34.9126     6.4538     0.0191     0.0760 0.0000e+00
   2099.000      98.50    -0.7653    34.9126     6.4506     0.0036     0.0771 0.0000e+00
   2100.000      98.50    -0.7652    34.9126     6.4496     0.0022     0.0788 0.0000e+00
   2101.000      98.50    -0.7651    34.9126     6.4526     0.0026     0.0792 0.0000e+00
   2102.000      98.50    -0.7651    34.9126     6.4429    -0.0006     0.0860 0.0000e+00
   2103.000      98.50    -0.7652    34.9126     6.4514     0.0009     0.0825 0.0000e+00
   2104.000      98.50    -0.7653    34.9126     6.4486     0.0036     0.0801 0.0000e+00
   2105.000      98.50    -0.7652    34.9126     6.4488    -0.0011     0.0771 0.0000e+00
   2106.000      98.50    -0.7652    34.9126     6.4507    -0.0005     0.0751 0.0000e+00
   2107.000      98.50    -0.7653    34.9126     6.4493    -0.0009     0.0771 0.0000e+00
   2108.000      98.50    -0.7654    34.9126     6.4488    -0.0075     0.0800 0.0000e+00
   2109.000      98.50    -0.7656    34.9127     6.4493    -0.0074     0.0816 0.0000e+00
   2110.000      98.50    -0.7655    34.9126     6.4496     0.0035     0.0765 0.0000e+00
   2111.000      98.50    -0.7657    34.9125     6.4467     0.0016     0.0797 0.0000e+00
   2112.000      98.50    -0.7658    34.9127     6.4456     0.0060     0.0775 0.0000e+00
   2113.000      98.50    -0.7658    34.9127     6.4475    -0.0001     0.0784 0.0000e+00
   2114.000      98.50    -0.7658    34.9126     6.4427    -0.0006     0.0776 0.0000e+00
   2115.000      98.50    -0.7659    34.9127     6.4499     0.0050     0.0765 0.0000e+00
   2116.000      98.50    -0.7659    34.9127     6.4495     0.0034     0.0760 0.0000e+00
   2117.000      98.50    -0.7659    34.9126     6.4490     0.0000     0.0771 0.0000e+00
   2118.000      98.50    -0.7658    34.9126     6.4529    -0.0043     0.0775 0.0000e+00
   2119.000      98.50    -0.7658    34.9128     6.4472    -0.0058     0.0784 0.0000e+00
   2120.000      98.50    -0.7660    34.9127     6.4412    -0.0008     0.0800 0.0000e+00
   2121.000      98.50    -0.7660    34.9127     6.4439     0.0096     0.0800 0.0000e+00
   2122.000      98.50    -0.7660    34.9126     6.4444    -0.0007     0.0767 0.0000e+00
   2123.000      98.50    -0.7662    34.9126     6.4451    -0.0005     0.0811 0.0000e+00
   2124.000      98.50    -0.7663    34.9127     6.4423    -0.0043     0.0797 0.0000e+00
   2125.000      98.50    -0.7665    34.9127     6.4451    -0.0018     0.0775 0.0000e+00
   2126.000      98.50    -0.7666    34.9127     6.4434     0.0043     0.0794 0.0000e+00
   2127.000      98.50    -0.7664    34.9126     6.4453    -0.0021     0.0784 0.0000e+00
   2128.000      98.50    -0.7667    34.9126     6.4451     0.0027     0.0789 0.0000e+00
   2129.000      98.50    -0.7666    34.9127     6.4432    -0.0058     0.0775 0.0000e+00
   2130.000      98.50    -0.7666    34.9128     6.4475    -0.0003     0.0750 0.0000e+00
   2131.000      98.50    -0.7665    34.9127     6.4440    -0.0011     0.0770 0.0000e+00
   2132.000      98.50    -0.7664    34.9127     6.4394    -0.0006     0.0770 0.0000e+00
   2133.000      98.50    -0.7665    34.9128     6.4462    -0.0084     0.0751 0.0000e+00
   2134.000      98.50    -0.7666    34.9127     6.4407    -0.0025     0.0769 0.0000e+00
   2135.000      98.50    -0.7662    34.9126     6.4456     0.0027     0.0807 0.0000e+00
   2136.000      98.49    -0.7665    34.9127     6.4454     0.0044     0.0790 0.0000e+00
   2137.000      98.50    -0.7666    34.9127     6.4442     0.0073     0.0775 0.0000e+00
   2138.000      98.50    -0.7668    34.9127     6.4428    -0.0002     0.0775 0.0000e+00
   2139.000      98.50    -0.7668    34.9127     6.4468    -0.0074     0.0821 0.0000e+00
   2140.000      98.50    -0.7670    34.9126     6.4452     0.0032     0.0783 0.0000e+00
   2141.000      98.50    -0.7671    34.9127     6.4451     0.0020     0.0773 0.0000e+00
   2142.000      98.50    -0.7671    34.9126     6.4453     0.0040     0.0783 0.0000e+00
   2143.000      98.50    -0.7671    34.9126     6.4433     0.0101     0.0812 0.0000e+00
   2144.000      98.50    -0.7671    34.9127     6.4442     0.0000     0.0811 0.0000e+00
   2145.000      98.49    -0.7670    34.9127     6.4501    -0.0027     0.0787 0.0000e+00
   2146.000      98.50    -0.7670    34.9128     6.4445    -0.0079     0.0751 0.0000e+00
   2147.000      98.49    -0.7670    34.9127     6.4363    -0.0013     0.0729 0.0000e+00
   2148.000      98.50    -0.7669    34.9126     6.4396    -0.0045     0.0768 0.0000e+00
   2149.000      98.50    -0.7669    34.9126     6.4459     0.0031     0.0817 0.0000e+00
   2150.000      98.49    -0.7668    34.9127     6.4461     0.0056     0.0780 0.0000e+00
   2151.000      98.50    -0.7669    34.9126     6.4360    -0.0006     0.0778 0.0000e+00
   2152.000      98.50    -0.7668    34.9126     6.4423    -0.0005     0.0787 0.0000e+00
   2153.000      98.50    -0.7670    34.9127     6.4443    -0.0006     0.0843 0.0000e+00
   2154.000      98.50    -0.7671    34.9128     6.4405    -0.0003     0.0800 0.0000e+00
   2155.000      98.50    -0.7671    34.9127     6.4370    -0.0011     0.0801 0.0000e+00
   2156.000      98.49    -0.7671    34.9127     6.4350    -0.0080     0.0775 0.0000e+00
   2157.000      98.49    -0.7673    34.9127     6.4386    -0.0017     0.0806 0.0000e+00
   2158.000      98.49    -0.7671    34.9126     6.4414    -0.0037     0.0767 0.0000e+00
   2159.000      98.50    -0.7675    34.9127     6.4425    -0.0007     0.0775 0.0000e+00
   2160.000      98.49    -0.7674    34.9127     6.4440    -0.0011     0.0767 0.0000e+00
   2161.000      98.50    -0.7674    34.9127     6.4398     0.0025     0.0757 0.0000e+00
   2162.000      98.50    -0.7674    34.9126     6.4457     0.0032     0.0788 0.0000e+00
   2163.000      98.50    -0.7675    34.9127     6.4413    -0.0010     0.0786 0.0000e+00
   2164.000      98.49    -0.7676    34.9126     6.4391    -0.0008     0.0775 0.0000e+00
   2165.000      98.49    -0.7675    34.9127     6.4386    -0.0008     0.0769 0.0000e+00
   2166.000      98.50    -0.7676    34.9127     6.4328    -0.0008     0.0767 0.0000e+00
   2167.000      98.50    -0.7676    34.9126     6.4382    -0.0005     0.0786 0.0000e+00
   2168.000      98.49    -0.7676    34.9127     6.4394    -0.0006     0.0791 0.0000e+00
   2169.000      98.49    -0.7676    34.9127     6.4416    -0.0001     0.0787 0.0000e+00
   2170.000      98.50    -0.7675    34.9126     6.4436     0.0000     0.0812 0.0000e+00
   2171.000      98.50    -0.7675    34.9126     6.4396    -0.0013     0.0766 0.0000e+00
   2172.000      98.50    -0.7679    34.9126     6.4395    -0.0050     0.0751 0.0000e+00
   2173.000      98.49    -0.7679    34.9127     6.4390    -0.0005     0.0766 0.0000e+00
   2174.000      98.49    -0.7680    34.9127     6.4399    -0.0011     0.0757 0.0000e+00
   2175.000      98.49    -0.7681    34.9126     6.4406    -0.0007     0.0789 0.0000e+00
   2176.000      98.50    -0.7679    34.9125     6.4423    -0.0003     0.0784 0.0000e+00
   2177.000      98.49    -0.7681    34.9127     6.4369    -0.0004     0.0811 0.0000e+00
   2178.000      98.50    -0.7682    34.9129     6.4380    -0.0005     0.0759 0.0000e+00
   2179.000      98.49    -0.7685    34.9128     6.4378    -0.0007     0.0751 0.0000e+00
   2180.000      98.49    -0.7686    34.9128     6.4391    -0.0008     0.0773 0.0000e+00
   2181.000      98.50    -0.7685    34.9127     6.4394    -0.0015     0.0784 0.0000e+00
   2182.000      98.49    -0.7686    34.9127     6.4384    -0.0062     0.0760 0.0000e+00
   2183.000      98.50    -0.7687    34.9127     6.4351    -0.0002     0.0799 0.0000e+00
   2184.000      98.50    -0.7688    34.9127     6.4374    -0.0005     0.0801 0.0000e+00
   2185.000      98.49    -0.7687    34.9127     6.4346    -0.0011     0.0821 0.0000e+00
   2186.000      98.50    -0.7687    34.9127     6.4386    -0.0008     0.0775 0.0000e+00
   2187.000      98.50    -0.7687    34.9128     6.4292    -0.0011     0.0799 0.0000e+00
   2188.000      98.50    -0.7687    34.9127     6.4310    -0.0011     0.0779 0.0000e+00
   2189.000      98.49    -0.7689    34.9127     6.4331    -0.0021     0.0791 0.0000e+00
   2190.000      98.50    -0.7691    34.9126     6.4339    -0.0038     0.0775 0.0000e+00
   2191.000      98.49    -0.7689    34.9126     6.4389    -0.0009     0.0783 0.0000e+00
   2192.000      98.49    -0.7691    34.9127     6.4437    -0.0011     0.0800 0.0000e+00
   2193.000      98.50    -0.7690    34.9126     6.4436    -0.0046     0.0813 0.0000e+00
   2194.000      98.49    -0.7695    34.9128     6.4356    -0.0085     0.0800 0.0000e+00
   2195.000      98.50    -0.7695    34.9128     6.4292     0.0101     0.0800 0.0000e+00
   2196.000      98.49    -0.7695    34.9127     6.4330     0.0029     0.0784 0.0000e+00
   2197.000      98.49    -0.7694    34.9127     6.4365    -0.0002     0.0776 0.0000e+00
   2198.000      98.49    -0.7693    34.9126     6.4369     0.0041     0.0804 0.0000e+00
   2199.000      98.49    -0.7696    34.9127     6.4395     0.0004     0.0772 0.0000e+00
   2200.000      98.49    -0.7698    34.9127     6.4358    -0.0008     0.0775 0.0000e+00
   2201.000      98.49    -0.7698    34.9128     6.4387    -0.0008     0.0775 0.0000e+00
   2202.000      98.49    -0.7699    34.9127     6.4306    -0.0062     0.0793 0.0000e+00
   2203.000      98.49    -0.7699    34.9126     6.4331    -0.0061     0.0780 0.0000e+00
   2204.000      98.49    -0.7698    34.9126     6.4357     0.0003     0.0805 0.0000e+00
   2205.000      98.50    -0.7700    34.9128     6.4342    -0.0005     0.0759 0.0000e+00
   2206.000      98.49    -0.7700    34.9126     6.4356    -0.0006     0.0808 0.0000e+00
   2207.000      98.49    -0.7701    34.9127     6.4393    -0.0009     0.0774 0.0000e+00
   2208.000      98.49    -0.7701    34.9127     6.4445     0.0002     0.0742 0.0000e+00
   2209.000      98.50    -0.7701    34.9127     6.4306    -0.0011     0.0712 0.0000e+00
   2210.000      98.49    -0.7701    34.9128     6.4329    -0.0011     0.0774 0.0000e+00
   2211.000      98.49    -0.7702    34.9127     6.4361    -0.0063     0.0810 0.0000e+00
   2212.000      98.49    -0.7701    34.9127     6.4327    -0.0041     0.0790 0.0000e+00
   2213.000      98.49    -0.7699    34.9125     6.4370     0.0002     0.0778 0.0000e+00
   2214.000      98.50    -0.7704    34.9127     6.4374     0.0085     0.0751 0.0000e+00
   2215.000      98.49    -0.7704    34.9127     6.4365    -0.0009     0.0752 0.0000e+00
   2216.000      98.49    -0.7705    34.9127     6.4360    -0.0011     0.0776 0.0000e+00
   2217.000      98.49    -0.7704    34.9128     6.4309    -0.0004     0.0775 0.0000e+00
   2218.000      98.49    -0.7704    34.9127     6.4277    -0.0011     0.0795 0.0000e+00
   2219.000      98.49    -0.7705    34.9126     6.4360    -0.0052     0.0791 0.0000e+00
   2220.000      98.49    -0.7704    34.9127     6.4324    -0.0007     0.0784 0.0000e+00
   2221.000      98.49    -0.7705    34.9127     6.4309    -0.0005     0.0788 0.0000e+00
   2222.000      98.49    -0.7702    34.9127     6.4293    -0.0011     0.0763 0.0000e+00
   2223.000      98.50    -0.7704    34.9128     6.4342    -0.0007     0.0750 0.0000e+00
   2224.000      98.49    -0.7704    34.9127     6.4360    -0.0011     0.0761 0.0000e+00
   2225.000      98.49    -0.7703    34.9127     6.4339     0.0013     0.0806 0.0000e+00
   2226.000      98.49    -0.7702    34.9127     6.4331     0.0020     0.0781 0.0000e+00
   2227.000      98.49    -0.7702    34.9128     6.4336    -0.0002     0.0799 0.0000e+00
   2228.000      98.50    -0.7703    34.9128     6.4326    -0.0011     0.0839 0.0000e+00
   2229.000      98.49    -0.7703    34.9127     6.4305    -0.0006     0.0871 0.0000e+00
   2230.000      98.49    -0.7703    34.9127     6.4307    -0.0011     0.0812 0.0000e+00
   2231.000      98.49    -0.7703    34.9128     6.4252    -0.0005     0.0813 0.0000e+00
   2232.000      98.49    -0.7701    34.9126     6.4322    -0.0030     0.0786 0.0000e+00
   2233.000      98.49    -0.7701    34.9126     6.4325    -0.0046     0.0800 0.0000e+00
   2234.000      98.49    -0.7702    34.9128     6.4330    -0.0069     0.0796 0.0000e+00
   2235.000      98.49    -0.7702    34.9127     6.4317     0.0000     0.0763 0.0000e+00
   2236.000      98.49    -0.7701    34.9126     6.4355 -2.538e-07     0.0726 0.0000e+00
   2237.000      98.49    -0.7703    34.9127     6.4332    -0.0007     0.0799 0.0000e+00
   2238.000      98.49    -0.7703    34.9127     6.4241    -0.0007     0.0783 0.0000e+00
   2239.000      98.49    -0.7701    34.9127     6.4324     0.0022     0.0791 0.0000e+00
   2240.000      98.49    -0.7701    34.9127     6.4339    -0.0006     0.0800 0.0000e+00
   2241.000      98.49    -0.7702    34.9128     6.4288    -0.0003     0.0759 0.0000e+00
   2242.000      98.49    -0.7702    34.9128     6.4291    -0.0004     0.0763 0.0000e+00
   2243.000      98.49    -0.7705    34.9127     6.4325    -0.0008     0.0775 0.0000e+00
   2244.000      98.49    -0.7705    34.9127     6.4338    -0.0008     0.0789 0.0000e+00
   2245.000      98.49    -0.7706    34.9127     6.4295     0.0064     0.0758 0.0000e+00
   2246.000      98.49    -0.7706    34.9126     6.4329    -0.0004     0.0787 0.0000e+00
   2247.000      98.50    -0.7706    34.9126     6.4324    -0.0006     0.0779 0.0000e+00
   2248.000      98.49    -0.7707    34.9127     6.4359     0.0051     0.0763 0.0000e+00
   2249.000      98.49    -0.7707    34.9126     6.4299     0.0040     0.0764 0.0000e+00
   2250.000      98.49    -0.7708    34.9127     6.4341     0.0000     0.0751 0.0000e+00
   2251.000      98.49    -0.7706    34.9126     6.4331    -0.0007     0.0788 0.0000e+00
   2252.000      98.49    -0.7708    34.9127     6.4363    -0.0005     0.0757 0.0000e+00
   2253.000      98.50    -0.7707    34.9126     6.4274    -0.0001     0.0751 0.0000e+00
   2254.000      98.49    -0.7708    34.9128     6.4319     0.0054     0.0764 0.0000e+00
   2255.000      98.49    -0.7707    34.9126     6.4322    -0.0005     0.0783 0.0000e+00
   2256.000      98.49    -0.7707    34.9127     6.4254    -0.0064     0.0775 0.0000e+00
   2257.000      98.49    -0.7707    34.9128     6.4327    -0.0004     0.0775 0.0000e+00
   2258.000      98.49    -0.7710    34.9127     6.4331    -0.0004     0.0730 0.0000e+00
   2259.000      98.49    -0.7713    34.9127     6.4251    -0.0008     0.0764 0.0000e+00
   2260.000      98.49    -0.7712    34.9126     6.4318     0.0012     0.0802 0.0000e+00
   2261.000      98.49    -0.7715    34.9126     6.4307     0.0037     0.0737 0.0000e+00
   2262.000      98.49    -0.7714    34.9127     6.4331    -0.0007     0.0797 0.0000e+00
   2263.000      98.49    -0.7714    34.9126     6.4260    -0.0008     0.0823 0.0000e+00
   2264.000      98.49    -0.7713    34.9127     6.4262    -0.0008     0.0783 0.0000e+00
   2265.000      98.49    -0.7713    34.9126     6.4294    -0.0009     0.0764 0.0000e+00
   2266.000      98.49    -0.7712    34.9126     6.4269    -0.0055     0.0766 0.0000e+00
   2267.000      98.49    -0.7713    34.9127     6.4240    -0.0032     0.0809 0.0000e+00
   2268.000      98.49    -0.7713    34.9127     6.4254    -0.0008     0.0802 0.0000e+00
   2269.000      98.49    -0.7711    34.9125     6.4292     0.0049     0.0777 0.0000e+00
   2270.000      98.49    -0.7713    34.9127     6.4294    -0.0035     0.0793 0.0000e+00
   2271.000      98.49    -0.7712    34.9127     6.4232    -0.0060     0.0775 0.0000e+00
   2272.000      98.49    -0.7712    34.9128     6.4290    -0.0005     0.0775 0.0000e+00
   2273.000      98.49    -0.7713    34.9127     6.4294     0.0024     0.0768 0.0000e+00
   2274.000      98.49    -0.7712    34.9126     6.4296     0.0041     0.0782 0.0000e+00
   2275.000      98.49    -0.7715    34.9127     6.4370    -0.0004     0.0800 0.0000e+00
   2276.000      98.49    -0.7716    34.9126     6.4341    -0.0011     0.0856 0.0000e+00
   2277.000      98.49    -0.7717    34.9127     6.4279    -0.0003     0.0818 0.0000e+00
   2278.000      98.49    -0.7716    34.9127     6.4263    -0.0004     0.0789 0.0000e+00
   2279.000      98.49    -0.7715    34.9126     6.4264     0.0036     0.0793 0.0000e+00
   2280.000      98.49    -0.7715    34.9126     6.4215     0.0007     0.0824 0.0000e+00
   2281.000      98.49    -0.7717    34.9127     6.4279     0.0057     0.0813 0.0000e+00
   2282.000      98.49    -0.7717    34.9126     6.4273    -0.0005     0.0780 0.0000e+00
   2283.000      98.49    -0.7717    34.9127     6.4267    -0.0007     0.0775 0.0000e+00
   2284.000      98.49    -0.7716    34.9126     6.4314    -0.0009     0.0781 0.0000e+00
   2285.000      98.49    -0.7716    34.9127     6.4287    -0.0011     0.0813 0.0000e+00
   2286.000      98.49    -0.7717    34.9127     6.4267    -0.0008     0.0774 0.0000e+00
   2287.000      98.49    -0.7718    34.9126     6.4244     0.0002     0.0775 0.0000e+00
   2288.000      98.49    -0.7720    34.9127     6.4212    -0.0007     0.0789 0.0000e+00
   2289.000      98.49    -0.7717    34.9126     6.4295    -0.0001     0.0752 0.0000e+00
   2290.000      98.49    -0.7721    34.9127     6.4229     0.0063     0.0781 0.0000e+00
   2291.000      98.49    -0.7721    34.9127     6.4282    -0.0008     0.0795 0.0000e+00
   2292.000      98.49    -0.7720    34.9127     6.4211    -0.0011     0.0774 0.0000e+00
   2293.000      98.49    -0.7721    34.9127     6.4234    -0.0004     0.0775 0.0000e+00
   2294.000      98.49    -0.7722    34.9128     6.4219    -0.0007     0.0794 0.0000e+00
   2295.000      98.49    -0.7722    34.9127     6.4215    -0.0052     0.0785 0.0000e+00
   2296.000      98.49    -0.7720    34.9126     6.4278    -0.0015     0.0784 0.0000e+00
   2297.000      98.49    -0.7722    34.9127     6.4279    -0.0005     0.0802 0.0000e+00
   2298.000      98.49    -0.7721    34.9127     6.4279    -0.0011     0.0784 0.0000e+00
   2299.000      98.49    -0.7721    34.9126     6.4307    -0.0011     0.0801 0.0000e+00
   2300.000      98.49    -0.7721    34.9128     6.4239    -0.0007     0.0800 0.0000e+00
   2301.000      98.49    -0.7721    34.9128     6.4213     0.0052     0.0814 0.0000e+00
   2302.000      98.49    -0.7720    34.9127     6.4240     0.0005     0.0784 0.0000e+00
   2303.000      98.49    -0.7721    34.9127     6.4231    -0.0012     0.0801 0.0000e+00
   2304.000      98.49    -0.7722    34.9128     6.4262    -0.0006     0.0800 0.0000e+00
   2305.000      98.49    -0.7724    34.9126     6.4244    -0.0034     0.0784 0.0000e+00
   2306.000      98.49    -0.7726    34.9127     6.4236    -0.0065     0.0775 0.0000e+00
   2307.000      98.49    -0.7725    34.9128     6.4236    -0.0066     0.0780 0.0000e+00
   2308.000      98.49    -0.7725    34.9127     6.4243    -0.0007     0.0800 0.0000e+00
   2309.000      98.49    -0.7726    34.9127     6.4272    -0.0011     0.0785 0.0000e+00
   2310.000      98.49    -0.7724    34.9127     6.4240     0.0014     0.0770 0.0000e+00
   2311.000      98.49    -0.7724    34.9127     6.4223    -0.0010     0.0760 0.0000e+00
   2312.000      98.49    -0.7727    34.9127     6.4273    -0.0060     0.0767 0.0000e+00
   2313.000      98.49    -0.7728    34.9127     6.4239    -0.0015     0.0796 0.0000e+00
   2314.000      98.49    -0.7728    34.9127     6.4221     0.0095     0.0775 0.0000e+00
   2315.000      98.49    -0.7730    34.9127     6.4155    -0.0004     0.0774 0.0000e+00
   2316.000      98.49    -0.7731    34.9127     6.4253    -0.0011     0.0775 0.0000e+00
   2317.000      98.49    -0.7731    34.9127     6.4212    -0.0007     0.0775 0.0000e+00
   2318.000      98.49    -0.7728    34.9127     6.4299    -0.0097     0.0744 0.0000e+00
   2319.000      98.49    -0.7730    34.9128     6.4288    -0.0009     0.0751 0.0000e+00
   2320.000      98.49    -0.7729    34.9127     6.4269    -0.0011     0.0771 0.0000e+00
   2321.000      98.49    -0.7728    34.9126     6.4185    -0.0011     0.0775 0.0000e+00
   2322.000      98.49    -0.7729    34.9128     6.4178    -0.0001     0.0781 0.0000e+00
   2323.000      98.49    -0.7731    34.9127     6.4164    -0.0010     0.0799 0.0000e+00
   2324.000      98.49    -0.7729    34.9126     6.4225    -0.0010     0.0792 0.0000e+00
   2325.000      98.49    -0.7731    34.9127     6.4222    -0.0009     0.0800 0.0000e+00
   2326.000      98.49    -0.7732    34.9127     6.4230    -0.0005     0.0800 0.0000e+00
   2327.000      98.49    -0.7730    34.9127     6.4223    -0.0004     0.0791 0.0000e+00
   2328.000      98.49    -0.7731    34.9127     6.4223    -0.0008     0.0782 0.0000e+00
   2329.000      98.49    -0.7730    34.9127     6.4183    -0.0002     0.0820 0.0000e+00
   2330.000      98.49    -0.7730    34.9125     6.4222    -0.0009     0.0780 0.0000e+00
   2331.000      98.49    -0.7730    34.9127     6.4226    -0.0011     0.0802 0.0000e+00
   2332.000      98.49    -0.7732    34.9126     6.4224    -0.0006     0.0788 0.0000e+00
   2333.000      98.49    -0.7733    34.9128     6.4213    -0.0001     0.0775 0.0000e+00
   2334.000      98.49    -0.7734    34.9128     6.4229    -0.0064     0.0795 0.0000e+00
   2335.000      98.49    -0.7735    34.9127     6.4221    -0.0005     0.0786 0.0000e+00
   2336.000      98.49    -0.7736    34.9126     6.4251    -0.0004     0.0763 0.0000e+00
   2337.000      98.49    -0.7738    34.9127     6.4172     0.0000     0.0793 0.0000e+00
   2338.000      98.49    -0.7737    34.9126     6.4184    -0.0025     0.0777 0.0000e+00
   2339.000      98.49    -0.7738    34.9126     6.4232     0.0088     0.0749 0.0000e+00
   2340.000      98.49    -0.7737    34.9127     6.4239    -0.0012     0.0751 0.0000e+00
   2341.000      98.49    -0.7737    34.9127     6.4259    -0.0003     0.0800 0.0000e+00
   2342.000      98.49    -0.7738    34.9128     6.4206     0.0003     0.0782 0.0000e+00
   2343.000      98.49    -0.7738    34.9127     6.4211    -0.0049     0.0775 0.0000e+00
   2344.000      98.49    -0.7739    34.9126     6.4193    -0.0035     0.0769 0.0000e+00
   2345.000      98.49    -0.7741    34.9128     6.4234    -0.0002     0.0799 0.0000e+00
   2346.000      98.49    -0.7741    34.9126     6.4220    -0.0003     0.0810 0.0000e+00
   2347.000      98.49    -0.7741    34.9126     6.4207     0.0031     0.0755 0.0000e+00
   2348.000      98.49    -0.7742    34.9127     6.4201    -0.0010     0.0749 0.0000e+00
   2349.000      98.49    -0.7740    34.9127     6.4270    -0.0001     0.0740 0.0000e+00
   2350.000      98.49    -0.7740    34.9128     6.4219    -0.0011     0.0750 0.0000e+00
   2351.000      98.49    -0.7741    34.9127     6.4153    -0.0008     0.0751 0.0000e+00
   2352.000      98.49    -0.7740    34.9127     6.4199     0.0033     0.0743 0.0000e+00
   2353.000      98.49    -0.7739    34.9125     6.4197    -0.0002     0.0847 0.0000e+00
   2354.000      98.49    -0.7741    34.9126     6.4165    -0.0009     0.0770 0.0000e+00
   2355.000      98.49    -0.7741    34.9127     6.4254    -0.0002     0.0751 0.0000e+00
   2356.000      98.49    -0.7741    34.9127     6.4214    -0.0007     0.0751 0.0000e+00
   2357.000      98.49    -0.7741    34.9128     6.4198    -0.0011     0.0773 0.0000e+00
   2358.000      98.49    -0.7740    34.9127     6.4197    -0.0008     0.0775 0.0000e+00
   2359.000      98.49    -0.7740    34.9127     6.4218    -0.0007     0.0772 0.0000e+00
   2360.000      98.49    -0.7742    34.9126     6.4266    -0.0007     0.0750 0.0000e+00
   2361.000      98.49    -0.7742    34.9127     6.4199    -0.0004     0.0819 0.0000e+00
   2362.000      98.49    -0.7743    34.9127     6.4181    -0.0011     0.0773 0.0000e+00
   2363.000      98.49    -0.7743    34.9126     6.4194    -0.0025     0.0766 0.0000e+00
   2364.000      98.49    -0.7743    34.9126     6.4236    -0.0008     0.0785 0.0000e+00
   2365.000      98.49    -0.7743    34.9128     6.4225    -0.0008     0.0785 0.0000e+00
   2366.000      98.49    -0.7743    34.9128     6.4187    -0.0000     0.0751 0.0000e+00
   2367.000      98.49    -0.7744    34.9128     6.4178    -0.0007     0.0751 0.0000e+00
   2368.000      98.49    -0.7744    34.9128     6.4168    -0.0002     0.0768 0.0000e+00
   2369.000      98.49    -0.7743    34.9126     6.4163    -0.0047     0.0770 0.0000e+00
   2370.000      98.49    -0.7743    34.9127     6.4267    -0.0010     0.0775 0.0000e+00
   2371.000      98.49    -0.7743    34.9127     6.4217    -0.0007     0.0775 0.0000e+00
   2372.000      98.49    -0.7742    34.9128     6.4165    -0.0004     0.0775 0.0000e+00
   2373.000      98.49    -0.7743    34.9126     6.4157    -0.0037     0.0775 0.0000e+00
   2374.000      98.49    -0.7742    34.9127     6.4168    -0.0021     0.0774 0.0000e+00
   2375.000      98.49    -0.7745    34.9127     6.4173    -0.0011     0.0761 0.0000e+00
   2376.000      98.49    -0.7745    34.9127     6.4206    -0.0057     0.0751 0.0000e+00
   2377.000      98.49    -0.7744    34.9127     6.4183    -0.0037     0.0772 0.0000e+00
   2378.000      98.49    -0.7743    34.9127     6.4211    -0.0086     0.0910 0.0000e+00
   2379.000      98.49    -0.7742    34.9127     6.4181    -0.0011     0.0801 0.0000e+00
   2380.000      98.49    -0.7741    34.9128     6.4187    -0.0050     0.0784 0.0000e+00
   2381.000      98.49    -0.7744    34.9128     6.4139    -0.0051     0.0765 0.0000e+00
   2382.000      98.49    -0.7744    34.9126     6.4168     0.0016     0.0770 0.0000e+00
   2383.000      98.49    -0.7745    34.9127     6.4205     0.0004     0.0802 0.0000e+00
   2384.000      98.49    -0.7746    34.9127     6.4178    -0.0008     0.0800 0.0000e+00
   2385.000      98.49    -0.7747    34.9127     6.4112    -0.0004     0.0780 0.0000e+00
   2386.000      98.49    -0.7745    34.9127     6.4134    -0.0011     0.0784 0.0000e+00
   2387.000      98.49    -0.7745    34.9127     6.4132    -0.0008     0.0725 0.0000e+00
   2388.000      98.49    -0.7745    34.9128     6.4146    -0.0008     0.0740 0.0000e+00
   2389.000      98.49    -0.7745    34.9127     6.4173    -0.0040     0.0795 0.0000e+00
   2390.000      98.49    -0.7744    34.9127     6.4234     0.0001     0.0774 0.0000e+00
   2391.000      98.49    -0.7743    34.9128     6.4240    -0.0011     0.0775 0.0000e+00
   2392.000      98.49    -0.7742    34.9128     6.4139    -0.0007     0.0800 0.0000e+00
   2393.000      98.49    -0.7743    34.9128     6.4117    -0.0004     0.0760 0.0000e+00
   2394.000      98.49    -0.7743    34.9128     6.4129    -0.0011     0.0766 0.0000e+00
   2395.000      98.49    -0.7744    34.9128     6.4174    -0.0061     0.0789 0.0000e+00
   2396.000      98.49    -0.7743    34.9126     6.4160    -0.0030     0.0768 0.0000e+00
   2397.000      98.49    -0.7743    34.9127     6.4203    -0.0005     0.0791 0.0000e+00
   2398.000      98.49    -0.7743    34.9127     6.4115    -0.0011     0.0800 0.0000e+00
   2399.000      98.49    -0.7742    34.9127     6.4116    -0.0011     0.0793 0.0000e+00
   2400.000      98.49    -0.7741    34.9127     6.4154    -0.0002     0.0775 0.0000e+00
   2401.000      98.49    -0.7743    34.9128     6.4161    -0.0011     0.0723 0.0000e+00
   2402.000      98.49    -0.7744    34.9127     6.4144    -0.0007     0.0728 0.0000e+00
   2403.000      98.49    -0.7742    34.9126     6.4146    -0.0036     0.0756 0.0000e+00
   2404.000      98.49    -0.7741    34.9127     6.4237    -0.0010     0.0779 0.0000e+00
   2405.000      98.49    -0.7744    34.9127     6.4143    -0.0008     0.0800 0.0000e+00
   2406.000      98.49    -0.7745    34.9127     6.4111    -0.0007     0.0776 0.0000e+00
   2407.000      98.49    -0.7745    34.9128     6.4104    -0.0113     0.0775 0.0000e+00
   2408.000      98.49    -0.7745    34.9127     6.4136    -0.0068     0.0775 0.0000e+00
   2409.000      98.49    -0.7745    34.9126     6.4159    -0.0014     0.0756 0.0000e+00
   2410.000      98.49    -0.7745    34.9126     6.4141    -0.0035     0.0751 0.0000e+00
   2411.000      98.49    -0.7748    34.9127     6.4258    -0.0010     0.0819 0.0000e+00
   2412.000      98.49    -0.7747    34.9127     6.4164    -0.0003     0.0775 0.0000e+00
   2413.000      98.49    -0.7748    34.9128     6.4142    -0.0006     0.0769 0.0000e+00
   2414.000      98.49    -0.7746    34.9126     6.4179    -0.0008     0.0739 0.0000e+00
   2415.000      98.49    -0.7747    34.9126     6.4153    -0.0004     0.0741 0.0000e+00
   2416.000      98.49    -0.7749    34.9127     6.4175    -0.0053     0.0741 0.0000e+00
   2417.000      98.49    -0.7747    34.9126     6.4143    -0.0030     0.0751 0.0000e+00
   2418.000      98.49    -0.7747    34.9126     6.4153    -0.0008     0.0775 0.0000e+00
   2419.000      98.49    -0.7748    34.9128     6.4127    -0.0006     0.0758 0.0000e+00
   2420.000      98.49    -0.7748    34.9127     6.4131    -0.0006     0.0758 0.0000e+00
   2421.000      98.49    -0.7746    34.9126     6.4161    -0.0006     0.0793 0.0000e+00
   2422.000      98.49    -0.7747    34.9128     6.4182    -0.0007     0.0800 0.0000e+00
   2423.000      98.49    -0.7746    34.9129     6.4165    -0.0002     0.0784 0.0000e+00
   2424.000      98.49    -0.7746    34.9128     6.4132    -0.0006     0.0775 0.0000e+00
   2425.000      98.49    -0.7746    34.9128     6.4169    -0.0011     0.0775 0.0000e+00
   2426.000      98.49    -0.7745    34.9127     6.4128     0.0011     0.0770 0.0000e+00
   2427.000      98.49    -0.7744    34.9126     6.4171    -0.0009     0.0768 0.0000e+00
   2428.000      98.49    -0.7747    34.9127     6.4139    -0.0007     0.0776 0.0000e+00
   2429.000      98.49    -0.7748    34.9127     6.4145    -0.0005     0.0780 0.0000e+00
   2430.000      98.49    -0.7747    34.9127     6.4102    -0.0008     0.0775 0.0000e+00
   2431.000      98.49    -0.7747    34.9128     6.4142     0.0009     0.0775 0.0000e+00
   2432.000      98.49    -0.7747    34.9127     6.4094     0.0021     0.0784 0.0000e+00
   2433.000      98.49    -0.7747    34.9127     6.4115     0.0056     0.0801 0.0000e+00
   2434.000      98.49    -0.7745    34.9126     6.4146    -0.0030     0.0751 0.0000e+00
   2435.000      98.49    -0.7746    34.9127     6.4161    -0.0044     0.0777 0.0000e+00
   2436.000      98.49    -0.7746    34.9128     6.4137    -0.0003     0.0751 0.0000e+00
   2437.000      98.49    -0.7745    34.9127     6.4183    -0.0071     0.0771 0.0000e+00
   2438.000      98.49    -0.7745    34.9128     6.4167    -0.0044     0.0775 0.0000e+00
   2439.000      98.49    -0.7745    34.9127     6.4152    -0.0007     0.0775 0.0000e+00
   2440.000      98.49    -0.7745    34.9128     6.4051     0.0105     0.0823 0.0000e+00
   2441.000      98.49    -0.7744    34.9126     6.4126     0.0010     0.0775 0.0000e+00
   2442.000      98.49    -0.7744    34.9126     6.4111    -0.0006     0.0713 0.0000e+00
   2443.000      98.49    -0.7745    34.9128     6.4116     0.0008     0.0752 0.0000e+00
   2444.000      98.49    -0.7744    34.9127     6.4105    -0.0057     0.0751 0.0000e+00
   2445.000      98.49    -0.7744    34.9127     6.4147    -0.0084     0.0768 0.0000e+00
   2446.000      98.49    -0.7743    34.9127     6.4159    -0.0038     0.0798 0.0000e+00
   2447.000      98.49    -0.7743    34.9128     6.4091    -0.0012     0.0813 0.0000e+00
   2448.000      98.49    -0.7743    34.9127     6.4095    -0.0003     0.0757 0.0000e+00
   2449.000      98.49    -0.7740    34.9127     6.4137    -0.0045     0.0784 0.0000e+00
   2450.000      98.49    -0.7741    34.9127     6.4063    -0.0083     0.0775 0.0000e+00
   2451.000      98.49    -0.7740    34.9128     6.4088    -0.0047     0.0775 0.0000e+00
   2452.000      98.49    -0.7741    34.9128     6.4161    -0.0012     0.0775 0.0000e+00
   2453.000      98.49    -0.7741    34.9128     6.4094     0.0007     0.0775 0.0000e+00
   2454.000      98.49    -0.7739    34.9126     6.4106    -0.0006     0.0775 0.0000e+00
   2455.000      98.49    -0.7738    34.9127     6.4110     0.0002     0.0792 0.0000e+00
   2456.000      98.49    -0.7743    34.9126     6.4188    -0.0008     0.0770 0.0000e+00
   2457.000      98.49    -0.7745    34.9128     6.4111     0.0099     0.0767 0.0000e+00
   2458.000      98.49    -0.7746    34.9128     6.4081     0.0038     0.0775 0.0000e+00
   2459.000      98.49    -0.7746    34.9127     6.4101     0.0069     0.0775 0.0000e+00
   2460.000      98.49    -0.7745    34.9126     6.4121    -0.0023     0.0772 0.0000e+00
   2461.000      98.49    -0.7746    34.9127     6.4107    -0.0005     0.0770 0.0000e+00
   2462.000      98.49    -0.7746    34.9127     6.4095     0.0059     0.0703 0.0000e+00
   2463.000      98.49    -0.7747    34.9127     6.4135     0.0028     0.0752 0.0000e+00
   2464.000      98.49    -0.7747    34.9127     6.4029    -0.0000     0.0768 0.0000e+00
   2465.000      98.49    -0.7746    34.9128     6.4000    -0.0005     0.0781 0.0000e+00
   2466.000      98.49    -0.7746    34.9127     6.4128    -0.0008     0.0784 0.0000e+00
   2467.000      98.49    -0.7745    34.9126     6.4124    -0.0032     0.0763 0.0000e+00
   2468.000      98.49    -0.7744    34.9126     6.4136     0.0022     0.0772 0.0000e+00
   2469.000      98.49    -0.7743    34.9128     6.4102    -0.0011     0.0766 0.0000e+00
   2470.000      98.49    -0.7743    34.9128     6.4091    -0.0007     0.0751 0.0000e+00
   2471.000      98.49    -0.7744    34.9128     6.4036    -0.0006     0.0750 0.0000e+00
   2472.000      98.49    -0.7744    34.9128     6.4040     0.0034     0.0760 0.0000e+00
   2473.000      98.49    -0.7743    34.9128     6.4091     0.0094     0.0773 0.0000e+00
   2474.000      98.49    -0.7742    34.9127     6.4095    -0.0058     0.0775 0.0000e+00
   2475.000      98.49    -0.7742    34.9127     6.4089     0.0005     0.0788 0.0000e+00
   2476.000      98.49    -0.7744    34.9127     6.4097     0.0012     0.0792 0.0000e+00
   2477.000      98.49    -0.7745    34.9127     6.4047     0.0006     0.0777 0.0000e+00
   2478.000      98.49    -0.7746    34.9128     6.4094     0.0096     0.0797 0.0000e+00
   2479.000      98.49    -0.7747    34.9127     6.4087    -0.0003     0.0758 0.0000e+00
   2480.000      98.49    -0.7744    34.9126     6.4075    -0.0004     0.0781 0.0000e+00
   2481.000      98.49    -0.7746    34.9127     6.4093    -0.0005     0.0833 0.0000e+00
   2482.000      98.49    -0.7745    34.9128     6.4074    -0.0011     0.0812 0.0000e+00
   2483.000      98.49    -0.7746    34.9127     6.4049    -0.0001     0.0751 0.0000e+00
   2484.000      98.49    -0.7746    34.9129     6.4091    -0.0070     0.0772 0.0000e+00
   2485.000      98.49    -0.7747    34.9128     6.4066    -0.0062     0.0775 0.0000e+00
   2486.000      98.49    -0.7743    34.9127     6.4083    -0.0027     0.0776 0.0000e+00
   2487.000      98.49    -0.7743    34.9127     6.4073    -0.0084     0.0800 0.0000e+00
   2488.000      98.49    -0.7744    34.9127     6.4064    -0.0028     0.0800 0.0000e+00
   2489.000      98.49    -0.7744    34.9128     6.4059    -0.0011     0.0790 0.0000e+00
   2490.000      98.49    -0.7744    34.9127     6.4119    -0.0025     0.0768 0.0000e+00
   2491.000      98.49    -0.7745    34.9127     6.4050    -0.0078     0.0751 0.0000e+00
   2492.000      98.49    -0.7742    34.9126     6.4078    -0.0003     0.0757 0.0000e+00
   2493.000      98.49    -0.7744    34.9127     6.4069     0.0006     0.0773 0.0000e+00
   2494.000      98.49    -0.7744    34.9127     6.4114    -0.0008     0.0751 0.0000e+00
   2495.000      98.49    -0.7743    34.9127     6.4155    -0.0007     0.0769 0.0000e+00
   2496.000      98.49    -0.7744    34.9127     6.4074    -0.0003     0.0775 0.0000e+00
   2497.000      98.49    -0.7744    34.9127     6.4055    -0.0021     0.0770 0.0000e+00
   2498.000      98.49    -0.7744    34.9127     6.4063    -0.0060     0.0758 0.0000e+00
   2499.000      98.49    -0.7742    34.9127     6.4079     0.0028     0.0772 0.0000e+00
   2500.000      98.49    -0.7744    34.9127     6.4063    -0.0003     0.0798 0.0000e+00
   2501.000      98.49    -0.7746    34.9128     6.4130    -0.0008     0.0825 0.0000e+00
   2502.000      98.49    -0.7746    34.9128     6.4103    -0.0011     0.0805 0.0000e+00
   2503.000      98.49    -0.7744    34.9128     6.4075    -0.0007     0.0787 0.0000e+00
   2504.000      98.49    -0.7744    34.9128     6.4023    -0.0001     0.0769 0.0000e+00
   2505.000      98.49    -0.7745    34.9127     6.4002    -0.0008     0.0758 0.0000e+00
   2506.000      98.49    -0.7743    34.9126     6.4106    -0.0015     0.0763 0.0000e+00
   2507.000      98.49    -0.7744    34.9127     6.4141     0.0009     0.0775 0.0000e+00
   2508.000      98.49    -0.7744    34.9128     6.4070     0.0083     0.0775 0.0000e+00
   2509.000      98.49    -0.7743    34.9127     6.4060     0.0009     0.0775 0.0000e+00
   2510.000      98.49    -0.7743    34.9126     6.4072    -0.0025     0.0764 0.0000e+00
   2511.000      98.49    -0.7743    34.9126     6.4051    -0.0034     0.0741 0.0000e+00
   2512.000      98.49    -0.7744    34.9127     6.4084    -0.0061     0.0776 0.0000e+00
   2513.000      98.49    -0.7742    34.9128     6.4058    -0.0001     0.0775 0.0000e+00
   2514.000      98.49    -0.7743    34.9128     6.4053    -0.0008     0.0801 0.0000e+00
   2515.000      98.49    -0.7743    34.9127     6.4074    -0.0070     0.0777 0.0000e+00
   2516.000      98.49    -0.7741    34.9126     6.4067    -0.0034     0.0781 0.0000e+00
   2517.000      98.49    -0.7743    34.9127     6.4010    -0.0035     0.0757 0.0000e+00
   2518.000      98.49    -0.7742    34.9127     6.4110    -0.0049     0.0727 0.0000e+00
   2519.000      98.49    -0.7742    34.9128     6.4080    -0.0007     0.0733 0.0000e+00
   2520.000      98.49    -0.7742    34.9128     6.3991    -0.0007     0.0775 0.0000e+00
   2521.000      98.49    -0.7742    34.9127     6.4020    -0.0008     0.0754 0.0000e+00
   2522.000      98.49    -0.7741    34.9127     6.4052    -0.0069     0.0751 0.0000e+00
   2523.000      98.49    -0.7741    34.9128     6.4025    -0.0013     0.0746 0.0000e+00
   2524.000      98.49    -0.7742    34.9127     6.4051    -0.0004     0.0795 0.0000e+00
   2525.000      98.49    -0.7741    34.9127     6.4039    -0.0009     0.0782 0.0000e+00
   2526.000      98.49    -0.7741    34.9127     6.4038    -0.0061     0.0760 0.0000e+00
   2527.000      98.49    -0.7742    34.9127     6.4074    -0.0001     0.0868 0.0000e+00
   2528.000      98.49    -0.7742    34.9127     6.4018    -0.0119     0.0750 0.0000e+00
   2529.000      98.49    -0.7740    34.9127     6.4050     0.0005     0.0767 0.0000e+00
   2530.000      98.49    -0.7741    34.9128     6.4060    -0.0002     0.0735 0.0000e+00
   2531.000      98.49    -0.7740    34.9128     6.4011     0.0014     0.0774 0.0000e+00
   2532.000      98.49    -0.7739    34.9126     6.4046    -0.0056     0.0767 0.0000e+00
   2533.000      98.49    -0.7741    34.9127     6.4121    -0.0019     0.0749 0.0000e+00
   2534.000      98.49    -0.7739    34.9127     6.3991    -0.0052     0.0789 0.0000e+00
   2535.000      98.49    -0.7739    34.9127     6.4043    -0.0127     0.0800 0.0000e+00
   2536.000      74.72    -0.7739    34.9127     6.4042    -0.0111     0.0767 0.0000e+00
   2537.000      86.73    -0.7738    34.9127     6.4003    -0.0035     0.0751 0.0000e+00
   2538.000      98.28    -0.7738    34.9127     6.3986     0.0001     0.0770 0.0000e+00
   2539.000      98.49    -0.7738    34.9127     6.4004    -0.0061     0.0766 0.0000e+00
   2540.000      98.49    -0.7738    34.9127     6.4047     0.0001     0.0751 0.0000e+00
   2541.000      98.49    -0.7737    34.9127     6.3988     0.0000     0.0748 0.0000e+00
   2542.000      98.49    -0.7738    34.9127     6.4039    -0.0007     0.0747 0.0000e+00
   2543.000      98.49    -0.7738    34.9128     6.4031    -0.0078     0.0764 0.0000e+00
   2544.000      98.49    -0.7740    34.9128     6.4003    -0.0102     0.0766 0.0000e+00
   2545.000      98.49    -0.7740    34.9127     6.3979    -0.0043     0.0796 0.0000e+00
   2546.000      98.49    -0.7739    34.9127     6.4009    -0.0104     0.0767 0.0000e+00
   2547.000      98.49    -0.7740    34.9128     6.4070     0.0014     0.0960 0.0000e+00
   2548.000      98.49    -0.7740    34.9127     6.4033    -0.0002     0.0869 0.0000e+00
   2549.000      98.49    -0.7741    34.9128     6.4016    -0.0000     0.0785 0.0000e+00
   2550.000      98.49    -0.7742    34.9128     6.4027     0.0004     0.0793 0.0000e+00
   2551.000      98.49    -0.7743    34.9127     6.3995    -0.0004     0.0769 0.0000e+00
   2552.000      98.49    -0.7742    34.9126     6.4008    -0.0038     0.0788 0.0000e+00
   2553.000      98.49    -0.7743    34.9127     6.4055    -0.0086     0.0771 0.0000e+00
   2554.000      98.49    -0.7743    34.9126     6.4090    -0.0084     0.0757 0.0000e+00
   2555.000      98.49    -0.7744    34.9127     6.3956    -0.0084     0.0800 0.0000e+00
   2556.000      98.49    -0.7744    34.9128     6.3925     0.0004     0.1001 0.0000e+00
   2557.000      98.49    -0.7744    34.9128     6.4066    -0.0011     0.0890 0.0000e+00
   2558.000      98.49    -0.7744    34.9126     6.4016    -0.0011     0.0807 0.0000e+00
   2559.000      98.49    -0.7742    34.9127     6.4012    -0.0068     0.0776 0.0000e+00
   2560.000      98.49    -0.7745    34.9128     6.3996     0.0001     0.0860 0.0000e+00
   2561.000      98.49    -0.7744    34.9127     6.3992     0.0002     0.0758 0.0000e+00
   2562.000      98.49    -0.7745    34.9128     6.4014    -0.0004     0.0768 0.0000e+00
   2563.000      98.49    -0.7745    34.9127     6.4014     0.0007     0.0764 0.0000e+00
   2564.000      98.49    -0.7745    34.9128     6.4004    -0.0000     0.0764 0.0000e+00
   2565.000      98.49    -0.7744    34.9126     6.4004    -0.0007     0.0787 0.0000e+00
   2566.000      98.49    -0.7745    34.9127     6.3985    -0.0006     0.0784 0.0000e+00
   2567.000      98.49    -0.7744    34.9126     6.4056    -0.0062     0.0764 0.0000e+00
   2568.000      98.49    -0.7744    34.9128     6.4008    -0.0021     0.0788 0.0000e+00
   2569.000      98.49    -0.7743    34.9127     6.3960    -0.0086     0.0750 0.0000e+00
   2570.000      98.49    -0.7743    34.9127     6.3957    -0.0015     0.0792 0.0000e+00
   2571.000      98.49    -0.7743    34.9127     6.3976    -0.0053     0.0785 0.0000e+00
   2572.000      98.49    -0.7743    34.9126     6.4004     0.0034     0.0765 0.0000e+00
   2573.000      98.49    -0.7743    34.9127     6.4076     0.0096     0.0774 0.0000e+00
   2574.000      98.49    -0.7743    34.9128     6.3999    -0.0006     0.0751 0.0000e+00
   2575.000      98.49    -0.7743    34.9128     6.3997    -0.0008     0.0751 0.0000e+00
   2576.000      98.49    -0.7742    34.9126     6.4030    -0.0020     0.0768 0.0000e+00
   2577.000      98.49    -0.7741    34.9128     6.4024     0.0088     0.0772 0.0000e+00
   2578.000      98.49    -0.7741    34.9128     6.4049     0.0095     0.0751 0.0000e+00
   2579.000      98.49    -0.7741    34.9127     6.4043     0.0024     0.0767 0.0000e+00
   2580.000      98.49    -0.7743    34.9127     6.3956    -0.0007     0.0788 0.0000e+00
   2581.000      98.49    -0.7741    34.9128     6.4010    -0.0008     0.0788 0.0000e+00
   2582.000      98.49    -0.7742    34.9127     6.4033    -0.0004     0.0771 0.0000e+00
   2583.000      98.49    -0.7743    34.9127     6.3995    -0.0003     0.0752 0.0000e+00
   2584.000      98.49    -0.7743    34.9128     6.3999     0.0005     0.0784 0.0000e+00
   2585.000      98.49    -0.7742    34.9127     6.4012    -0.0012     0.0786 0.0000e+00
   2586.000      98.49    -0.7741    34.9126     6.4003    -0.0006     0.0787 0.0000e+00
   2587.000      98.49    -0.7741    34.9128     6.4030    -0.0008     0.0763 0.0000e+00
   2588.000      98.49    -0.7740    34.9127     6.3981    -0.0039     0.0751 0.0000e+00
   2589.000      98.49    -0.7740    34.9127     6.4003    -0.0022     0.0765 0.0000e+00
   2590.000      98.49    -0.7739    34.9127     6.3962    -0.0004     0.0793 0.0000e+00
   2591.000      98.49    -0.7739    34.9127     6.4067    -0.0006     0.0805 0.0000e+00
   2592.000      98.49    -0.7739    34.9127     6.3983    -0.0198     0.0798 0.0000e+00
   2593.000      98.49    -0.7739    34.9127     6.3961    -0.0013     0.0731 0.0000e+00
   2594.000      98.49    -0.7738    34.9126     6.3996    -0.0009     0.0749 0.0000e+00
   2595.000      98.49    -0.7738    34.9127     6.3944    -0.0050     0.0768 0.0000e+00
   2596.000      98.49    -0.7738    34.9128     6.4001    -0.0008     0.0785 0.0000e+00
   2597.000      98.49    -0.7737    34.9127     6.3967    -0.0005     0.0788 0.0000e+00
   2598.000      98.49    -0.7737    34.9127     6.4025    -0.0005     0.0799 0.0000e+00
   2599.000      98.49    -0.7736    34.9126     6.3996    -0.0006     0.0750 0.0000e+00
   2600.000      98.49    -0.7736    34.9127     6.4008    -0.0063     0.0800 0.0000e+00
   2601.000      98.49    -0.7736    34.9128     6.3966    -0.0006     0.0791 0.0000e+00
   2602.000      98.49    -0.7737    34.9128     6.3970    -0.0002     0.0759 0.0000e+00
   2603.000      98.49    -0.7736    34.9128     6.3974    -0.0008     0.0817 0.0000e+00
   2604.000      98.49    -0.7736    34.9126     6.3974    -0.0008     0.0771 0.0000e+00
   2605.000      98.49    -0.7735    34.9127     6.3969     0.0013     0.0754 0.0000e+00
   2606.000      98.49    -0.7734    34.9127     6.4019    -0.0011     0.0784 0.0000e+00
   2607.000      98.49    -0.7733    34.9127     6.3962    -0.0023     0.0794 0.0000e+00
   2608.000      98.49    -0.7734    34.9129     6.3952    -0.0159     0.0749 0.0000e+00
   2609.000      98.49    -0.7734    34.9128     6.4053    -0.0026     0.0750 0.0000e+00
   2610.000      98.49    -0.7733    34.9127     6.4009    -0.0005     0.0781 0.0000e+00
   2611.000      98.49    -0.7732    34.9126     6.3989    -0.0025     0.0790 0.0000e+00
   2612.000      98.49    -0.7731    34.9127     6.3999    -0.0044     0.0774 0.0000e+00
   2613.000      98.49    -0.7732    34.9128     6.4016    -0.0019     0.0796 0.0000e+00
   2614.000      98.49    -0.7732    34.9129     6.3948    -0.0003     0.0779 0.0000e+00
   2615.000      98.49    -0.7732    34.9128     6.3917     0.0049     0.0789 0.0000e+00
   2616.000      98.49    -0.7732    34.9128     6.3921     0.0077     0.0794 0.0000e+00
   2617.000      98.49    -0.7731    34.9127     6.3964    -0.0004     0.0776 0.0000e+00
   2618.000      98.49    -0.7731    34.9127     6.3969    -0.0072     0.0753 0.0000e+00
   2619.000      98.49    -0.7734    34.9127     6.4002    -0.0006     0.0754 0.0000e+00
   2620.000      98.49    -0.7733    34.9128     6.3932    -0.0003     0.0766 0.0000e+00
   2621.000      98.49    -0.7731    34.9127     6.3988     0.0051     0.0765 0.0000e+00
   2622.000      98.49    -0.7729    34.9127     6.3985    -0.0003     0.0755 0.0000e+00
   2623.000      98.49    -0.7728    34.9127     6.4020     0.0007     0.0775 0.0000e+00
   2624.000      98.49    -0.7728    34.9128     6.3853     0.0004     0.0729 0.0000e+00
   2625.000      98.49    -0.7729    34.9127     6.3927     0.0002     0.0779 0.0000e+00
   2626.000      98.49    -0.7726    34.9127     6.4034    -0.0002     0.0751 0.0000e+00
   2627.000      98.49    -0.7726    34.9128     6.3887    -0.0006     0.0753 0.0000e+00
   2628.000      98.49    -0.7727    34.9128     6.3942    -0.0085     0.0775 0.0000e+00
   2629.000      98.49    -0.7727    34.9129     6.3936    -0.0073     0.0775 0.0000e+00
   2630.000      98.49    -0.7727    34.9129     6.4009    -0.0006     0.0775 0.0000e+00
   2631.000      98.49    -0.7728    34.9128     6.3932    -0.0003     0.0765 0.0000e+00
   2632.000      98.49    -0.7725    34.9127     6.3915    -0.0005     0.0780 0.0000e+00
   2633.000      98.49    -0.7724    34.9129     6.3897    -0.0005     0.0762 0.0000e+00
   2634.000      98.49    -0.7726    34.9129     6.3857    -0.0005     0.0751 0.0000e+00
   2635.000      98.49    -0.7730    34.9128     6.3963    -0.0005     0.0751 0.0000e+00
   2636.000      98.49    -0.7731    34.9128     6.3970    -0.0008     0.0753 0.0000e+00
   2637.000      98.49    -0.7726    34.9127     6.3917    -0.0005     0.0785 0.0000e+00
   2638.000      98.49    -0.7729    34.9128     6.3956    -0.0011     0.0768 0.0000e+00
   2639.000      98.49    -0.7731    34.9127     6.3943    -0.0001     0.0783 0.0000e+00
   2640.000      98.49    -0.7730    34.9127     6.3989    -0.0053     0.0751 0.0000e+00
   2641.000      98.49    -0.7730    34.9128     6.3892    -0.0006     0.0767 0.0000e+00
   2642.000      98.49    -0.7731    34.9128     6.3905    -0.0022     0.0785 0.0000e+00
   2643.000      98.49    -0.7731    34.9129     6.3984    -0.0067     0.0755 0.0000e+00
   2644.000      98.49    -0.7730    34.9127     6.3950    -0.0050     0.0774 0.0000e+00
   2645.000      98.49    -0.7729    34.9128     6.3962    -0.0009     0.0754 0.0000e+00
   2646.000      98.49    -0.7730    34.9128     6.4031    -0.0008     0.0768 0.0000e+00
   2647.000      98.49    -0.7731    34.9127     6.3939    -0.0007     0.0786 0.0000e+00
   2648.000      98.49    -0.7731    34.9128     6.3938    -0.0008     0.0789 0.0000e+00
   2649.000      98.49    -0.7731    34.9127     6.3907    -0.0004     0.0776 0.0000e+00
   2650.000      98.49    -0.7732    34.9128     6.3983    -0.0004     0.0805 0.0000e+00
   2651.000      98.49    -0.7731    34.9128     6.3948    -0.0028     0.0761 0.0000e+00
   2652.000      98.49    -0.7732    34.9128     6.3969    -0.0026     0.0786 0.0000e+00
   2653.000      98.49    -0.7730    34.9128     6.3918    -0.0001     0.0774 0.0000e+00
   2654.000      98.49    -0.7731    34.9128     6.3936    -0.0006     0.0751 0.0000e+00
   2655.000      98.49    -0.7732    34.9128     6.3933    -0.0079     0.0751 0.0000e+00
   2656.000      98.48    -0.7733    34.9129     6.3925    -0.0043     0.0777 0.0000e+00
   2657.000      98.49    -0.7733    34.9128     6.3927    -0.0012     0.0799 0.0000e+00
   2658.000      98.49    -0.7733    34.9127     6.3940    -0.0011     0.0775 0.0000e+00
   2659.000      98.49    -0.7731    34.9128     6.3945    -0.0025     0.0756 0.0000e+00
   2660.000      98.49    -0.7730    34.9128     6.3993     0.0003     0.0765 0.0000e+00
   2661.000      98.49    -0.7732    34.9130     6.3852    -0.0002     0.0780 0.0000e+00
   2662.000      98.49    -0.7733    34.9129     6.3904    -0.0003     0.0799 0.0000e+00
   2663.000      98.49    -0.7733    34.9127     6.3973    -0.0005     0.0779 0.0000e+00
   2664.000      98.49    -0.7732    34.9127     6.3935    -0.0028     0.0768 0.0000e+00
   2665.000      98.49    -0.7736    34.9127     6.3922    -0.0005     0.0771 0.0000e+00
   2666.000      98.49    -0.7735    34.9127     6.3922    -0.0000     0.0856 0.0000e+00
   2667.000      98.49    -0.7734    34.9127     6.3906    -0.0051     0.0777 0.0000e+00
   2668.000      98.49    -0.7733    34.9127     6.3982     0.0010     0.0754 0.0000e+00
   2669.000      98.49    -0.7732    34.9128     6.3874     0.0008     0.0750 0.0000e+00
   2670.000      98.49    -0.7732    34.9128     6.3894    -0.0080     0.0726 0.0000e+00
   2671.000      98.49    -0.7731    34.9127     6.3937    -0.0053     0.0779 0.0000e+00
   2672.000      98.49    -0.7730    34.9127     6.3900    -0.0018     0.0752 0.0000e+00
   2673.000      98.49    -0.7731    34.9128     6.3909    -0.0002     0.0749 0.0000e+00
   2674.000      98.49    -0.7730    34.9127     6.3923    -0.0077     0.0726 0.0000e+00
   2675.000      98.49    -0.7729    34.9128     6.3886    -0.0009     0.0774 0.0000e+00
   2676.000      98.49    -0.7727    34.9127     6.3942    -0.0008     0.0775 0.0000e+00
   2677.000      98.49    -0.7727    34.9126     6.3926     0.0005     0.0774 0.0000e+00
   2678.000      98.49    -0.7727    34.9128     6.3953    -0.0021     0.0774 0.0000e+00
   2679.000      98.49    -0.7726    34.9128     6.3906    -0.0048     0.0767 0.0000e+00
   2680.000      98.49    -0.7725    34.9127     6.3932    -0.0011     0.0771 0.0000e+00
   2681.000      98.49    -0.7724    34.9127     6.3932    -0.0018     0.0758 0.0000e+00
   2682.000      98.49    -0.7724    34.9128     6.3979     0.0009     0.0790 0.0000e+00
   2683.000      98.49    -0.7724    34.9128     6.3925     0.0004     0.0775 0.0000e+00
   2684.000      98.49    -0.7724    34.9127     6.3919    -0.0032     0.0764 0.0000e+00
   2685.000      98.49    -0.7724    34.9127     6.3942    -0.0077     0.0777 0.0000e+00
   2686.000      98.49    -0.7723    34.9127     6.3915    -0.0052     0.0811 0.0000e+00
   2687.000      98.49    -0.7724    34.9127     6.3968    -0.0135     0.0728 0.0000e+00
   2688.000      98.49    -0.7725    34.9127     6.3934    -0.0078     0.0922 0.0000e+00
   2689.000      98.49    -0.7724    34.9128     6.3868    -0.0003     0.0806 0.0000e+00
   2690.000      98.49    -0.7724    34.9128     6.3896    -0.0003     0.0760 0.0000e+00
   2691.000      98.49    -0.7723    34.9127     6.3890     0.0007     0.0761 0.0000e+00
   2692.000      98.49    -0.7722    34.9126     6.3906    -0.0010     0.0792 0.0000e+00
   2693.000      98.49    -0.7722    34.9128     6.3950    -0.0011     0.0775 0.0000e+00
   2694.000      98.49    -0.7722    34.9129     6.3903    -0.0026     0.0768 0.0000e+00
   2695.000      98.49    -0.7723    34.9127     6.3935    -0.0085     0.0751 0.0000e+00
   2696.000      98.49    -0.7722    34.9127     6.3859    -0.0055     0.0757 0.0000e+00
   2697.000      98.49    -0.7725    34.9127     6.3959    -0.0019     0.0755 0.0000e+00
   2698.000      98.49    -0.7724    34.9128     6.3880    -0.0011     0.0750 0.0000e+00
   2699.000      98.49    -0.7725    34.9128     6.3902    -0.0075     0.0820 0.0000e+00
   2700.000      98.49    -0.7724    34.9127     6.3898    -0.0069     0.0771 0.0000e+00
   2701.000      98.49    -0.7722    34.9126     6.3927    -0.0023     0.0738 0.0000e+00
   2702.000      98.49    -0.7724    34.9127     6.3907    -0.0096     0.0710 0.0000e+00
   2703.000      98.49    -0.7724    34.9128     6.3902    -0.0022     0.0732 0.0000e+00
   2704.000      98.49    -0.7724    34.9128     6.3845    -0.0072     0.0751 0.0000e+00
   2705.000      98.49    -0.7722    34.9127     6.3883    -0.0008     0.0740 0.0000e+00
   2706.000      98.49    -0.7722    34.9126     6.3921    -0.0037     0.0740 0.0000e+00
   2707.000      98.49    -0.7722    34.9127     6.3970     0.0000     0.0781 0.0000e+00
   2708.000      98.49    -0.7722    34.9128     6.3951    -0.0008     0.0793 0.0000e+00
   2709.000      98.49    -0.7722    34.9128     6.3919    -0.0033     0.0766 0.0000e+00
   2710.000      98.49    -0.7721    34.9126     6.3900    -0.0042     0.0757 0.0000e+00
   2711.000      98.49    -0.7722    34.9128     6.3795    -0.0003     0.0760 0.0000e+00
   2712.000      98.49    -0.7721    34.9127     6.3939     0.0002     0.0775 0.0000e+00
   2713.000      98.49    -0.7721    34.9127     6.3939    -0.0004     0.0776 0.0000e+00
   2714.000      98.49    -0.7720    34.9128     6.3779     0.0007     0.0799 0.0000e+00
   2715.000      98.49    -0.7719    34.9127     6.3879    -0.0006     0.0793 0.0000e+00
   2716.000      98.49    -0.7719    34.9126     6.3924    -0.0053     0.0752 0.0000e+00
   2717.000      98.49    -0.7720    34.9126     6.3910    -0.0008     0.0759 0.0000e+00
   2718.000      98.49    -0.7718    34.9128     6.3928    -0.0008     0.0794 0.0000e+00
   2719.000      98.49    -0.7717    34.9127     6.3905    -0.0011     0.0766 0.0000e+00
   2720.000      98.49    -0.7717    34.9128     6.3814    -0.0007     0.0759 0.0000e+00
   2721.000      98.49    -0.7718    34.9127     6.3892    -0.0028     0.0775 0.0000e+00
   2722.000      98.49    -0.7716    34.9127     6.3916    -0.0025     0.0766 0.0000e+00
   2723.000      98.49    -0.7717    34.9128     6.3881    -0.0069     0.0749 0.0000e+00
   2724.000      98.49    -0.7718    34.9128     6.3923    -0.0009     0.0729 0.0000e+00
   2725.000      98.49    -0.7717    34.9127     6.3944    -0.0054     0.0742 0.0000e+00
   2726.000      98.49    -0.7716    34.9127     6.3856    -0.0029     0.0754 0.0000e+00
   2727.000      98.49    -0.7716    34.9128     6.3912    -0.0082     0.0775 0.0000e+00
   2728.000      98.49    -0.7715    34.9128     6.3856    -0.0013     0.0796 0.0000e+00
   2729.000      98.49    -0.7715    34.9128     6.3864    -0.0067     0.0780 0.0000e+00
   2730.000      98.49    -0.7713    34.9127     6.3861     0.0014     0.0756 0.0000e+00
   2731.000      98.49    -0.7713    34.9127     6.3900    -0.0011     0.0775 0.0000e+00
   2732.000      98.49    -0.7712    34.9127     6.3900    -0.0076     0.0775 0.0000e+00
   2733.000      98.49    -0.7711    34.9128     6.3913    -0.0005     0.0775 0.0000e+00
   2734.000      98.49    -0.7711    34.9127     6.3910    -0.0003     0.0775 0.0000e+00
   2735.000      98.49    -0.7713    34.9128     6.3800    -0.0063     0.0738 0.0000e+00
   2736.000      98.49    -0.7712    34.9127     6.3900    -0.0010     0.0774 0.0000e+00
   2737.000      98.48    -0.7712    34.9127     6.3903     0.0006     0.0706 0.0000e+00
   2738.000      98.49    -0.7713    34.9129     6.3902    -0.0007     0.0752 0.0000e+00
   2739.000      98.49    -0.7712    34.9129     6.3939     0.0008     0.0777 0.0000e+00
   2740.000      98.49    -0.7710    34.9127     6.3883    -0.0079     0.0824 0.0000e+00
   2741.000      98.49    -0.7709    34.9127     6.3855    -0.0080     0.0802 0.0000e+00
   2742.000      98.49    -0.7708    34.9127     6.3885    -0.0064     0.0773 0.0000e+00
   2743.000      98.49    -0.7707    34.9128     6.3884    -0.0123     0.0786 0.0000e+00
   2744.000      98.49    -0.7707    34.9127     6.3942    -0.0096     0.0767 0.0000e+00
   2745.000      98.49    -0.7706    34.9129     6.3863     0.0004     0.0749 0.0000e+00
   2746.000      98.49    -0.7706    34.9127     6.3951    -0.0085     0.0799 0.0000e+00
   2747.000      98.49    -0.7705    34.9127     6.3889    -0.0065     0.0783 0.0000e+00
   2748.000      98.49    -0.7704    34.9127     6.3914     0.0012     0.0780 0.0000e+00
   2749.000      98.49    -0.7705    34.9128     6.3945    -0.0082     0.0757 0.0000e+00
   2750.000      98.49    -0.7705    34.9127     6.3845    -0.0041     0.0787 0.0000e+00
   2751.000      98.49    -0.7704    34.9128     6.3969    -0.0044     0.0749 0.0000e+00
   2752.000      98.49    -0.7703    34.9127     6.3923    -0.0085     0.0769 0.0000e+00
   2753.000      98.49    -0.7703    34.9129     6.3793    -0.0021     0.0756 0.0000e+00
   2754.000      98.49    -0.7702    34.9127     6.3897    -0.0064     0.0769 0.0000e+00
   2755.000      98.49    -0.7703    34.9127     6.3858    -0.0026     0.0783 0.0000e+00
   2756.000      98.49    -0.7702    34.9127     6.3895    -0.0022     0.0777 0.0000e+00
   2757.000      98.49    -0.7703    34.9127     6.3869    -0.0050     0.0765 0.0000e+00
   2758.000      98.49    -0.7703    34.9128     6.3868    -0.0030     0.0771 0.0000e+00
   2759.000      98.49    -0.7704    34.9128     6.3891    -0.0083     0.0783 0.0000e+00
   2760.000      98.49    -0.7702    34.9127     6.3854    -0.0020     0.0810 0.0000e+00
   2761.000      98.49    -0.7702    34.9128     6.3870    -0.0048     0.0792 0.0000e+00
   2762.000      98.49    -0.7701    34.9126     6.3832    -0.0093     0.0758 0.0000e+00
   2763.000      98.49    -0.7700    34.9126     6.3924     0.0008     0.0808 0.0000e+00
   2764.000      98.49    -0.7700    34.9127     6.3874    -0.0054     0.0751 0.0000e+00
   2765.000      98.49    -0.7699    34.9127     6.3825    -0.0033     0.0738 0.0000e+00
   2766.000      98.49    -0.7699    34.9127     6.3892    -0.0021     0.0768 0.0000e+00
   2767.000      98.48    -0.7698    34.9128     6.3855    -0.0045     0.0791 0.0000e+00
   2768.000      98.48    -0.7698    34.9128     6.3796    -0.0027     0.0787 0.0000e+00
   2769.000      98.49    -0.7698    34.9128     6.3882    -0.0066     0.0764 0.0000e+00
   2770.000      98.49    -0.7697    34.9126     6.3897    -0.0021     0.0774 0.0000e+00
   2771.000      98.49    -0.7697    34.9127     6.3880    -0.0001     0.0801 0.0000e+00
   2772.000      98.49    -0.7696    34.9128     6.3804     0.0013     0.0800 0.0000e+00
   2773.000      98.49    -0.7697    34.9129     6.3874    -0.0001     0.0794 0.0000e+00
   2774.000      98.49    -0.7697    34.9128     6.3949     0.0003     0.0774 0.0000e+00
   2775.000      98.49    -0.7695    34.9128     6.3890    -0.0008     0.0763 0.0000e+00
   2776.000      98.49    -0.7696    34.9127     6.3879    -0.0043     0.0762 0.0000e+00
   2777.000      98.49    -0.7696    34.9127     6.3873     0.0116     0.0771 0.0000e+00
   2778.000      98.49    -0.7695    34.9128     6.3898    -0.0007     0.0751 0.0000e+00
   2779.000      98.49    -0.7694    34.9128     6.3879    -0.0004     0.0751 0.0000e+00
   2780.000      98.49    -0.7693    34.9128     6.3864    -0.0007     0.0759 0.0000e+00
   2781.000      98.49    -0.7693    34.9128     6.3827    -0.0011     0.0848 0.0000e+00
   2782.000      98.49    -0.7694    34.9128     6.3862    -0.0122     0.0776 0.0000e+00
   2783.000      98.49    -0.7693    34.9127     6.3858    -0.0008     0.0735 0.0000e+00
   2784.000      98.49    -0.7694    34.9128     6.3880    -0.0011     0.0794 0.0000e+00
   2785.000      98.48    -0.7694    34.9128     6.3857    -0.0080     0.0729 0.0000e+00
   2786.000      98.48    -0.7694    34.9128     6.3854    -0.0025     0.0731 0.0000e+00
   2787.000      98.49    -0.7694    34.9128     6.3830    -0.0060     0.0782 0.0000e+00
   2788.000      98.49    -0.7693    34.9127     6.3867     0.0001     0.0779 0.0000e+00
   2789.000      98.49    -0.7693    34.9127     6.3856     0.0001     0.0767 0.0000e+00
   2790.000      98.49    -0.7693    34.9127     6.3884    -0.0052     0.0772 0.0000e+00
   2791.000      98.49    -0.7694    34.9128     6.3881    -0.0139     0.0802 0.0000e+00
   2792.000      98.49    -0.7693    34.9128     6.3824    -0.0008     0.0754 0.0000e+00
   2793.000      98.49    -0.7693    34.9127     6.3844    -0.0008     0.0751 0.0000e+00
   2794.000      98.49    -0.7692    34.9127     6.3845    -0.0001     0.0770 0.0000e+00
   2795.000      98.49    -0.7691    34.9127     6.3831    -0.0058     0.0775 0.0000e+00
   2796.000      98.49    -0.7691    34.9127     6.3886    -0.0129     0.0775 0.0000e+00
   2797.000      98.49    -0.7690    34.9127     6.3825    -0.0005     0.0771 0.0000e+00
   2798.000      98.49    -0.7690    34.9128     6.3921    -0.0013     0.0756 0.0000e+00
   2799.000      98.48    -0.7690    34.9127     6.3860    -0.0064     0.0762 0.0000e+00
   2800.000      98.49    -0.7689    34.9128     6.3826    -0.0004     0.0737 0.0000e+00
   2801.000      98.49    -0.7689    34.9128     6.3819    -0.0021     0.0769 0.0000e+00
   2802.000      98.49    -0.7688    34.9127     6.3883    -0.0022     0.0765 0.0000e+00
   2803.000      98.49    -0.7687    34.9127     6.3843    -0.0123     0.0750 0.0000e+00
   2804.000      98.48    -0.7687    34.9128     6.3797    -0.0032     0.0761 0.0000e+00
   2805.000      98.49    -0.7685    34.9127     6.3924    -0.0063     0.0767 0.0000e+00
   2806.000      98.48    -0.7686    34.9128     6.3882    -0.0014     0.0751 0.0000e+00
   2807.000      98.49    -0.7685    34.9128     6.3792    -0.0081     0.0756 0.0000e+00
   2808.000      98.49    -0.7684    34.9127     6.3816     0.0003     0.0775 0.0000e+00
   2809.000      98.49    -0.7684    34.9127     6.3860    -0.0038     0.0787 0.0000e+00
   2810.000      98.49    -0.7684    34.9128     6.3856    -0.0058     0.0781 0.0000e+00
   2811.000      98.49    -0.7684    34.9128     6.3833    -0.0009     0.0754 0.0000e+00
   2812.000      98.49    -0.7682    34.9127     6.3818     0.0020     0.0769 0.0000e+00
   2813.000      98.49    -0.7681    34.9127     6.3858     0.0054     0.0760 0.0000e+00
   2814.000      98.49    -0.7681    34.9128     6.3874     0.0005     0.0787 0.0000e+00
   2815.000      98.49    -0.7680    34.9127     6.3844    -0.0000     0.0816 0.0000e+00
   2816.000      98.49    -0.7680    34.9127     6.3836    -0.0073     0.0738 0.0000e+00
   2817.000      98.48    -0.7680    34.9127     6.3869    -0.0080     0.0744 0.0000e+00
   2818.000      98.48    -0.7682    34.9128     6.3830    -0.0025     0.0744 0.0000e+00
   2819.000      98.49    -0.7681    34.9128     6.3847    -0.0041     0.0761 0.0000e+00
   2820.000      98.49    -0.7681    34.9127     6.3803    -0.0066     0.0780 0.0000e+00
   2821.000      98.49    -0.7681    34.9129     6.3802    -0.0007     0.0790 0.0000e+00
   2822.000      98.48    -0.7679    34.9126     6.3818    -0.0057     0.0750 0.0000e+00
   2823.000      98.49    -0.7679    34.9127     6.3796    -0.0003     0.0753 0.0000e+00
   2824.000      98.49    -0.7680    34.9128     6.3841     0.0003     0.0773 0.0000e+00
   2825.000      98.49    -0.7680    34.9128     6.3800    -0.0003     0.0748 0.0000e+00
   2826.000      98.49    -0.7679    34.9128     6.3826     0.0001     0.0738 0.0000e+00
   2827.000      98.49    -0.7678    34.9127     6.3841    -0.0008     0.0791 0.0000e+00
   2828.000      98.49    -0.7677    34.9127     6.3828    -0.0053     0.0800 0.0000e+00
   2829.000      98.49    -0.7676    34.9128     6.3823    -0.0009     0.0758 0.0000e+00
   2830.000      98.49    -0.7675    34.9128     6.3858    -0.0004     0.0751 0.0000e+00
   2831.000      98.49    -0.7675    34.9128     6.3819    -0.0052     0.0765 0.0000e+00
   2832.000      98.48    -0.7676    34.9128     6.3782    -0.0005     0.0753 0.0000e+00
   2833.000      98.49    -0.7674    34.9128     6.3784    -0.0007     0.0751 0.0000e+00
   2834.000      98.49    -0.7675    34.9129     6.3918     0.0001     0.0778 0.0000e+00
   2835.000      98.49    -0.7674    34.9129     6.3805     0.0003     0.0800 0.0000e+00
   2836.000      98.49    -0.7673    34.9127     6.3755     0.0002     0.0752 0.0000e+00
   2837.000      98.49    -0.7674    34.9129     6.3823    -0.0044     0.0764 0.0000e+00
   2838.000      98.49    -0.7671    34.9127     6.3869    -0.0061     0.0763 0.0000e+00
   2839.000      98.49    -0.7671    34.9129     6.3834     0.0012     0.0775 0.0000e+00
   2840.000      98.49    -0.7672    34.9129     6.3768    -0.0006     0.0775 0.0000e+00
   2841.000      98.49    -0.7671    34.9128     6.3707    -0.0076     0.0775 0.0000e+00
   2842.000      98.49    -0.7671    34.9128     6.3857    -0.0048     0.0775 0.0000e+00
   2843.000      98.49    -0.7672    34.9129     6.3803    -0.0021     0.0780 0.0000e+00
   2844.000      98.49    -0.7668    34.9127     6.3791    -0.0027     0.0782 0.0000e+00
   2845.000      98.49    -0.7667    34.9129     6.3877     0.0001     0.0742 0.0000e+00
   2846.000      98.49    -0.7667    34.9129     6.3814    -0.0011     0.0727 0.0000e+00
   2847.000      98.48    -0.7667    34.9129     6.3734    -0.0011     0.0766 0.0000e+00
   2848.000      98.49    -0.7666    34.9129     6.3722    -0.0005     0.0800 0.0000e+00
   2849.000      98.49    -0.7667    34.9129     6.3749    -0.0011     0.0788 0.0000e+00
   2850.000      98.49    -0.7669    34.9129     6.3730    -0.0007     0.0776 0.0000e+00
   2851.000      98.48    -0.7664    34.9128     6.3818    -0.0105     0.0765 0.0000e+00
   2852.000      98.49    -0.7662    34.9129     6.3811    -0.0014     0.0775 0.0000e+00
   2853.000      98.49    -0.7666    34.9129     6.3785    -0.0011     0.0770 0.0000e+00
   2854.000      98.49    -0.7668    34.9129     6.3772    -0.0011     0.0751 0.0000e+00
   2855.000      98.49    -0.7668    34.9129     6.3774    -0.0007     0.0765 0.0000e+00
   2856.000      98.49    -0.7669    34.9128     6.3808    -0.0029     0.0775 0.0000e+00
   2857.000      98.49    -0.7664    34.9128     6.3817    -0.0045     0.0780 0.0000e+00
   2858.000      98.49    -0.7665    34.9128     6.3849    -0.0018     0.0775 0.0000e+00
   2859.000      98.48    -0.7668    34.9128     6.3758    -0.0154     0.0775 0.0000e+00
   2860.000      98.49    -0.7667    34.9128     6.3773    -0.0018     0.0775 0.0000e+00
   2861.000      98.48    -0.7667    34.9129     6.3820    -0.0096     0.0775 0.0000e+00
   2862.000      98.49    -0.7666    34.9128     6.3762    -0.0101     0.0766 0.0000e+00
   2863.000      98.49    -0.7665    34.9128     6.3791    -0.0027     0.0752 0.0000e+00
   2864.000      98.48    -0.7664    34.9127     6.3772    -0.0075     0.0763 0.0000e+00
   2865.000      98.48    -0.7664    34.9128     6.3867     0.0004     0.0760 0.0000e+00
   2866.000      98.49    -0.7665    34.9129     6.3727    -0.0053     0.0789 0.0000e+00
   2867.000      98.48    -0.7665    34.9127     6.3777    -0.0034     0.0767 0.0000e+00
   2868.000      98.49    -0.7664    34.9128     6.3795    -0.0003     0.0770 0.0000e+00
   2869.000      98.48    -0.7664    34.9128     6.3760    -0.0001     0.0752 0.0000e+00
   2870.000      98.48    -0.7662    34.9128     6.3785    -0.0067     0.0750 0.0000e+00
   2871.000      98.49    -0.7662    34.9128     6.3827    -0.0040     0.0751 0.0000e+00
   2872.000      98.49    -0.7661    34.9127     6.3718    -0.0010     0.0766 0.0000e+00
   2873.000      98.49    -0.7659    34.9127     6.3760    -0.0008     0.0795 0.0000e+00
   2874.000      98.49    -0.7659    34.9128     6.3783    -0.0007     0.0750 0.0000e+00
   2875.000      98.49    -0.7659    34.9128     6.3805    -0.0003     0.0777 0.0000e+00
   2876.000      98.48    -0.7659    34.9128     6.3751    -0.0036     0.0799 0.0000e+00
   2877.000      98.48    -0.7658    34.9128     6.3753    -0.0123     0.0795 0.0000e+00
   2878.000      98.49    -0.7657    34.9127     6.3754    -0.0062     0.0770 0.0000e+00
   2879.000      98.49    -0.7655    34.9128     6.3795    -0.0027     0.0783 0.0000e+00
   2880.000      98.49    -0.7652    34.9128     6.3870    -0.0033     0.0760 0.0000e+00
   2881.000      98.49    -0.7651    34.9128     6.3849     0.0010     0.0753 0.0000e+00
   2882.000      98.49    -0.7651    34.9129     6.3804    -0.0001     0.0775 0.0000e+00
   2883.000      98.49    -0.7650    34.9130     6.3690    -0.0001     0.0775 0.0000e+00
   2884.000      98.48    -0.7649    34.9129     6.3682    -0.0007     0.0775 0.0000e+00
   2885.000      98.49    -0.7648    34.9127     6.3763    -0.0068     0.0789 0.0000e+00
   2886.000      98.48    -0.7648    34.9128     6.3787    -0.0055     0.0782 0.0000e+00
   2887.000      98.48    -0.7648    34.9128     6.3783    -0.0051     0.0794 0.0000e+00
   2888.000      98.48    -0.7650    34.9128     6.3724    -0.0018     0.0819 0.0000e+00
   2889.000      98.48    -0.7649    34.9127     6.3745    -0.0061     0.0800 0.0000e+00
   2890.000      98.48    -0.7649    34.9129     6.3754     0.0000     0.0789 0.0000e+00
   2891.000      98.49    -0.7649    34.9128     6.3743     0.0006     0.0789 0.0000e+00
   2892.000      98.49    -0.7647    34.9128     6.3721    -0.0016     0.0778 0.0000e+00
   2893.000      98.49    -0.7647    34.9128     6.3820    -0.0144     0.0756 0.0000e+00
   2894.000      98.49    -0.7648    34.9128     6.3711    -0.0083     0.0775 0.0000e+00
   2895.000      98.49    -0.7647    34.9128     6.3719    -0.0080     0.0751 0.0000e+00
   2896.000      98.49    -0.7646    34.9129     6.3763    -0.0024     0.0778 0.0000e+00
   2897.000      98.49    -0.7646    34.9128     6.3761    -0.0026     0.0808 0.0000e+00
   2898.000      98.49    -0.7645    34.9127     6.3742    -0.0130     0.0780 0.0000e+00
   2899.000      98.49    -0.7644    34.9129     6.3702     0.0003     0.0793 0.0000e+00
   2900.000      98.48    -0.7643    34.9129     6.3686    -0.0003     0.0775 0.0000e+00
   2901.000      98.49    -0.7642    34.9129     6.3782    -0.0082     0.0775 0.0000e+00
   2902.000      98.49    -0.7642    34.9129     6.3757    -0.0018     0.0794 0.0000e+00
   2903.000      98.49    -0.7642    34.9127     6.3741    -0.0067     0.0793 0.0000e+00
   2904.000      98.49    -0.7642    34.9128     6.3784    -0.0033     0.0778 0.0000e+00
   2905.000      98.49    -0.7641    34.9128     6.3778    -0.0063     0.0751 0.0000e+00
   2906.000      98.49    -0.7641    34.9129     6.3710    -0.0012     0.0751 0.0000e+00
   2907.000      98.49    -0.7641    34.9130     6.3764    -0.0007     0.0796 0.0000e+00
   2908.000      98.49    -0.7641    34.9129     6.3702    -0.0004     0.0817 0.0000e+00
   2909.000      98.49    -0.7641    34.9129     6.3651    -0.0045     0.0794 0.0000e+00
   2910.000      98.48    -0.7638    34.9128     6.3860     0.0003     0.0753 0.0000e+00
   2911.000      98.49    -0.7640    34.9130     6.3832    -0.0000     0.0757 0.0000e+00
   2912.000      98.49    -0.7640    34.9128     6.3708    -0.0004     0.0797 0.0000e+00
   2913.000      98.48    -0.7640    34.9129     6.3734    -0.0002     0.0755 0.0000e+00
   2914.000      98.48    -0.7639    34.9129     6.3779    -0.0061     0.0806 0.0000e+00
   2915.000      98.48    -0.7639    34.9128     6.3757    -0.0084     0.0785 0.0000e+00
   2916.000      98.49    -0.7638    34.9129     6.3804    -0.0080     0.0752 0.0000e+00
   2917.000      98.48    -0.7636    34.9128     6.3770    -0.0062     0.0763 0.0000e+00
   2918.000      98.49    -0.7633    34.9128     6.3838    -0.0009     0.0775 0.0000e+00
   2919.000      98.49    -0.7634    34.9129     6.3810    -0.0115     0.0775 0.0000e+00
   2920.000      98.48    -0.7635    34.9130     6.3710    -0.0157     0.0775 0.0000e+00
   2921.000      98.49    -0.7635    34.9129     6.3666    -0.0095     0.0753 0.0000e+00
   2922.000      98.49    -0.7633    34.9128     6.3735    -0.0051     0.0783 0.0000e+00
   2923.000      98.49    -0.7631    34.9128     6.3772    -0.0071     0.0781 0.0000e+00
   2924.000      98.49    -0.7635    34.9129     6.3725    -0.0023     0.0755 0.0000e+00
   2925.000      98.48    -0.7635    34.9129     6.3742    -0.0053     0.0797 0.0000e+00
   2926.000      98.48    -0.7635    34.9128     6.3671    -0.0124     0.0796 0.0000e+00
   2927.000      98.49    -0.7632    34.9129     6.3721    -0.0057     0.0790 0.0000e+00
   2928.000      98.49    -0.7632    34.9128     6.3736    -0.0054     0.0766 0.0000e+00
   2929.000      98.48    -0.7632    34.9127     6.3687    -0.0062     0.0752 0.0000e+00
   2930.000      98.49    -0.7631    34.9128     6.3733    -0.0037     0.0779 0.0000e+00
   2931.000      98.49    -0.7632    34.9128     6.3761    -0.0052     0.0791 0.0000e+00
   2932.000      98.49    -0.7632    34.9128     6.3719    -0.0002     0.0766 0.0000e+00
   2933.000      98.48    -0.7631    34.9129     6.3725    -0.0035     0.0751 0.0000e+00
   2934.000      98.48    -0.7631    34.9128     6.3680    -0.0031     0.0751 0.0000e+00
   2935.000      98.48    -0.7630    34.9128     6.3728    -0.0002     0.0769 0.0000e+00
   2936.000      98.49    -0.7630    34.9129     6.3696    -0.0138     0.0775 0.0000e+00
   2937.000      98.48    -0.7629    34.9128     6.3729    -0.0088     0.0764 0.0000e+00
   2938.000      98.48    -0.7628    34.9129     6.3751    -0.0100     0.0779 0.0000e+00
   2939.000      98.49    -0.7626    34.9128     6.3657    -0.0027     0.0775 0.0000e+00
   2940.000      98.49    -0.7625    34.9129     6.3727    -0.0006     0.0772 0.0000e+00
   2941.000      98.49    -0.7625    34.9128     6.3752     0.0003     0.0751 0.0000e+00
   2942.000      98.48    -0.7625    34.9130     6.3680    -0.0031     0.0776 0.0000e+00
   2943.000      98.48    -0.7625    34.9128     6.3667    -0.0075     0.0799 0.0000e+00
   2944.000      98.48    -0.7622    34.9129     6.3669    -0.0040     0.0799 0.0000e+00
   2945.000      98.48    -0.7622    34.9127     6.3677     0.0003     0.0773 0.0000e+00
   2946.000      98.49    -0.7621    34.9129     6.3661    -0.0089     0.0750 0.0000e+00
   2947.000      98.48    -0.7621    34.9129     6.3694    -0.0079     0.0776 0.0000e+00
   2948.000      98.49    -0.7621    34.9129     6.3666    -0.0070     0.0796 0.0000e+00
   2949.000      98.49    -0.7621    34.9129     6.3630    -0.0008     0.0777 0.0000e+00
   2950.000      98.48    -0.7619    34.9128     6.3829    -0.0020     0.0796 0.0000e+00
   2951.000      98.48    -0.7620    34.9129     6.3757    -0.0005     0.0775 0.0000e+00
   2952.000      98.48    -0.7619    34.9129     6.3696    -0.0153     0.0752 0.0000e+00
   2953.000      98.49    -0.7619    34.9128     6.3683    -0.0039     0.0751 0.0000e+00
   2954.000      98.49    -0.7620    34.9128     6.3734    -0.0116     0.0751 0.0000e+00
   2955.000      98.49    -0.7618    34.9128     6.3696     0.0006     0.0784 0.0000e+00
   2956.000      98.49    -0.7618    34.9128     6.3727    -0.0001     0.0755 0.0000e+00
   2957.000      98.49    -0.7618    34.9129     6.3762 -6.947e-07     0.0802 0.0000e+00
   2958.000      98.49    -0.7617    34.9129     6.3729    -0.0008     0.0755 0.0000e+00
   2959.000      98.48    -0.7617    34.9129     6.3708    -0.0121     0.0770 0.0000e+00
   2960.000      98.49    -0.7617    34.9128     6.3720    -0.0028     0.0775 0.0000e+00
   2961.000      98.49    -0.7616    34.9127     6.3709    -0.0047     0.0775 0.0000e+00
   2962.000      98.48    -0.7617    34.9127     6.3751    -0.0084     0.0761 0.0000e+00
   2963.000      98.48    -0.7616    34.9127     6.3689    -0.0046     0.0764 0.0000e+00
   2964.000      98.49    -0.7615    34.9128     6.3790    -0.0049     0.0751 0.0000e+00
   2965.000      98.49    -0.7615    34.9128     6.3638    -0.0070     0.0751 0.0000e+00
   2966.000      98.49    -0.7614    34.9128     6.3698     0.0005     0.0773 0.0000e+00
   2967.000      98.48    -0.7614    34.9129     6.3760    -0.0000     0.0751 0.0000e+00
   2968.000      98.49    -0.7613    34.9127     6.3741    -0.0034     0.0774 0.0000e+00
   2969.000      98.49    -0.7613    34.9128     6.3751    -0.0005     0.0771 0.0000e+00
   2970.000      98.48    -0.7613    34.9128     6.3756    -0.0080     0.0751 0.0000e+00
   2971.000      98.49    -0.7613    34.9129     6.3685    -0.0081     0.0771 0.0000e+00
   2972.000      98.48    -0.7613    34.9129     6.3636    -0.0019     0.0810 0.0000e+00
   2973.000      98.49    -0.7612    34.9128     6.3700    -0.0038     0.0763 0.0000e+00
   2974.000      98.48    -0.7613    34.9128     6.3763    -0.0073     0.0805 0.0000e+00
   2975.000      98.49    -0.7612    34.9128     6.3700    -0.0068     0.0752 0.0000e+00
   2976.000      98.48    -0.7611    34.9128     6.3648    -0.0012     0.0781 0.0000e+00
   2977.000      98.49    -0.7611    34.9128     6.3665    -0.0002     0.0736 0.0000e+00
   2978.000      98.49    -0.7611    34.9128     6.3687     0.0001     0.0769 0.0000e+00
   2979.000      98.48    -0.7612    34.9128     6.3730    -0.0056     0.0747 0.0000e+00
   2980.000      98.49    -0.7611    34.9128     6.3797    -0.0003     0.0734 0.0000e+00
   2981.000      98.49    -0.7610    34.9129     6.3669    -0.0043     0.0738 0.0000e+00
   2982.000      98.49    -0.7610    34.9128     6.3728    -0.0077     0.0746 0.0000e+00
   2983.000      98.48    -0.7610    34.9128     6.3708    -0.0037     0.0875 0.0000e+00
   2984.000      98.49    -0.7609    34.9128     6.3670    -0.0080     0.0804 0.0000e+00
   2985.000      98.48    -0.7608    34.9128     6.3681    -0.0025     0.0788 0.0000e+00
   2986.000      98.49    -0.7607    34.9128     6.3708    -0.0050     0.0768 0.0000e+00
   2987.000      98.49    -0.7606    34.9128     6.3661    -0.0038     0.0773 0.0000e+00
   2988.000      98.49    -0.7606    34.9129     6.3742    -0.0061     0.0819 0.0000e+00
   2989.000      98.48    -0.7605    34.9128     6.3657    -0.0004     0.0772 0.0000e+00
   2990.000      98.49    -0.7606    34.9129     6.3651    -0.0157     0.0751 0.0000e+00
   2991.000      98.48    -0.7606    34.9129     6.3662    -0.0072     0.0754 0.0000e+00
   2992.000      98.49    -0.7605    34.9127     6.3673    -0.0024     0.0765 0.0000e+00
   2993.000      98.48    -0.7604    34.9128     6.3674     0.0009     0.0775 0.0000e+00
   2994.000      98.49    -0.7604    34.9128     6.3671    -0.0125     0.0786 0.0000e+00
   2995.000      98.49    -0.7603    34.9128     6.3716    -0.0075     0.0750 0.0000e+00
   2996.000      98.49    -0.7602    34.9129     6.3670     0.0001     0.0776 0.0000e+00
   2997.000      98.48    -0.7601    34.9129     6.3702    -0.0074     0.0775 0.0000e+00
   2998.000      98.48    -0.7601    34.9129     6.3671    -0.0155     0.0730 0.0000e+00
   2999.000      98.49    -0.7602    34.9128     6.3653    -0.0050     0.0772 0.0000e+00
   3000.000      98.48    -0.7599    34.9128     6.3686    -0.0067     0.0807 0.0000e+00
   3001.000      98.49    -0.7598    34.9128     6.3691    -0.0020     0.0785 0.0000e+00
   3002.000      98.48    -0.7596    34.9129     6.3685    -0.0007     0.0780 0.0000e+00
   3003.000      98.49    -0.7598    34.9128     6.3684     0.0008     0.0799 0.0000e+00
   3004.000      98.49    -0.7598    34.9129     6.3672    -0.0007     0.0815 0.0000e+00
   3005.000      98.49    -0.7597    34.9128     6.3682    -0.0056     0.0803 0.0000e+00
   3006.000      98.49    -0.7597    34.9129     6.3608    -0.0047     0.0800 0.0000e+00
   3007.000      98.49    -0.7595    34.9129     6.3676    -0.0011     0.0801 0.0000e+00
   3008.000      98.48    -0.7595    34.9129     6.3597    -0.0011     0.0799 0.0000e+00
   3009.000      98.48    -0.7595    34.9129     6.3685    -0.0005     0.0798 0.0000e+00
   3010.000      98.48    -0.7594    34.9128     6.3622    -0.0014     0.0775 0.0000e+00
   3011.000      98.48    -0.7594    34.9128     6.3660    -0.0066     0.0790 0.0000e+00
   3012.000      98.48    -0.7593    34.9128     6.3691    -0.0031     0.0807 0.0000e+00
   3013.000      98.49    -0.7592    34.9128     6.3661    -0.0150     0.0825 0.0000e+00
   3014.000      98.48    -0.7590    34.9128     6.3630    -0.0078     0.0824 0.0000e+00
   3015.000      98.48    -0.7590    34.9127     6.3628    -0.0080     0.0793 0.0000e+00
   3016.000      98.48    -0.7590    34.9130     6.3616    -0.0076     0.0782 0.0000e+00
   3017.000      98.48    -0.7590    34.9129     6.3642    -0.0062     0.0794 0.0000e+00
   3018.000      98.48    -0.7588    34.9128     6.3668    -0.0018     0.0813 0.0000e+00
   3019.000      98.48    -0.7588    34.9128     6.3600    -0.0005     0.0793 0.0000e+00
   3020.000      98.48    -0.7586    34.9128     6.3715    -0.0011     0.0823 0.0000e+00
   3021.000      98.48    -0.7585    34.9129     6.3699    -0.0071     0.0800 0.0000e+00
   3022.000      98.48    -0.7584    34.9130     6.3616    -0.0041     0.0809 0.0000e+00
   3023.000      98.48    -0.7584    34.9129     6.3704    -0.0012     0.0824 0.0000e+00
   3024.000      98.48    -0.7584    34.9129     6.3653     0.0003     0.0842 0.0000e+00
   3025.000      98.48    -0.7581    34.9129     6.3627     0.0002     0.0804 0.0000e+00
   3026.000      98.49    -0.7580    34.9129     6.3732    -0.0007     0.0822 0.0000e+00
   3027.000      98.48    -0.7580    34.9130     6.3587    -0.0011     0.0801 0.0000e+00
   3028.000      98.48    -0.7580    34.9130     6.3551    -0.0011     0.0800 0.0000e+00
   3029.000      98.48    -0.7580    34.9127     6.3660    -0.0006     0.0811 0.0000e+00
   3030.000      98.49    -0.7578    34.9128     6.3652    -0.0042     0.0811 0.0000e+00
   3031.000      98.48    -0.7579    34.9128     6.3639    -0.0043     0.0797 0.0000e+00
   3032.000      98.48    -0.7578    34.9128     6.3699    -0.0018     0.0812 0.0000e+00
   3033.000      98.49    -0.7577    34.9129     6.3687    -0.0109     0.0859 0.0000e+00
   3034.000      98.48    -0.7575    34.9129     6.3688    -0.0132     0.0798 0.0000e+00
   3035.000      98.48    -0.7575    34.9129     6.3624    -0.0001     0.0800 0.0000e+00
   3036.000      98.48    -0.7574    34.9128     6.3645    -0.0027     0.0811 0.0000e+00
   3037.000      98.48    -0.7574    34.9128     6.3651     0.0012     0.0784 0.0000e+00
   3038.000      98.48    -0.7573    34.9129     6.3653    -0.0079     0.0776 0.0000e+00
   3039.000      98.48    -0.7572    34.9129     6.3624     0.0003     0.0799 0.0000e+00
   3040.000      98.48    -0.7571    34.9129     6.3670     0.0094     0.0780 0.0000e+00
   3041.000      98.48    -0.7571    34.9128     6.3633     0.0006     0.0813 0.0000e+00
   3042.000      98.48    -0.7571    34.9128     6.3653     0.0083     0.0807 0.0000e+00
   3043.000      98.48    -0.7569    34.9128     6.3703    -0.0004     0.0762 0.0000e+00
   3044.000      98.49    -0.7568    34.9129     6.3679    -0.0004     0.0824 0.0000e+00
   3045.000      98.48    -0.7568    34.9129     6.3632    -0.0004     0.0802 0.0000e+00
   3046.000      98.48    -0.7567    34.9129     6.3636    -0.0122     0.0819 0.0000e+00
   3047.000      98.49    -0.7566    34.9128     6.3684    -0.0046     0.0798 0.0000e+00
   3048.000      98.48    -0.7565    34.9128     6.3671    -0.0004     0.0774 0.0000e+00
   3049.000      98.48    -0.7565    34.9128     6.3618    -0.0005     0.0780 0.0000e+00
   3050.000      98.49    -0.7565    34.9129     6.3647    -0.0019     0.0832 0.0000e+00
   3051.000      98.48    -0.7564    34.9128     6.3628    -0.0035     0.0755 0.0000e+00
   3052.000      98.48    -0.7562    34.9128     6.3632    -0.0083     0.0819 0.0000e+00
   3053.000      98.48    -0.7562    34.9129     6.3622    -0.0102     0.0787 0.0000e+00
   3054.000      98.48    -0.7562    34.9129     6.3653    -0.0130     0.0769 0.0000e+00
   3055.000      98.48    -0.7560    34.9127     6.3672    -0.0011     0.0792 0.0000e+00
   3056.000      98.48    -0.7560    34.9129     6.3636    -0.0079     0.0777 0.0000e+00
   3057.000      98.49    -0.7559    34.9128     6.3646    -0.0071     0.0795 0.0000e+00
   3058.000      98.48    -0.7559    34.9128     6.3660    -0.0066     0.0776 0.0000e+00
   3059.000      98.48    -0.7558    34.9128     6.3615    -0.0075     0.0768 0.0000e+00
   3060.000      98.48    -0.7556    34.9127     6.3645    -0.0018     0.0760 0.0000e+00
   3061.000      98.48    -0.7555    34.9129     6.3687    -0.0062     0.0775 0.0000e+00
   3062.000      98.48    -0.7554    34.9128     6.3617     0.0003     0.0777 0.0000e+00
   3063.000      98.49    -0.7553    34.9129     6.3637    -0.0069     0.0790 0.0000e+00
   3064.000      98.49    -0.7551    34.9128     6.3615    -0.0010     0.0775 0.0000e+00
   3065.000      98.48    -0.7550    34.9130     6.3648    -0.0006     0.0775 0.0000e+00
   3066.000      98.48    -0.7550    34.9129     6.3637    -0.0011     0.0792 0.0000e+00
   3067.000      98.49    -0.7549    34.9130     6.3600     0.0005     0.0800 0.0000e+00
   3068.000      98.48    -0.7549    34.9129     6.3600    -0.0082     0.0823 0.0000e+00
   3069.000      98.49    -0.7549    34.9129     6.3587    -0.0031     0.0792 0.0000e+00
   3070.000      98.48    -0.7545    34.9128     6.3660     0.0082     0.0803 0.0000e+00
   3071.000      98.48    -0.7545    34.9130     6.3616    -0.0004     0.0800 0.0000e+00
   3072.000      98.48    -0.7545    34.9129     6.3614    -0.0005     0.0800 0.0000e+00
   3073.000      98.48    -0.7544    34.9129     6.3669    -0.0005     0.0800 0.0000e+00
   3074.000      98.49    -0.7545    34.9130     6.3683    -0.0068     0.0822 0.0000e+00
   3075.000      98.48    -0.7546    34.9130     6.3674    -0.0150     0.0848 0.0000e+00
   3076.000      98.48    -0.7543    34.9128     6.3618     0.0000     0.0775 0.0000e+00
   3077.000      98.49    -0.7542    34.9129     6.3670     0.0019     0.0790 0.0000e+00
   3078.000      98.48    -0.7546    34.9129     6.3648    -0.0067     0.0800 0.0000e+00
   3079.000      98.49    -0.7547    34.9129     6.3554    -0.0078     0.0901 0.0000e+00
   3080.000      98.48    -0.7546    34.9129     6.3655    -0.0017     0.0821 0.0000e+00
   3081.000      98.48    -0.7545    34.9129     6.3639    -0.0034     0.0810 0.0000e+00
   3082.000      98.48    -0.7545    34.9129     6.3685    -0.0030     0.0825 0.0000e+00
   3083.000      98.48    -0.7545    34.9129     6.3616    -0.0002     0.0786 0.0000e+00
   3084.000      98.48    -0.7544    34.9129     6.3626    -0.0059     0.0756 0.0000e+00
   3085.000      98.48    -0.7543    34.9128     6.3629    -0.0029     0.0796 0.0000e+00
   3086.000      98.48    -0.7541    34.9128     6.3677    -0.0044     0.0808 0.0000e+00
   3087.000      98.48    -0.7540    34.9129     6.3671    -0.0015     0.0796 0.0000e+00
   3088.000      98.48    -0.7539    34.9129     6.3638    -0.0079     0.0775 0.0000e+00
   3089.000      98.48    -0.7539    34.9129     6.3655    -0.0084     0.0786 0.0000e+00
   3090.000      98.48    -0.7540    34.9130     6.3600    -0.0065     0.0799 0.0000e+00
   3091.000      98.48    -0.7537    34.9128     6.3635    -0.0009     0.0802 0.0000e+00
   3092.000      98.48    -0.7539    34.9129     6.3608    -0.0070     0.0826 0.0000e+00
   3093.000      98.48    -0.7541    34.9129     6.3567    -0.0017     0.0807 0.0000e+00
   3094.000      98.48    -0.7540    34.9129     6.3653    -0.0008     0.0800 0.0000e+00
   3095.000      98.49    -0.7540    34.9129     6.3633     0.0001     0.0800 0.0000e+00
   3096.000      98.48    -0.7539    34.9130     6.3610    -0.0011     0.0780 0.0000e+00
   3097.000      98.48    -0.7537    34.9128     6.3640    -0.0004     0.0773 0.0000e+00
   3098.000      98.48    -0.7536    34.9128     6.3650    -0.0039     0.0809 0.0000e+00
   3099.000      98.49    -0.7535    34.9128     6.3631    -0.0002     0.0848 0.0000e+00
   3100.000      98.48    -0.7534    34.9129     6.3611    -0.0003     0.0823 0.0000e+00
   3101.000      98.48    -0.7534    34.9129     6.3587    -0.0011     0.0841 0.0000e+00
   3102.000      98.48    -0.7533    34.9129     6.3677    -0.0003     0.0830 0.0000e+00
   3103.000      98.49    -0.7531    34.9128     6.3602    -0.0001     0.0778 0.0000e+00
   3104.000      98.48    -0.7530    34.9129     6.3591    -0.0004     0.0795 0.0000e+00
   3105.000      98.48    -0.7529    34.9128     6.3656    -0.0139     0.0780 0.0000e+00
   3106.000      98.48    -0.7528    34.9128     6.3662    -0.0158     0.0801 0.0000e+00
   3107.000      98.48    -0.7527    34.9128     6.3565    -0.0157     0.0753 0.0000e+00
   3108.000      98.48    -0.7526    34.9129     6.3656    -0.0018     0.0772 0.0000e+00
   3109.000      98.48    -0.7525    34.9129     6.3500    -0.0067     0.0816 0.0000e+00
   3110.000      98.49    -0.7525    34.9129     6.3592    -0.0081     0.0784 0.0000e+00
   3111.000      98.48    -0.7524    34.9128     6.3568    -0.0044     0.0787 0.0000e+00
   3112.000      98.48    -0.7524    34.9128     6.3646    -0.0027     0.0784 0.0000e+00
   3113.000      98.48    -0.7523    34.9129     6.3646    -0.0000     0.0775 0.0000e+00
   3114.000      98.48    -0.7523    34.9130     6.3608    -0.0005     0.0775 0.0000e+00
   3115.000      98.48    -0.7522    34.9129     6.3576     0.0007     0.0813 0.0000e+00
   3116.000      98.48    -0.7522    34.9129     6.3619    -0.0064     0.0768 0.0000e+00
   3117.000      98.48    -0.7522    34.9129     6.3631    -0.0019     0.0751 0.0000e+00
   3118.000      98.48    -0.7521    34.9130     6.3646    -0.0029     0.0806 0.0000e+00
   3119.000      98.48    -0.7519    34.9128     6.3585    -0.0081     0.0786 0.0000e+00
   3120.000      98.48    -0.7518    34.9129     6.3657    -0.0074     0.0808 0.0000e+00
   3121.000      98.48    -0.7517    34.9130     6.3647    -0.0079     0.0775 0.0000e+00
   3122.000      98.48    -0.7517    34.9129     6.3628    -0.0080     0.0775 0.0000e+00
   3123.000      98.48    -0.7516    34.9128     6.3598    -0.0030     0.0790 0.0000e+00
   3124.000      98.48    -0.7514    34.9128     6.3657    -0.0045     0.0814 0.0000e+00
   3125.000      98.49    -0.7514    34.9129     6.3639    -0.0010     0.0806 0.0000e+00
   3126.000      98.48    -0.7513    34.9129     6.3582    -0.0011     0.0824 0.0000e+00
   3127.000      98.48    -0.7513    34.9130     6.3586    -0.0007     0.0787 0.0000e+00
   3128.000      98.48    -0.7513    34.9129     6.3584    -0.0038     0.0786 0.0000e+00
   3129.000      98.48    -0.7511    34.9129     6.3613    -0.0015     0.0826 0.0000e+00
   3130.000      98.48    -0.7510    34.9129     6.3645    -0.0074     0.0818 0.0000e+00
   3131.000      98.48    -0.7510    34.9129     6.3684     0.0003     0.0748 0.0000e+00
   3132.000      98.48    -0.7509    34.9130     6.3628    -0.0007     0.0768 0.0000e+00
   3133.000      98.48    -0.7510    34.9131     6.3521    -0.0011     0.0775 0.0000e+00
   3134.000      98.48    -0.7512    34.9130     6.3540    -0.0011     0.0775 0.0000e+00
   3135.000      98.47    -0.7511    34.9128     6.3511    -0.0054     0.0775 0.0000e+00
   3136.000      98.48    -0.7508    34.9129     6.3584    -0.0088     0.0784 0.0000e+00
   3137.000      98.48    -0.7507    34.9130     6.3570    -0.0029     0.0805 0.0000e+00
   3138.000      98.48    -0.7507    34.9129     6.3553    -0.0002     0.0823 0.0000e+00
   3139.000      98.48    -0.7507    34.9130     6.3595    -0.0006     0.0776 0.0000e+00
   3140.000      98.48    -0.7508    34.9130     6.3608    -0.0002     0.0785 0.0000e+00
   3141.000      98.48    -0.7508    34.9129     6.3621    -0.0014     0.0793 0.0000e+00
   3142.000      98.48    -0.7506    34.9128     6.3589    -0.0016     0.0791 0.0000e+00
   3143.000      98.48    -0.7506    34.9129     6.3628    -0.0004     0.0774 0.0000e+00
   3144.000      98.48    -0.7508    34.9130     6.3655    -0.0047     0.0775 0.0000e+00
   3145.000      98.48    -0.7508    34.9130     6.3574    -0.0035     0.0775 0.0000e+00
   3146.000      98.48    -0.7508    34.9129     6.3614    -0.0021     0.0788 0.0000e+00
   3147.000      98.48    -0.7508    34.9129     6.3611    -0.0061     0.0828 0.0000e+00
   3148.000      98.49    -0.7507    34.9129     6.3575    -0.0037     0.0822 0.0000e+00
   3149.000      98.48    -0.7506    34.9128     6.3644    -0.0071     0.0789 0.0000e+00
   3150.000      98.48    -0.7505    34.9129     6.3626    -0.0020     0.0804 0.0000e+00
   3151.000      98.48    -0.7504    34.9129     6.3606    -0.0065     0.0838 0.0000e+00
   3152.000      98.48    -0.7504    34.9130     6.3523     0.0002     0.0801 0.0000e+00
   3153.000      98.48    -0.7503    34.9129     6.3628    -0.0077     0.0800 0.0000e+00
   3154.000      98.48    -0.7502    34.9129     6.3574    -0.0077     0.0778 0.0000e+00
   3155.000      98.48    -0.7501    34.9129     6.3568    -0.0067     0.0791 0.0000e+00
   3156.000      98.48    -0.7501    34.9128     6.3596    -0.0042     0.0783 0.0000e+00
   3157.000      98.48    -0.7499    34.9129     6.3581    -0.0046     0.0785 0.0000e+00
   3158.000      98.48    -0.7497    34.9129     6.3586    -0.0014     0.0803 0.0000e+00
   3159.000      98.48    -0.7496    34.9129     6.3665    -0.0084     0.0824 0.0000e+00
   3160.000      98.49    -0.7496    34.9130     6.3647    -0.0038     0.0813 0.0000e+00
   3161.000      98.48    -0.7495    34.9128     6.3611    -0.0006     0.0801 0.0000e+00
   3162.000      98.48    -0.7494    34.9129     6.3627    -0.0019     0.0774 0.0000e+00
   3163.000      98.48    -0.7493    34.9129     6.3627    -0.0003     0.0755 0.0000e+00
   3164.000      98.48    -0.7491    34.9128     6.3579     0.0017     0.0799 0.0000e+00
   3165.000      98.47    -0.7492    34.9130     6.3618    -0.0002     0.0784 0.0000e+00
   3166.000      98.48    -0.7491    34.9129     6.3605    -0.0034     0.0775 0.0000e+00
   3167.000      98.48    -0.7490    34.9128     6.3581    -0.0082     0.0775 0.0000e+00
   3168.000      98.49    -0.7491    34.9129     6.3633    -0.0000     0.0775 0.0000e+00
   3169.000      98.47    -0.7491    34.9129     6.3538    -0.0063     0.0775 0.0000e+00
   3170.000      98.49    -0.7492    34.9129     6.3604    -0.0028     0.0775 0.0000e+00
   3171.000      98.48    -0.7494    34.9129     6.3583    -0.0047     0.0763 0.0000e+00
   3172.000      98.48    -0.7492    34.9129     6.3567    -0.0027     0.0768 0.0000e+00
   3173.000      98.48    -0.7491    34.9128     6.3631     0.0005     0.0798 0.0000e+00
   3174.000      98.48    -0.7491    34.9129     6.3566    -0.0005     0.0849 0.0000e+00
   3175.000      98.48    -0.7490    34.9129     6.3584     0.0004     0.0801 0.0000e+00
   3176.000      98.48    -0.7489    34.9130     6.3633    -0.0004     0.0782 0.0000e+00
   3177.000      98.48    -0.7489    34.9129     6.3586    -0.0047     0.0788 0.0000e+00
   3178.000      98.48    -0.7488    34.9128     6.3593     0.0001     0.0803 0.0000e+00
   3179.000      98.48    -0.7489    34.9130     6.3625    -0.0007     0.0800 0.0000e+00
   3180.000      98.48    -0.7487    34.9128     6.3487    -0.0083     0.0800 0.0000e+00
   3181.000      98.48    -0.7486    34.9129     6.3625    -0.0018     0.0819 0.0000e+00
   3182.000      98.48    -0.7486    34.9128     6.3592    -0.0011     0.0843 0.0000e+00
   3183.000      98.48    -0.7486    34.9128     6.3616    -0.0041     0.0800 0.0000e+00
   3184.000      98.48    -0.7485    34.9128     6.3582    -0.0027     0.0783 0.0000e+00
   3185.000      98.48    -0.7483    34.9128     6.3637    -0.0013     0.0778 0.0000e+00
   3186.000      98.48    -0.7481    34.9129     6.3517    -0.0000     0.0798 0.0000e+00
   3187.000      98.48    -0.7481    34.9130     6.3624    -0.0046     0.0814 0.0000e+00
   3188.000      98.48    -0.7480    34.9130     6.3609    -0.0067     0.0803 0.0000e+00
   3189.000      98.48    -0.7480    34.9129     6.3488     0.0004     0.0729 0.0000e+00
   3190.000      98.48    -0.7478    34.9129     6.3608    -0.0040     0.0806 0.0000e+00
   3191.000      98.48    -0.7479    34.9129     6.3584    -0.0090     0.0793 0.0000e+00
   3192.000      98.48    -0.7478    34.9128     6.3625     0.0008     0.0760 0.0000e+00
   3193.000      98.48    -0.7478    34.9129     6.3589    -0.0017     0.0780 0.0000e+00
   3194.000      98.48    -0.7478    34.9129     6.3577    -0.0068     0.0805 0.0000e+00
   3195.000      98.48    -0.7477    34.9129     6.3526    -0.0007     0.0814 0.0000e+00
   3196.000      98.48    -0.7475    34.9129     6.3589    -0.0040     0.0825 0.0000e+00
   3197.000      98.48    -0.7475    34.9128     6.3604    -0.0061     0.0819 0.0000e+00
   3198.000      98.48    -0.7475    34.9129     6.3545    -0.0023     0.0766 0.0000e+00
   3199.000      98.48    -0.7474    34.9128     6.3599    -0.0052     0.0790 0.0000e+00
   3200.000      98.48    -0.7473    34.9129     6.3560    -0.0002     0.0774 0.0000e+00
   3201.000      98.48    -0.7472    34.9130     6.3645    -0.0068     0.0756 0.0000e+00
   3202.000      98.48    -0.7470    34.9129     6.3597    -0.0050     0.0772 0.0000e+00
   3203.000      98.48    -0.7470    34.9130     6.3596    -0.0012     0.0798 0.0000e+00
   3204.000      98.48    -0.7471    34.9129     6.3613     0.0000     0.0755 0.0000e+00
   3205.000      98.48    -0.7467    34.9130     6.3610    -0.0025     0.0804 0.0000e+00
   3206.000      98.49    -0.7467    34.9129     6.3655    -0.0000     0.0800 0.0000e+00
   3207.000      98.48    -0.7467    34.9130     6.3576     0.0004     0.0800 0.0000e+00
   3208.000      98.48    -0.7467    34.9129     6.3619    -0.0007     0.0779 0.0000e+00
   3209.000      98.48    -0.7467    34.9129     6.3556    -0.0008     0.0754 0.0000e+00
   3210.000      98.48    -0.7466    34.9128     6.3538    -0.0020     0.0812 0.0000e+00
   3211.000      98.48    -0.7467    34.9128     6.3628    -0.0073     0.0862 0.0000e+00
   3212.000      98.48    -0.7467    34.9128     6.3564    -0.0023     0.0839 0.0000e+00
   3213.000      98.48    -0.7466    34.9128     6.3652     0.0008     0.0823 0.0000e+00
   3214.000      98.48    -0.7465    34.9129     6.3531    -0.0001     0.0773 0.0000e+00
   3215.000      98.48    -0.7464    34.9130     6.3558     0.0001     0.0814 0.0000e+00
   3216.000      98.48    -0.7463    34.9130     6.3556    -0.0007     0.0859 0.0000e+00
   3217.000      98.48    -0.7462    34.9129     6.3572    -0.0045     0.0811 0.0000e+00
   3218.000      98.49    -0.7461    34.9129     6.3596    -0.0032     0.0770 0.0000e+00
   3219.000      98.48    -0.7461    34.9130     6.3633    -0.0004     0.0780 0.0000e+00
   3220.000      98.48    -0.7460    34.9129     6.3526     0.0004     0.0816 0.0000e+00
   3221.000      98.48    -0.7460    34.9130     6.3467     0.0008     0.0751 0.0000e+00
   3222.000      98.48    -0.7459    34.9129     6.3562     0.0015     0.0774 0.0000e+00
   3223.000      98.48    -0.7458    34.9129     6.3549    -0.0034     0.0781 0.0000e+00
   3224.000      98.48    -0.7455    34.9129     6.3641     0.0013     0.0753 0.0000e+00
   3225.000      98.48    -0.7453    34.9129     6.3635     0.0003     0.0727 0.0000e+00
   3226.000      98.48    -0.7452    34.9129     6.3557    -0.0138     0.0795 0.0000e+00
   3227.000      98.48    -0.7450    34.9129     6.3470    -0.0147     0.0800 0.0000e+00
   3228.000      98.48    -0.7451    34.9130     6.3496    -0.0080     0.0800 0.0000e+00
   3229.000      98.48    -0.7450    34.9129     6.3550    -0.0026     0.0791 0.0000e+00
   3230.000      98.48    -0.7448    34.9129     6.3676    -0.0001     0.0750 0.0000e+00
   3231.000      98.48    -0.7449    34.9129     6.3602    -0.0000     0.0774 0.0000e+00
   3232.000      98.48    -0.7448    34.9130     6.3500    -0.0000     0.0775 0.0000e+00
   3233.000      98.48    -0.7447    34.9130     6.3473     0.0001     0.0794 0.0000e+00
   3234.000      98.48    -0.7446    34.9130     6.3535    -0.0022     0.0817 0.0000e+00
   3235.000      98.48    -0.7445    34.9129     6.3555    -0.0027     0.0777 0.0000e+00
   3236.000      98.48    -0.7444    34.9128     6.3578    -0.0079     0.0754 0.0000e+00
   3237.000      98.48    -0.7444    34.9128     6.3589    -0.0017     0.0789 0.0000e+00
   3238.000      98.48    -0.7443    34.9129     6.3611    -0.0025     0.0764 0.0000e+00
   3239.000      98.48    -0.7442    34.9130     6.3539    -0.0063     0.0794 0.0000e+00
   3240.000      98.47    -0.7441    34.9130     6.3555     0.0006     0.0769 0.0000e+00
   3241.000      98.48    -0.7440    34.9129     6.3514     0.0003     0.0751 0.0000e+00
   3242.000      98.47    -0.7440    34.9128     6.3550    -0.0041     0.0787 0.0000e+00
   3243.000      98.48    -0.7439    34.9128     6.3569     0.0002     0.0829 0.0000e+00
   3244.000      98.48    -0.7438    34.9128     6.3600    -0.0006     0.0759 0.0000e+00
   3245.000      98.48    -0.7436    34.9129     6.3583     0.0003     0.0751 0.0000e+00
   3246.000      98.47    -0.7434    34.9129     6.3605     0.0010     0.0760 0.0000e+00
   3247.000      98.48    -0.7433    34.9129     6.3544    -0.0001     0.0800 0.0000e+00
   3248.000      98.48    -0.7434    34.9130     6.3558    -0.0011     0.0786 0.0000e+00
   3249.000      98.48    -0.7436    34.9129     6.3536    -0.0004     0.0776 0.0000e+00
   3250.000      98.47    -0.7433    34.9129     6.3559    -0.0050     0.0779 0.0000e+00
   3251.000      98.48    -0.7433    34.9131     6.3657     0.0015     0.0804 0.0000e+00
   3252.000      98.48    -0.7434    34.9130     6.3607     0.0001     0.1016 0.0000e+00
   3253.000      98.48    -0.7433    34.9129     6.3517    -0.0121     0.0833 0.0000e+00
   3254.000      98.48    -0.7432    34.9129     6.3531    -0.0109     0.0793 0.0000e+00
   3255.000      98.48    -0.7432    34.9129     6.3473    -0.0079     0.0780 0.0000e+00
   3256.000      98.48    -0.7430    34.9129     6.3598     0.0015     0.0774 0.0000e+00
   3257.000      98.48    -0.7429    34.9130     6.3569     0.0009     0.0775 0.0000e+00
   3258.000      98.48    -0.7427    34.9130     6.3585    -0.0007     0.0775 0.0000e+00
   3259.000      98.48    -0.7426    34.9129     6.3514     0.0008     0.0775 0.0000e+00
   3260.000      98.48    -0.7425    34.9130     6.3540     0.0004     0.0775 0.0000e+00
   3261.000      98.48    -0.7423    34.9129     6.3577    -0.0023     0.0765 0.0000e+00
   3262.000      98.47    -0.7422    34.9131     6.3565     0.0006     0.0826 0.0000e+00
   3263.000      98.48    -0.7422    34.9129     6.3524    -0.0002     0.0788 0.0000e+00
   3264.000      98.48    -0.7421    34.9129     6.3515     0.0001     0.0779 0.0000e+00
   3265.000      98.48    -0.7424    34.9129     6.3520    -0.0001     0.0799 0.0000e+00
   3266.000      98.48    -0.7422    34.9129     6.3555    -0.0035     0.0793 0.0000e+00
   3267.000      98.48    -0.7423    34.9130     6.3626     0.0020     0.0755 0.0000e+00
   3268.000      98.48    -0.7423    34.9129     6.3505     0.0093     0.0801 0.0000e+00
   3269.000      98.48    -0.7423    34.9131     6.3483     0.0022     0.0800 0.0000e+00
   3270.000      98.48    -0.7421    34.9130     6.3519     0.0008     0.0787 0.0000e+00
   3271.000      98.48    -0.7421    34.9130     6.3545    -0.0003     0.0775 0.0000e+00
   3272.000      98.48    -0.7420    34.9130     6.3483    -0.0013     0.0775 0.0000e+00
   3273.000      98.48    -0.7418    34.9129     6.3577    -0.0030     0.0767 0.0000e+00
   3274.000      98.48    -0.7418    34.9130     6.3568    -0.0049     0.0781 0.0000e+00
   3275.000      98.47    -0.7417    34.9131     6.3442    -0.0032     0.0777 0.0000e+00
   3276.000      98.48    -0.7416    34.9130     6.3598     0.0013     0.0750 0.0000e+00
   3277.000      98.47    -0.7415    34.9130     6.3599     0.0006     0.0774 0.0000e+00
   3278.000      98.48    -0.7416    34.9129     6.3486    -0.0036     0.0775 0.0000e+00
   3279.000      98.48    -0.7415    34.9130     6.3474    -0.0034     0.0775 0.0000e+00
   3280.000      98.48    -0.7414    34.9129     6.3513     0.0043     0.0775 0.0000e+00
   3281.000      98.48    -0.7414    34.9129     6.3589     0.0008     0.0757 0.0000e+00
   3282.000      98.48    -0.7414    34.9129     6.3543     0.0016     0.0788 0.0000e+00
   3283.000      98.48    -0.7413    34.9129     6.3527     0.0014     0.0765 0.0000e+00
   3284.000      98.48    -0.7411    34.9128     6.3538    -0.0006     0.0741 0.0000e+00
   3285.000      98.48    -0.7408    34.9129     6.3587 -9.915e-08     0.0801 0.0000e+00
   3286.000      98.48    -0.7407    34.9129     6.3535    -0.0075     0.0824 0.0000e+00
   3287.000      98.48    -0.7407    34.9129     6.3543    -0.0071     0.0801 0.0000e+00
   3288.000      98.48    -0.7406    34.9129     6.3620     0.0001     0.0761 0.0000e+00
   3289.000      98.48    -0.7406    34.9129     6.3515     0.0004     0.0761 0.0000e+00
   3290.000      98.48    -0.7404    34.9129     6.3542    -0.0003     0.0795 0.0000e+00
   3291.000      98.48    -0.7402    34.9129     6.3582    -0.0084     0.0800 0.0000e+00
   3292.000      98.48    -0.7403    34.9130     6.3523     0.0004     0.0726 0.0000e+00
   3293.000      98.48    -0.7403    34.9130     6.3546     0.0069     0.0783 0.0000e+00
   3294.000      98.48    -0.7401    34.9129     6.3517     0.0045     0.0799 0.0000e+00
   3295.000      98.48    -0.7399    34.9129     6.3577    -0.0055     0.0760 0.0000e+00
   3296.000      98.48    -0.7397    34.9130     6.3529    -0.0073     0.0751 0.0000e+00
   3297.000      98.48    -0.7397    34.9129     6.3516     0.0007     0.0775 0.0000e+00
   3298.000      98.48    -0.7396    34.9128     6.3504     0.0025     0.0791 0.0000e+00
   3299.000      98.48    -0.7395    34.9130     6.3660    -0.0004     0.0768 0.0000e+00
   3300.000      98.48    -0.7397    34.9130     6.3541     0.0005     0.0796 0.0000e+00
   3301.000      98.48    -0.7396    34.9131     6.3445    -0.0007     0.0775 0.0000e+00
   3302.000      98.48    -0.7396    34.9130     6.3552    -0.0065     0.0756 0.0000e+00
   3303.000      98.48    -0.7393    34.9129     6.3553    -0.0046     0.0781 0.0000e+00
   3304.000      98.48    -0.7391    34.9130     6.3533     0.0004     0.0800 0.0000e+00
   3305.000      98.48    -0.7389    34.9130     6.3606    -0.0007     0.0779 0.0000e+00
   3306.000      98.48    -0.7388    34.9131     6.3507    -0.0003     0.0781 0.0000e+00
   3307.000      98.48    -0.7388    34.9130     6.3503    -0.0006     0.0800 0.0000e+00
   3308.000      98.48    -0.7389    34.9130     6.3590    -0.0003     0.0767 0.0000e+00
   3309.000      98.47    -0.7389    34.9130     6.3436     0.0002     0.0772 0.0000e+00
   3310.000      98.48    -0.7387    34.9129     6.3542    -0.0058     0.0785 0.0000e+00
   3311.000      98.48    -0.7388    34.9130     6.3557    -0.0002     0.0804 0.0000e+00
   3312.000      98.48    -0.7388    34.9130     6.3514    -0.0057     0.0817 0.0000e+00
   3313.000      98.48    -0.7388    34.9130     6.3548     0.0069     0.0779 0.0000e+00
   3314.000      98.48    -0.7389    34.9130     6.3502    -0.0066     0.0800 0.0000e+00
   3315.000      98.48    -0.7389    34.9130     6.3550     0.0001     0.0799 0.0000e+00
   3316.000      98.48    -0.7387    34.9129     6.3479     0.0003     0.0800 0.0000e+00
   3317.000      98.48    -0.7386    34.9129     6.3521    -0.0062     0.0755 0.0000e+00
   3318.000      98.48    -0.7386    34.9129     6.3630    -0.0041     0.0803 0.0000e+00
   3319.000      98.48    -0.7386    34.9129     6.3533     0.0089     0.0765 0.0000e+00
   3320.000      98.48    -0.7385    34.9130     6.3504     0.0017     0.0794 0.0000e+00
   3321.000      98.48    -0.7384    34.9129     6.3459     0.0003     0.0841 0.0000e+00
   3322.000      98.48    -0.7383    34.9130     6.3482    -0.0005     0.0796 0.0000e+00
   3323.000      98.48    -0.7382    34.9130     6.3535    -0.0036     0.0812 0.0000e+00
   3324.000      98.48    -0.7381    34.9129     6.3533     0.0013     0.0801 0.0000e+00
   3325.000      98.48    -0.7380    34.9129     6.3537    -0.0007     0.0767 0.0000e+00
   3326.000      98.48    -0.7379    34.9130     6.3597    -0.0003     0.0750 0.0000e+00
   3327.000      98.48    -0.7378    34.9131     6.3461     0.0010     0.0751 0.0000e+00
   3328.000      98.49    -0.7376    34.9130     6.3470    -0.0053     0.0766 0.0000e+00
   3329.000      98.48    -0.7376    34.9131     6.3538    -0.0064     0.0778 0.0000e+00
   3330.000      98.48    -0.7375    34.9130     6.3554    -0.0004     0.0798 0.0000e+00
   3331.000      98.48    -0.7374    34.9129     6.3508    -0.0027     0.0780 0.0000e+00
   3332.000      98.48    -0.7373    34.9130     6.3461     0.0006     0.0801 0.0000e+00
   3333.000      98.48    -0.7372    34.9130     6.3554     0.0004     0.0777 0.0000e+00
   3334.000      98.48    -0.7372    34.9130     6.3503    -0.0040     0.0775 0.0000e+00
   3335.000      98.48    -0.7372    34.9130     6.3552    -0.0046     0.0775 0.0000e+00
   3336.000      98.48    -0.7371    34.9131     6.3504    -0.0003     0.0769 0.0000e+00
   3337.000      98.48    -0.7369    34.9129     6.3524    -0.0003     0.0787 0.0000e+00
   3338.000      98.48    -0.7368    34.9129     6.3505    -0.0033     0.0774 0.0000e+00
   3339.000      98.49    -0.7368    34.9130     6.3510     0.0015     0.0784 0.0000e+00
   3340.000      98.48    -0.7366    34.9130     6.3523     0.0002     0.0800 0.0000e+00
   3341.000      98.48    -0.7366    34.9129     6.3577    -0.0006     0.0842 0.0000e+00
   3342.000      98.48    -0.7365    34.9130     6.3491     0.0006     0.0828 0.0000e+00
   3343.000      98.48    -0.7363    34.9129     6.3523     0.0025     0.0774 0.0000e+00
   3344.000      98.48    -0.7363    34.9130     6.3572     0.0014     0.0790 0.0000e+00
   3345.000      98.48    -0.7362    34.9130     6.3512     0.0007     0.0804 0.0000e+00
   3346.000      98.48    -0.7362    34.9130     6.3503     0.0005     0.0776 0.0000e+00
   3347.000      98.48    -0.7361    34.9129     6.3539     0.0007     0.0763 0.0000e+00
   3348.000      98.48    -0.7359    34.9129     6.3532     0.0069     0.0804 0.0000e+00
   3349.000      98.48    -0.7360    34.9130     6.3540     0.0002     0.0757 0.0000e+00
   3350.000      98.48    -0.7360    34.9130     6.3561    -0.0002     0.0751 0.0000e+00
   3351.000      98.48    -0.7358    34.9130     6.3443    -0.0065     0.0751 0.0000e+00
   3352.000      98.48    -0.7356    34.9129     6.3514    -0.0014     0.0789 0.0000e+00
   3353.000      98.48    -0.7355    34.9129     6.3547    -0.0031     0.0762 0.0000e+00
   3354.000      98.48    -0.7354    34.9130     6.3516     0.0003     0.0754 0.0000e+00
   3355.000      98.48    -0.7354    34.9130     6.3423     0.0011     0.0794 0.0000e+00
   3356.000      98.48    -0.7352    34.9131     6.3511     0.0022     0.0808 0.0000e+00
   3357.000      98.48    -0.7351    34.9130     6.3513    -0.0014     0.0776 0.0000e+00
   3358.000      98.48    -0.7351    34.9129     6.3514    -0.0009     0.0787 0.0000e+00
   3359.000      98.48    -0.7350    34.9130     6.3559     0.0002     0.0800 0.0000e+00
   3360.000      98.48    -0.7348    34.9131     6.3474    -0.0002     0.0934 0.0000e+00
   3361.000      98.49    -0.7348    34.9131     6.3532    -0.0065     0.0880 0.0000e+00
   3362.000      98.48    -0.7348    34.9130     6.3535    -0.0134     0.0802 0.0000e+00
   3363.000      98.48    -0.7348    34.9129     6.3557     0.0003     0.0796 0.0000e+00
   3364.000      98.48    -0.7346    34.9128     6.3451     0.0035     0.0745 0.0000e+00
   3365.000      98.48    -0.7347    34.9129     6.3595    -0.0078     0.0783 0.0000e+00
   3366.000      98.48    -0.7347    34.9130     6.3527    -0.0024     0.0800 0.0000e+00
   3367.000      98.47    -0.7347    34.9131     6.3468    -0.0005     0.0786 0.0000e+00
   3368.000      98.48    -0.7346    34.9130     6.3465    -0.0001     0.0784 0.0000e+00
   3369.000      98.48    -0.7346    34.9130     6.3473     0.0003     0.0799 0.0000e+00
   3370.000      98.48    -0.7345    34.9130     6.3522     0.0004     0.0761 0.0000e+00
   3371.000      98.48    -0.7344    34.9129     6.3504     0.0020     0.0765 0.0000e+00
   3372.000      98.48    -0.7344    34.9129     6.3544     0.0049     0.0760 0.0000e+00
   3373.000      98.48    -0.7342    34.9130     6.3492     0.0008     0.0795 0.0000e+00
   3374.000      98.48    -0.7342    34.9130     6.3558     0.0001     0.0789 0.0000e+00
   3375.000      98.48    -0.7341    34.9130     6.3504     0.0030     0.0842 0.0000e+00
   3376.000      98.48    -0.7340    34.9130     6.3467     0.0060     0.0782 0.0000e+00
   3377.000      98.48    -0.7339    34.9129     6.3469     0.0001     0.0782 0.0000e+00
   3378.000      98.48    -0.7337    34.9129     6.3503     0.0055     0.0775 0.0000e+00
   3379.000      98.48    -0.7337    34.9131     6.3525    -0.0002     0.0793 0.0000e+00
   3380.000      98.47    -0.7337    34.9129     6.3453     0.0003     0.0818 0.0000e+00
   3381.000      98.47    -0.7335    34.9130     6.3503     0.0004     0.0784 0.0000e+00
   3382.000      98.47    -0.7334    34.9130     6.3487    -0.0007     0.0756 0.0000e+00
   3383.000      98.48    -0.7333    34.9131     6.3496     0.0010     0.0774 0.0000e+00
   3384.000      98.48    -0.7332    34.9130     6.3496    -0.0004     0.0797 0.0000e+00
   3385.000      98.48    -0.7330    34.9130     6.3473     0.0009     0.0795 0.0000e+00
   3386.000      98.47    -0.7328    34.9131     6.3553    -0.0006     0.0775 0.0000e+00
   3387.000      98.48    -0.7328    34.9130     6.3475     0.0005     0.0780 0.0000e+00
   3388.000      98.48    -0.7327    34.9131     6.3525     0.0000     0.0800 0.0000e+00
   3389.000      34.24    -0.7326    34.9130     6.3491    -0.0172     0.0773 0.0000e+00
   3390.000      71.42    -0.7326    34.9129     6.3458    -0.0082     0.0728 0.0000e+00
   3391.000     100.28    -0.7324    34.9130     6.3464     0.0011     0.0808 0.0000e+00
   3392.000      98.47    -0.7321    34.9131     6.3481    -0.0005     0.0825 0.0000e+00
   3393.000      98.48    -0.7321    34.9131     6.3451     0.0059     0.0793 0.0000e+00
   3394.000      98.48    -0.7321    34.9130     6.3481     0.0117     0.0774 0.0000e+00
   3395.000      98.48    -0.7321    34.9132     6.3483     0.0037     0.0791 0.0000e+00
   3396.000      98.47    -0.7321    34.9130     6.3430    -0.0001     0.0798 0.0000e+00
   3397.000      98.48    -0.7317    34.9129     6.3504     0.0001     0.0788 0.0000e+00
   3398.000      98.48    -0.7315    34.9130     6.3518    -0.0000     0.0801 0.0000e+00
   3399.000      98.48    -0.7317    34.9130     6.3504     0.0001     0.0800 0.0000e+00
   3400.000      98.48    -0.7317    34.9131     6.3554     0.0001     0.0825 0.0000e+00
   3401.000      98.47    -0.7316    34.9130     6.3456    -0.0043     0.0814 0.0000e+00
   3402.000      98.48    -0.7315    34.9130     6.3519    -0.0080     0.0800 0.0000e+00
   3403.000      98.48    -0.7315    34.9130     6.3462    -0.0015     0.0780 0.0000e+00
   3404.000      98.47    -0.7315    34.9130     6.3456     0.0004     0.0780 0.0000e+00
   3405.000      98.48    -0.7312    34.9130     6.3491     0.0016     0.0773 0.0000e+00
   3406.000      98.48    -0.7310    34.9130     6.3468     0.0006     0.0774 0.0000e+00
   3407.000      98.47    -0.7311    34.9131     6.3506    -0.0005     0.0775 0.0000e+00
   3408.000      98.47    -0.7310    34.9131     6.3488    -0.0001     0.0775 0.0000e+00
   3409.000      98.48    -0.7309    34.9131     6.3356     0.0116     0.0800 0.0000e+00
   3410.000      98.48    -0.7310    34.9131     6.3356     0.0016     0.0800 0.0000e+00
   3411.000      98.47    -0.7307    34.9129     6.3497    -0.0038     0.0781 0.0000e+00
   3412.000      98.48    -0.7308    34.9130     6.3520    -0.0003     0.0755 0.0000e+00
   3413.000      98.48    -0.7308    34.9131     6.3501    -0.0002     0.0751 0.0000e+00
   3414.000      98.48    -0.7307    34.9131     6.3438     0.0096     0.0792 0.0000e+00
   3415.000      98.47    -0.7307    34.9130     6.3457     0.0010     0.0757 0.0000e+00
   3416.000      98.47    -0.7306    34.9130     6.3488     0.0008     0.0811 0.0000e+00
   3417.000      98.48    -0.7303    34.9129     6.3521    -0.0012     0.0799 0.0000e+00
   3418.000      98.48    -0.7302    34.9130     6.3524    -0.0152     0.0800 0.0000e+00
   3419.000      98.47    -0.7302    34.9131     6.3409    -0.0025     0.0779 0.0000e+00
   3420.000      98.48    -0.7300    34.9130     6.3475     0.0051     0.0762 0.0000e+00
   3421.000      98.48    -0.7299    34.9129     6.3481     0.0012     0.0794 0.0000e+00
   3422.000      98.47    -0.7300    34.9130     6.3547    -0.0005     0.0812 0.0000e+00
   3423.000      98.48    -0.7299    34.9129     6.3551     0.0005     0.0780 0.0000e+00
   3424.000      98.48    -0.7298    34.9130     6.3558     0.0005     0.0799 0.0000e+00
   3425.000      98.48    -0.7296    34.9130     6.3469    -0.0024     0.0796 0.0000e+00
   3426.000      98.48    -0.7297    34.9129     6.3405    -0.0005     0.0771 0.0000e+00
   3427.000      98.48    -0.7296    34.9129     6.3470     0.0005     0.0775 0.0000e+00
   3428.000      98.48    -0.7294    34.9129     6.3541     0.0007     0.0788 0.0000e+00
   3429.000      98.47    -0.7294    34.9129     6.3452     0.0001     0.0806 0.0000e+00
   3430.000      98.48    -0.7294    34.9129     6.3487    -0.0018     0.0810 0.0000e+00
   3431.000      98.47    -0.7293    34.9130     6.3466    -0.0001     0.0800 0.0000e+00
   3432.000      98.47    -0.7292    34.9131     6.3425    -0.0064     0.0821 0.0000e+00
   3433.000      98.48    -0.7290    34.9129     6.3440     0.0042     0.0783 0.0000e+00
   3434.000      98.47    -0.7288    34.9130     6.3441     0.0007     0.0776 0.0000e+00
   3435.000      98.47    -0.7286    34.9129     6.3465     0.0002     0.0792 0.0000e+00
   3436.000      98.48    -0.7286    34.9130     6.3500     0.0013     0.0782 0.0000e+00
   3437.000      98.48    -0.7286    34.9130     6.3483     0.0010     0.0797 0.0000e+00
   3438.000      98.47    -0.7285    34.9129     6.3508     0.0041     0.0769 0.0000e+00
   3439.000      98.48    -0.7285    34.9130     6.3469     0.0058     0.0786 0.0000e+00
   3440.000      98.48    -0.7283    34.9130     6.3481     0.0045     0.0773 0.0000e+00
   3441.000      98.48    -0.7283    34.9131     6.3466     0.0051     0.0763 0.0000e+00
   3442.000      98.48    -0.7284    34.9130     6.3501     0.0006     0.0780 0.0000e+00
   3443.000      98.48    -0.7282    34.9131     6.3530    -0.0001     0.0801 0.0000e+00
   3444.000      98.48    -0.7282    34.9131     6.3474     0.0004     0.0795 0.0000e+00
   3445.000      98.48    -0.7281    34.9130     6.3421     0.0024     0.0771 0.0000e+00
   3446.000      98.47    -0.7278    34.9129     6.3499     0.0051     0.0827 0.0000e+00
   3447.000      98.48    -0.7280    34.9130     6.3473     0.0009     0.0785 0.0000e+00
   3448.000      98.47    -0.7279    34.9129     6.3535     0.0002     0.0816 0.0000e+00
   3449.000      98.47    -0.7278    34.9129     6.3412    -0.0043     0.0786 0.0000e+00
   3450.000      98.48    -0.7276    34.9129     6.3521     0.0014     0.0782 0.0000e+00
   3451.000      98.47    -0.7274    34.9131     6.3470     0.0022     0.0800 0.0000e+00
   3452.000      98.47    -0.7274    34.9130     6.3469     0.0024     0.0800 0.0000e+00
   3453.000      98.47    -0.7272    34.9130     6.3455     0.0037     0.0773 0.0000e+00
   3454.000      98.47    -0.7272    34.9131     6.3389    -0.0002     0.0775 0.0000e+00
   3455.000      98.48    -0.7272    34.9130     6.3437    -0.0022     0.0795 0.0000e+00
   3456.000      98.48    -0.7270    34.9130     6.3480     0.0090     0.0788 0.0000e+00
   3457.000      98.48    -0.7270    34.9130     6.3484     0.0069     0.0803 0.0000e+00
   3458.000      98.48    -0.7269    34.9129     6.3461     0.0023     0.0794 0.0000e+00
   3459.000      98.48    -0.7268    34.9129     6.3507    -0.0043     0.0788 0.0000e+00
   3460.000      98.48    -0.7267    34.9129     6.3481     0.0052     0.0822 0.0000e+00
   3461.000      98.47    -0.7265    34.9131     6.3524     0.0040     0.0807 0.0000e+00
   3462.000      98.47    -0.7264    34.9130     6.3456     0.0050     0.0768 0.0000e+00
   3463.000      98.47    -0.7263    34.9129     6.3475    -0.0002     0.0773 0.0000e+00
   3464.000      98.48    -0.7262    34.9130     6.3531    -0.0000     0.0794 0.0000e+00
   3465.000      98.47    -0.7260    34.9130     6.3459     0.0002     0.0788 0.0000e+00
   3466.000      98.48    -0.7260    34.9131     6.3491    -0.0004     0.0846 0.0000e+00
   3467.000      98.48    -0.7260    34.9131     6.3461    -0.0005     0.0777 0.0000e+00
   3468.000      98.47    -0.7257    34.9130     6.3353     0.0043     0.0840 0.0000e+00
   3469.000      98.47    -0.7258    34.9130     6.3435     0.0004     0.0780 0.0000e+00
   3470.000      98.47    -0.7256    34.9130     6.3491     0.0006     0.0779 0.0000e+00
   3471.000      98.47    -0.7255    34.9130     6.3469     0.0029     0.0787 0.0000e+00
   3472.000      98.48    -0.7255    34.9130     6.3532     0.0071     0.0817 0.0000e+00
   3473.000      98.47    -0.7254    34.9130     6.3467    -0.0002     0.0794 0.0000e+00
   3474.000      98.47    -0.7254    34.9130     6.3462    -0.0002     0.0799 0.0000e+00
   3475.000      98.47    -0.7253    34.9130     6.3503    -0.0003     0.0861 0.0000e+00
   3476.000      98.47    -0.7252    34.9130     6.3351     0.0008     0.0805 0.0000e+00
   3477.000      98.47    -0.7252    34.9130     6.3506     0.0005     0.0809 0.0000e+00
   3478.000      98.47    -0.7250    34.9130     6.3485     0.0009     0.0824 0.0000e+00
   3479.000      98.48    -0.7249    34.9129     6.3456     0.0036     0.0824 0.0000e+00
   3480.000      98.47    -0.7248    34.9129     6.3449     0.0043     0.0790 0.0000e+00
   3481.000      98.48    -0.7248    34.9132     6.3553     0.0054     0.0825 0.0000e+00
   3482.000      98.47    -0.7247    34.9131     6.3473    -0.0004     0.0814 0.0000e+00
   3483.000      98.48    -0.7248    34.9131     6.3404    -0.0000     0.0782 0.0000e+00
   3484.000      98.47    -0.7245    34.9130     6.3486     0.0058     0.0769 0.0000e+00
   3485.000      98.48    -0.7246    34.9130     6.3511    -0.0010     0.0771 0.0000e+00
   3486.000      98.48    -0.7246    34.9130     6.3447    -0.0003     0.0761 0.0000e+00
   3487.000      98.47    -0.7244    34.9129     6.3466     0.0016     0.0803 0.0000e+00
   3488.000      98.48    -0.7244    34.9129     6.3491     0.0063     0.0801 0.0000e+00
   3489.000      98.47    -0.7245    34.9130     6.3434     0.0043     0.0769 0.0000e+00
   3490.000      98.47    -0.7245    34.9130     6.3489     0.0012     0.0766 0.0000e+00
   3491.000      98.48    -0.7243    34.9130     6.3513    -0.0033     0.0799 0.0000e+00
   3492.000      98.47    -0.7241    34.9130     6.3496     0.0051     0.0774 0.0000e+00
   3493.000      98.48    -0.7240    34.9130     6.3462     0.0066     0.0788 0.0000e+00
   3494.000      98.47    -0.7239    34.9130     6.3453    -0.0001     0.0796 0.0000e+00
   3495.000      98.47    -0.7239    34.9129     6.3430     0.0063     0.0775 0.0000e+00
   3496.000      98.48    -0.7239    34.9130     6.3444     0.0016     0.0790 0.0000e+00
   3497.000      98.48    -0.7238    34.9130     6.3517    -0.0006     0.0827 0.0000e+00
   3498.000      98.47    -0.7238    34.9130     6.3439     0.0006     0.0789 0.0000e+00
   3499.000      98.47    -0.7239    34.9130     6.3476    -0.0002     0.0789 0.0000e+00
   3500.000      98.48    -0.7235    34.9132     6.3492     0.0009     0.0798 0.0000e+00
   3501.000      98.47    -0.7234    34.9130     6.3584    -0.0006     0.0798 0.0000e+00
   3502.000      98.47    -0.7234    34.9131     6.3466     0.0006     0.0795 0.0000e+00
   3503.000      98.48    -0.7232    34.9131     6.3450     0.0067     0.0787 0.0000e+00
   3504.000      98.48    -0.7233    34.9130     6.3394     0.0087     0.0778 0.0000e+00
   3505.000      98.47    -0.7232    34.9129     6.3469     0.0009     0.0788 0.0000e+00
   3506.000      98.48    -0.7232    34.9130     6.3511     0.0117     0.0790 0.0000e+00
   3507.000      98.48    -0.7231    34.9130     6.3475     0.0055     0.0785 0.0000e+00
   3508.000      98.47    -0.7229    34.9131     6.3397     0.0002     0.0785 0.0000e+00
   3509.000      98.48    -0.7228    34.9131     6.3465     0.0073     0.0790 0.0000e+00
   3510.000      98.48    -0.7227    34.9130     6.3417     0.0036     0.0816 0.0000e+00
   3511.000      98.47    -0.7226    34.9130     6.3478     0.0033     0.0783 0.0000e+00
   3512.000      98.47    -0.7224    34.9130     6.3430     0.0107     0.0824 0.0000e+00
   3513.000      98.47    -0.7224    34.9131     6.3360     0.0005     0.0803 0.0000e+00
   3514.000      98.48    -0.7222    34.9129     6.3490     0.0057     0.0790 0.0000e+00
   3515.000      98.47    -0.7222    34.9130     6.3447     0.0008     0.0778 0.0000e+00
   3516.000      98.48    -0.7221    34.9130     6.3467     0.0026     0.0772 0.0000e+00
   3517.000      98.48    -0.7222    34.9131     6.3448     0.0037     0.0794 0.0000e+00
   3518.000      98.47    -0.7220    34.9129     6.3483     0.0033     0.0776 0.0000e+00
   3519.000      98.48    -0.7220    34.9130     6.3454     0.0026     0.0790 0.0000e+00
   3520.000      98.48    -0.7218    34.9131     6.3505     0.0002     0.0798 0.0000e+00
   3521.000      98.47    -0.7217    34.9131     6.3520    -0.0000     0.0775 0.0000e+00
   3522.000      98.47    -0.7217    34.9131     6.3409    -0.0002     0.0775 0.0000e+00
   3523.000      98.47    -0.7215    34.9130     6.3475     0.0000     0.0819 0.0000e+00
   3524.000      98.47    -0.7215    34.9130     6.3477    -0.0001     0.0797 0.0000e+00
   3525.000      98.48    -0.7214    34.9130     6.3420    -0.0027     0.0797 0.0000e+00
   3526.000      98.48    -0.7212    34.9130     6.3500     0.0006     0.0777 0.0000e+00
   3527.000      98.48    -0.7212    34.9130     6.3455     0.0001     0.0798 0.0000e+00
   3528.000      98.48    -0.7211    34.9130     6.3452     0.0032     0.0799 0.0000e+00
   3529.000      98.48    -0.7210    34.9130     6.3500     0.0157     0.0780 0.0000e+00
   3530.000      98.47    -0.7209    34.9130     6.3413     0.0018     0.0775 0.0000e+00
   3531.000      98.48    -0.7207    34.9130     6.3448     0.0033     0.0774 0.0000e+00
   3532.000      98.48    -0.7206    34.9131     6.3377    -0.0073     0.0800 0.0000e+00
   3533.000      98.47    -0.7205    34.9130     6.3467     0.0042     0.0788 0.0000e+00
   3534.000      98.47    -0.7205    34.9130     6.3440     0.0048     0.0803 0.0000e+00
   3535.000      98.48    -0.7205    34.9130     6.3426     0.0076     0.0824 0.0000e+00
   3536.000      98.48    -0.7204    34.9130     6.3448     0.0078     0.0783 0.0000e+00
   3537.000      98.48    -0.7203    34.9131     6.3451     0.0022     0.0779 0.0000e+00
   3538.000      98.48    -0.7202    34.9131     6.3490     0.0028     0.0776 0.0000e+00
   3539.000      98.47    -0.7201    34.9131     6.3461     0.0045     0.0803 0.0000e+00
   3540.000      98.47    -0.7199    34.9131     6.3510     0.0088     0.0800 0.0000e+00
   3541.000      98.47    -0.7199    34.9130     6.3459     0.0038     0.0796 0.0000e+00
   3542.000      98.47    -0.7198    34.9131     6.3499     0.0014     0.0857 0.0000e+00
   3543.000      98.47    -0.7197    34.9129     6.3465     0.0021     0.0810 0.0000e+00
   3544.000      98.48    -0.7196    34.9130     6.3405     0.0004     0.0800 0.0000e+00
   3545.000      98.47    -0.7195    34.9131     6.3444     0.0003     0.0799 0.0000e+00
   3546.000      98.47    -0.7195    34.9130     6.3431     0.0081     0.0789 0.0000e+00
   3547.000      98.47    -0.7192    34.9130     6.3466    -0.0010     0.0823 0.0000e+00
   3548.000      98.47    -0.7190    34.9131     6.3465    -0.0001     0.0800 0.0000e+00
   3549.000      98.47    -0.7191    34.9130     6.3401     0.0088     0.0770 0.0000e+00
   3550.000      98.47    -0.7189    34.9130     6.3471     0.0000     0.0785 0.0000e+00
   3551.000      98.47    -0.7188    34.9130     6.3422     0.0012     0.0792 0.0000e+00
   3552.000      98.48    -0.7187    34.9131     6.3535     0.0028     0.0789 0.0000e+00
   3553.000      98.48    -0.7186    34.9130     6.3453     0.0019     0.0770 0.0000e+00
   3554.000      98.47    -0.7186    34.9130     6.3485     0.0015     0.0796 0.0000e+00
   3555.000      98.47    -0.7185    34.9130     6.3422     0.0037     0.0789 0.0000e+00
   3556.000      98.47    -0.7184    34.9130     6.3440     0.0028     0.0780 0.0000e+00
   3557.000      98.47    -0.7184    34.9130     6.3413    -0.0003     0.0799 0.0000e+00
   3558.000      98.47    -0.7182    34.9130     6.3401    -0.0005     0.0818 0.0000e+00
   3559.000      98.47    -0.7180    34.9130     6.3541     0.0106     0.0800 0.0000e+00
   3560.000      98.47    -0.7180    34.9132     6.3441     0.0049     0.0814 0.0000e+00
   3561.000      98.47    -0.7179    34.9130     6.3480     0.0051     0.0810 0.0000e+00
   3562.000      98.47    -0.7178    34.9130     6.3408     0.0006     0.0822 0.0000e+00
   3563.000      98.48    -0.7177    34.9131     6.3464     0.0050     0.0825 0.0000e+00
   3564.000      98.47    -0.7175    34.9130     6.3446     0.0032     0.0795 0.0000e+00
   3565.000      98.47    -0.7173    34.9131     6.3512     0.0107     0.0776 0.0000e+00
   3566.000      98.48    -0.7173    34.9132     6.3457     0.0116     0.0780 0.0000e+00
   3567.000      98.47    -0.7173    34.9132     6.3362     0.0106     0.0799 0.0000e+00
   3568.000      98.47    -0.7170    34.9131     6.3451     0.0004     0.0801 0.0000e+00
   3569.000      98.47    -0.7169    34.9131     6.3475     0.0007     0.0777 0.0000e+00
   3570.000      98.47    -0.7169    34.9131     6.3379    -0.0000     0.0799 0.0000e+00
   3571.000      98.47    -0.7169    34.9131     6.3382     0.0010     0.0800 0.0000e+00
