# Supplementary material for: Habitat variability and faunal zonation at the Ægir Ridge, a canyon-like structure in the deep Norwegian Sea
Source: PeerJ. 2022 Jun 15;10:e13394. doi: 10.7717/peerj.13394 (PMC9206436; doi:10.7717/peerj.13394)
Supplement: Supplemental Information 4 [file peerj-10-13394-s004.cnv]

* Sea-Bird SBE 9 Data File:
* FileName = Z:\IceAge3_MerMet17-6\CTD\029_CTD_001_down.hex
* Software Version Seasave V 7.26.1.8
* Temperature SN = 5938
* Conductivity SN = 4108
* Number of Bytes Per Scan = 41
* Number of Voltage Words = 4
* Number of Scans Averaged by the Deck Unit = 1
* System UpLoad Time = Jun 30 2020 08:14:44
* NMEA Latitude = 66 10.09 N
* NMEA Longitude = 004 21.54 W
* NMEA UTC (Time) = Jun 30 2020  08:14:44
* Store Lat/Lon Data = Append to Every Scan
* SBE 11plus V 5.2
* number of scans to average = 1
* pressure baud rate = 9600
* NMEA baud rate = 4800
* GPIB address = 1
* advance primary conductivity  0.073 seconds
* advance secondary conductivity  0.073 seconds
* autorun on power up is disabled
* S>
* System UTC = Jun 30 2020 08:14:44
# nquan = 8
# nvalues = 3403                        
# units = specified
# name 0 = depSM: Depth [salt water, m]
# name 1 = altM: Altimeter [m]
# name 2 = t090C: Temperature [ITS-90, deg C]
# name 3 = sal00: Salinity, Practical [PSU]
# name 4 = sbeox0ML/L: Oxygen, SBE 43 [ml/l]
# name 5 = flECO-AFL: Fluorescence, WET Labs ECO-AFL/FL [mg/m^3]
# name 6 = turbWETntu0: Turbidity, WET Labs ECO [NTU]
# name 7 = flag: flag
# span 0 =      1.000,   3403.000       
# span 1 =      16.01,     109.37       
# span 2 =    -0.7747,     7.8189       
# span 3 =    33.3569,    35.0795       
# span 4 =     5.2921,     7.1722       
# span 5 =    -0.0907,     1.4970       
# span 6 =     0.0687,     3.9267       
# span 7 = 0.0000e+00, 0.0000e+00       
# interval = meters: 1                  
# start_time = Jun 30 2020 08:14:44 [System UTC, header]
# bad_flag = -9.990e-29
# <Sensors count="13" >
#   <sensor Channel="1" >
#     <!-- Frequency 0, Temperature -->
#     <TemperatureSensor SensorID="55" >
#       <SerialNumber>5938</SerialNumber>
#       <CalibrationDate>13-May-20</CalibrationDate>
#       <UseG_J>1</UseG_J>
#       <A>0.00000000e+000</A>
#       <B>0.00000000e+000</B>
#       <C>0.00000000e+000</C>
#       <D>0.00000000e+000</D>
#       <F0_Old>0.000</F0_Old>
#       <G>4.31986908e-003</G>
#       <H>6.26903842e-004</H>
#       <I>1.90365780e-005</I>
#       <J>1.31463243e-006</J>
#       <F0>1000.000</F0>
#       <Slope>1.00000000</Slope>
#       <Offset>0.0000</Offset>
#     </TemperatureSensor>
#   </sensor>
#   <sensor Channel="2" >
#     <!-- Frequency 1, Conductivity -->
#     <ConductivitySensor SensorID="3" >
#       <SerialNumber>4108</SerialNumber>
#       <CalibrationDate>28-May-20</CalibrationDate>
#       <UseG_J>1</UseG_J>
#       <!-- Cell const and series R are applicable only for wide range sensors. -->
#       <SeriesR>0.0000</SeriesR>
#       <CellConst>2000.0000</CellConst>
#       <ConductivityType>0</ConductivityType>
#       <Coefficients equation="0" >
#         <A>0.00000000e+000</A>
#         <B>0.00000000e+000</B>
#         <C>0.00000000e+000</C>
#         <D>0.00000000e+000</D>
#         <M>0.0</M>
#         <CPcor>-9.57000000e-008</CPcor>
#       </Coefficients>
#       <Coefficients equation="1" >
#         <G>-9.93463366e+000</G>
#         <H>1.36319903e+000</H>
#         <I>-9.26045694e-004</I>
#         <J>1.53899395e-004</J>
#         <CPcor>-9.57000000e-008</CPcor>
#         <CTcor>3.2500e-006</CTcor>
#         <!-- WBOTC not applicable unless ConductivityType = 1. -->
#         <WBOTC>0.00000000e+000</WBOTC>
#       </Coefficients>
#       <Slope>1.00000000</Slope>
#       <Offset>0.00000</Offset>
#     </ConductivitySensor>
#   </sensor>
#   <sensor Channel="3" >
#     <!-- Frequency 2, Pressure, Digiquartz with TC -->
#     <PressureSensor SensorID="45" >
#       <SerialNumber>1184</SerialNumber>
#       <CalibrationDate>26-May-20</CalibrationDate>
#       <C1>-3.923755e+004</C1>
#       <C2>-2.831515e-001</C2>
#       <C3>1.211200e-002</C3>
#       <D1>3.402400e-002</D1>
#       <D2>0.000000e+000</D2>
#       <T1>3.027916e+001</T1>
#       <T2>-4.427000e-004</T2>
#       <T3>4.118300e-006</T3>
#       <T4>2.652680e-009</T4>
#       <Slope>0.99999000</Slope>
#       <Offset>-0.59740</Offset>
#       <T5>0.000000e+000</T5>
#       <AD590M>1.280690e-002</AD590M>
#       <AD590B>-8.805580e+000</AD590B>
#     </PressureSensor>
#   </sensor>
#   <sensor Channel="4" >
#     <!-- Frequency 3, Temperature, 2 -->
#     <TemperatureSensor SensorID="55" >
#       <SerialNumber>4677</SerialNumber>
#       <CalibrationDate>09-Jun-20</CalibrationDate>
#       <UseG_J>1</UseG_J>
#       <A>0.00000000e+000</A>
#       <B>0.00000000e+000</B>
#       <C>0.00000000e+000</C>
#       <D>0.00000000e+000</D>
#       <F0_Old>0.000</F0_Old>
#       <G>4.36406284e-003</G>
#       <H>6.37218936e-004</H>
#       <I>2.08563715e-005</I>
#       <J>1.76238731e-006</J>
#       <F0>1000.000</F0>
#       <Slope>1.00000000</Slope>
#       <Offset>0.0000</Offset>
#     </TemperatureSensor>
#   </sensor>
#   <sensor Channel="5" >
#     <!-- Frequency 4, Conductivity, 2 -->
#     <ConductivitySensor SensorID="3" >
#       <SerialNumber>4262</SerialNumber>
#       <CalibrationDate>28-May-20</CalibrationDate>
#       <UseG_J>1</UseG_J>
#       <!-- Cell const and series R are applicable only for wide range sensors. -->
#       <SeriesR>0.0000</SeriesR>
#       <CellConst>2000.0000</CellConst>
#       <ConductivityType>0</ConductivityType>
#       <Coefficients equation="0" >
#         <A>0.00000000e+000</A>
#         <B>0.00000000e+000</B>
#         <C>0.00000000e+000</C>
#         <D>0.00000000e+000</D>
#         <M>0.0</M>
#         <CPcor>-9.57000000e-008</CPcor>
#       </Coefficients>
#       <Coefficients equation="1" >
#         <G>-9.66407704e+000</G>
#         <H>1.34551644e+000</H>
#         <I>-1.94456288e-003</I>
#         <J>2.03653007e-004</J>
#         <CPcor>-9.57000000e-008</CPcor>
#         <CTcor>3.2500e-006</CTcor>
#         <!-- WBOTC not applicable unless ConductivityType = 1. -->
#         <WBOTC>0.00000000e+000</WBOTC>
#       </Coefficients>
#       <Slope>1.00000000</Slope>
#       <Offset>0.00000</Offset>
#     </ConductivitySensor>
#   </sensor>
#   <sensor Channel="6" >
#     <!-- A/D voltage 0, Oxygen, SBE 43 -->
#     <OxygenSensor SensorID="38" >
#       <SerialNumber>2813</SerialNumber>
#       <CalibrationDate>23-Jan-20</CalibrationDate>
#       <Use2007Equation>1</Use2007Equation>
#       <CalibrationCoefficients equation="0" >
#         <!-- Coefficients for Owens-Millard equation. -->
#         <Boc>0.0000</Boc>
#         <Soc>0.0000e+000</Soc>
#         <offset>0.0000</offset>
#         <Pcor>0.00e+000</Pcor>
#         <Tcor>0.0000</Tcor>
#         <Tau>0.0</Tau>
#       </CalibrationCoefficients>
#       <CalibrationCoefficients equation="1" >
#         <!-- Coefficients for Sea-Bird equation - SBE calibration in 2007 and later. -->
#         <Soc>4.3140e-001</Soc>
#         <offset>-0.4817</offset>
#         <A>-4.5527e-003</A>
#         <B> 2.0677e-004</B>
#         <C>-2.9561e-006</C>
#         <D0> 2.5826e+000</D0>
#         <D1> 1.92634e-004</D1>
#         <D2>-4.64803e-002</D2>
#         <E> 3.6000e-002</E>
#         <Tau20> 1.0200</Tau20>
#         <H1>-3.3000e-002</H1>
#         <H2> 5.0000e+003</H2>
#         <H3> 1.4500e+003</H3>
#       </CalibrationCoefficients>
#     </OxygenSensor>
#   </sensor>
#   <sensor Channel="7" >
#     <!-- A/D voltage 1, Oxygen, SBE 43, 2 -->
#     <OxygenSensor SensorID="38" >
#       <SerialNumber>2829</SerialNumber>
#       <CalibrationDate>12-Jul-19</CalibrationDate>
#       <Use2007Equation>1</Use2007Equation>
#       <CalibrationCoefficients equation="0" >
#         <!-- Coefficients for Owens-Millard equation. -->
#         <Boc>0.0000</Boc>
#         <Soc>0.0000e+000</Soc>
#         <offset>0.0000</offset>
#         <Pcor>0.00e+000</Pcor>
#         <Tcor>0.0000</Tcor>
#         <Tau>0.0</Tau>
#       </CalibrationCoefficients>
#       <CalibrationCoefficients equation="1" >
#         <!-- Coefficients for Sea-Bird equation - SBE calibration in 2007 and later. -->
#         <Soc>4.9600e-001</Soc>
#         <offset>-0.4970</offset>
#         <A>-4.7155e-003</A>
#         <B> 2.3104e-004</B>
#         <C>-3.5151e-006</C>
#         <D0> 2.5826e+000</D0>
#         <D1> 1.92634e-004</D1>
#         <D2>-4.64803e-002</D2>
#         <E> 3.6000e-002</E>
#         <Tau20> 1.5100</Tau20>
#         <H1>-3.3000e-002</H1>
#         <H2> 5.0000e+003</H2>
#         <H3> 1.4500e+003</H3>
#       </CalibrationCoefficients>
#     </OxygenSensor>
#   </sensor>
#   <sensor Channel="8" >
#     <!-- A/D voltage 2, PAR/Irradiance, Biospherical/Licor -->
#     <PAR_BiosphericalLicorChelseaSensor SensorID="42" >
#       <SerialNumber>70549</SerialNumber>
#       <CalibrationDate>27 Nov 2017</CalibrationDate>
#       <M>1.00000000</M>
#       <B>0.00000000</B>
#       <CalibrationConstant>18975000000.00000000</CalibrationConstant>
#       <Multiplier>1.00000000</Multiplier>
#       <Offset>-0.05332251</Offset>
#     </PAR_BiosphericalLicorChelseaSensor>
#   </sensor>
#   <sensor Channel="9" >
#     <!-- A/D voltage 3, Free -->
#   </sensor>
#   <sensor Channel="10" >
#     <!-- A/D voltage 4, Fluorometer, WET Labs ECO-AFL/FL -->
#     <FluoroWetlabECO_AFL_FL_Sensor SensorID="20" >
#       <SerialNumber>FLNTURTD 3332</SerialNumber>
#       <CalibrationDate>6 Feb 2018</CalibrationDate>
#       <ScaleFactor>6.00000000e+000</ScaleFactor>
#       <!-- Dark output -->
#       <Vblank>0.0710</Vblank>
#     </FluoroWetlabECO_AFL_FL_Sensor>
#   </sensor>
#   <sensor Channel="11" >
#     <!-- A/D voltage 5, Turbidity Meter, WET Labs, ECO-NTU -->
#     <TurbidityMeter SensorID="67" >
#       <SerialNumber>FLNTURTD 3332</SerialNumber>
#       <CalibrationDate>6 Feb 2018</CalibrationDate>
#       <ScaleFactor>2.000000</ScaleFactor>
#       <!-- Dark output -->
#       <DarkVoltage>0.076000</DarkVoltage>
#     </TurbidityMeter>
#   </sensor>
#   <sensor Channel="12" >
#     <!-- A/D voltage 6, Altimeter -->
#     <AltimeterSensor SensorID="0" >
#       <SerialNumber>62237</SerialNumber>
#       <CalibrationDate></CalibrationDate>
#       <ScaleFactor>15.000</ScaleFactor>
#       <Offset>0.000</Offset>
#     </AltimeterSensor>
#   </sensor>
#   <sensor Channel="13" >
#     <!-- A/D voltage 7, Free -->
#   </sensor>
# </Sensors>
# datcnv_date = Jan 27 2021 21:55:47, 7.26.7.114 [datcnv_vars = 7]
# datcnv_in = D:\2. ARGO\SO280\F�r Katrin\029_CTD_001_down.hex D:\2. ARGO\SO280\F�r Katrin\013_CTD_001_DOWN.XMLCON
# datcnv_skipover = 0
# datcnv_ox_hysteresis_correction = yes
# datcnv_ox_tau_correction = yes
# binavg_date = Jan 27 2021 22:05:30, 7.26.7.114
# binavg_in = D:\2. ARGO\SO280\F�r Katrin\029_CTD_001_down.cnv
# binavg_bintype = meters
# binavg_binsize = 1
# binavg_excl_bad_scans = yes
# binavg_skipover = 0
# binavg_omit = 0
# binavg_min_scans_bin = 1
# binavg_max_scans_bin = 2147483647
# binavg_surface_bin = no, min = 0.000, max = 0.000, value = 0.000
# file_type = ascii
*END*
      1.000      29.55     7.8189    33.3569     5.2921     0.6959     3.9267 0.0000e+00
      2.000      56.25     7.8070    35.0795     6.8025     0.8044     2.2135 0.0000e+00
      3.000      98.81     7.8072    34.9454     6.5874     0.8868     0.3544 0.0000e+00
      4.000      98.61     7.8084    34.9450     6.5862     0.9224     0.3002 0.0000e+00
      5.000      98.62     7.8110    34.8318     6.6186     0.9081     1.2056 0.0000e+00
      6.000      98.62     7.8121    34.9384     6.6492     0.9064     1.4183 0.0000e+00
      7.000      98.62     7.8098    34.9377     6.6542     0.9050     0.5442 0.0000e+00
      8.000      98.62     7.8108    34.9341     6.6492     1.0032     0.1820 0.0000e+00
      9.000      98.62     7.8025    34.9341     6.6788     1.0114     0.3353 0.0000e+00
     10.000      98.62     7.8049    34.9338     6.6575     1.1098     0.2347 0.0000e+00
     11.000      98.62     7.8083    34.9321     6.6439     1.1826     0.1272 0.0000e+00
     12.000      95.57     7.8150    34.9296     6.6598     1.0508     0.1264 0.0000e+00
     13.000      74.18     7.8138    34.9302     6.6513     1.0769     0.1301 0.0000e+00
     14.000      96.86     7.8143    34.9301     6.6582     1.1177     0.1246 0.0000e+00
     15.000      98.62     7.8129    34.9303     6.6550     1.1584     0.1214 0.0000e+00
     16.000      98.62     7.8112    34.9301     6.6620     1.1494     0.1277 0.0000e+00
     17.000      98.62     7.8110    34.9305     6.6655     1.1626     0.1269 0.0000e+00
     18.000      98.63     7.8124    34.9282     6.6677     1.2518     0.1267 0.0000e+00
     19.000      98.63     7.8115    34.9305     6.6696     1.2504     0.1300 0.0000e+00
     20.000      98.63     7.8099    34.9306     6.6660     1.2408     0.1267 0.0000e+00
     21.000      98.62     7.8080    34.9304     6.6682     1.2476     0.1239 0.0000e+00
     22.000      98.63     7.8092    34.9304     6.6707     1.3023     0.1281 0.0000e+00
     23.000      98.62     7.8080    34.9305     6.6672     1.2794     0.1186 0.0000e+00
     24.000      98.63     7.8038    34.9307     6.6681     1.2910     0.1222 0.0000e+00
     25.000      98.63     7.8051    34.9307     6.6681     1.3279     0.1239 0.0000e+00
     26.000      98.63     7.8053    34.9302     6.6685     1.3593     0.1316 0.0000e+00
     27.000      98.63     7.7837    34.9303     6.6727     1.3623     0.1294 0.0000e+00
     28.000      98.63     7.7770    34.9311     6.6788     1.3835     0.1425 0.0000e+00
     29.000      98.63     7.7303    34.9292     6.6855     1.3832     0.1240 0.0000e+00
     30.000      98.63     7.4430    34.9264     6.6972     1.3773     0.1308 0.0000e+00
     31.000      98.63     6.9423    34.9220     6.7583     1.4082     0.1231 0.0000e+00
     32.000      98.63     6.4948    34.9323     6.8260     1.4292     0.1284 0.0000e+00
     33.000      98.63     6.1514    34.9378     6.9321     1.4711     0.1269 0.0000e+00
     34.000      98.63     5.6100    34.9478     7.0859     1.4970     0.1195 0.0000e+00
     35.000      98.63     5.4558    34.9489     7.0880     1.4741     0.1190 0.0000e+00
     36.000      98.63     5.4653    35.0006     7.1677     1.4730     0.1184 0.0000e+00
     37.000      98.63     5.7033    34.9622     7.1707     1.4677     0.1235 0.0000e+00
     38.000      98.63     5.1819    34.9469     7.1007     1.4300     0.1265 0.0000e+00
     39.000      98.63     5.1693    34.9438     7.0535     1.4139     0.1074 0.0000e+00
     40.000      98.63     5.1605    34.9428     7.1396     1.4291     0.1091 0.0000e+00
     41.000      98.63     5.1715    34.9400     7.1722     1.4329     0.1272 0.0000e+00
     42.000      98.63     5.1357    34.9370     7.1652     1.4482     0.1098 0.0000e+00
     43.000      98.63     5.0357    34.9391     7.1496     1.4837     0.1089 0.0000e+00
     44.000      98.63     4.9595    34.9382     7.0448     1.4896     0.1054 0.0000e+00
     45.000      98.63     4.8746    34.9390     6.9823     1.4418     0.1044 0.0000e+00
     46.000      98.62     4.8179    34.9404     6.9447     1.3149     0.1043 0.0000e+00
     47.000      98.62     4.8249    34.9422     6.8975     1.1686     0.1067 0.0000e+00
     48.000      98.62     4.8565    34.9331     6.9542     1.0533     0.1060 0.0000e+00
     49.000      98.61     4.8089    34.9354     6.9473     1.0204     0.1132 0.0000e+00
     50.000      98.61     4.7974    34.9354     6.9372     1.0277     0.1093 0.0000e+00
     51.000      98.62     4.7806    34.9351     6.9182     1.0200     0.1032 0.0000e+00
     52.000      98.61     4.7274    34.9370     6.9321     1.0269     0.1089 0.0000e+00
     53.000      98.62     4.6666    34.9357     6.9507     1.0619     0.1100 0.0000e+00
     54.000      98.61     4.7197    34.9325     6.9554     1.0406     0.1152 0.0000e+00
     55.000      98.62     4.6259    34.9345     6.9571     1.0555     0.1141 0.0000e+00
     56.000      98.62     4.6172    34.9336     6.9432     1.1306     0.1096 0.0000e+00
     57.000      98.62     4.6008    34.9361     6.9426     1.1512     0.1077 0.0000e+00
     58.000      98.61     4.5979    34.9345     6.9349     1.0192     0.1173 0.0000e+00
     59.000      98.62     4.5467    34.9328     6.9246     1.0520     0.1165 0.0000e+00
     60.000      98.61     4.5117    34.9329     6.9148     0.9849     0.1064 0.0000e+00
     61.000      98.61     4.5004    34.9349     6.9110     0.9783     0.1183 0.0000e+00
     62.000      98.61     4.4865    34.9330     6.9191     1.0548     0.1064 0.0000e+00
     63.000      98.61     4.4389    34.9334     6.9202     0.8944     0.1056 0.0000e+00
     64.000      98.61     4.4228    34.9327     6.9089     0.7967     0.1062 0.0000e+00
     65.000      98.61     4.4148    34.9322     6.8966     0.7190     0.1000 0.0000e+00
     66.000      98.61     4.4093    34.9316     6.8956     0.6549     0.1108 0.0000e+00
     67.000      98.61     4.4103    34.9321     6.8955     0.5853     0.1022 0.0000e+00
     68.000      98.61     4.4167    34.9301     6.8987     0.5239     0.1019 0.0000e+00
     69.000      98.61     4.3816    34.9308     6.9000     0.4769     0.0992 0.0000e+00
     70.000      98.61     4.3562    34.9333     6.8968     0.4750     0.1019 0.0000e+00
     71.000      98.61     4.3520    34.9351     6.8835     0.4197     0.1046 0.0000e+00
     72.000      98.61     4.3579    34.9324     6.8435     0.3236     0.0972 0.0000e+00
     73.000      98.61     4.3267    34.9362     6.8540     0.3404     0.0976 0.0000e+00
     74.000      98.61     4.3078    34.9372     6.8410     0.3262     0.1002 0.0000e+00
     75.000      98.61     4.2916    34.9378     6.8321     0.3170     0.1005 0.0000e+00
     76.000      98.61     4.2685    34.9381     6.8175     0.3092     0.0956 0.0000e+00
     77.000      98.61     4.2623    34.9396     6.8271     0.2558     0.0971 0.0000e+00
     78.000      98.60     4.2474    34.9392     6.8388     0.1984     0.1196 0.0000e+00
     79.000      98.60     4.2357    34.9413     6.8339     0.1572     0.1112 0.0000e+00
     80.000      98.60     4.2102    34.9410     6.8363     0.1468     0.0955 0.0000e+00
     81.000      98.60     4.2142    34.9405     6.8224     0.1114     0.0910 0.0000e+00
     82.000      98.60     4.2152    34.9385     6.8119     0.1300     0.0896 0.0000e+00
     83.000      98.60     4.1620    34.9388     6.8144     0.1018     0.0898 0.0000e+00
     84.000      98.60     4.1396    34.9388     6.8105     0.1015     0.0897 0.0000e+00
     85.000      98.60     4.0869    34.9342     6.8109     0.0973     0.0931 0.0000e+00
     86.000      98.60     4.0475    34.9360     6.8098     0.0776     0.0943 0.0000e+00
     87.000      98.59     4.1276    34.9331     6.8044     0.0408     0.0866 0.0000e+00
     88.000      98.59     4.0639    34.9304     6.8094     0.0775     0.0903 0.0000e+00
     89.000      98.59     4.0253    34.9312     6.8061     0.0814     0.0897 0.0000e+00
     90.000      98.60     4.0206    34.9298     6.7964     0.0682     0.0824 0.0000e+00
     91.000      98.59     4.0072    34.9292     6.7973     0.0518     0.0834 0.0000e+00
     92.000      98.59     4.0536    34.9306     6.8140     0.0253     0.0883 0.0000e+00
     93.000      98.59     4.0910    34.9306     6.8038     0.0501     0.0902 0.0000e+00
     94.000      98.59     4.0401    34.9316     6.8143     0.0693     0.1170 0.0000e+00
     95.000      98.59     4.0387    34.9374     6.8063     0.0655     0.1009 0.0000e+00
     96.000      98.59     4.0356    34.9383     6.8032     0.0509     0.0867 0.0000e+00
     97.000      98.59     4.0305    34.9386     6.8072     0.0360     0.0892 0.0000e+00
     98.000      98.59     4.0405    34.9359     6.8119     0.0167     0.0849 0.0000e+00
     99.000      98.58     4.0293    34.9371     6.8150     0.0145     0.0869 0.0000e+00
    100.000      98.59     4.0084    34.9377     6.8180     0.0279     0.0896 0.0000e+00
    101.000      98.59     3.9947    34.9382     6.8172     0.0208     0.0883 0.0000e+00
    102.000      98.59     3.9950    34.9377     6.8157     0.0135     0.0858 0.0000e+00
    103.000      98.59     4.0185    34.9353     6.8282     0.0011     0.0854 0.0000e+00
    104.000      98.59     3.9937    34.9367     6.8209     0.0162     0.0865 0.0000e+00
    105.000      98.59     3.9775    34.9371     6.8145     0.0180     0.0858 0.0000e+00
    106.000      98.59     3.9690    34.9367     6.8140     0.0138     0.0863 0.0000e+00
    107.000      98.59     3.9600    34.9365     6.8228     0.0136     0.0846 0.0000e+00
    108.000      98.58     3.9482    34.9360     6.8312     0.0109     0.0828 0.0000e+00
    109.000      98.59     3.9397    34.9354     6.8340    -0.0008     0.0849 0.0000e+00
    110.000      98.59     3.9233    34.9370     6.8338     0.0110     0.0842 0.0000e+00
    111.000      98.59     3.9390    34.9333     6.8276    -0.0054     0.0840 0.0000e+00
    112.000      98.59     3.8970    34.9303     6.8377     0.0034     0.0836 0.0000e+00
    113.000      98.59     3.8555    34.9286     6.8383    -0.0090     0.0824 0.0000e+00
    114.000      98.59     3.8164    34.9266     6.8440    -0.0013     0.0849 0.0000e+00
    115.000      98.58     3.8051    34.9271     6.8339    -0.0011     0.0849 0.0000e+00
    116.000      98.59     3.8040    34.9268     6.8307    -0.0011     0.0848 0.0000e+00
    117.000      98.59     3.8008    34.9274     6.8407    -0.0011     0.0826 0.0000e+00
    118.000      98.59     3.8214    34.9264     6.8475    -0.0028     0.0837 0.0000e+00
    119.000      98.58     3.8369    34.9269     6.8543     0.0072     0.0863 0.0000e+00
    120.000      98.58     3.8086    34.9287     6.8481     0.0027     0.0872 0.0000e+00
    121.000      98.58     3.8164    34.9296     6.8449    -0.0012     0.0846 0.0000e+00
    122.000      98.58     3.8157    34.9310     6.8418    -0.0011     0.0849 0.0000e+00
    123.000      98.59     3.8156    34.9321     6.8415    -0.0011     0.0840 0.0000e+00
    124.000      98.58     3.8002    34.9310     6.8439    -0.0011     0.0825 0.0000e+00
    125.000      98.58     3.7685    34.9300     6.8438    -0.0011     0.0805 0.0000e+00
    126.000      98.58     3.8051    34.9282     6.8387    -0.0067     0.0860 0.0000e+00
    127.000      98.58     3.7630    34.9276     6.8441    -0.0029     0.0832 0.0000e+00
    128.000      98.58     3.7396    34.9285     6.8335    -0.0084     0.0872 0.0000e+00
    129.000      98.58     3.7093    34.9276     6.8435    -0.0012     0.0825 0.0000e+00
    130.000      98.58     3.6947    34.9276     6.8531    -0.0016     0.0824 0.0000e+00
    131.000      98.58     3.6900    34.9271     6.8526    -0.0011     0.0824 0.0000e+00
    132.000      98.58     3.6902    34.9281     6.8510    -0.0017     0.0825 0.0000e+00
    133.000      98.59     3.7050    34.9256     6.8602    -0.0088     0.0892 0.0000e+00
    134.000      98.58     3.6720    34.9261     6.8593    -0.0154     0.0914 0.0000e+00
    135.000      98.59     3.6545    34.9259     6.8506    -0.0088     0.0849 0.0000e+00
    136.000      98.59     3.6457    34.9240     6.8455    -0.0084     0.0864 0.0000e+00
    137.000      98.58     3.6086    34.9241     6.8581    -0.0040     0.0842 0.0000e+00
    138.000      98.59     3.6117    34.9191     6.9007    -0.0060     0.0825 0.0000e+00
    139.000      98.59     3.5973    34.9213     6.9077    -0.0038     0.0830 0.0000e+00
    140.000      98.58     3.6153    34.9228     6.9157    -0.0047     0.0811 0.0000e+00
    141.000      98.58     3.6150    34.9235     6.9280    -0.0012     0.0820 0.0000e+00
    142.000      98.58     3.6040    34.9230     6.9113    -0.0036     0.0886 0.0000e+00
    143.000      98.58     3.5893    34.9221     6.8679    -0.0056     0.0872 0.0000e+00
    144.000      98.58     3.5714    34.9220     6.8721    -0.0126     0.0834 0.0000e+00
    145.000      98.58     3.5619    34.9212     6.8817    -0.0065     0.0855 0.0000e+00
    146.000      98.58     3.5254    34.9193     6.8902    -0.0071     0.0810 0.0000e+00
    147.000      98.58     3.5191    34.9220     6.8960    -0.0010     0.0810 0.0000e+00
    148.000      98.58     3.5116    34.9238     6.9344    -0.0081     0.1040 0.0000e+00
    149.000      98.58     3.5006    34.9236     6.9392    -0.0062     0.0968 0.0000e+00
    150.000      98.58     3.4998    34.9236     6.9263    -0.0059     0.0839 0.0000e+00
    151.000      98.58     3.4999    34.9235     6.9270    -0.0022     0.0838 0.0000e+00
    152.000      98.58     3.4994    34.9241     6.9322    -0.0126     0.0873 0.0000e+00
    153.000      98.58     3.4950    34.9249     6.9304    -0.0095     0.0866 0.0000e+00
    154.000      98.59     3.4974    34.9254     6.9277    -0.0121     0.0848 0.0000e+00
    155.000      98.58     3.4899    34.9255     6.9226    -0.0057     0.0849 0.0000e+00
    156.000      98.58     3.4869    34.9255     6.9098    -0.0074     0.0848 0.0000e+00
    157.000      98.58     3.4833    34.9261     6.9050    -0.0100     0.0805 0.0000e+00
    158.000      98.58     3.4769    34.9268     6.9194    -0.0157     0.0833 0.0000e+00
    159.000      98.58     3.4699    34.9269     6.9203    -0.0160     0.0847 0.0000e+00
    160.000      98.58     3.4706    34.9275     6.9045    -0.0107     0.0847 0.0000e+00
    161.000      98.58     3.4709    34.9289     6.8945    -0.0167     0.0858 0.0000e+00
    162.000      98.58     3.4865    34.9333     6.8965    -0.0142     0.0903 0.0000e+00
    163.000      98.58     3.4932    34.9347     6.8973    -0.0085     0.0850 0.0000e+00
    164.000      98.58     3.4896    34.9363     6.8965    -0.0084     0.0880 0.0000e+00
    165.000      98.58     3.4893    34.9372     6.8903    -0.0052     0.0860 0.0000e+00
    166.000      98.58     3.4887    34.9363     6.8969    -0.0103     0.0819 0.0000e+00
    167.000      98.58     3.4664    34.9395     6.8991    -0.0211     0.0892 0.0000e+00
    168.000      98.58     3.4602    34.9411     6.8893    -0.0080     0.0871 0.0000e+00
    169.000      98.59     3.4601    34.9414     6.8772    -0.0017     0.0848 0.0000e+00
    170.000      98.59     3.4617    34.9417     6.8761    -0.0025     0.0852 0.0000e+00
    171.000      98.58     3.4670    34.9424     6.8754    -0.0085     0.0841 0.0000e+00
    172.000      98.58     3.4831    34.9485     6.8778    -0.0015     0.0821 0.0000e+00
    173.000      98.58     3.4763    34.9510     6.8891    -0.0067     0.0883 0.0000e+00
    174.000      98.58     3.4780    34.9522     6.8977    -0.0009     0.0844 0.0000e+00
    175.000      98.58     3.4772    34.9524     6.8979    -0.0011     0.0824 0.0000e+00
    176.000      98.58     3.4715    34.9527     6.8950    -0.0011     0.0824 0.0000e+00
    177.000      98.58     3.4760    34.9537     6.8968    -0.0061     0.0841 0.0000e+00
    178.000      98.58     3.4795    34.9540     6.8933     0.0008     0.0855 0.0000e+00
    179.000      98.58     3.4793    34.9543     6.9000    -0.0112     0.0845 0.0000e+00
    180.000      98.58     3.4788    34.9550     6.9049    -0.0020     0.0802 0.0000e+00
    181.000      98.58     3.4777    34.9550     6.9062    -0.0118     0.0820 0.0000e+00
    182.000      98.58     3.4716    34.9543     6.8996    -0.0145     0.0838 0.0000e+00
    183.000      98.58     3.4263    34.9517     6.9046    -0.0088     0.0800 0.0000e+00
    184.000      98.58     3.4005    34.9523     6.9050    -0.0025     0.0839 0.0000e+00
    185.000      98.58     3.4040    34.9530     6.8862    -0.0099     0.0848 0.0000e+00
    186.000      98.58     3.4106    34.9527     6.8847    -0.0213     0.0828 0.0000e+00
    187.000      98.58     3.4073    34.9536     6.8911    -0.0196     0.0797 0.0000e+00
    188.000      98.58     3.4156    34.9580     6.8838    -0.0217     0.0800 0.0000e+00
    189.000      98.58     3.4153    34.9590     6.8858    -0.0157     0.0796 0.0000e+00
    190.000      98.58     3.4148    34.9593     6.8880    -0.0316     0.0842 0.0000e+00
    191.000      98.58     3.4133    34.9598     6.8887    -0.0353     0.0825 0.0000e+00
    192.000      98.58     3.4091    34.9602     6.8939    -0.0430     0.0777 0.0000e+00
    193.000      98.58     3.4130    34.9591     6.9090    -0.0274     0.0816 0.0000e+00
    194.000      98.58     3.4101    34.9595     6.9043    -0.0315     0.0820 0.0000e+00
    195.000      98.58     3.3971    34.9613     6.9054    -0.0335     0.0798 0.0000e+00
    196.000      98.58     3.3892    34.9612     6.9030    -0.0329     0.0799 0.0000e+00
    197.000      98.58     3.3823    34.9611     6.9007    -0.0338     0.0798 0.0000e+00
    198.000      98.58     3.3785    34.9609     6.9050    -0.0415     0.0797 0.0000e+00
    199.000      98.58     3.3709    34.9606     6.9123    -0.0399     0.0803 0.0000e+00
    200.000      98.58     3.3683    34.9607     6.9086    -0.0319     0.0823 0.0000e+00
    201.000      98.58     3.3694    34.9604     6.9103    -0.0452     0.0815 0.0000e+00
    202.000      98.58     3.3590    34.9598     6.9093    -0.0450     0.0813 0.0000e+00
    203.000      98.58     3.3416    34.9601     6.9065    -0.0481     0.0788 0.0000e+00
    204.000      98.58     3.3325    34.9596     6.9090    -0.0410     0.0824 0.0000e+00
    205.000      98.58     3.3219    34.9588     6.9096    -0.0427     0.0800 0.0000e+00
    206.000      98.58     3.3174    34.9581     6.9008    -0.0473     0.0781 0.0000e+00
    207.000      98.58     3.3140    34.9577     6.9013    -0.0469     0.0785 0.0000e+00
    208.000      98.58     3.2992    34.9564     6.9047    -0.0508     0.0804 0.0000e+00
    209.000      98.58     3.2865    34.9552     6.9039    -0.0511     0.0807 0.0000e+00
    210.000      98.58     3.2800    34.9560     6.8999    -0.0509     0.0792 0.0000e+00
    211.000      98.58     3.2903    34.9540     6.8985    -0.0558     0.0807 0.0000e+00
    212.000      98.58     3.2813    34.9553     6.8973    -0.0501     0.0783 0.0000e+00
    213.000      98.58     3.2856    34.9562     6.8974    -0.0511     0.0786 0.0000e+00
    214.000      98.58     3.2815    34.9563     6.9018    -0.0508     0.0774 0.0000e+00
    215.000      98.58     3.2679    34.9559     6.8992    -0.0595     0.0770 0.0000e+00
    216.000      98.58     3.2555    34.9561     6.8928    -0.0611     0.0765 0.0000e+00
    217.000      98.58     3.2112    34.9498     6.8993    -0.0688     0.0778 0.0000e+00
    218.000      98.58     3.1840    34.9477     6.9039    -0.0593     0.0768 0.0000e+00
    219.000      98.58     3.1891    34.9484     6.8991    -0.0597     0.0797 0.0000e+00
    220.000      98.58     3.1863    34.9484     6.8998    -0.0747     0.0723 0.0000e+00
    221.000      98.58     3.1747    34.9478     6.9108    -0.0744     0.0769 0.0000e+00
    222.000      98.58     3.1615    34.9470     6.9133    -0.0744     0.0758 0.0000e+00
    223.000      98.58     3.1654    34.9468     6.9066    -0.0711     0.0756 0.0000e+00
    224.000      98.58     3.1591    34.9458     6.9158    -0.0818     0.0749 0.0000e+00
    225.000      98.58     3.1493    34.9457     6.9190    -0.0733     0.0748 0.0000e+00
    226.000      98.58     3.1441    34.9453     6.9216    -0.0673     0.0775 0.0000e+00
    227.000      98.58     3.1485    34.9472     6.9186    -0.0737     0.0753 0.0000e+00
    228.000      98.58     3.1433    34.9470     6.9216    -0.0703     0.0782 0.0000e+00
    229.000      98.58     3.1339    34.9467     6.9348    -0.0767     0.0783 0.0000e+00
    230.000      98.58     3.1294    34.9469     6.9377    -0.0798     0.0775 0.0000e+00
    231.000      98.58     3.1304    34.9466     6.9419    -0.0792     0.0739 0.0000e+00
    232.000      98.58     3.1317    34.9466     6.9349    -0.0784     0.0786 0.0000e+00
    233.000      98.58     3.1306    34.9467     6.9285    -0.0744     0.0783 0.0000e+00
    234.000      98.58     3.1284    34.9472     6.9291    -0.0823     0.0735 0.0000e+00
    235.000      98.58     3.1293    34.9474     6.9247    -0.0789     0.0736 0.0000e+00
    236.000      98.58     3.1279    34.9474     6.9198    -0.0745     0.0751 0.0000e+00
    237.000      98.58     3.1274    34.9480     6.9250    -0.0673     0.0774 0.0000e+00
    238.000      98.58     3.1276    34.9483     6.9307    -0.0709     0.0774 0.0000e+00
    239.000      98.58     3.1299    34.9476     6.9237    -0.0722     0.0772 0.0000e+00
    240.000      98.58     3.1276    34.9492     6.9266    -0.0715     0.0757 0.0000e+00
    241.000      98.58     3.1564    34.9552     6.9227    -0.0744     0.0750 0.0000e+00
    242.000      98.58     3.2143    34.9598     6.9131    -0.0744     0.0750 0.0000e+00
    243.000      98.58     3.2197    34.9606     6.9192    -0.0647     0.0781 0.0000e+00
    244.000      98.58     3.2022    34.9591     6.9243    -0.0599     0.0785 0.0000e+00
    245.000      98.58     3.1913    34.9585     6.9172    -0.0703     0.0794 0.0000e+00
    246.000      98.58     3.1785    34.9583     6.9139    -0.0807     0.0924 0.0000e+00
    247.000      98.58     3.1706    34.9594     6.9176    -0.0672     0.0781 0.0000e+00
    248.000      98.58     3.1682    34.9589     6.9162    -0.0591     0.0800 0.0000e+00
    249.000      98.58     3.1562    34.9581     6.9166    -0.0514     0.0800 0.0000e+00
    250.000      98.58     3.1389    34.9569     6.9167    -0.0550     0.0787 0.0000e+00
    251.000      98.58     3.1450    34.9575     6.9108    -0.0633     0.0802 0.0000e+00
    252.000      98.58     3.1458    34.9568     6.9104    -0.0637     0.0791 0.0000e+00
    253.000      98.58     3.1438    34.9573     6.9083    -0.0645     0.0799 0.0000e+00
    254.000      98.58     3.1421    34.9584     6.9044    -0.0677     0.0800 0.0000e+00
    255.000      98.58     3.1387    34.9560     6.9035    -0.0746     0.0798 0.0000e+00
    256.000      98.58     3.1338    34.9582     6.9029    -0.0744     0.0775 0.0000e+00
    257.000      98.58     3.1320    34.9583     6.9022    -0.0697     0.0757 0.0000e+00
    258.000      98.58     3.1279    34.9580     6.9010    -0.0632     0.0761 0.0000e+00
    259.000      98.58     3.1234    34.9580     6.8987    -0.0595     0.0787 0.0000e+00
    260.000      98.58     3.1316    34.9576     6.9020    -0.0636     0.0776 0.0000e+00
    261.000      98.58     3.1291    34.9584     6.9080    -0.0746     0.0750 0.0000e+00
    262.000      98.58     3.1347    34.9592     6.9017    -0.0678     0.0774 0.0000e+00
    263.000      98.58     3.1287    34.9590     6.9007    -0.0670     0.0773 0.0000e+00
    264.000      98.58     3.1338    34.9612     6.8943    -0.0670     0.0775 0.0000e+00
    265.000      98.58     3.1283    34.9608     6.8906    -0.0722     0.0758 0.0000e+00
    266.000      98.58     3.1195    34.9610     6.8905    -0.0743     0.0755 0.0000e+00
    267.000      98.58     3.1209    34.9600     6.8934    -0.0690     0.0777 0.0000e+00
    268.000      98.58     3.1240    34.9594     6.9004    -0.0745     0.0726 0.0000e+00
    269.000      98.58     3.0943    34.9595     6.9041    -0.0453     0.0770 0.0000e+00
    270.000      98.58     3.0763    34.9590     6.9043    -0.0479     0.0775 0.0000e+00
    271.000      98.58     3.0590    34.9585     6.8984    -0.0595     0.0775 0.0000e+00
    272.000      98.58     3.0521    34.9579     6.8910    -0.0716     0.0755 0.0000e+00
    273.000      98.58     3.0311    34.9573     6.8815    -0.0698     0.0766 0.0000e+00
    274.000      98.58     3.0527    34.9568     6.8751    -0.0658     0.0759 0.0000e+00
    275.000      98.58     2.9869    34.9506     6.8971    -0.0644     0.0743 0.0000e+00
    276.000      98.58     2.9254    34.9476     6.8849    -0.0658     0.0750 0.0000e+00
    277.000      98.58     2.9141    34.9469     6.8673    -0.0690     0.0767 0.0000e+00
    278.000      98.58     2.9043    34.9458     6.8568    -0.0700     0.0753 0.0000e+00
    279.000      98.58     2.8755    34.9454     6.8495    -0.0669     0.0845 0.0000e+00
    280.000      98.58     2.8704    34.9451     6.8424    -0.0670     0.0812 0.0000e+00
    281.000      98.58     2.8680    34.9447     6.8379    -0.0673     0.0752 0.0000e+00
    282.000      98.58     2.8641    34.9444     6.8338    -0.0735     0.0752 0.0000e+00
    283.000      98.58     2.8632    34.9449     6.8324    -0.0665     0.0762 0.0000e+00
    284.000      98.58     2.8577    34.9429     6.8312    -0.0746     0.0783 0.0000e+00
    285.000      98.58     2.8401    34.9430     6.8272    -0.0638     0.0743 0.0000e+00
    286.000      98.58     2.8271    34.9427     6.8242    -0.0625     0.0719 0.0000e+00
    287.000      98.58     2.8173    34.9420     6.8247    -0.0670     0.0746 0.0000e+00
    288.000      98.58     2.7715    34.9399     6.8249    -0.0670     0.0727 0.0000e+00
    289.000      98.58     2.7404    34.9395     6.8212    -0.0596     0.0800 0.0000e+00
    290.000      98.58     2.7444    34.9395     6.7911    -0.0603     0.0855 0.0000e+00
    291.000      98.58     2.7420    34.9374     6.7673    -0.0614     0.1095 0.0000e+00
    292.000      98.58     2.7220    34.9374     6.7764    -0.0510     0.0775 0.0000e+00
    293.000      98.58     2.7130    34.9373     6.7691    -0.0589     0.0751 0.0000e+00
    294.000      98.58     2.7053    34.9389     6.7572    -0.0648     0.0751 0.0000e+00
    295.000      98.58     2.7026    34.9401     6.7435    -0.0766     0.0750 0.0000e+00
    296.000      98.58     2.7054    34.9402     6.7369    -0.0638     0.0744 0.0000e+00
    297.000      98.58     2.6961    34.9407     6.7544    -0.0632     0.0776 0.0000e+00
    298.000      98.58     2.6919    34.9407     6.7555    -0.0611     0.0752 0.0000e+00
    299.000      98.58     2.6775    34.9401     6.7705    -0.0632     0.0801 0.0000e+00
    300.000      98.58     2.6414    34.9403     6.7706    -0.0732     0.0734 0.0000e+00
    301.000      98.58     2.6361    34.9408     6.7654    -0.0597     0.0799 0.0000e+00
    302.000      98.58     2.6168    34.9408     6.7722    -0.0594     0.0733 0.0000e+00
    303.000      98.58     2.5736    34.9417     6.7726    -0.0652     0.0746 0.0000e+00
    304.000      98.58     2.5726    34.9343     6.7659    -0.0643     0.0782 0.0000e+00
    305.000      98.58     2.5062    34.9369     6.7547    -0.0595     0.0748 0.0000e+00
    306.000      98.58     2.5032    34.9368     6.7470    -0.0517     0.0740 0.0000e+00
    307.000      98.58     2.4943    34.9372     6.7321    -0.0579     0.0766 0.0000e+00
    308.000      98.58     2.4674    34.9383     6.7367    -0.0586     0.0775 0.0000e+00
    309.000      98.58     2.4413    34.9383     6.7366    -0.0404     0.0777 0.0000e+00
    310.000      98.58     2.4092    34.9375     6.7397    -0.0585     0.0794 0.0000e+00
    311.000      98.58     2.4041    34.9369     6.7329    -0.0595     0.0754 0.0000e+00
    312.000      98.58     2.3937    34.9365     6.7301    -0.0469     0.0774 0.0000e+00
    313.000      98.58     2.3661    34.9364     6.7217    -0.0527     0.0726 0.0000e+00
    314.000      98.58     2.3526    34.9372     6.7152    -0.0679     0.0727 0.0000e+00
    315.000      98.58     2.3510    34.9367     6.7246    -0.0560     0.0750 0.0000e+00
    316.000      98.58     2.3479    34.9364     6.7385    -0.0604     0.0751 0.0000e+00
    317.000      98.58     2.3217    34.9371     6.7481    -0.0626     0.0737 0.0000e+00
    318.000      98.58     2.3067    34.9375     6.7501    -0.0598     0.0736 0.0000e+00
    319.000      98.58     2.2968    34.9378     6.7400    -0.0597     0.0776 0.0000e+00
    320.000      98.58     2.2896    34.9365     6.7496    -0.0596     0.0754 0.0000e+00
    321.000      98.58     2.2612    34.9358     6.7522    -0.0581     0.0783 0.0000e+00
    322.000      98.58     2.2234    34.9338     6.7410    -0.0610     0.0721 0.0000e+00
    323.000      98.58     2.1602    34.9323     6.7320    -0.0546     0.0777 0.0000e+00
    324.000      98.58     2.1160    34.9329     6.7335    -0.0582     0.0803 0.0000e+00
    325.000      98.58     2.0983    34.9316     6.7173    -0.0486     0.0748 0.0000e+00
    326.000      98.58     2.0833    34.9315     6.6989    -0.0512     0.0751 0.0000e+00
    327.000      98.58     2.0594    34.9304     6.6896    -0.0531     0.0743 0.0000e+00
    328.000      98.58     2.0253    34.9328     6.6839    -0.0619     0.0738 0.0000e+00
    329.000      98.58     2.0964    34.9250     6.6801    -0.0609     0.0754 0.0000e+00
    330.000      98.58     2.0020    34.9283     6.6921    -0.0528     0.0751 0.0000e+00
    331.000      98.58     1.9707    34.9288     6.6827    -0.0611     0.0765 0.0000e+00
    332.000      98.58     1.9601    34.9283     6.6750    -0.0663     0.0799 0.0000e+00
    333.000      98.58     1.9527    34.9277     6.6686    -0.0493     0.0751 0.0000e+00
    334.000      98.58     1.9455    34.9273     6.6623    -0.0572     0.0770 0.0000e+00
    335.000      98.58     1.9336    34.9268     6.6592    -0.0593     0.0758 0.0000e+00
    336.000      98.58     1.9440    34.9257     6.6525    -0.0621     0.0735 0.0000e+00
    337.000      98.58     1.8882    34.9240     6.6644    -0.0566     0.0795 0.0000e+00
    338.000      98.58     1.8360    34.9252     6.6683    -0.0738     0.0729 0.0000e+00
    339.000      98.58     1.8170    34.9249     6.6570    -0.0677     0.0749 0.0000e+00
    340.000      98.58     1.8149    34.9265     6.6502    -0.0584     0.0729 0.0000e+00
    341.000      98.58     1.7813    34.9228     6.6654    -0.0550     0.0731 0.0000e+00
    342.000      98.58     1.7672    34.9223     6.6583    -0.0669     0.0750 0.0000e+00
    343.000      98.58     1.7658    34.9218     6.6577    -0.0623     0.0751 0.0000e+00
    344.000      98.58     1.7642    34.9213     6.6629    -0.0624     0.0740 0.0000e+00
    345.000      98.58     1.7509    34.9197     6.6639    -0.0622     0.0774 0.0000e+00
    346.000      98.58     1.7284    34.9197     6.6654    -0.0697     0.0726 0.0000e+00
    347.000      98.58     1.7064    34.9202     6.6550    -0.0737     0.0729 0.0000e+00
    348.000      98.58     1.6780    34.9202     6.6504    -0.0670     0.0749 0.0000e+00
    349.000      98.58     1.6716    34.9213     6.6445    -0.0670     0.0724 0.0000e+00
    350.000      98.58     1.6739    34.9187     6.6484    -0.0631     0.0754 0.0000e+00
    351.000      98.58     1.6312    34.9187     6.6474    -0.0632     0.0743 0.0000e+00
    352.000      98.58     1.6232    34.9185     6.6470    -0.0659     0.0723 0.0000e+00
    353.000      98.58     1.6108    34.9182     6.6505    -0.0587     0.0713 0.0000e+00
    354.000      98.58     1.5946    34.9181     6.6569    -0.0507     0.0797 0.0000e+00
    355.000      98.58     1.5848    34.9180     6.6555    -0.0593     0.0744 0.0000e+00
    356.000      98.58     1.5801    34.9183     6.6552    -0.0634     0.0749 0.0000e+00
    357.000      98.58     1.5707    34.9165     6.6565    -0.0617     0.0773 0.0000e+00
    358.000      98.58     1.5537    34.9169     6.6590    -0.0660     0.0723 0.0000e+00
    359.000      98.58     1.5378    34.9173     6.6583    -0.0714     0.0741 0.0000e+00
    360.000      98.58     1.5241    34.9184     6.6606    -0.0671     0.0737 0.0000e+00
    361.000      98.58     1.5155    34.9222     6.6493    -0.0616     0.0759 0.0000e+00
    362.000      98.58     1.4786    34.9170     6.6380    -0.0638     0.0751 0.0000e+00
    363.000      98.58     1.4635    34.9187     6.6292    -0.0513     0.0726 0.0000e+00
    364.000      98.58     1.4621    34.9184     6.6301    -0.0491     0.0727 0.0000e+00
    365.000      98.58     1.4547    34.9183     6.6308    -0.0558     0.0759 0.0000e+00
    366.000      98.58     1.4512    34.9180     6.6303    -0.0639     0.0747 0.0000e+00
    367.000      98.58     1.4479    34.9178     6.6220    -0.0623     0.0743 0.0000e+00
    368.000      98.58     1.4510    34.9177     6.6265    -0.0547     0.0760 0.0000e+00
    369.000      98.58     1.4362    34.9169     6.6324    -0.0519     0.0726 0.0000e+00
    370.000      98.58     1.4146    34.9169     6.6335    -0.0584     0.0710 0.0000e+00
    371.000      98.58     1.4023    34.9163     6.6258    -0.0519     0.0744 0.0000e+00
    372.000      98.58     1.3621    34.9153     6.6333    -0.0655     0.0729 0.0000e+00
    373.000      98.58     1.3279    34.9153     6.6392    -0.0670     0.0741 0.0000e+00
    374.000      98.58     1.3081    34.9149     6.6340    -0.0636     0.0740 0.0000e+00
    375.000      98.58     1.3142    34.9150     6.6488    -0.0674     0.0740 0.0000e+00
    376.000      98.58     1.2951    34.9130     6.6498    -0.0589     0.0730 0.0000e+00
    377.000      98.58     1.2776    34.9130     6.6573    -0.0703     0.0736 0.0000e+00
    378.000      98.58     1.2719    34.9127     6.6601    -0.0680     0.0751 0.0000e+00
    379.000      98.58     1.2703    34.9127     6.6616    -0.0598     0.0750 0.0000e+00
    380.000      98.58     1.2644    34.9125     6.6667    -0.0594     0.0770 0.0000e+00
    381.000      98.58     1.2534    34.9128     6.6697    -0.0716     0.0734 0.0000e+00
    382.000      98.58     1.2525    34.9134     6.6700    -0.0598     0.0719 0.0000e+00
    383.000      98.58     1.2464    34.9126     6.6742    -0.0594     0.1285 0.0000e+00
    384.000      98.58     1.2379    34.9131     6.6701    -0.0607     0.0708 0.0000e+00
    385.000      98.58     1.2295    34.9134     6.6726    -0.0646     0.0726 0.0000e+00
    386.000      98.58     1.2152    34.9144     6.6716    -0.0637     0.0732 0.0000e+00
    387.000      98.58     1.2024    34.9140     6.6673    -0.0623     0.0756 0.0000e+00
    388.000      98.58     1.1824    34.9144     6.6721    -0.0577     0.0727 0.0000e+00
    389.000      98.58     1.1610    34.9148     6.6640    -0.0597     0.0727 0.0000e+00
    390.000      98.58     1.1532    34.9151     6.6541    -0.0667     0.0742 0.0000e+00
    391.000      98.58     1.1403    34.9143     6.6625    -0.0672     0.0738 0.0000e+00
    392.000      98.58     1.1307    34.9142     6.6623    -0.0577     0.0698 0.0000e+00
    393.000      98.58     1.1219    34.9139     6.6598    -0.0648     0.0694 0.0000e+00
    394.000      98.58     1.1108    34.9136     6.6607    -0.0671     0.0728 0.0000e+00
    395.000      98.58     1.1003    34.9136     6.6625    -0.0651     0.0727 0.0000e+00
    396.000      98.58     1.0913    34.9132     6.6623    -0.0606     0.0727 0.0000e+00
    397.000      98.58     1.0907    34.9135     6.6608    -0.0582     0.0720 0.0000e+00
    398.000      98.58     1.0767    34.9120     6.6778    -0.0672     0.0737 0.0000e+00
    399.000      98.58     1.0669    34.9123     6.6723    -0.0716     0.0691 0.0000e+00
    400.000      98.58     1.0655    34.9122     6.6708    -0.0719     0.0711 0.0000e+00
    401.000      98.58     1.0580    34.9120     6.6718    -0.0665     0.0727 0.0000e+00
    402.000      98.58     1.0307    34.9128     6.6763    -0.0670     0.0701 0.0000e+00
    403.000      98.58     1.0236    34.9148     6.6731    -0.0673     0.0730 0.0000e+00
    404.000      98.58     1.0366    34.9095     6.6872    -0.0723     0.0744 0.0000e+00
    405.000      98.58     1.0026    34.9114     6.6841    -0.0670     0.0702 0.0000e+00
    406.000      98.58     0.9954    34.9110     6.6812    -0.0670     0.0792 0.0000e+00
    407.000      98.58     0.9891    34.9109     6.6821    -0.0736     0.0755 0.0000e+00
    408.000      98.58     0.9758    34.9106     6.6862    -0.0814     0.0705 0.0000e+00
    409.000      98.58     0.9517    34.9121     6.6950    -0.0691     0.0748 0.0000e+00
    410.000      98.58     0.9562    34.9106     6.6964    -0.0739     0.0744 0.0000e+00
    411.000      98.58     0.9379    34.9100     6.7050    -0.0697     0.0748 0.0000e+00
    412.000      98.58     0.9315    34.9099     6.6975    -0.0669     0.0718 0.0000e+00
    413.000      98.58     0.9121    34.9098     6.7112    -0.0746     0.0752 0.0000e+00
    414.000      98.58     0.8911    34.9109     6.7092    -0.0823     0.0730 0.0000e+00
    415.000      98.58     0.8753    34.9111     6.7060    -0.0791     0.0693 0.0000e+00
    416.000      98.58     0.8677    34.9115     6.7023    -0.0780     0.0743 0.0000e+00
    417.000      98.58     0.8668    34.9111     6.7094    -0.0791     0.0737 0.0000e+00
    418.000      98.58     0.8567    34.9106     6.7116    -0.0732     0.0733 0.0000e+00
    419.000      98.58     0.8462    34.9103     6.7105    -0.0745     0.0700 0.0000e+00
    420.000      98.58     0.8368    34.9104     6.7110    -0.0744     0.0723 0.0000e+00
    421.000      98.58     0.8308    34.9103     6.7133    -0.0806     0.0959 0.0000e+00
    422.000      98.58     0.8253    34.9103     6.7112    -0.0820     0.0787 0.0000e+00
    423.000      98.58     0.8161    34.9102     6.7127    -0.0824     0.0695 0.0000e+00
    424.000      98.58     0.8068    34.9103     6.7124    -0.0823     0.0704 0.0000e+00
    425.000      98.58     0.8085    34.9112     6.7119    -0.0779     0.0727 0.0000e+00
    426.000      98.58     0.8081    34.9088     6.7217    -0.0801     0.0739 0.0000e+00
    427.000      98.58     0.7925    34.9091     6.7168    -0.0869     0.0727 0.0000e+00
    428.000      98.58     0.7793    34.9099     6.7166    -0.0882     0.0727 0.0000e+00
    429.000      98.58     0.7760    34.9099     6.7104    -0.0827     0.0727 0.0000e+00
    430.000      98.58     0.7744    34.9098     6.7076    -0.0764     0.0727 0.0000e+00
    431.000      98.57     0.7705    34.9097     6.7104    -0.0774     0.0727 0.0000e+00
    432.000      98.58     0.7675    34.9103     6.7137    -0.0889     0.0729 0.0000e+00
    433.000      98.58     0.7743    34.9087     6.7113    -0.0739     0.0733 0.0000e+00
    434.000      98.58     0.7582    34.9094     6.7127    -0.0831     0.0727 0.0000e+00
    435.000      98.57     0.7487    34.9096     6.7095    -0.0761     0.0727 0.0000e+00
    436.000      98.58     0.7450    34.9096     6.7104    -0.0875     0.0709 0.0000e+00
    437.000      98.58     0.7410    34.9096     6.7114    -0.0907     0.0724 0.0000e+00
    438.000      98.58     0.7341    34.9092     6.7125    -0.0824     0.0753 0.0000e+00
    439.000      98.58     0.7269    34.9093     6.7108    -0.0702     0.0714 0.0000e+00
    440.000      98.58     0.7206    34.9095     6.7172    -0.0828     0.0739 0.0000e+00
    441.000      98.58     0.7166    34.9095     6.7180    -0.0807     0.0706 0.0000e+00
    442.000      98.58     0.7166    34.9097     6.7059    -0.0699     0.0719 0.0000e+00
    443.000      98.58     0.7193    34.9086     6.7171    -0.0809     0.0695 0.0000e+00
    444.000      98.58     0.7102    34.9093     6.7163    -0.0752     0.0702 0.0000e+00
    445.000      98.57     0.7080    34.9093     6.7137    -0.0665     0.0702 0.0000e+00
    446.000      98.57     0.7033    34.9090     6.7130    -0.0885     0.0766 0.0000e+00
    447.000      98.58     0.6884    34.9101     6.7097    -0.0821     0.0748 0.0000e+00
    448.000      98.58     0.6907    34.9103     6.7043    -0.0851     0.0739 0.0000e+00
    449.000      98.58     0.6921    34.9094     6.7116    -0.0726     0.0712 0.0000e+00
    450.000      98.58     0.6801    34.9092     6.7126    -0.0763     0.0721 0.0000e+00
    451.000      98.58     0.6776    34.9094     6.7076    -0.0723     0.0736 0.0000e+00
    452.000      98.58     0.6731    34.9093     6.7080    -0.0801     0.0742 0.0000e+00
    453.000      98.58     0.6742    34.9088     6.7123    -0.0732     0.0767 0.0000e+00
    454.000      98.58     0.6694    34.9089     6.7107    -0.0671     0.0727 0.0000e+00
    455.000      98.58     0.6596    34.9092     6.7132    -0.0845     0.0742 0.0000e+00
    456.000      98.58     0.6596    34.9095     6.7101    -0.0787     0.0736 0.0000e+00
    457.000      98.58     0.6567    34.9086     6.7138    -0.0698     0.0708 0.0000e+00
    458.000      98.58     0.6449    34.9091     6.7147    -0.0783     0.0702 0.0000e+00
    459.000      98.57     0.6384    34.9091     6.7126    -0.0743     0.0791 0.0000e+00
    460.000      98.57     0.6343    34.9093     6.7174    -0.0789     0.0710 0.0000e+00
    461.000      98.58     0.6322    34.9092     6.7136    -0.0878     0.0736 0.0000e+00
    462.000      98.58     0.6189    34.9094     6.7094    -0.0748     0.0718 0.0000e+00
    463.000      98.57     0.6108    34.9096     6.7056    -0.0744     0.0760 0.0000e+00
    464.000      98.58     0.6077    34.9093     6.7032    -0.0731     0.0740 0.0000e+00
    465.000      98.58     0.6015    34.9090     6.7148    -0.0689     0.0737 0.0000e+00
    466.000      98.57     0.5934    34.9093     6.7110    -0.0745     0.0725 0.0000e+00
    467.000      98.57     0.5891    34.9095     6.7114    -0.0744     0.0707 0.0000e+00
    468.000      98.58     0.5820    34.9096     6.7108    -0.0716     0.0727 0.0000e+00
    469.000      98.58     0.5750    34.9098     6.7114    -0.0708     0.0715 0.0000e+00
    470.000      98.57     0.5740    34.9102     6.7096    -0.0688     0.0724 0.0000e+00
    471.000      98.57     0.5683    34.9095     6.7105    -0.0672     0.0752 0.0000e+00
    472.000      98.57     0.5599    34.9096     6.7060    -0.0780     0.0734 0.0000e+00
    473.000      98.57     0.5544    34.9094     6.7040    -0.0705     0.0708 0.0000e+00
    474.000      98.57     0.5561    34.9091     6.7095    -0.0705     0.0753 0.0000e+00
    475.000      98.58     0.5444    34.9090     6.7109    -0.0581     0.0726 0.0000e+00
    476.000      98.57     0.5376    34.9092     6.7116    -0.0597     0.0724 0.0000e+00
    477.000      98.57     0.5322    34.9089     6.7098    -0.0668     0.0703 0.0000e+00
    478.000      98.57     0.5253    34.9099     6.7159    -0.0670     0.0792 0.0000e+00
    479.000      98.58     0.5152    34.9091     6.7218    -0.0655     0.0776 0.0000e+00
    480.000      98.57     0.5033    34.9088     6.7206    -0.0627     0.0736 0.0000e+00
    481.000      98.57     0.4947    34.9091     6.7194    -0.0614     0.0889 0.0000e+00
    482.000      98.57     0.5002    34.9087     6.7273    -0.0650     0.0705 0.0000e+00
    483.000      98.57     0.4828    34.9086     6.7386    -0.0654     0.0760 0.0000e+00
    484.000      98.57     0.4787    34.9086     6.7269    -0.0666     0.0719 0.0000e+00
    485.000      98.57     0.4735    34.9087     6.7190    -0.0670     0.0713 0.0000e+00
    486.000      98.57     0.4669    34.9089     6.7276    -0.0655     0.0726 0.0000e+00
    487.000      98.57     0.4674    34.9087     6.7279    -0.0683     0.0732 0.0000e+00
    488.000      98.57     0.4593    34.9083     6.7339    -0.0622     0.0748 0.0000e+00
    489.000      98.57     0.4414    34.9091     6.7320    -0.0768     0.0744 0.0000e+00
    490.000      98.57     0.4337    34.9088     6.7298    -0.0773     0.0759 0.0000e+00
    491.000      98.57     0.4227    34.9087     6.7182    -0.0697     0.0745 0.0000e+00
    492.000      98.57     0.4183    34.9087     6.7173    -0.0670     0.0712 0.0000e+00
    493.000      98.57     0.4142    34.9088     6.7288    -0.0668     0.0687 0.0000e+00
    494.000      98.57     0.4183    34.9085     6.7350    -0.0726     0.0725 0.0000e+00
    495.000      98.57     0.4078    34.9077     6.7322    -0.0613     0.0727 0.0000e+00
    496.000      98.57     0.3892    34.9082     6.7339    -0.0672     0.0707 0.0000e+00
    497.000      98.57     0.3862    34.9079     6.7306    -0.0721     0.0736 0.0000e+00
    498.000      98.57     0.3829    34.9079     6.7340    -0.0744     0.0751 0.0000e+00
    499.000      98.57     0.3826    34.9079     6.7371    -0.0744     0.0751 0.0000e+00
    500.000      98.57     0.3852    34.9077     6.7493    -0.0692     0.0750 0.0000e+00
    501.000      98.57     0.3816    34.9073     6.7510    -0.0633     0.0715 0.0000e+00
    502.000      98.57     0.3729    34.9074     6.7516    -0.0751     0.0746 0.0000e+00
    503.000      98.57     0.3696    34.9075     6.7463    -0.0640     0.0789 0.0000e+00
    504.000      98.57     0.3664    34.9074     6.7472    -0.0590     0.0737 0.0000e+00
    505.000      98.57     0.3623    34.9073     6.7521    -0.0595     0.0727 0.0000e+00
    506.000      98.57     0.3572    34.9072     6.7548    -0.0590     0.0727 0.0000e+00
    507.000      98.57     0.3519    34.9075     6.7580    -0.0490     0.0755 0.0000e+00
    508.000      98.57     0.3492    34.9075     6.7553    -0.0465     0.0761 0.0000e+00
    509.000      98.57     0.3465    34.9073     6.7484    -0.0576     0.0729 0.0000e+00
    510.000      98.57     0.3482    34.9071     6.7507    -0.0538     0.0739 0.0000e+00
    511.000      98.57     0.3443    34.9068     6.7529    -0.0608     0.0743 0.0000e+00
    512.000      98.57     0.3406    34.9072     6.7561    -0.0670     0.0702 0.0000e+00
    513.000      98.57     0.3391    34.9069     6.7570    -0.0612     0.0753 0.0000e+00
    514.000      98.57     0.3334    34.9071     6.7550    -0.0564     0.0767 0.0000e+00
    515.000      98.57     0.3182    34.9074     6.7521    -0.0498     0.0752 0.0000e+00
    516.000      98.57     0.3083    34.9075     6.7526    -0.0584     0.0742 0.0000e+00
    517.000      98.57     0.3179    34.9066     6.7566    -0.0551     0.0742 0.0000e+00
    518.000      98.57     0.3012    34.9071     6.7626    -0.0590     0.0746 0.0000e+00
    519.000      98.57     0.2979    34.9068     6.7593    -0.0396     0.0774 0.0000e+00
    520.000      98.57     0.2966    34.9068     6.7598    -0.0310     0.0726 0.0000e+00
    521.000      98.57     0.2947    34.9066     6.7602    -0.0378     0.0727 0.0000e+00
    522.000      98.57     0.2880    34.9067     6.7617    -0.0496     0.0727 0.0000e+00
    523.000      98.57     0.2745    34.9071     6.7664    -0.0582     0.0735 0.0000e+00
    524.000      98.57     0.2788    34.9068     6.7668    -0.0496     0.0739 0.0000e+00
    525.000      98.57     0.2701    34.9065     6.7744    -0.0451     0.0777 0.0000e+00
    526.000      98.57     0.2626    34.9070     6.7691    -0.0328     0.0771 0.0000e+00
    527.000      98.57     0.2597    34.9069     6.7663    -0.0588     0.0727 0.0000e+00
    528.000      98.57     0.2534    34.9071     6.7643    -0.0470     0.0742 0.0000e+00
    529.000      98.57     0.2468    34.9069     6.7656    -0.0488     0.0751 0.0000e+00
    530.000      98.57     0.2374    34.9071     6.7643    -0.0585     0.0750 0.0000e+00
    531.000      98.57     0.2220    34.9068     6.7705    -0.0434     0.0749 0.0000e+00
    532.000      98.57     0.2222    34.9068     6.7755    -0.0493     0.0747 0.0000e+00
    533.000      98.57     0.2223    34.9060     6.7821    -0.0471     0.0845 0.0000e+00
    534.000      98.57     0.2062    34.9067     6.7725    -0.0313     0.0772 0.0000e+00
    535.000      98.57     0.2038    34.9067     6.7737    -0.0312     0.0775 0.0000e+00
    536.000      98.57     0.2015    34.9068     6.7758    -0.0344     0.0765 0.0000e+00
    537.000      98.57     0.1993    34.9068     6.7767    -0.0483     0.0728 0.0000e+00
    538.000      98.57     0.1954    34.9069     6.7798    -0.0576     0.0726 0.0000e+00
    539.000      98.57     0.1947    34.9068     6.7732    -0.0508     0.0764 0.0000e+00
    540.000      98.57     0.1971    34.9061     6.7745    -0.0442     0.0728 0.0000e+00
    541.000      98.56     0.1910    34.9066     6.7711    -0.0490     0.0743 0.0000e+00
    542.000      98.57     0.1861    34.9066     6.7708    -0.0336     0.0792 0.0000e+00
    543.000      98.57     0.1850    34.9067     6.7753    -0.0522     0.0764 0.0000e+00
    544.000      98.56     0.1848    34.9067     6.7718    -0.0490     0.0764 0.0000e+00
    545.000      98.57     0.1845    34.9067     6.7716    -0.0408     0.0767 0.0000e+00
    546.000      98.57     0.1836    34.9066     6.7692    -0.0376     0.0743 0.0000e+00
    547.000      98.57     0.1844    34.9063     6.7692    -0.0379     0.0778 0.0000e+00
    548.000      98.56     0.1793    34.9063     6.7675    -0.0367     0.0744 0.0000e+00
    549.000      98.57     0.1745    34.9066     6.7707    -0.0352     0.0754 0.0000e+00
    550.000      98.56     0.1728    34.9066     6.7718    -0.0404     0.0726 0.0000e+00
    551.000      98.57     0.1680    34.9065     6.7670    -0.0496     0.0751 0.0000e+00
    552.000      98.56     0.1638    34.9067     6.7702    -0.0468     0.0765 0.0000e+00
    553.000      98.57     0.1625    34.9061     6.7730    -0.0329     0.0748 0.0000e+00
    554.000      98.56     0.1536    34.9065     6.7784    -0.0377     0.0750 0.0000e+00
    555.000      98.57     0.1513    34.9066     6.7794    -0.0484     0.0751 0.0000e+00
    556.000      98.57     0.1462    34.9065     6.7747    -0.0370     0.0769 0.0000e+00
    557.000      98.56     0.1410    34.9067     6.7750    -0.0343     0.0775 0.0000e+00
    558.000      98.57     0.1399    34.9066     6.7749    -0.0349     0.0775 0.0000e+00
    559.000      98.57     0.1388    34.9064     6.7802    -0.0339     0.0735 0.0000e+00
    560.000      98.56     0.1343    34.9061     6.7797    -0.0425     0.0727 0.0000e+00
    561.000      98.56     0.1335    34.9062     6.7810    -0.0502     0.0747 0.0000e+00
    562.000      98.57     0.1321    34.9062     6.7776    -0.0467     0.0783 0.0000e+00
    563.000      98.56     0.1312    34.9062     6.7801    -0.0394     0.0800 0.0000e+00
    564.000      98.57     0.1308    34.9061     6.7815    -0.0326     0.0780 0.0000e+00
    565.000      98.57     0.1291    34.9061     6.7776    -0.0323     0.0770 0.0000e+00
    566.000      98.56     0.1266    34.9062     6.7799    -0.0406     0.0749 0.0000e+00
    567.000      98.56     0.1293    34.9059     6.7862    -0.0296     0.0761 0.0000e+00
    568.000      98.56     0.1247    34.9059     6.7903    -0.0272     0.0751 0.0000e+00
    569.000      98.57     0.1115    34.9065     6.7951    -0.0230     0.0751 0.0000e+00
    570.000      98.56     0.1076    34.9065     6.7871    -0.0311     0.0773 0.0000e+00
    571.000      98.57     0.1065    34.9065     6.7858    -0.0304     0.0775 0.0000e+00
    572.000      98.56     0.1060    34.9066     6.7854    -0.0370     0.0755 0.0000e+00
    573.000      98.57     0.1054    34.9063     6.7829    -0.0411     0.0751 0.0000e+00
    574.000      98.56     0.1044    34.9064     6.7809    -0.0392     0.0766 0.0000e+00
    575.000      98.56     0.1056    34.9062     6.7874    -0.0342     0.0764 0.0000e+00
    576.000      98.57     0.1089    34.9061     6.7828    -0.0276     0.0781 0.0000e+00
    577.000      98.56     0.1053    34.9058     6.7856    -0.0409     0.0725 0.0000e+00
    578.000      98.57     0.1004    34.9065     6.7878    -0.0407     0.0743 0.0000e+00
    579.000      98.56     0.0998    34.9063     6.7884    -0.0481     0.0800 0.0000e+00
    580.000      98.57     0.0992    34.9062     6.7878    -0.0412     0.0780 0.0000e+00
    581.000      98.57     0.0979    34.9063     6.7830    -0.0329     0.0758 0.0000e+00
    582.000      98.56     0.1013    34.9057     6.7904    -0.0397     0.0773 0.0000e+00
    583.000      98.56     0.0862    34.9063     6.7913    -0.0236     0.0799 0.0000e+00
    584.000      98.56     0.0847    34.9064     6.7895    -0.0405     0.0774 0.0000e+00
    585.000      98.56     0.0839    34.9064     6.7859    -0.0279     0.0735 0.0000e+00
    586.000      98.56     0.0833    34.9064     6.7841    -0.0269     0.0727 0.0000e+00
    587.000      98.56     0.0825    34.9064     6.7825    -0.0310     0.0731 0.0000e+00
    588.000      98.56     0.0828    34.9063     6.7778    -0.0344     0.0761 0.0000e+00
    589.000      98.56     0.0825    34.9060     6.7848    -0.0321     0.0761 0.0000e+00
    590.000      98.56     0.0806    34.9061     6.7867    -0.0161     0.0753 0.0000e+00
    591.000      98.56     0.0797    34.9063     6.7824    -0.0304     0.0822 0.0000e+00
    592.000      98.56     0.0784    34.9059     6.7817    -0.0310     0.0767 0.0000e+00
    593.000      98.56     0.0764    34.9060     6.7846    -0.0375     0.0746 0.0000e+00
    594.000      98.56     0.0727    34.9061     6.7857    -0.0390     0.0766 0.0000e+00
    595.000      98.56     0.0696    34.9063     6.7822    -0.0396     0.0750 0.0000e+00
    596.000      98.56     0.0679    34.9063     6.7812    -0.0392     0.0751 0.0000e+00
    597.000      98.56     0.0656    34.9063     6.7786    -0.0422     0.0742 0.0000e+00
    598.000      98.56     0.0608    34.9063     6.7821    -0.0474     0.0731 0.0000e+00
    599.000      98.56     0.0548    34.9064     6.7845    -0.0318     0.0794 0.0000e+00
    600.000      98.56     0.0593    34.9060     6.7929    -0.0269     0.0747 0.0000e+00
    601.000      98.56     0.0518    34.9061     6.7954    -0.0292     0.0745 0.0000e+00
    602.000      98.56     0.0450    34.9063     6.7933    -0.0400     0.0775 0.0000e+00
    603.000      98.56     0.0412    34.9064     6.7933    -0.0207     0.0775 0.0000e+00
    604.000      98.56     0.0394    34.9063     6.7912    -0.0223     0.0775 0.0000e+00
    605.000      98.56     0.0383    34.9064     6.7920    -0.0311     0.0757 0.0000e+00
    606.000      98.56     0.0372    34.9060     6.8027    -0.0303     0.0726 0.0000e+00
    607.000      98.57     0.0373    34.9060     6.8065    -0.0184     0.0793 0.0000e+00
    608.000      98.56     0.0369    34.9061     6.8018    -0.0298     0.0765 0.0000e+00
    609.000      98.56     0.0347    34.9060     6.8024    -0.0289     0.0757 0.0000e+00
    610.000      98.56     0.0332    34.9061     6.8012    -0.0234     0.0775 0.0000e+00
    611.000      98.56     0.0317    34.9062     6.8022    -0.0300     0.0816 0.0000e+00
    612.000      98.56     0.0299    34.9065     6.8041    -0.0299     0.0821 0.0000e+00
    613.000      98.56     0.0280    34.9063     6.8033    -0.0232     0.0751 0.0000e+00
    614.000      98.57     0.0269    34.9063     6.7999    -0.0191     0.0776 0.0000e+00
    615.000      98.56     0.0270    34.9062     6.7977    -0.0225     0.0776 0.0000e+00
    616.000      98.56     0.0275    34.9060     6.8012    -0.0259     0.0766 0.0000e+00
    617.000      98.56     0.0232    34.9064     6.8006    -0.0230     0.0775 0.0000e+00
    618.000      98.56     0.0223    34.9064     6.7985    -0.0270     0.0775 0.0000e+00
    619.000      98.56     0.0219    34.9064     6.8019    -0.0314     0.0775 0.0000e+00
    620.000      98.56     0.0217    34.9062     6.7988    -0.0241     0.0775 0.0000e+00
    621.000      98.56     0.0217    34.9063     6.7939    -0.0269     0.0775 0.0000e+00
    622.000      98.56     0.0222    34.9062     6.7924    -0.0257     0.0777 0.0000e+00
    623.000      98.56     0.0229    34.9059     6.8023    -0.0252     0.0820 0.0000e+00
    624.000      98.56     0.0190    34.9062     6.7918    -0.0231     0.0799 0.0000e+00
    625.000      98.56     0.0185    34.9063     6.7938    -0.0231     0.0800 0.0000e+00
    626.000      98.56     0.0184    34.9062     6.7995    -0.0285     0.0786 0.0000e+00
    627.000      98.56     0.0177    34.9063     6.7987    -0.0293     0.0775 0.0000e+00
    628.000      98.56     0.0169    34.9062     6.7919    -0.0233     0.0771 0.0000e+00
    629.000      98.56     0.0164    34.9063     6.7875    -0.0210     0.0742 0.0000e+00
    630.000      98.56     0.0161    34.9060     6.7932    -0.0246     0.0756 0.0000e+00
    631.000      98.56     0.0147    34.9062     6.7975    -0.0272     0.0871 0.0000e+00
    632.000      98.56     0.0140    34.9062     6.7983    -0.0233     0.0807 0.0000e+00
    633.000      98.56     0.0132    34.9062     6.7964    -0.0161     0.0800 0.0000e+00
    634.000      98.56     0.0119    34.9062     6.7960    -0.0235     0.0788 0.0000e+00
    635.000      98.56     0.0095    34.9063     6.7979    -0.0306     0.0775 0.0000e+00
    636.000      98.56     0.0100    34.9063     6.7964    -0.0261     0.0780 0.0000e+00
    637.000      98.56     0.0104    34.9061     6.7977    -0.0246     0.0801 0.0000e+00
    638.000      98.56     0.0072    34.9064     6.7970    -0.0235     0.0800 0.0000e+00
    639.000      98.56     0.0067    34.9064     6.7954    -0.0291     0.0784 0.0000e+00
    640.000      98.56     0.0064    34.9065     6.7983    -0.0412     0.0751 0.0000e+00
    641.000      98.56     0.0061    34.9063     6.7958    -0.0255     0.0752 0.0000e+00
    642.000      98.56     0.0054    34.9063     6.7961    -0.0310     0.0778 0.0000e+00
    643.000      98.56     0.0039    34.9062     6.7995    -0.0299     0.0775 0.0000e+00
    644.000      98.56     0.0025    34.9064     6.7885    -0.0159     0.0775 0.0000e+00
    645.000      98.56     0.0022    34.9064     6.7884    -0.0163     0.1020 0.0000e+00
    646.000      98.56     0.0016    34.9064     6.7935    -0.0299     0.0792 0.0000e+00
    647.000      98.56     0.0004    34.9065     6.7936    -0.0294     0.0767 0.0000e+00
    648.000      98.56    -0.0012    34.9065     6.7900    -0.0232     0.0775 0.0000e+00
    649.000      98.56    -0.0034    34.9066     6.7935    -0.0188     0.0775 0.0000e+00
    650.000      98.56    -0.0063    34.9066     6.7913    -0.0359     0.0782 0.0000e+00
    651.000      98.56    -0.0075    34.9067     6.7916    -0.0211     0.0831 0.0000e+00
    652.000      98.56    -0.0093    34.9068     6.7913    -0.0229     0.0806 0.0000e+00
    653.000      98.56    -0.0102    34.9069     6.7880    -0.0388     0.0799 0.0000e+00
    654.000      98.56    -0.0121    34.9070     6.7836    -0.0232     0.0800 0.0000e+00
    655.000      98.56    -0.0136    34.9070     6.7849    -0.0231     0.0799 0.0000e+00
    656.000      98.56    -0.0142    34.9072     6.7775    -0.0202     0.0775 0.0000e+00
    657.000      98.56    -0.0179    34.9070     6.7808    -0.0186     0.0791 0.0000e+00
    658.000      98.56    -0.0252    34.9074     6.7813    -0.0159     0.0778 0.0000e+00
    659.000      98.56    -0.0282    34.9075     6.7836    -0.0380     0.0799 0.0000e+00
    660.000      98.56    -0.0293    34.9075     6.7841    -0.0222     0.0795 0.0000e+00
    661.000      98.56    -0.0304    34.9074     6.7853    -0.0193     0.0800 0.0000e+00
    662.000      98.56    -0.0317    34.9074     6.7820    -0.0170     0.0780 0.0000e+00
    663.000      98.56    -0.0338    34.9075     6.7765    -0.0231     0.0728 0.0000e+00
    664.000      98.56    -0.0358    34.9076     6.7742    -0.0234     0.0775 0.0000e+00
    665.000      98.56    -0.0372    34.9076     6.7745    -0.0300     0.0794 0.0000e+00
    666.000      98.56    -0.0384    34.9077     6.7723    -0.0200     0.0776 0.0000e+00
    667.000      98.56    -0.0400    34.9075     6.7701    -0.0173     0.0756 0.0000e+00
    668.000      98.56    -0.0431    34.9077     6.7727    -0.0197     0.0747 0.0000e+00
    669.000      98.56    -0.0449    34.9077     6.7753    -0.0265     0.0786 0.0000e+00
    670.000      98.56    -0.0454    34.9077     6.7728    -0.0256     0.0765 0.0000e+00
    671.000      98.56    -0.0463    34.9077     6.7746    -0.0179     0.0767 0.0000e+00
    672.000      98.56    -0.0493    34.9079     6.7759    -0.0186     0.0770 0.0000e+00
    673.000      98.56    -0.0507    34.9079     6.7756    -0.0318     0.0751 0.0000e+00
    674.000      98.56    -0.0513    34.9081     6.7735    -0.0253     0.0751 0.0000e+00
    675.000      98.56    -0.0486    34.9076     6.7682    -0.0211     0.0794 0.0000e+00
    676.000      98.56    -0.0527    34.9079     6.7750    -0.0231     0.0751 0.0000e+00
    677.000      98.56    -0.0598    34.9081     6.7723    -0.0290     0.0767 0.0000e+00
    678.000      98.56    -0.0627    34.9081     6.7709    -0.0308     0.0777 0.0000e+00
    679.000      98.56    -0.0655    34.9083     6.7716    -0.0230     0.0800 0.0000e+00
    680.000      98.56    -0.0672    34.9082     6.7720    -0.0300     0.0777 0.0000e+00
    681.000      98.56    -0.0680    34.9083     6.7722    -0.0219     0.0774 0.0000e+00
    682.000      98.56    -0.0681    34.9079     6.7810    -0.0311     0.0796 0.0000e+00
    683.000      98.56    -0.0737    34.9082     6.7695    -0.0243     0.0805 0.0000e+00
    684.000      98.56    -0.0758    34.9083     6.7747    -0.0313     0.0824 0.0000e+00
    685.000      98.56    -0.0762    34.9083     6.7752    -0.0250     0.0788 0.0000e+00
    686.000      98.56    -0.0773    34.9083     6.7717    -0.0231     0.0774 0.0000e+00
    687.000      98.56    -0.0821    34.9084     6.7769    -0.0231     0.0752 0.0000e+00
    688.000      98.56    -0.0841    34.9089     6.7736    -0.0236     0.0784 0.0000e+00
    689.000      98.56    -0.0812    34.9083     6.7696    -0.0183     0.0771 0.0000e+00
    690.000      98.56    -0.0802    34.9079     6.7756    -0.0270     0.0754 0.0000e+00
    691.000      98.56    -0.0899    34.9087     6.7770    -0.0233     0.0751 0.0000e+00
    692.000      98.56    -0.0933    34.9088     6.7740    -0.0196     0.0781 0.0000e+00
    693.000      98.56    -0.0956    34.9088     6.7720    -0.0300     0.0798 0.0000e+00
    694.000      98.56    -0.0972    34.9088     6.7690    -0.0244     0.0738 0.0000e+00
    695.000      98.56    -0.0988    34.9088     6.7669    -0.0280     0.0742 0.0000e+00
    696.000      98.56    -0.1004    34.9087     6.7635    -0.0257     0.0750 0.0000e+00
    697.000      98.56    -0.1009    34.9089     6.7671    -0.0263     0.0764 0.0000e+00
    698.000      98.56    -0.0993    34.9087     6.7651    -0.0266     0.0756 0.0000e+00
    699.000      98.56    -0.1022    34.9086     6.7719    -0.0288     0.0757 0.0000e+00
    700.000      98.56    -0.1033    34.9087     6.7726    -0.0238     0.0848 0.0000e+00
    701.000      98.56    -0.1052    34.9088     6.7669    -0.0231     0.0788 0.0000e+00
    702.000      98.56    -0.1056    34.9089     6.7685    -0.0273     0.0797 0.0000e+00
    703.000      98.56    -0.1061    34.9088     6.7699    -0.0311     0.0822 0.0000e+00
    704.000      98.56    -0.1085    34.9088     6.7640    -0.0280     0.0781 0.0000e+00
    705.000      98.56    -0.1083    34.9088     6.7625    -0.0239     0.0799 0.0000e+00
    706.000      98.56    -0.1100    34.9087     6.7629    -0.0215     0.0753 0.0000e+00
    707.000      98.56    -0.1117    34.9089     6.7634    -0.0310     0.0774 0.0000e+00
    708.000      98.56    -0.1123    34.9089     6.7638    -0.0304     0.0750 0.0000e+00
    709.000      98.56    -0.1121    34.9089     6.7641    -0.0314     0.0761 0.0000e+00
    710.000      98.56    -0.1131    34.9089     6.7634    -0.0309     0.0775 0.0000e+00
    711.000      98.56    -0.1144    34.9089     6.7624    -0.0307     0.0775 0.0000e+00
    712.000      98.56    -0.1111    34.9085     6.7610    -0.0197     0.0797 0.0000e+00
    713.000      98.56    -0.1147    34.9087     6.7637    -0.0241     0.0796 0.0000e+00
    714.000      98.56    -0.1177    34.9090     6.7618    -0.0389     0.0752 0.0000e+00
    715.000      98.56    -0.1198    34.9091     6.7595    -0.0290     0.0766 0.0000e+00
    716.000      98.56    -0.1206    34.9091     6.7607    -0.0208     0.0760 0.0000e+00
    717.000      98.56    -0.1214    34.9091     6.7579    -0.0192     0.0749 0.0000e+00
    718.000      98.56    -0.1229    34.9090     6.7536    -0.0290     0.0793 0.0000e+00
    719.000      98.56    -0.1242    34.9090     6.7534    -0.0214     0.0769 0.0000e+00
    720.000      98.56    -0.1247    34.9092     6.7549    -0.0256     0.0753 0.0000e+00
    721.000      98.56    -0.1237    34.9089     6.7473    -0.0309     0.0791 0.0000e+00
    722.000      98.56    -0.1295    34.9091     6.7482    -0.0338     0.0828 0.0000e+00
    723.000      98.56    -0.1354    34.9095     6.7508    -0.0371     0.0776 0.0000e+00
    724.000      98.56    -0.1360    34.9095     6.7576    -0.0150     0.0801 0.0000e+00
    725.000      98.56    -0.1360    34.9094     6.7528    -0.0296     0.0776 0.0000e+00
    726.000      98.56    -0.1367    34.9093     6.7478    -0.0246     0.0755 0.0000e+00
    727.000      98.56    -0.1362    34.9094     6.7482    -0.0226     0.0805 0.0000e+00
    728.000      98.56    -0.1391    34.9093     6.7522    -0.0309     0.0779 0.0000e+00
    729.000      98.56    -0.1405    34.9093     6.7499    -0.0221     0.0750 0.0000e+00
    730.000      98.56    -0.1411    34.9094     6.7511    -0.0156     0.0774 0.0000e+00
    731.000      98.56    -0.1417    34.9093     6.7456    -0.0377     0.0799 0.0000e+00
    732.000      98.56    -0.1425    34.9093     6.7475    -0.0250     0.0757 0.0000e+00
    733.000      98.56    -0.1437    34.9094     6.7526    -0.0253     0.0762 0.0000e+00
    734.000      98.56    -0.1445    34.9093     6.7483    -0.0269     0.0810 0.0000e+00
    735.000      98.56    -0.1450    34.9093     6.7517    -0.0308     0.0772 0.0000e+00
    736.000      98.56    -0.1454    34.9093     6.7556    -0.0229     0.0775 0.0000e+00
    737.000      98.56    -0.1471    34.9093     6.7515    -0.0255     0.0775 0.0000e+00
    738.000      98.56    -0.1477    34.9093     6.7527    -0.0394     0.0775 0.0000e+00
    739.000      98.56    -0.1484    34.9092     6.7517    -0.0306     0.0771 0.0000e+00
    740.000      98.56    -0.1496    34.9094     6.7557    -0.0260     0.0757 0.0000e+00
    741.000      98.56    -0.1497    34.9093     6.7544    -0.0261     0.0822 0.0000e+00
    742.000      98.56    -0.1535    34.9094     6.7577    -0.0312     0.0852 0.0000e+00
    743.000      98.56    -0.1556    34.9096     6.7615    -0.0297     0.0752 0.0000e+00
    744.000      98.56    -0.1570    34.9095     6.7596    -0.0230     0.0775 0.0000e+00
    745.000      98.56    -0.1576    34.9096     6.7545    -0.0231     0.0775 0.0000e+00
    746.000      98.56    -0.1605    34.9099     6.7531    -0.0276     0.0760 0.0000e+00
    747.000      98.56    -0.1599    34.9095     6.7544    -0.0294     0.0785 0.0000e+00
    748.000      98.56    -0.1636    34.9099     6.7560    -0.0285     0.0801 0.0000e+00
    749.000      98.56    -0.1642    34.9098     6.7513    -0.0261     0.0782 0.0000e+00
    750.000      98.56    -0.1648    34.9099     6.7442    -0.0203     0.0775 0.0000e+00
    751.000      98.56    -0.1655    34.9099     6.7431    -0.0164     0.0777 0.0000e+00
    752.000      98.56    -0.1660    34.9099     6.7313    -0.0249     0.0789 0.0000e+00
    753.000      98.56    -0.1656    34.9096     6.7217    -0.0155     0.0767 0.0000e+00
    754.000      98.56    -0.1677    34.9098     6.7220    -0.0232     0.0801 0.0000e+00
    755.000      98.56    -0.1679    34.9099     6.7241    -0.0160     0.0775 0.0000e+00
    756.000      98.56    -0.1682    34.9100     6.7243    -0.0157     0.0799 0.0000e+00
    757.000      98.56    -0.1702    34.9099     6.7228    -0.0157     0.0820 0.0000e+00
    758.000      98.56    -0.1711    34.9099     6.7234    -0.0157     0.0754 0.0000e+00
    759.000      98.56    -0.1709    34.9099     6.7228    -0.0220     0.0781 0.0000e+00
    760.000      98.56    -0.1712    34.9098     6.7172    -0.0275     0.0758 0.0000e+00
    761.000      98.56    -0.1734    34.9099     6.7205    -0.0342     0.0786 0.0000e+00
    762.000      98.56    -0.1751    34.9099     6.7244    -0.0249     0.0775 0.0000e+00
    763.000      98.56    -0.1778    34.9100     6.7216    -0.0231     0.0775 0.0000e+00
    764.000      98.56    -0.1800    34.9100     6.7161    -0.0231     0.0795 0.0000e+00
    765.000      98.56    -0.1811    34.9100     6.7103    -0.0231     0.0768 0.0000e+00
    766.000      98.56    -0.1831    34.9101     6.7153    -0.0218     0.0751 0.0000e+00
    767.000      98.56    -0.1842    34.9100     6.7107    -0.0158     0.0751 0.0000e+00
    768.000      98.56    -0.1858    34.9101     6.7125    -0.0224     0.0752 0.0000e+00
    769.000      98.56    -0.1851    34.9100     6.7122    -0.0260     0.0786 0.0000e+00
    770.000      98.56    -0.1892    34.9100     6.7128    -0.0233     0.0775 0.0000e+00
    771.000      98.56    -0.1913    34.9102     6.7172    -0.0231     0.0760 0.0000e+00
    772.000      98.55    -0.1912    34.9102     6.7131    -0.0223     0.0756 0.0000e+00
    773.000      98.56    -0.1917    34.9101     6.7065    -0.0158     0.0800 0.0000e+00
    774.000      98.56    -0.1938    34.9102     6.7115    -0.0288     0.0760 0.0000e+00
    775.000      98.55    -0.1942    34.9102     6.7131    -0.0270     0.0762 0.0000e+00
    776.000      98.56    -0.1954    34.9102     6.7135    -0.0230     0.0839 0.0000e+00
    777.000      98.56    -0.1966    34.9101     6.7127    -0.0231     0.0746 0.0000e+00
    778.000      98.56    -0.1966    34.9100     6.7159    -0.0280     0.0784 0.0000e+00
    779.000      98.56    -0.1979    34.9101     6.7117    -0.0280     0.0790 0.0000e+00
    780.000      98.56    -0.1998    34.9102     6.7133    -0.0232     0.0775 0.0000e+00
    781.000      98.56    -0.2005    34.9102     6.7143    -0.0237     0.0775 0.0000e+00
    782.000      98.56    -0.2000    34.9101     6.7138    -0.0270     0.0785 0.0000e+00
    783.000      98.56    -0.2001    34.9100     6.7092    -0.0289     0.0758 0.0000e+00
    784.000      98.56    -0.2025    34.9102     6.7137    -0.0228     0.0776 0.0000e+00
    785.000      98.56    -0.2030    34.9102     6.7115    -0.0236     0.0755 0.0000e+00
    786.000      98.56    -0.2033    34.9101     6.7123    -0.0231     0.0762 0.0000e+00
    787.000      98.56    -0.2033    34.9102     6.7119    -0.0231     0.0798 0.0000e+00
    788.000      98.56    -0.2040    34.9102     6.7138    -0.0290     0.0781 0.0000e+00
    789.000      98.56    -0.2044    34.9101     6.7086    -0.0243     0.0775 0.0000e+00
    790.000      98.56    -0.2048    34.9100     6.7108    -0.0204     0.0784 0.0000e+00
    791.000      98.56    -0.2076    34.9102     6.7086    -0.0295     0.0730 0.0000e+00
    792.000      98.56    -0.2079    34.9102     6.7105    -0.0153     0.0776 0.0000e+00
    793.000      98.56    -0.2089    34.9101     6.7054    -0.0157     0.0798 0.0000e+00
    794.000      98.56    -0.2133    34.9104     6.7020    -0.0243     0.0800 0.0000e+00
    795.000      98.56    -0.2166    34.9103     6.7039    -0.0273     0.0800 0.0000e+00
    796.000      98.55    -0.2187    34.9107     6.7108    -0.0234     0.0786 0.0000e+00
    797.000      98.55    -0.2190    34.9104     6.7136    -0.0255     0.0774 0.0000e+00
    798.000      98.55    -0.2221    34.9102     6.7128    -0.0306     0.0753 0.0000e+00
    799.000      98.56    -0.2220    34.9103     6.7160    -0.0304     0.0751 0.0000e+00
    800.000      98.56    -0.2229    34.9103     6.7164    -0.0230     0.0774 0.0000e+00
    801.000      98.56    -0.2237    34.9104     6.7116    -0.0173     0.0775 0.0000e+00
    802.000      98.56    -0.2235    34.9103     6.7138    -0.0280     0.0754 0.0000e+00
    803.000      98.55    -0.2236    34.9103     6.7115    -0.0245     0.0773 0.0000e+00
    804.000      98.55    -0.2239    34.9103     6.7161    -0.0241     0.0764 0.0000e+00
    805.000      98.56    -0.2240    34.9102     6.7108    -0.0201     0.0751 0.0000e+00
    806.000      98.55    -0.2281    34.9103     6.7077    -0.0202     0.0751 0.0000e+00
    807.000      98.56    -0.2309    34.9103     6.7121    -0.0207     0.0806 0.0000e+00
    808.000      98.55    -0.2327    34.9103     6.7126    -0.0268     0.0787 0.0000e+00
    809.000      98.55    -0.2357    34.9104     6.7085    -0.0199     0.0750 0.0000e+00
    810.000      98.56    -0.2391    34.9105     6.7089    -0.0185     0.0751 0.0000e+00
    811.000      98.55    -0.2398    34.9104     6.7088    -0.0258     0.0767 0.0000e+00
    812.000      98.56    -0.2408    34.9105     6.7096    -0.0253     0.1042 0.0000e+00
    813.000      98.56    -0.2419    34.9104     6.7121    -0.0160     0.1192 0.0000e+00
    814.000      98.56    -0.2411    34.9104     6.7154    -0.0232     0.0812 0.0000e+00
    815.000      98.55    -0.2427    34.9103     6.7120    -0.0304     0.0777 0.0000e+00
    816.000      98.55    -0.2446    34.9106     6.7108    -0.0081     0.0749 0.0000e+00
    817.000      98.56    -0.2470    34.9105     6.7167    -0.0146     0.0751 0.0000e+00
    818.000      98.55    -0.2478    34.9105     6.7157    -0.0239     0.0751 0.0000e+00
    819.000      98.56    -0.2488    34.9106     6.7134    -0.0236     0.0789 0.0000e+00
    820.000      98.55    -0.2496    34.9105     6.7130    -0.0247     0.0793 0.0000e+00
    821.000      98.55    -0.2500    34.9105     6.7128    -0.0284     0.0770 0.0000e+00
    822.000      98.55    -0.2490    34.9103     6.7059    -0.0174     0.0783 0.0000e+00
    823.000      98.56    -0.2484    34.9103     6.7119    -0.0155     0.0779 0.0000e+00
    824.000      98.56    -0.2523    34.9105     6.7119    -0.0096     0.0754 0.0000e+00
    825.000      98.56    -0.2524    34.9104     6.7090    -0.0153     0.0739 0.0000e+00
    826.000      98.55    -0.2537    34.9105     6.7091    -0.0230     0.0727 0.0000e+00
    827.000      98.55    -0.2543    34.9105     6.7087    -0.0302     0.0748 0.0000e+00
    828.000      98.55    -0.2550    34.9106     6.7101    -0.0194     0.0751 0.0000e+00
    829.000      98.55    -0.2546    34.9103     6.7128    -0.0159     0.0767 0.0000e+00
    830.000      98.55    -0.2568    34.9103     6.7137    -0.0238     0.0818 0.0000e+00
    831.000      98.55    -0.2631    34.9106     6.7068    -0.0234     0.0785 0.0000e+00
    832.000      98.55    -0.2642    34.9107     6.7087    -0.0231     0.0754 0.0000e+00
    833.000      98.55    -0.2644    34.9107     6.7113    -0.0231     0.0735 0.0000e+00
    834.000      98.55    -0.2641    34.9105     6.7103    -0.0212     0.0772 0.0000e+00
    835.000      98.55    -0.2640    34.9105     6.7122    -0.0116     0.0789 0.0000e+00
    836.000      98.55    -0.2652    34.9105     6.7127    -0.0166     0.0758 0.0000e+00
    837.000      98.55    -0.2652    34.9104     6.7132    -0.0229     0.0766 0.0000e+00
    838.000      98.55    -0.2659    34.9104     6.7155    -0.0233     0.0766 0.0000e+00
    839.000      98.55    -0.2660    34.9103     6.7106    -0.0185     0.0764 0.0000e+00
    840.000      98.55    -0.2670    34.9104     6.7094    -0.0177     0.0733 0.0000e+00
    841.000      98.55    -0.2681    34.9103     6.7090    -0.0232     0.0751 0.0000e+00
    842.000      98.55    -0.2692    34.9104     6.7096    -0.0231     0.0738 0.0000e+00
    843.000      98.55    -0.2683    34.9105     6.7117    -0.0184     0.0756 0.0000e+00
    844.000      98.55    -0.2681    34.9105     6.7052    -0.0120     0.0763 0.0000e+00
    845.000      98.55    -0.2686    34.9104     6.7036    -0.0134     0.0751 0.0000e+00
    846.000      98.55    -0.2709    34.9105     6.7045    -0.0230     0.0751 0.0000e+00
    847.000      98.55    -0.2703    34.9104     6.7050    -0.0199     0.0776 0.0000e+00
    848.000      98.55    -0.2713    34.9103     6.7047    -0.0214     0.0775 0.0000e+00
    849.000      98.55    -0.2717    34.9103     6.7018    -0.0303     0.0775 0.0000e+00
    850.000      98.55    -0.2728    34.9103     6.7040    -0.0179     0.0774 0.0000e+00
    851.000      98.55    -0.2767    34.9105     6.7051    -0.0157     0.0774 0.0000e+00
    852.000      98.55    -0.2782    34.9108     6.7022    -0.0157     0.0760 0.0000e+00
    853.000      98.55    -0.2802    34.9105     6.7067    -0.0157     0.0776 0.0000e+00
    854.000      98.55    -0.2822    34.9106     6.7017    -0.0157     0.0775 0.0000e+00
    855.000      98.54    -0.2824    34.9105     6.7020    -0.0192     0.0775 0.0000e+00
    856.000      98.55    -0.2838    34.9105     6.7059    -0.0192     0.0775 0.0000e+00
    857.000      98.55    -0.2838    34.9104     6.7034    -0.0159     0.0778 0.0000e+00
    858.000      98.55    -0.2882    34.9106     6.7117    -0.0199     0.0801 0.0000e+00
    859.000      98.55    -0.2918    34.9108     6.7078    -0.0214     0.0782 0.0000e+00
    860.000      98.56    -0.2906    34.9108     6.7010    -0.0158     0.0751 0.0000e+00
    861.000      98.54    -0.2927    34.9107     6.6996    -0.0157     0.0797 0.0000e+00
    862.000      98.55    -0.2934    34.9108     6.6995    -0.0157     0.0825 0.0000e+00
    863.000      98.55    -0.2961    34.9108     6.7017    -0.0100     0.0782 0.0000e+00
    864.000      98.55    -0.2915    34.9102     6.7052    -0.0149     0.0786 0.0000e+00
    865.000      98.55    -0.2952    34.9105     6.7078    -0.0222     0.0821 0.0000e+00
    866.000      98.55    -0.3016    34.9108     6.7054    -0.0156     0.0798 0.0000e+00
    867.000      98.55    -0.3029    34.9108     6.6950    -0.0087     0.0824 0.0000e+00
    868.000      98.55    -0.3032    34.9107     6.6988    -0.0084     0.0752 0.0000e+00
    869.000      98.55    -0.3039    34.9106     6.7010    -0.0084     0.0774 0.0000e+00
    870.000      98.55    -0.3045    34.9107     6.7063    -0.0084     0.0766 0.0000e+00
    871.000      98.55    -0.3039    34.9106     6.7073    -0.0164     0.0782 0.0000e+00
    872.000      98.54    -0.3052    34.9105     6.7151    -0.0236     0.0820 0.0000e+00
    873.000      98.55    -0.3058    34.9104     6.7015    -0.0234     0.0761 0.0000e+00
    874.000      98.55    -0.3063    34.9105     6.7052    -0.0148     0.0793 0.0000e+00
    875.000      98.54    -0.3068    34.9104     6.7075    -0.0084     0.0805 0.0000e+00
    876.000      98.54    -0.3069    34.9105     6.7068    -0.0098     0.0755 0.0000e+00
    877.000      98.55    -0.3076    34.9104     6.7069    -0.0159     0.0776 0.0000e+00
    878.000      98.54    -0.3078    34.9105     6.7085    -0.0070     0.0775 0.0000e+00
    879.000      98.54    -0.3081    34.9104     6.7056    -0.0124     0.0758 0.0000e+00
    880.000      98.54    -0.3088    34.9105     6.7096    -0.0159     0.0751 0.0000e+00
    881.000      98.54    -0.3095    34.9105     6.7068    -0.0200     0.0776 0.0000e+00
    882.000      98.54    -0.3098    34.9105     6.7049    -0.0156     0.0738 0.0000e+00
    883.000      98.55    -0.3102    34.9106     6.7003    -0.0157     0.0754 0.0000e+00
    884.000      98.55    -0.3105    34.9104     6.6950    -0.0157     0.0771 0.0000e+00
    885.000      98.55    -0.3109    34.9105     6.6987    -0.0157     0.0750 0.0000e+00
    886.000      98.54    -0.3109    34.9105     6.7012    -0.0136     0.0764 0.0000e+00
    887.000      98.55    -0.3107    34.9103     6.7083    -0.0243     0.0761 0.0000e+00
    888.000      98.55    -0.3127    34.9105     6.7077    -0.0155     0.0751 0.0000e+00
    889.000      98.54    -0.3167    34.9106     6.7058    -0.0157     0.0791 0.0000e+00
    890.000      98.54    -0.3181    34.9105     6.7040    -0.0157     0.0789 0.0000e+00
    891.000      98.55    -0.3199    34.9107     6.7041    -0.0157     0.0758 0.0000e+00
    892.000      98.54    -0.3200    34.9106     6.7035    -0.0209     0.0739 0.0000e+00
    893.000      98.55    -0.3228    34.9104     6.7006    -0.0084     0.0778 0.0000e+00
    894.000      98.55    -0.3235    34.9105     6.7050    -0.0214     0.0793 0.0000e+00
    895.000      98.54    -0.3241    34.9105     6.7031    -0.0157     0.0754 0.0000e+00
    896.000      98.54    -0.3261    34.9105     6.6991    -0.0157     0.0757 0.0000e+00
    897.000      98.54    -0.3274    34.9106     6.7042    -0.0157     0.0775 0.0000e+00
    898.000      98.54    -0.3286    34.9106     6.7025    -0.0160     0.0757 0.0000e+00
    899.000      98.53    -0.3303    34.9107     6.7021    -0.0227     0.0918 0.0000e+00
    900.000      98.54    -0.3295    34.9105     6.7037    -0.0168     0.0792 0.0000e+00
    901.000      98.54    -0.3315    34.9106     6.7143    -0.0271     0.0911 0.0000e+00
    902.000      98.54    -0.3320    34.9106     6.7105    -0.0265     0.0806 0.0000e+00
    903.000      98.55    -0.3322    34.9106     6.7118    -0.0159     0.0750 0.0000e+00
    904.000      98.54    -0.3322    34.9106     6.7073    -0.0113     0.0764 0.0000e+00
    905.000      98.54    -0.3332    34.9106     6.7064    -0.0092     0.0775 0.0000e+00
    906.000      98.54    -0.3332    34.9105     6.7047    -0.0230     0.0777 0.0000e+00
    907.000      98.54    -0.3353    34.9105     6.7086    -0.0156     0.0763 0.0000e+00
    908.000      98.54    -0.3370    34.9106     6.7103    -0.0157     0.0765 0.0000e+00
    909.000      98.54    -0.3376    34.9106     6.7084    -0.0157     0.0752 0.0000e+00
    910.000      98.54    -0.3380    34.9106     6.7056    -0.0157     0.0774 0.0000e+00
    911.000      98.55    -0.3384    34.9105     6.7048    -0.0217     0.0755 0.0000e+00
    912.000      98.54    -0.3390    34.9105     6.7102    -0.0130     0.0775 0.0000e+00
    913.000      98.54    -0.3398    34.9104     6.7095    -0.0178     0.0775 0.0000e+00
    914.000      98.54    -0.3416    34.9104     6.7062    -0.0065     0.0775 0.0000e+00
    915.000      98.54    -0.3445    34.9105     6.7002    -0.0214     0.0756 0.0000e+00
    916.000      98.54    -0.3445    34.9104     6.7068    -0.0187     0.0736 0.0000e+00
    917.000      98.54    -0.3445    34.9104     6.7039    -0.0267     0.0790 0.0000e+00
    918.000      98.54    -0.3444    34.9104     6.6959    -0.0094     0.0775 0.0000e+00
    919.000      98.54    -0.3448    34.9103     6.7014    -0.0158     0.0864 0.0000e+00
    920.000      98.54    -0.3467    34.9105     6.7050    -0.0157     0.0799 0.0000e+00
    921.000      98.54    -0.3494    34.9105     6.7017    -0.0088     0.0755 0.0000e+00
    922.000      98.54    -0.3488    34.9104     6.7029    -0.0148     0.0762 0.0000e+00
    923.000      98.54    -0.3495    34.9103     6.7033    -0.0142     0.0765 0.0000e+00
    924.000      98.54    -0.3510    34.9105     6.7041    -0.0083     0.0775 0.0000e+00
    925.000      98.54    -0.3517    34.9105     6.7029    -0.0084     0.0775 0.0000e+00
    926.000      98.54    -0.3521    34.9104     6.7007    -0.0084     0.0775 0.0000e+00
    927.000      98.54    -0.3522    34.9104     6.7035    -0.0148     0.0775 0.0000e+00
    928.000      98.54    -0.3535    34.9102     6.7028    -0.0157     0.0774 0.0000e+00
    929.000      98.54    -0.3573    34.9104     6.7011    -0.0159     0.0813 0.0000e+00
    930.000      98.54    -0.3577    34.9104     6.7024    -0.0157     0.0759 0.0000e+00
    931.000      98.54    -0.3586    34.9105     6.7006    -0.0107     0.0768 0.0000e+00
    932.000      98.54    -0.3591    34.9105     6.7037    -0.0176     0.0775 0.0000e+00
    933.000      98.54    -0.3589    34.9103     6.7017    -0.0197     0.0769 0.0000e+00
    934.000      98.54    -0.3600    34.9104     6.6997    -0.0220     0.0732 0.0000e+00
    935.000      98.53    -0.3606    34.9103     6.6985    -0.0105     0.0791 0.0000e+00
    936.000      98.54    -0.3613    34.9104     6.6985    -0.0110     0.0811 0.0000e+00
    937.000      98.54    -0.3640    34.9104     6.6970    -0.0225     0.0753 0.0000e+00
    938.000      98.54    -0.3632    34.9103     6.6976    -0.0144     0.0761 0.0000e+00
    939.000      98.54    -0.3650    34.9102     6.7011    -0.0146     0.0779 0.0000e+00
    940.000      98.54    -0.3690    34.9106     6.7009    -0.0123     0.0775 0.0000e+00
    941.000      98.54    -0.3705    34.9105     6.6982    -0.0084     0.0775 0.0000e+00
    942.000      98.54    -0.3717    34.9106     6.6962    -0.0084     0.0754 0.0000e+00
    943.000      98.54    -0.3713    34.9105     6.6987    -0.0194     0.0769 0.0000e+00
    944.000      98.54    -0.3736    34.9103     6.6975    -0.0122     0.0784 0.0000e+00
    945.000      98.54    -0.3759    34.9104     6.6902    -0.0106     0.0780 0.0000e+00
    946.000      98.53    -0.3773    34.9104     6.6963    -0.0131     0.0775 0.0000e+00
    947.000      98.54    -0.3778    34.9103     6.7000    -0.0110     0.0766 0.0000e+00
    948.000      98.53    -0.3789    34.9105     6.6988    -0.0147     0.0757 0.0000e+00
    949.000      98.54    -0.3795    34.9104     6.6962    -0.0085     0.0800 0.0000e+00
    950.000      98.54    -0.3806    34.9104     6.7001    -0.0084     0.0780 0.0000e+00
    951.000      98.54    -0.3803    34.9103     6.7006    -0.0162     0.0763 0.0000e+00
    952.000      98.53    -0.3827    34.9103     6.7015    -0.0173     0.0790 0.0000e+00
    953.000      98.54    -0.3859    34.9103     6.6964    -0.0087     0.0772 0.0000e+00
    954.000      98.54    -0.3873    34.9104     6.6968    -0.0238     0.0767 0.0000e+00
    955.000      98.53    -0.3878    34.9104     6.6944    -0.0231     0.0785 0.0000e+00
    956.000      98.53    -0.3882    34.9105     6.6957    -0.0231     0.0750 0.0000e+00
    957.000      98.53    -0.3884    34.9105     6.6958    -0.0177     0.0751 0.0000e+00
    958.000      98.54    -0.3887    34.9105     6.6971    -0.0153     0.0751 0.0000e+00
    959.000      98.53    -0.3886    34.9103     6.6987    -0.0029     0.0772 0.0000e+00
    960.000      98.54    -0.3875    34.9103     6.7030    -0.0141     0.0766 0.0000e+00
    961.000      98.54    -0.3885    34.9103     6.7043    -0.0023     0.0807 0.0000e+00
    962.000      98.53    -0.3895    34.9104     6.6997    -0.0083     0.0824 0.0000e+00
    963.000      98.53    -0.3896    34.9103     6.6961    -0.0152     0.0773 0.0000e+00
    964.000      98.54    -0.3898    34.9102     6.6959    -0.0157     0.0777 0.0000e+00
    965.000      98.53    -0.3907    34.9103     6.7015    -0.0157     0.0743 0.0000e+00
    966.000      98.53    -0.3911    34.9103     6.6971    -0.0157     0.0780 0.0000e+00
    967.000      98.54    -0.3918    34.9103     6.6987    -0.0110     0.0765 0.0000e+00
    968.000      98.53    -0.3929    34.9102     6.6964    -0.0119     0.0760 0.0000e+00
    969.000      98.53    -0.3951    34.9103     6.6949    -0.0137     0.0758 0.0000e+00
    970.000      98.53    -0.3972    34.9103     6.6990    -0.0108     0.0767 0.0000e+00
    971.000      98.53    -0.3989    34.9103     6.6979    -0.0156     0.0740 0.0000e+00
    972.000      98.54    -0.4006    34.9103     6.7039    -0.0157     0.0759 0.0000e+00
    973.000      98.54    -0.4023    34.9103     6.7015    -0.0093     0.0755 0.0000e+00
    974.000      98.54    -0.4043    34.9104     6.6977    -0.0119     0.0809 0.0000e+00
    975.000      98.53    -0.4045    34.9103     6.6984    -0.0209     0.0873 0.0000e+00
    976.000      98.54    -0.4051    34.9102     6.6978    -0.0102     0.0833 0.0000e+00
    977.000      98.53    -0.4051    34.9102     6.6971    -0.0147     0.0736 0.0000e+00
    978.000      98.53    -0.4055    34.9103     6.6902    -0.0035     0.0788 0.0000e+00
    979.000      98.54    -0.4068    34.9103     6.6966    -0.0135     0.0779 0.0000e+00
    980.000      98.53    -0.4062    34.9103     6.6970    -0.0097     0.0794 0.0000e+00
    981.000      98.53    -0.4059    34.9102     6.6946    -0.0082     0.0779 0.0000e+00
    982.000      98.53    -0.4057    34.9101     6.6949    -0.0166     0.0775 0.0000e+00
    983.000      98.54    -0.4070    34.9102     6.6887    -0.0217     0.0756 0.0000e+00
    984.000      98.53    -0.4074    34.9103     6.6915    -0.0122     0.0770 0.0000e+00
    985.000      98.53    -0.4082    34.9103     6.6903    -0.0085     0.0775 0.0000e+00
    986.000      98.53    -0.4090    34.9103     6.6914    -0.0084     0.0775 0.0000e+00
    987.000      98.53    -0.4105    34.9102     6.6934    -0.0084     0.0775 0.0000e+00
    988.000      98.53    -0.4107    34.9103     6.6953    -0.0133     0.0770 0.0000e+00
    989.000      98.53    -0.4116    34.9102     6.6976    -0.0159     0.0761 0.0000e+00
    990.000      98.53    -0.4125    34.9101     6.6999    -0.0158     0.0758 0.0000e+00
    991.000      98.53    -0.4128    34.9102     6.6973    -0.0150     0.0798 0.0000e+00
    992.000      98.53    -0.4127    34.9103     6.7024    -0.0001     0.0825 0.0000e+00
    993.000      98.54    -0.4127    34.9102     6.7006    -0.0011     0.0785 0.0000e+00
    994.000      98.53    -0.4124    34.9102     6.6937    -0.0120     0.0766 0.0000e+00
    995.000      98.53    -0.4127    34.9103     6.6922    -0.0273     0.0754 0.0000e+00
    996.000      98.53    -0.4133    34.9101     6.6939    -0.0139     0.0756 0.0000e+00
    997.000      98.53    -0.4153    34.9102     6.6944    -0.0012     0.0774 0.0000e+00
    998.000      98.53    -0.4177    34.9102     6.6993    -0.0076     0.0820 0.0000e+00
    999.000      98.54    -0.4193    34.9103     6.6970    -0.0084     0.0811 0.0000e+00
   1000.000      98.53    -0.4196    34.9104     6.7015    -0.0084     0.0796 0.0000e+00
   1001.000      98.53    -0.4201    34.9103     6.6968    -0.0084     0.0767 0.0000e+00
   1002.000      98.53    -0.4217    34.9103     6.6978    -0.0183     0.0778 0.0000e+00
   1003.000      98.53    -0.4255    34.9102     6.6956    -0.0161     0.0761 0.0000e+00
   1004.000      98.53    -0.4270    34.9102     6.7006    -0.0174     0.0751 0.0000e+00
   1005.000      98.53    -0.4279    34.9102     6.6974    -0.0146     0.0740 0.0000e+00
   1006.000      98.53    -0.4286    34.9101     6.6953    -0.0193     0.0777 0.0000e+00
   1007.000      98.53    -0.4291    34.9102     6.6954    -0.0215     0.0775 0.0000e+00
   1008.000      98.53    -0.4292    34.9102     6.6948    -0.0082     0.0775 0.0000e+00
   1009.000      98.54    -0.4293    34.9102     6.6927    -0.0157     0.0751 0.0000e+00
   1010.000      98.53    -0.4316    34.9102     6.6966    -0.0157     0.0764 0.0000e+00
   1011.000      98.53    -0.4342    34.9103     6.7003    -0.0157     0.0780 0.0000e+00
   1012.000      98.53    -0.4344    34.9103     6.6962    -0.0157     0.0774 0.0000e+00
   1013.000      98.53    -0.4327    34.9101     6.6914    -0.0107     0.0792 0.0000e+00
   1014.000      98.53    -0.4359    34.9102     6.6920    -0.0157     0.0751 0.0000e+00
   1015.000      98.53    -0.4363    34.9103     6.6898    -0.0104     0.0751 0.0000e+00
   1016.000      98.53    -0.4366    34.9102     6.6928    -0.0084     0.0751 0.0000e+00
   1017.000      98.53    -0.4373    34.9103     6.6936    -0.0152     0.0795 0.0000e+00
   1018.000      98.53    -0.4377    34.9103     6.6930    -0.0157     0.0779 0.0000e+00
   1019.000      98.53    -0.4371    34.9101     6.6973    -0.0139     0.0769 0.0000e+00
   1020.000      98.53    -0.4383    34.9101     6.6932    -0.0085     0.0792 0.0000e+00
   1021.000      98.53    -0.4392    34.9100     6.6934    -0.0081     0.0799 0.0000e+00
   1022.000      98.53    -0.4405    34.9100     6.6852    -0.0080     0.0790 0.0000e+00
   1023.000      98.53    -0.4416    34.9101     6.6942    -0.0131     0.0749 0.0000e+00
   1024.000      98.53    -0.4424    34.9102     6.6914    -0.0146     0.0730 0.0000e+00
   1025.000      98.53    -0.4427    34.9102     6.6909    -0.0097     0.0746 0.0000e+00
   1026.000      98.53    -0.4437    34.9102     6.6954    -0.0154     0.0732 0.0000e+00
   1027.000      98.53    -0.4436    34.9101     6.6892    -0.0157     0.0760 0.0000e+00
   1028.000      98.53    -0.4438    34.9100     6.6946    -0.0098     0.0775 0.0000e+00
   1029.000      98.53    -0.4455    34.9102     6.6942    -0.0083     0.0775 0.0000e+00
   1030.000      98.53    -0.4461    34.9100     6.6891    -0.0152     0.0753 0.0000e+00
   1031.000      98.53    -0.4464    34.9101     6.6941    -0.0084     0.0751 0.0000e+00
   1032.000      98.53    -0.4476    34.9102     6.6943    -0.0084     0.0751 0.0000e+00
   1033.000      98.53    -0.4481    34.9101     6.6931    -0.0121     0.0768 0.0000e+00
   1034.000      98.53    -0.4476    34.9100     6.6911    -0.0073     0.0793 0.0000e+00
   1035.000      98.53    -0.4501    34.9101     6.6938    -0.0053     0.0766 0.0000e+00
   1036.000      98.53    -0.4513    34.9101     6.6936    -0.0141     0.0818 0.0000e+00
   1037.000      98.53    -0.4534    34.9102     6.6926    -0.0017     0.0703 0.0000e+00
   1038.000      98.53    -0.4543    34.9101     6.6941    -0.0162     0.0776 0.0000e+00
   1039.000      98.53    -0.4571    34.9102     6.6932    -0.0157     0.0823 0.0000e+00
   1040.000      98.53    -0.4577    34.9102     6.6930    -0.0102     0.0770 0.0000e+00
   1041.000      98.53    -0.4576    34.9101     6.6923    -0.0121     0.0769 0.0000e+00
   1042.000      98.53    -0.4616    34.9101     6.6955    -0.0092     0.0752 0.0000e+00
   1043.000      98.53    -0.4644    34.9102     6.6946    -0.0088     0.0787 0.0000e+00
   1044.000      98.53    -0.4654    34.9103     6.6953    -0.0066     0.0808 0.0000e+00
   1045.000      98.53    -0.4661    34.9102     6.6888    -0.0011     0.0824 0.0000e+00
   1046.000      98.53    -0.4665    34.9101     6.6816    -0.0125     0.0768 0.0000e+00
   1047.000      98.53    -0.4659    34.9101     6.6881    -0.0127     0.0785 0.0000e+00
   1048.000      98.53    -0.4673    34.9099     6.6911    -0.0158     0.0777 0.0000e+00
   1049.000      98.53    -0.4694    34.9101     6.6921    -0.0096     0.0771 0.0000e+00
   1050.000      98.53    -0.4704    34.9101     6.6862    -0.0140     0.0760 0.0000e+00
   1051.000      98.53    -0.4714    34.9101     6.6818    -0.0062     0.0791 0.0000e+00
   1052.000      98.53    -0.4718    34.9100     6.6875    -0.0097     0.0805 0.0000e+00
   1053.000      98.53    -0.4721    34.9100     6.6826    -0.0086     0.0741 0.0000e+00
   1054.000      98.53    -0.4723    34.9100     6.6834    -0.0081     0.0775 0.0000e+00
   1055.000      98.53    -0.4724    34.9100     6.6887    -0.0044     0.0765 0.0000e+00
   1056.000      98.53    -0.4726    34.9099     6.6879    -0.0022     0.0755 0.0000e+00
   1057.000      98.53    -0.4728    34.9099     6.6869    -0.0121     0.0764 0.0000e+00
   1058.000      98.53    -0.4745    34.9100     6.6872    -0.0071     0.0738 0.0000e+00
   1059.000      98.53    -0.4753    34.9101     6.6873    -0.0002     0.0737 0.0000e+00
   1060.000      98.53    -0.4757    34.9100     6.6880    -0.0008     0.0740 0.0000e+00
   1061.000      98.53    -0.4754    34.9098     6.6879    -0.0068     0.0770 0.0000e+00
   1062.000      98.53    -0.4780    34.9100     6.6861    -0.0077     0.0775 0.0000e+00
   1063.000      98.53    -0.4783    34.9100     6.6795    -0.0084     0.0746 0.0000e+00
   1064.000      98.53    -0.4784    34.9100     6.6781    -0.0075     0.0728 0.0000e+00
   1065.000      98.53    -0.4783    34.9101     6.6814    -0.0008     0.0751 0.0000e+00
   1066.000      98.53    -0.4787    34.9099     6.6879    -0.0064     0.0761 0.0000e+00
   1067.000      98.53    -0.4785    34.9099     6.6862    -0.0035     0.0753 0.0000e+00
   1068.000      98.53    -0.4804    34.9099     6.6893    -0.0013     0.0773 0.0000e+00
   1069.000      98.53    -0.4836    34.9101     6.6844    -0.0087     0.0725 0.0000e+00
   1070.000      98.53    -0.4839    34.9101     6.6763    -0.0019     0.0745 0.0000e+00
   1071.000      98.53    -0.4841    34.9100     6.6854    -0.0033     0.0751 0.0000e+00
   1072.000      98.53    -0.4852    34.9100     6.6881    -0.0079     0.0751 0.0000e+00
   1073.000      98.53    -0.4867    34.9100     6.6809    -0.0022     0.0771 0.0000e+00
   1074.000      98.53    -0.4841    34.9098     6.6819    -0.0075     0.0764 0.0000e+00
   1075.000      98.53    -0.4867    34.9099     6.6874    -0.0081     0.0730 0.0000e+00
   1076.000      98.53    -0.4893    34.9100     6.6864    -0.0080     0.0740 0.0000e+00
   1077.000      98.53    -0.4900    34.9100     6.6840    -0.0084     0.0751 0.0000e+00
   1078.000      98.53    -0.4906    34.9102     6.6852    -0.0017     0.0772 0.0000e+00
   1079.000      98.53    -0.4913    34.9099     6.6834    -0.0049     0.0760 0.0000e+00
   1080.000      98.53    -0.4920    34.9100     6.6842    -0.0155     0.0728 0.0000e+00
   1081.000      98.53    -0.4899    34.9098     6.6816    -0.0096     0.0771 0.0000e+00
   1082.000      98.53    -0.4909    34.9097     6.6830    -0.0049     0.0783 0.0000e+00
   1083.000      98.53    -0.4925    34.9099     6.6764    -0.0010     0.0800 0.0000e+00
   1084.000      98.53    -0.4930    34.9100     6.6759    -0.0005     0.0763 0.0000e+00
   1085.000      98.53    -0.4931    34.9100     6.6790    -0.0006     0.0751 0.0000e+00
   1086.000      98.53    -0.4935    34.9099     6.6813    -0.0006     0.0769 0.0000e+00
   1087.000      98.53    -0.4943    34.9100     6.6777    -0.0050     0.0768 0.0000e+00
   1088.000      98.53    -0.4933    34.9098     6.6844    -0.0097     0.0751 0.0000e+00
   1089.000      98.53    -0.4934    34.9096     6.6849    -0.0084     0.0768 0.0000e+00
   1090.000      98.53    -0.4958    34.9099     6.6840    -0.0084     0.0775 0.0000e+00
   1091.000      98.53    -0.4969    34.9099     6.6842    -0.0042     0.0775 0.0000e+00
   1092.000      98.53    -0.4975    34.9099     6.6799    -0.0007     0.0775 0.0000e+00
   1093.000      98.53    -0.4990    34.9099     6.6844    -0.0007     0.0775 0.0000e+00
   1094.000      98.53    -0.4993    34.9099     6.6808    -0.0073     0.0752 0.0000e+00
   1095.000      98.53    -0.4987    34.9097     6.6822    -0.0071     0.0771 0.0000e+00
   1096.000      98.53    -0.4999    34.9098     6.6826    -0.0109     0.0768 0.0000e+00
   1097.000      98.53    -0.5002    34.9099     6.6805    -0.0084     0.0751 0.0000e+00
   1098.000      98.53    -0.5006    34.9098     6.6801    -0.0043     0.0784 0.0000e+00
   1099.000      98.53    -0.5006    34.9098     6.6768    -0.0011     0.0818 0.0000e+00
   1100.000      98.53    -0.5009    34.9098     6.6793    -0.0026     0.0761 0.0000e+00
   1101.000      98.53    -0.5007    34.9097     6.6784    -0.0031     0.0776 0.0000e+00
   1102.000      98.53    -0.5026    34.9097     6.6810    -0.0084     0.0789 0.0000e+00
   1103.000      98.53    -0.5051    34.9098     6.6844    -0.0043     0.0786 0.0000e+00
   1104.000      98.53    -0.5064    34.9099     6.6844    -0.0004     0.0769 0.0000e+00
   1105.000      98.53    -0.5083    34.9098     6.6800    -0.0007     0.0751 0.0000e+00
   1106.000      98.53    -0.5089    34.9098     6.6790    -0.0075     0.0795 0.0000e+00
   1107.000      98.53    -0.5090    34.9098     6.6768    -0.0026     0.0812 0.0000e+00
   1108.000      98.53    -0.5083    34.9097     6.6770    -0.0050     0.0772 0.0000e+00
   1109.000      98.53    -0.5090    34.9099     6.6820    -0.0085     0.0764 0.0000e+00
   1110.000      98.53    -0.5091    34.9098     6.6770    -0.0075     0.0752 0.0000e+00
   1111.000      98.53    -0.5091    34.9099     6.6720    -0.0008     0.0799 0.0000e+00
   1112.000      98.53    -0.5092    34.9097     6.6742    -0.0011     0.0794 0.0000e+00
   1113.000      98.53    -0.5099    34.9098     6.6752    -0.0003     0.0775 0.0000e+00
   1114.000      98.53    -0.5103    34.9097     6.6718    -0.0007     0.0795 0.0000e+00
   1115.000      98.53    -0.5105    34.9096     6.6749    -0.0022     0.0764 0.0000e+00
   1116.000      98.53    -0.5117    34.9098     6.6778    -0.0085     0.0775 0.0000e+00
   1117.000      98.53    -0.5130    34.9097     6.6763    -0.0038     0.0802 0.0000e+00
   1118.000      98.53    -0.5139    34.9098     6.6803    -0.0011     0.0788 0.0000e+00
   1119.000      98.53    -0.5147    34.9097     6.6793    -0.0011     0.0775 0.0000e+00
   1120.000      98.53    -0.5149    34.9098     6.6722    -0.0011     0.0775 0.0000e+00
   1121.000      98.53    -0.5150    34.9098     6.6754    -0.0001     0.0775 0.0000e+00
   1122.000      98.53    -0.5151    34.9098     6.6723    -0.0078     0.0775 0.0000e+00
   1123.000      98.53    -0.5153    34.9097     6.6710    -0.0040     0.0782 0.0000e+00
   1124.000      98.53    -0.5152    34.9096     6.6768    -0.0100     0.0807 0.0000e+00
   1125.000      98.53    -0.5155    34.9097     6.6735    -0.0005     0.0813 0.0000e+00
   1126.000      98.53    -0.5160    34.9098     6.6783    -0.0054     0.0783 0.0000e+00
   1127.000      98.53    -0.5161    34.9097     6.6763    -0.0120     0.0775 0.0000e+00
   1128.000      98.53    -0.5163    34.9097     6.6709    -0.0119     0.0775 0.0000e+00
   1129.000      98.53    -0.5163    34.9097     6.6741    -0.0008     0.0784 0.0000e+00
   1130.000      98.53    -0.5163    34.9096     6.6717    -0.0073     0.0782 0.0000e+00
   1131.000      98.53    -0.5165    34.9096     6.6741    -0.0039     0.0763 0.0000e+00
   1132.000      98.53    -0.5168    34.9096     6.6680    -0.0005     0.0775 0.0000e+00
   1133.000      98.53    -0.5169    34.9097     6.6739    -0.0008     0.0751 0.0000e+00
   1134.000      98.53    -0.5171    34.9097     6.6701    -0.0003     0.0767 0.0000e+00
   1135.000      98.53    -0.5179    34.9096     6.6728    -0.0003     0.0762 0.0000e+00
   1136.000      98.53    -0.5179    34.9096     6.6768    -0.0010     0.0787 0.0000e+00
   1137.000      98.53    -0.5197    34.9097     6.6758    -0.0011     0.0810 0.0000e+00
   1138.000      98.53    -0.5203    34.9096     6.6719    -0.0005     0.0760 0.0000e+00
   1139.000      98.53    -0.5199    34.9096     6.6706    -0.0078     0.0774 0.0000e+00
   1140.000      98.53    -0.5206    34.9097     6.6765    -0.0034     0.0775 0.0000e+00
   1141.000      98.53    -0.5205    34.9097     6.6706    -0.0151     0.0777 0.0000e+00
   1142.000      98.53    -0.5206    34.9097     6.6682    -0.0086     0.0799 0.0000e+00
   1143.000      98.53    -0.5205    34.9095     6.6690    -0.0011     0.0760 0.0000e+00
   1144.000      98.53    -0.5209    34.9096     6.6673    -0.0079     0.0796 0.0000e+00
   1145.000      98.53    -0.5212    34.9097     6.6689    -0.0066     0.0754 0.0000e+00
   1146.000      98.53    -0.5219    34.9096     6.6715    -0.0003     0.0775 0.0000e+00
   1147.000      98.53    -0.5222    34.9096     6.6761    -0.0037     0.0785 0.0000e+00
   1148.000      98.53    -0.5235    34.9095     6.6709    -0.0024     0.0760 0.0000e+00
   1149.000      98.53    -0.5251    34.9096     6.6726    -0.0006     0.0750 0.0000e+00
   1150.000      98.53    -0.5254    34.9097     6.6741    -0.0008     0.0797 0.0000e+00
   1151.000      98.53    -0.5261    34.9097     6.6695    -0.0080     0.0775 0.0000e+00
   1152.000      98.53    -0.5264    34.9097     6.6692    -0.0035     0.0775 0.0000e+00
   1153.000      98.53    -0.5274    34.9097     6.6707    -0.0008     0.0775 0.0000e+00
   1154.000      98.53    -0.5290    34.9097     6.6665    -0.0008     0.0778 0.0000e+00
   1155.000      98.53    -0.5298    34.9098     6.6676    -0.0006     0.0780 0.0000e+00
   1156.000      98.53    -0.5288    34.9096     6.6737    -0.0052     0.0787 0.0000e+00
   1157.000      98.53    -0.5294    34.9095     6.6645    -0.0001     0.0781 0.0000e+00
   1158.000      98.53    -0.5303    34.9097     6.6647    -0.0083     0.0750 0.0000e+00
   1159.000      98.53    -0.5304    34.9098     6.6607    -0.0018     0.0770 0.0000e+00
   1160.000      98.53    -0.5306    34.9097     6.6566    -0.0006     0.0767 0.0000e+00
   1161.000      98.53    -0.5314    34.9097     6.6580    -0.0011     0.0750 0.0000e+00
   1162.000      98.53    -0.5328    34.9097     6.6686    -0.0004     0.0807 0.0000e+00
   1163.000      98.53    -0.5340    34.9099     6.6647    -0.0003     0.0792 0.0000e+00
   1164.000      98.53    -0.5336    34.9097     6.6679    -0.0009     0.0778 0.0000e+00
   1165.000      98.53    -0.5361    34.9097     6.6703    -0.0064     0.0786 0.0000e+00
   1166.000      98.53    -0.5388    34.9099     6.6647    -0.0028     0.0782 0.0000e+00
   1167.000      98.53    -0.5396    34.9098     6.6643    -0.0006     0.0787 0.0000e+00
   1168.000      98.53    -0.5397    34.9099     6.6620    -0.0006     0.0800 0.0000e+00
   1169.000      98.53    -0.5396    34.9099     6.6581    -0.0011     0.0757 0.0000e+00
   1170.000      98.53    -0.5394    34.9097     6.6644    -0.0011     0.0769 0.0000e+00
   1171.000      98.53    -0.5392    34.9097     6.6639    -0.0004     0.0781 0.0000e+00
   1172.000      98.53    -0.5392    34.9095     6.6664    -0.0004     0.0770 0.0000e+00
   1173.000      98.53    -0.5403    34.9096     6.6701     0.0034     0.0758 0.0000e+00
   1174.000      98.53    -0.5418    34.9097     6.6695     0.0045     0.0765 0.0000e+00
   1175.000      98.53    -0.5435    34.9098     6.6661    -0.0010     0.0751 0.0000e+00
   1176.000      98.53    -0.5445    34.9098     6.6633     0.0000     0.0751 0.0000e+00
   1177.000      98.53    -0.5450    34.9098     6.6620    -0.0008     0.0797 0.0000e+00
   1178.000      98.53    -0.5455    34.9097     6.6577    -0.0005     0.0779 0.0000e+00
   1179.000      98.53    -0.5461    34.9098     6.6588    -0.0008     0.0766 0.0000e+00
   1180.000      98.53    -0.5459    34.9096     6.6690     0.0001     0.0787 0.0000e+00
   1181.000      98.52    -0.5472    34.9098     6.6699    -0.0000     0.0777 0.0000e+00
   1182.000      98.53    -0.5485    34.9099     6.6610    -0.0007     0.0753 0.0000e+00
   1183.000      98.53    -0.5489    34.9098     6.6580    -0.0011     0.0775 0.0000e+00
   1184.000      98.53    -0.5498    34.9097     6.6573    -0.0002     0.0785 0.0000e+00
   1185.000      98.53    -0.5509    34.9098     6.6552    -0.0011     0.0800 0.0000e+00
   1186.000      98.53    -0.5531    34.9100     6.6612    -0.0011     0.0736 0.0000e+00
   1187.000      98.53    -0.5505    34.9096     6.6585    -0.0022     0.0800 0.0000e+00
   1188.000      98.52    -0.5535    34.9098     6.6620    -0.0011     0.0759 0.0000e+00
   1189.000      98.53    -0.5548    34.9098     6.6590    -0.0007     0.0761 0.0000e+00
   1190.000      98.53    -0.5550    34.9098     6.6575    -0.0007     0.0777 0.0000e+00
   1191.000      98.53    -0.5556    34.9098     6.6583    -0.0011     0.0798 0.0000e+00
   1192.000      98.53    -0.5556    34.9097     6.6550    -0.0011     0.0800 0.0000e+00
   1193.000      98.53    -0.5559    34.9097     6.6540    -0.0005     0.0778 0.0000e+00
   1194.000      98.53    -0.5561    34.9097     6.6547    -0.0003     0.0796 0.0000e+00
   1195.000      98.53    -0.5557    34.9096     6.6580    -0.0023     0.0794 0.0000e+00
   1196.000      98.53    -0.5561    34.9096     6.6606    -0.0002     0.0797 0.0000e+00
   1197.000      98.53    -0.5563    34.9097     6.6611    -0.0004     0.0775 0.0000e+00
   1198.000      98.52    -0.5588    34.9097     6.6612    -0.0007     0.0752 0.0000e+00
   1199.000      98.53    -0.5602    34.9098     6.6577    -0.0039     0.0762 0.0000e+00
   1200.000      98.53    -0.5599    34.9098     6.6572    -0.0080     0.0775 0.0000e+00
   1201.000      98.52    -0.5602    34.9098     6.6565     0.0004     0.0775 0.0000e+00
   1202.000      98.53    -0.5600    34.9097     6.6576    -0.0025     0.0792 0.0000e+00
   1203.000      98.53    -0.5609    34.9097     6.6582    -0.0005     0.0800 0.0000e+00
   1204.000      98.53    -0.5622    34.9098     6.6576    -0.0011     0.0775 0.0000e+00
   1205.000      98.53    -0.5621    34.9098     6.6537    -0.0060     0.0775 0.0000e+00
   1206.000      98.53    -0.5629    34.9097     6.6553    -0.0047     0.0766 0.0000e+00
   1207.000      98.53    -0.5630    34.9096     6.6537    -0.0008     0.0760 0.0000e+00
   1208.000      98.53    -0.5628    34.9096     6.6587    -0.0040     0.0785 0.0000e+00
   1209.000      98.52    -0.5660    34.9098     6.6542    -0.0010     0.0739 0.0000e+00
   1210.000      98.53    -0.5674    34.9099     6.6527    -0.0043     0.0775 0.0000e+00
   1211.000      98.53    -0.5689    34.9098     6.6484    -0.0081     0.0762 0.0000e+00
   1212.000      98.53    -0.5693    34.9097     6.6501    -0.0032     0.0751 0.0000e+00
   1213.000      98.52    -0.5696    34.9097     6.6552    -0.0073     0.0762 0.0000e+00
   1214.000      98.53    -0.5703    34.9098     6.6557    -0.0075     0.0762 0.0000e+00
   1215.000      98.52    -0.5696    34.9096     6.6509    -0.0013     0.0757 0.0000e+00
   1216.000      98.53    -0.5708    34.9097     6.6500     0.0070     0.0759 0.0000e+00
   1217.000      98.53    -0.5713    34.9097     6.6520    -0.0006     0.0793 0.0000e+00
   1218.000      98.53    -0.5719    34.9098     6.6468    -0.0002     0.0850 0.0000e+00
   1219.000      98.53    -0.5722    34.9097     6.6488    -0.0006     0.0793 0.0000e+00
   1220.000      98.53    -0.5725    34.9098     6.6480    -0.0011     0.0776 0.0000e+00
   1221.000      98.53    -0.5727    34.9099     6.6457    -0.0003     0.0775 0.0000e+00
   1222.000      98.52    -0.5716    34.9097     6.6495    -0.0007     0.0782 0.0000e+00
   1223.000      98.53    -0.5712    34.9097     6.6493     0.0001     0.0801 0.0000e+00
   1224.000      98.53    -0.5726    34.9097     6.6526    -0.0016     0.0798 0.0000e+00
   1225.000      98.52    -0.5742    34.9097     6.6473    -0.0085     0.0775 0.0000e+00
   1226.000      98.53    -0.5745    34.9097     6.6449    -0.0068     0.0770 0.0000e+00
   1227.000      98.52    -0.5748    34.9097     6.6470    -0.0006     0.0751 0.0000e+00
   1228.000      98.52    -0.5780    34.9099     6.6522    -0.0026     0.0763 0.0000e+00
   1229.000      98.53    -0.5794    34.9099     6.6476    -0.0074     0.0796 0.0000e+00
   1230.000      98.52    -0.5764    34.9097     6.6446    -0.0056     0.0770 0.0000e+00
   1231.000      98.52    -0.5734    34.9097     6.6466    -0.0079     0.0800 0.0000e+00
   1232.000      98.53    -0.5762    34.9096     6.6441    -0.0084     0.0783 0.0000e+00
   1233.000      98.52    -0.5811    34.9097     6.6442    -0.0084     0.0775 0.0000e+00
   1234.000      98.53    -0.5822    34.9100     6.6478    -0.0047     0.0763 0.0000e+00
   1235.000      98.52    -0.5828    34.9100     6.6469    -0.0012     0.0751 0.0000e+00
   1236.000      98.52    -0.5835    34.9100     6.6441     0.0036     0.0804 0.0000e+00
   1237.000      98.52    -0.5841    34.9099     6.6404     0.0086     0.0867 0.0000e+00
   1238.000      98.52    -0.5814    34.9097     6.6433    -0.0026     0.0740 0.0000e+00
   1239.000      98.52    -0.5797    34.9096     6.6414    -0.0006     0.0825 0.0000e+00
   1240.000      98.52    -0.5833    34.9098     6.6400    -0.0005     0.0807 0.0000e+00
   1241.000      98.52    -0.5845    34.9099     6.6413    -0.0011     0.0774 0.0000e+00
   1242.000      98.52    -0.5844    34.9098     6.6365    -0.0050     0.0774 0.0000e+00
   1243.000      98.52    -0.5847    34.9098     6.6392    -0.0031     0.0769 0.0000e+00
   1244.000      98.52    -0.5839    34.9097     6.6407     0.0005     0.0762 0.0000e+00
   1245.000      98.52    -0.5844    34.9096     6.6424    -0.0014     0.0758 0.0000e+00
   1246.000      98.52    -0.5848    34.9097     6.6381    -0.0006     0.0764 0.0000e+00
   1247.000      98.52    -0.5854    34.9098     6.6387    -0.0034     0.0800 0.0000e+00
   1248.000      98.52    -0.5857    34.9097     6.6383    -0.0045     0.0788 0.0000e+00
   1249.000      98.52    -0.5863    34.9097     6.6361    -0.0097     0.0775 0.0000e+00
   1250.000      98.52    -0.5871    34.9098     6.6400    -0.0055     0.0774 0.0000e+00
   1251.000      98.52    -0.5878    34.9098     6.6394    -0.0052     0.0743 0.0000e+00
   1252.000      98.52    -0.5879    34.9098     6.6409    -0.0019     0.0752 0.0000e+00
   1253.000      98.52    -0.5885    34.9097     6.6434    -0.0011     0.0761 0.0000e+00
   1254.000      98.52    -0.5887    34.9098     6.6400    -0.0007     0.0762 0.0000e+00
   1255.000      98.52    -0.5887    34.9097     6.6390    -0.0011     0.0741 0.0000e+00
   1256.000      98.52    -0.5890    34.9098     6.6397    -0.0011     0.0859 0.0000e+00
   1257.000      98.52    -0.5890    34.9097     6.6346    -0.0022     0.0730 0.0000e+00
   1258.000      98.52    -0.5891    34.9097     6.6392    -0.0087     0.0751 0.0000e+00
   1259.000      98.52    -0.5895    34.9097     6.6321    -0.0067     0.0755 0.0000e+00
   1260.000      98.52    -0.5899    34.9097     6.6334    -0.0009     0.0774 0.0000e+00
   1261.000      98.52    -0.5912    34.9098     6.6349    -0.0027     0.0790 0.0000e+00
   1262.000      98.52    -0.5923    34.9098     6.6358    -0.0061     0.0758 0.0000e+00
   1263.000      98.52    -0.5931    34.9098     6.6366    -0.0038     0.0753 0.0000e+00
   1264.000      98.52    -0.5945    34.9097     6.6397    -0.0005     0.0759 0.0000e+00
   1265.000      98.52    -0.5952    34.9099     6.6421    -0.0008     0.0759 0.0000e+00
   1266.000      98.52    -0.5956    34.9099     6.6350    -0.0007     0.0726 0.0000e+00
   1267.000      98.52    -0.5961    34.9099     6.6331     0.0003     0.0752 0.0000e+00
   1268.000      98.52    -0.5961    34.9098     6.6361    -0.0011     0.0751 0.0000e+00
   1269.000      98.52    -0.5965    34.9099     6.6350     0.0000     0.0768 0.0000e+00
   1270.000      98.52    -0.5961    34.9098     6.6354    -0.0025     0.0805 0.0000e+00
   1271.000      98.52    -0.5967    34.9099     6.6399    -0.0026     0.0780 0.0000e+00
   1272.000      98.52    -0.5967    34.9099     6.6321    -0.0003     0.0750 0.0000e+00
   1273.000      98.52    -0.5968    34.9099     6.6359    -0.0007     0.0761 0.0000e+00
   1274.000      98.52    -0.5971    34.9099     6.6343    -0.0002     0.0782 0.0000e+00
   1275.000      98.52    -0.5970    34.9098     6.6341    -0.0009     0.0789 0.0000e+00
   1276.000      98.52    -0.5970    34.9098     6.6391     0.0046     0.0819 0.0000e+00
   1277.000      98.52    -0.5970    34.9099     6.6324     0.0009     0.0775 0.0000e+00
   1278.000      98.52    -0.5970    34.9098     6.6367    -0.0009     0.0772 0.0000e+00
   1279.000      98.52    -0.5970    34.9098     6.6328    -0.0008     0.0776 0.0000e+00
   1280.000      98.52    -0.5972    34.9099     6.6327    -0.0008     0.0795 0.0000e+00
   1281.000      98.52    -0.5977    34.9099     6.6330    -0.0006     0.0750 0.0000e+00
   1282.000      98.52    -0.5976    34.9099     6.6337    -0.0006     0.0763 0.0000e+00
   1283.000      67.71    -0.5983    34.9099     6.6307    -0.0133     0.0774 0.0000e+00
   1284.000      23.04    -0.5985    34.9099     6.6333    -0.0244     0.0775 0.0000e+00
   1285.000      39.92    -0.5996    34.9099     6.6312    -0.0164     0.0775 0.0000e+00
   1286.000     109.37    -0.5982    34.9098     6.6298     0.0046     0.0788 0.0000e+00
   1287.000      98.52    -0.6001    34.9098     6.6370    -0.0009     0.0799 0.0000e+00
   1288.000      98.52    -0.6010    34.9099     6.6312     0.0038     0.0800 0.0000e+00
   1289.000      98.52    -0.6020    34.9099     6.6254     0.0066     0.0800 0.0000e+00
   1290.000      98.52    -0.6039    34.9099     6.6259    -0.0006     0.0800 0.0000e+00
   1291.000      98.52    -0.6047    34.9099     6.6281    -0.0005     0.0785 0.0000e+00
   1292.000      98.52    -0.6053    34.9099     6.6285    -0.0006     0.0775 0.0000e+00
   1293.000      98.52    -0.6062    34.9099     6.6223    -0.0011     0.0775 0.0000e+00
   1294.000      98.52    -0.6052    34.9098     6.6224    -0.0025     0.0757 0.0000e+00
   1295.000      98.52    -0.6057    34.9097     6.6268    -0.0037     0.0757 0.0000e+00
   1296.000      98.52    -0.6089    34.9099     6.6293    -0.0080     0.0726 0.0000e+00
   1297.000      98.52    -0.6114    34.9101     6.6259    -0.0030     0.0783 0.0000e+00
   1298.000      98.52    -0.6118    34.9100     6.6189    -0.0011     0.0797 0.0000e+00
   1299.000      98.52    -0.6120    34.9099     6.6222    -0.0002     0.0751 0.0000e+00
   1300.000      98.52    -0.6125    34.9100     6.6241    -0.0001     0.0794 0.0000e+00
   1301.000      98.52    -0.6119    34.9098     6.6197     0.0000     0.0785 0.0000e+00
   1302.000      98.52    -0.6125    34.9098     6.6202    -0.0008     0.0790 0.0000e+00
   1303.000      98.52    -0.6137    34.9098     6.6230    -0.0026     0.0767 0.0000e+00
   1304.000      98.52    -0.6142    34.9097     6.6232     0.0049     0.0781 0.0000e+00
   1305.000      98.52    -0.6147    34.9099     6.6150    -0.0014     0.0801 0.0000e+00
   1306.000      98.52    -0.6151    34.9100     6.6214    -0.0007     0.0800 0.0000e+00
   1307.000      98.52    -0.6152    34.9099     6.6193     0.0003     0.0775 0.0000e+00
   1308.000      98.52    -0.6154    34.9100     6.6145    -0.0006     0.0793 0.0000e+00
   1309.000      98.52    -0.6155    34.9099     6.6172     0.0001     0.0824 0.0000e+00
   1310.000      98.52    -0.6158    34.9098     6.6176     0.0005     0.0761 0.0000e+00
   1311.000      98.52    -0.6159    34.9098     6.6175    -0.0007     0.0753 0.0000e+00
   1312.000      98.52    -0.6153    34.9098     6.6206     0.0024     0.0767 0.0000e+00
   1313.000      98.52    -0.6167    34.9099     6.6193    -0.0001     0.0775 0.0000e+00
   1314.000      98.51    -0.6170    34.9099     6.6179     0.0083     0.0799 0.0000e+00
   1315.000      98.52    -0.6171    34.9098     6.6205     0.0096     0.0802 0.0000e+00
   1316.000      98.52    -0.6177    34.9100     6.6197    -0.0000     0.0777 0.0000e+00
   1317.000      98.52    -0.6179    34.9100     6.6161    -0.0006     0.0778 0.0000e+00
   1318.000      98.52    -0.6171    34.9098     6.6161     0.0012     0.0784 0.0000e+00
   1319.000      98.52    -0.6172    34.9099     6.6171    -0.0008     0.0725 0.0000e+00
   1320.000      98.51    -0.6181    34.9099     6.6152     0.0066     0.0764 0.0000e+00
   1321.000      98.52    -0.6185    34.9099     6.6160     0.0062     0.0775 0.0000e+00
   1322.000      98.52    -0.6186    34.9098     6.6117    -0.0009     0.0775 0.0000e+00
   1323.000      98.52    -0.6188    34.9098     6.6152    -0.0001     0.0756 0.0000e+00
   1324.000      98.52    -0.6196    34.9098     6.6154    -0.0078     0.0950 0.0000e+00
   1325.000      98.52    -0.6216    34.9101     6.6105    -0.0037     0.0821 0.0000e+00
   1326.000      98.52    -0.6217    34.9099     6.6137    -0.0052     0.0774 0.0000e+00
   1327.000      98.51    -0.6222    34.9099     6.6139    -0.0022     0.0738 0.0000e+00
   1328.000      98.51    -0.6241    34.9100     6.6168    -0.0005     0.0797 0.0000e+00
   1329.000      98.52    -0.6253    34.9100     6.6142    -0.0011     0.0800 0.0000e+00
   1330.000      98.52    -0.6264    34.9101     6.6104    -0.0003     0.0779 0.0000e+00
   1331.000      98.52    -0.6269    34.9101     6.6066     0.0032     0.0775 0.0000e+00
   1332.000      98.52    -0.6278    34.9101     6.6110     0.0095     0.0774 0.0000e+00
   1333.000      98.51    -0.6285    34.9101     6.6069    -0.0002     0.0750 0.0000e+00
   1334.000      98.52    -0.6283    34.9100     6.6103     0.0037     0.0809 0.0000e+00
   1335.000      98.52    -0.6291    34.9099     6.6053     0.0033     0.0775 0.0000e+00
   1336.000      98.52    -0.6295    34.9099     6.6099     0.0019     0.0791 0.0000e+00
   1337.000      98.51    -0.6297    34.9101     6.6091     0.0001     0.0739 0.0000e+00
   1338.000      98.52    -0.6301    34.9101     6.6096    -0.0011     0.0776 0.0000e+00
   1339.000      98.52    -0.6305    34.9101     6.6085    -0.0006     0.0795 0.0000e+00
   1340.000      98.52    -0.6306    34.9101     6.6060    -0.0006     0.0775 0.0000e+00
   1341.000      98.51    -0.6309    34.9101     6.6047    -0.0007     0.0746 0.0000e+00
   1342.000      98.51    -0.6304    34.9099     6.6055    -0.0001     0.0777 0.0000e+00
   1343.000      98.51    -0.6311    34.9100     6.6053    -0.0008     0.0775 0.0000e+00
   1344.000      98.51    -0.6331    34.9102     6.6050    -0.0011     0.0775 0.0000e+00
   1345.000      98.52    -0.6343    34.9103     6.6083    -0.0068     0.0754 0.0000e+00
   1346.000      98.51    -0.6350    34.9103     6.6022    -0.0023     0.0769 0.0000e+00
   1347.000      98.52    -0.6349    34.9103     6.6041     0.0066     0.0775 0.0000e+00
   1348.000      98.52    -0.6353    34.9103     6.6006     0.0066     0.0758 0.0000e+00
   1349.000      98.51    -0.6363    34.9102     6.5996    -0.0005     0.0764 0.0000e+00
   1350.000      98.51    -0.6365    34.9102     6.6031    -0.0005     0.0787 0.0000e+00
   1351.000      98.51    -0.6372    34.9102     6.6043    -0.0006     0.0770 0.0000e+00
   1352.000      98.52    -0.6387    34.9103     6.5986    -0.0004     0.0759 0.0000e+00
   1353.000      98.51    -0.6389    34.9103     6.5942    -0.0003     0.0763 0.0000e+00
   1354.000      98.52    -0.6391    34.9104     6.5992    -0.0041     0.0750 0.0000e+00
   1355.000      98.51    -0.6392    34.9103     6.6047    -0.0043     0.0774 0.0000e+00
   1356.000      98.52    -0.6398    34.9103     6.5995    -0.0003     0.0784 0.0000e+00
   1357.000      98.51    -0.6410    34.9103     6.6002     0.0010     0.0753 0.0000e+00
   1358.000      98.51    -0.6418    34.9103     6.5985    -0.0010     0.0746 0.0000e+00
   1359.000      98.52    -0.6408    34.9101     6.5951    -0.0011     0.0804 0.0000e+00
   1360.000      98.52    -0.6424    34.9103     6.5983     0.0006     0.0933 0.0000e+00
   1361.000      98.52    -0.6425    34.9102     6.5988    -0.0002     0.0801 0.0000e+00
   1362.000      98.51    -0.6431    34.9103     6.6004    -0.0006     0.0781 0.0000e+00
   1363.000      98.51    -0.6437    34.9103     6.5948    -0.0005     0.0775 0.0000e+00
   1364.000      98.51    -0.6442    34.9103     6.5967     0.0002     0.0796 0.0000e+00
   1365.000      98.52    -0.6447    34.9103     6.5932    -0.0001     0.0774 0.0000e+00
   1366.000      98.51    -0.6429    34.9102     6.5978     0.0040     0.0792 0.0000e+00
   1367.000      98.51    -0.6452    34.9103     6.5976     0.0096     0.0802 0.0000e+00
   1368.000      98.52    -0.6458    34.9102     6.5983     0.0253     0.0800 0.0000e+00
   1369.000      98.52    -0.6461    34.9103     6.5905     0.0203     0.0793 0.0000e+00
   1370.000      98.51    -0.6460    34.9104     6.5886     0.0003     0.0775 0.0000e+00
   1371.000      98.51    -0.6461    34.9103     6.5920    -0.0005     0.0775 0.0000e+00
   1372.000      98.51    -0.6463    34.9105     6.5959     0.0006     0.0775 0.0000e+00
   1373.000      98.51    -0.6455    34.9102     6.5938     0.0018     0.0758 0.0000e+00
   1374.000      98.51    -0.6451    34.9103     6.5955    -0.0012     0.0765 0.0000e+00
   1375.000      98.51    -0.6465    34.9103     6.5972    -0.0011     0.0824 0.0000e+00
   1376.000      98.51    -0.6471    34.9104     6.5980     0.0063     0.0781 0.0000e+00
   1377.000      98.51    -0.6476    34.9104     6.5939     0.0070     0.0775 0.0000e+00
   1378.000      98.52    -0.6483    34.9104     6.5948     0.0080     0.0773 0.0000e+00
   1379.000      98.51    -0.6483    34.9104     6.5942    -0.0006     0.0759 0.0000e+00
   1380.000      98.51    -0.6484    34.9102     6.5951    -0.0005     0.0786 0.0000e+00
   1381.000      98.51    -0.6489    34.9103     6.5891    -0.0003     0.0775 0.0000e+00
   1382.000      98.51    -0.6488    34.9102     6.5907    -0.0004     0.0768 0.0000e+00
   1383.000      98.51    -0.6492    34.9103     6.5936    -0.0003     0.0746 0.0000e+00
   1384.000      98.51    -0.6500    34.9103     6.5906     0.0003     0.0799 0.0000e+00
   1385.000      98.52    -0.6505    34.9103     6.5850    -0.0004     0.0789 0.0000e+00
   1386.000      98.51    -0.6510    34.9103     6.5902    -0.0001     0.0758 0.0000e+00
   1387.000      98.52    -0.6513    34.9103     6.5911     0.0000     0.0775 0.0000e+00
   1388.000      98.51    -0.6511    34.9104     6.5945    -0.0001     0.0775 0.0000e+00
   1389.000      98.52    -0.6513    34.9103     6.5940     0.0074     0.0826 0.0000e+00
   1390.000      98.51    -0.6510    34.9101     6.5856     0.0035     0.0767 0.0000e+00
   1391.000      98.51    -0.6509    34.9102     6.5910     0.0097     0.0774 0.0000e+00
   1392.000      98.51    -0.6512    34.9103     6.5937     0.0011     0.0775 0.0000e+00
   1393.000      97.33    -0.6513    34.9103     6.5901    -0.0000     0.0768 0.0000e+00
   1394.000      16.01    -0.6512    34.9103     6.5906    -0.0224     0.0751 0.0000e+00
   1395.000      88.35    -0.6511    34.9103     6.5895    -0.0034     0.0834 0.0000e+00
   1396.000      98.07    -0.6514    34.9103     6.5863     0.0001     0.0860 0.0000e+00
   1397.000      98.51    -0.6511    34.9103     6.5866    -0.0007     0.0747 0.0000e+00
   1398.000      98.51    -0.6510    34.9103     6.5904    -0.0006     0.0762 0.0000e+00
   1399.000      98.51    -0.6510    34.9104     6.5888     0.0003     0.0775 0.0000e+00
   1400.000      98.51    -0.6509    34.9102     6.5867    -0.0005     0.0775 0.0000e+00
   1401.000      98.51    -0.6512    34.9102     6.5844    -0.0001     0.0773 0.0000e+00
   1402.000      98.52    -0.6518    34.9104     6.5829    -0.0011     0.0749 0.0000e+00
   1403.000      98.51    -0.6522    34.9103     6.5888    -0.0011     0.0751 0.0000e+00
   1404.000      98.51    -0.6510    34.9102     6.5858    -0.0005     0.0790 0.0000e+00
   1405.000      98.51    -0.6519    34.9103     6.5903    -0.0002     0.0775 0.0000e+00
   1406.000      98.51    -0.6521    34.9103     6.5879    -0.0003     0.0775 0.0000e+00
   1407.000      98.51    -0.6524    34.9103     6.5893    -0.0011     0.0773 0.0000e+00
   1408.000      98.51    -0.6536    34.9103     6.5882    -0.0007     0.0751 0.0000e+00
   1409.000      98.51    -0.6544    34.9105     6.5916    -0.0002     0.0751 0.0000e+00
   1410.000      98.51    -0.6546    34.9104     6.5869    -0.0011     0.0755 0.0000e+00
   1411.000      98.51    -0.6540    34.9103     6.5848     0.0017     0.0769 0.0000e+00
   1412.000      98.51    -0.6542    34.9103     6.5822    -0.0004     0.0750 0.0000e+00
   1413.000      98.52    -0.6557    34.9103     6.5865    -0.0004     0.0751 0.0000e+00
   1414.000      98.51    -0.6566    34.9103     6.5856    -0.0006     0.0775 0.0000e+00
   1415.000      98.51    -0.6570    34.9105     6.5840    -0.0001     0.0790 0.0000e+00
   1416.000      98.51    -0.6571    34.9104     6.5882    -0.0001     0.0824 0.0000e+00
   1417.000      98.51    -0.6573    34.9105     6.5842     0.0047     0.0797 0.0000e+00
   1418.000      98.51    -0.6568    34.9104     6.5808     0.0016     0.0758 0.0000e+00
   1419.000      98.51    -0.6564    34.9102     6.5774     0.0006     0.0771 0.0000e+00
   1420.000      98.51    -0.6574    34.9105     6.5785    -0.0002     0.0824 0.0000e+00
   1421.000      98.51    -0.6576    34.9105     6.5828    -0.0011     0.0766 0.0000e+00
   1422.000      98.51    -0.6577    34.9105     6.5870    -0.0011     0.0763 0.0000e+00
   1423.000      98.51    -0.6579    34.9104     6.5837    -0.0001     0.0800 0.0000e+00
   1424.000      98.51    -0.6583    34.9105     6.5831     0.0084     0.0796 0.0000e+00
   1425.000      98.51    -0.6581    34.9103     6.5823     0.0026     0.0770 0.0000e+00
   1426.000      98.51    -0.6591    34.9102     6.5814     0.0051     0.0745 0.0000e+00
   1427.000      98.51    -0.6602    34.9104     6.5814     0.0055     0.0742 0.0000e+00
   1428.000      98.51    -0.6605    34.9105     6.5844     0.0022     0.0761 0.0000e+00
   1429.000      98.51    -0.6607    34.9104     6.5802     0.0038     0.0761 0.0000e+00
   1430.000      98.51    -0.6609    34.9104     6.5815     0.0055     0.0766 0.0000e+00
   1431.000      98.51    -0.6611    34.9105     6.5817    -0.0001     0.0793 0.0000e+00
   1432.000      98.51    -0.6609    34.9105     6.5803     0.0061     0.0752 0.0000e+00
   1433.000      98.51    -0.6609    34.9104     6.5789     0.0031     0.0760 0.0000e+00
   1434.000      98.51    -0.6611    34.9104     6.5848     0.0102     0.0783 0.0000e+00
   1435.000      98.51    -0.6613    34.9105     6.5823    -0.0009     0.0768 0.0000e+00
   1436.000      98.51    -0.6614    34.9104     6.5756     0.0044     0.0786 0.0000e+00
   1437.000      98.51    -0.6616    34.9105     6.5746     0.0093     0.0767 0.0000e+00
   1438.000      98.51    -0.6619    34.9105     6.5823     0.0029     0.0784 0.0000e+00
   1439.000      98.51    -0.6624    34.9105     6.5777     0.0039     0.0800 0.0000e+00
   1440.000      98.51    -0.6629    34.9106     6.5722     0.0088     0.0801 0.0000e+00
   1441.000      98.51    -0.6628    34.9105     6.5770     0.0027     0.0763 0.0000e+00
   1442.000      98.51    -0.6629    34.9104     6.5830     0.0104     0.0751 0.0000e+00
   1443.000      98.51    -0.6639    34.9106     6.5786    -0.0003     0.0776 0.0000e+00
   1444.000      98.51    -0.6638    34.9105     6.5799    -0.0002     0.0815 0.0000e+00
   1445.000      98.51    -0.6638    34.9106     6.5797    -0.0009     0.0797 0.0000e+00
   1446.000      98.51    -0.6639    34.9105     6.5768     0.0092     0.0775 0.0000e+00
   1447.000      98.51    -0.6636    34.9106     6.5751     0.0045     0.0786 0.0000e+00
   1448.000      98.51    -0.6642    34.9106     6.5747     0.0000     0.0800 0.0000e+00
   1449.000      98.51    -0.6648    34.9107     6.5744    -0.0006     0.0785 0.0000e+00
   1450.000      98.51    -0.6652    34.9106     6.5742    -0.0005     0.0776 0.0000e+00
   1451.000      98.51    -0.6639    34.9106     6.5755    -0.0016     0.0775 0.0000e+00
   1452.000      98.51    -0.6651    34.9107     6.5771    -0.0006     0.0792 0.0000e+00
   1453.000      98.51    -0.6654    34.9107     6.5765    -0.0011     0.0824 0.0000e+00
   1454.000      98.51    -0.6656    34.9107     6.5736     0.0085     0.0780 0.0000e+00
   1455.000      98.51    -0.6655    34.9107     6.5689     0.0051     0.0765 0.0000e+00
   1456.000      98.51    -0.6657    34.9108     6.5730     0.0012     0.0756 0.0000e+00
   1457.000      98.51    -0.6660    34.9107     6.5727     0.0051     0.0765 0.0000e+00
   1458.000      98.51    -0.6650    34.9105     6.5724     0.0059     0.0781 0.0000e+00
   1459.000      98.51    -0.6666    34.9107     6.5727     0.0100     0.0800 0.0000e+00
   1460.000      98.51    -0.6677    34.9108     6.5683     0.0132     0.0801 0.0000e+00
   1461.000      98.51    -0.6682    34.9108     6.5697     0.0139     0.0788 0.0000e+00
   1462.000      98.51    -0.6685    34.9108     6.5676     0.0096     0.0787 0.0000e+00
   1463.000      98.51    -0.6686    34.9108     6.5761     0.0043     0.0799 0.0000e+00
   1464.000      98.51    -0.6683    34.9107     6.5780    -0.0002     0.0799 0.0000e+00
   1465.000      98.51    -0.6686    34.9107     6.5721    -0.0006     0.0787 0.0000e+00
   1466.000      98.51    -0.6683    34.9106     6.5674     0.0012     0.0750 0.0000e+00
   1467.000      98.51    -0.6687    34.9107     6.5728     0.0111     0.0775 0.0000e+00
   1468.000      98.51    -0.6692    34.9108     6.5707    -0.0002     0.0802 0.0000e+00
   1469.000      98.51    -0.6696    34.9108     6.5737    -0.0002     0.0800 0.0000e+00
   1470.000      98.51    -0.6697    34.9107     6.5670    -0.0000     0.0755 0.0000e+00
   1471.000      98.51    -0.6699    34.9108     6.5669     0.0005     0.0770 0.0000e+00
   1472.000      98.51    -0.6700    34.9108     6.5670    -0.0003     0.0756 0.0000e+00
   1473.000      98.51    -0.6699    34.9109     6.5676    -0.0007     0.0799 0.0000e+00
   1474.000      98.51    -0.6704    34.9109     6.5699     0.0069     0.0758 0.0000e+00
   1475.000      98.51    -0.6704    34.9106     6.5686     0.0044     0.0754 0.0000e+00
   1476.000      98.51    -0.6712    34.9108     6.5669    -0.0006     0.0776 0.0000e+00
   1477.000      98.51    -0.6711    34.9110     6.5685    -0.0007     0.0775 0.0000e+00
   1478.000      98.51    -0.6712    34.9109     6.5670    -0.0011     0.0775 0.0000e+00
   1479.000      98.51    -0.6714    34.9110     6.5635     0.0012     0.0744 0.0000e+00
   1480.000      98.51    -0.6716    34.9109     6.5647     0.0001     0.0742 0.0000e+00
   1481.000      98.51    -0.6714    34.9108     6.5689     0.0033     0.0759 0.0000e+00
   1482.000      98.51    -0.6718    34.9110     6.5617    -0.0003     0.0752 0.0000e+00
   1483.000      98.51    -0.6721    34.9108     6.5677     0.0082     0.0751 0.0000e+00
   1484.000      98.51    -0.6722    34.9110     6.5718     0.0096     0.0778 0.0000e+00
   1485.000      98.51    -0.6724    34.9110     6.5775     0.0085     0.0799 0.0000e+00
   1486.000      98.51    -0.6727    34.9111     6.5701    -0.0002     0.0753 0.0000e+00
   1487.000      98.51    -0.6728    34.9110     6.5656    -0.0005     0.0753 0.0000e+00
   1488.000      98.51    -0.6733    34.9108     6.5682     0.0015     0.0766 0.0000e+00
   1489.000      98.51    -0.6741    34.9111     6.5604     0.0027     0.0811 0.0000e+00
   1490.000      98.51    -0.6743    34.9112     6.5614    -0.0007     0.0763 0.0000e+00
   1491.000      98.51    -0.6744    34.9110     6.5578    -0.0005     0.0785 0.0000e+00
   1492.000      98.51    -0.6746    34.9111     6.5688     0.0071     0.0755 0.0000e+00
   1493.000      98.51    -0.6746    34.9110     6.5626     0.0027     0.0777 0.0000e+00
   1494.000      98.51    -0.6747    34.9110     6.5630     0.0006     0.0750 0.0000e+00
   1495.000      98.51    -0.6747    34.9111     6.5644    -0.0011     0.0751 0.0000e+00
   1496.000      98.51    -0.6763    34.9112     6.5660    -0.0001     0.0791 0.0000e+00
   1497.000      98.51    -0.6765    34.9112     6.5653    -0.0006     0.0780 0.0000e+00
   1498.000      98.51    -0.6761    34.9110     6.5609     0.0024     0.0769 0.0000e+00
   1499.000      98.51    -0.6779    34.9111     6.5635     0.0000     0.0808 0.0000e+00
   1500.000      98.51    -0.6799    34.9112     6.5604    -0.0005     0.0813 0.0000e+00
   1501.000      98.51    -0.6809    34.9112     6.5595    -0.0011     0.0778 0.0000e+00
   1502.000      98.51    -0.6811    34.9111     6.5605    -0.0002     0.0794 0.0000e+00
   1503.000      98.51    -0.6812    34.9111     6.5598    -0.0004     0.0747 0.0000e+00
   1504.000      98.51    -0.6813    34.9111     6.5583    -0.0001     0.0749 0.0000e+00
   1505.000      98.51    -0.6813    34.9110     6.5582    -0.0011     0.0792 0.0000e+00
   1506.000      98.51    -0.6821    34.9110     6.5594    -0.0004     0.0766 0.0000e+00
   1507.000      98.51    -0.6833    34.9110     6.5556     0.0044     0.0787 0.0000e+00
   1508.000      98.51    -0.6835    34.9110     6.5555     0.0036     0.0757 0.0000e+00
   1509.000      98.51    -0.6833    34.9111     6.5597     0.0161     0.0775 0.0000e+00
   1510.000      98.51    -0.6837    34.9110     6.5634     0.0077     0.0775 0.0000e+00
   1511.000      98.51    -0.6841    34.9110     6.5611     0.0003     0.0752 0.0000e+00
   1512.000      98.51    -0.6845    34.9110     6.5560     0.0000     0.0760 0.0000e+00
   1513.000      98.51    -0.6847    34.9110     6.5564    -0.0002     0.0751 0.0000e+00
   1514.000      98.51    -0.6850    34.9110     6.5547     0.0143     0.0734 0.0000e+00
   1515.000      98.51    -0.6850    34.9110     6.5463     0.0116     0.0872 0.0000e+00
   1516.000      98.51    -0.6862    34.9110     6.5570    -0.0004     0.1027 0.0000e+00
   1517.000      98.51    -0.6868    34.9110     6.5510     0.0065     0.0783 0.0000e+00
   1518.000      98.51    -0.6874    34.9110     6.5529     0.0116     0.0758 0.0000e+00
   1519.000      98.51    -0.6885    34.9111     6.5535    -0.0009     0.0781 0.0000e+00
   1520.000      98.51    -0.6885    34.9110     6.5508    -0.0003     0.0785 0.0000e+00
   1521.000      98.51    -0.6883    34.9110     6.5494    -0.0004     0.0762 0.0000e+00
   1522.000      98.51    -0.6886    34.9111     6.5509     0.0000     0.0798 0.0000e+00
   1523.000      98.51    -0.6886    34.9111     6.5541     0.0100     0.0775 0.0000e+00
   1524.000      98.51    -0.6888    34.9112     6.5527     0.0026     0.0792 0.0000e+00
   1525.000      98.51    -0.6886    34.9111     6.5541     0.0020     0.0793 0.0000e+00
   1526.000      98.51    -0.6885    34.9111     6.5513     0.0105     0.0769 0.0000e+00
   1527.000      98.51    -0.6886    34.9111     6.5531    -0.0011     0.0824 0.0000e+00
   1528.000      98.51    -0.6894    34.9112     6.5522    -0.0004     0.0780 0.0000e+00
   1529.000      98.51    -0.6899    34.9112     6.5501    -0.0005     0.0775 0.0000e+00
   1530.000      98.51    -0.6899    34.9111     6.5515     0.0096     0.0781 0.0000e+00
   1531.000      98.51    -0.6914    34.9112     6.5480     0.0065     0.0785 0.0000e+00
   1532.000      98.51    -0.6919    34.9112     6.5503     0.0072     0.0794 0.0000e+00
   1533.000      98.51    -0.6919    34.9112     6.5472     0.0089     0.0782 0.0000e+00
   1534.000      98.51    -0.6919    34.9112     6.5461     0.0048     0.0788 0.0000e+00
   1535.000      98.51    -0.6918    34.9111     6.5484     0.0150     0.0810 0.0000e+00
   1536.000      98.51    -0.6923    34.9111     6.5492     0.0054     0.0779 0.0000e+00
   1537.000      98.51    -0.6929    34.9111     6.5513     0.0042     0.0761 0.0000e+00
   1538.000      98.51    -0.6930    34.9112     6.5513     0.0106     0.0757 0.0000e+00
   1539.000      98.51    -0.6936    34.9112     6.5523     0.0042     0.0766 0.0000e+00
   1540.000      98.51    -0.6941    34.9113     6.5479     0.0002     0.0775 0.0000e+00
   1541.000      98.51    -0.6945    34.9112     6.5418    -0.0003     0.0774 0.0000e+00
   1542.000      98.51    -0.6948    34.9112     6.5424     0.0157     0.0775 0.0000e+00
   1543.000      98.51    -0.6942    34.9111     6.5456     0.0102     0.0789 0.0000e+00
   1544.000      98.51    -0.6945    34.9112     6.5506    -0.0001     0.0775 0.0000e+00
   1545.000      98.51    -0.6950    34.9113     6.5464    -0.0011     0.0793 0.0000e+00
   1546.000      98.51    -0.6952    34.9112     6.5470     0.0003     0.0795 0.0000e+00
   1547.000      98.51    -0.6956    34.9112     6.5405    -0.0001     0.0775 0.0000e+00
   1548.000      98.51    -0.6959    34.9112     6.5385     0.0002     0.0775 0.0000e+00
   1549.000      98.51    -0.6959    34.9111     6.5438     0.0072     0.0766 0.0000e+00
   1550.000      98.51    -0.6956    34.9110     6.5457     0.0083     0.0840 0.0000e+00
   1551.000      98.51    -0.6956    34.9110     6.5462     0.0084     0.0772 0.0000e+00
   1552.000      98.51    -0.6966    34.9112     6.5478     0.0091     0.0859 0.0000e+00
   1553.000      98.51    -0.6971    34.9112     6.5408     0.0024     0.0856 0.0000e+00
   1554.000      98.51    -0.6971    34.9112     6.5442     0.0049     0.0826 0.0000e+00
   1555.000      98.51    -0.6972    34.9111     6.5349     0.0081     0.0801 0.0000e+00
   1556.000      98.51    -0.6976    34.9111     6.5348     0.0030     0.0784 0.0000e+00
   1557.000      98.51    -0.6977    34.9111     6.5379    -0.0006     0.0775 0.0000e+00
   1558.000      98.51    -0.6980    34.9112     6.5428     0.0069     0.0774 0.0000e+00
   1559.000      98.51    -0.6981    34.9111     6.5419     0.0007     0.0756 0.0000e+00
   1560.000      98.51    -0.6983    34.9112     6.5384     0.0071     0.0786 0.0000e+00
   1561.000      98.51    -0.6983    34.9111     6.5399     0.0027     0.0776 0.0000e+00
   1562.000      98.51    -0.6982    34.9111     6.5382     0.0149     0.0787 0.0000e+00
   1563.000      98.51    -0.6985    34.9112     6.5423     0.0066     0.0792 0.0000e+00
   1564.000      98.51    -0.6994    34.9113     6.5471     0.0002     0.0774 0.0000e+00
   1565.000      98.51    -0.6995    34.9111     6.5412     0.0008     0.0751 0.0000e+00
   1566.000      98.51    -0.6991    34.9112     6.5412    -0.0002     0.0734 0.0000e+00
   1567.000      98.51    -0.6988    34.9111     6.5362     0.0018     0.0746 0.0000e+00
   1568.000      98.51    -0.6992    34.9111     6.5462     0.0030     0.0769 0.0000e+00
   1569.000      98.51    -0.7000    34.9111     6.5384     0.0083     0.0751 0.0000e+00
   1570.000      98.51    -0.7006    34.9112     6.5375    -0.0009     0.0750 0.0000e+00
   1571.000      98.51    -0.7012    34.9113     6.5420    -0.0008     0.0797 0.0000e+00
   1572.000      98.51    -0.7010    34.9111     6.5367     0.0031     0.0805 0.0000e+00
   1573.000      98.51    -0.7015    34.9112     6.5419     0.0002     0.0806 0.0000e+00
   1574.000      98.51    -0.7014    34.9113     6.5344     0.0109     0.0800 0.0000e+00
   1575.000      98.51    -0.7014    34.9112     6.5388     0.0086     0.0783 0.0000e+00
   1576.000      98.51    -0.7015    34.9114     6.5409     0.0094     0.0775 0.0000e+00
   1577.000      98.51    -0.7015    34.9112     6.5390     0.0090     0.0775 0.0000e+00
   1578.000      98.51    -0.7014    34.9112     6.5340     0.0032     0.0751 0.0000e+00
   1579.000      98.51    -0.7015    34.9112     6.5394     0.0063     0.0750 0.0000e+00
   1580.000      98.51    -0.7019    34.9112     6.5304     0.0101     0.0779 0.0000e+00
   1581.000      98.51    -0.7025    34.9113     6.5331     0.0148     0.0852 0.0000e+00
   1582.000      98.51    -0.7026    34.9113     6.5370     0.0022     0.0757 0.0000e+00
   1583.000      98.51    -0.7028    34.9111     6.5336     0.0083     0.0772 0.0000e+00
   1584.000      98.51    -0.7030    34.9113     6.5362     0.0094     0.0778 0.0000e+00
   1585.000      98.51    -0.7032    34.9113     6.5358     0.0135     0.0875 0.0000e+00
   1586.000      98.51    -0.7034    34.9112     6.5387     0.0092     0.0764 0.0000e+00
   1587.000      98.51    -0.7042    34.9113     6.5370     0.0037     0.0781 0.0000e+00
   1588.000      98.51    -0.7045    34.9113     6.5400     0.0100     0.0785 0.0000e+00
   1589.000      98.51    -0.7049    34.9113     6.5320     0.0008     0.0775 0.0000e+00
   1590.000      98.51    -0.7048    34.9113     6.5345     0.0091     0.0793 0.0000e+00
   1591.000      98.51    -0.7047    34.9113     6.5290    -0.0009     0.0726 0.0000e+00
   1592.000      98.51    -0.7051    34.9114     6.5320     0.0000     0.0768 0.0000e+00
   1593.000      98.51    -0.7051    34.9113     6.5319     0.0062     0.0789 0.0000e+00
   1594.000      98.51    -0.7049    34.9113     6.5366     0.0054     0.0793 0.0000e+00
   1595.000      98.51    -0.7053    34.9113     6.5320     0.0001     0.0800 0.0000e+00
   1596.000      98.51    -0.7059    34.9116     6.5258     0.0002     0.0784 0.0000e+00
   1597.000      98.51    -0.7060    34.9115     6.5310    -0.0006     0.0775 0.0000e+00
   1598.000      98.51    -0.7061    34.9113     6.5348     0.0071     0.0791 0.0000e+00
   1599.000      98.51    -0.7063    34.9114     6.5313     0.0054     0.0789 0.0000e+00
   1600.000      98.51    -0.7052    34.9113     6.5276    -0.0012     0.0752 0.0000e+00
   1601.000      98.51    -0.7062    34.9114     6.5287     0.0048     0.0778 0.0000e+00
   1602.000      98.51    -0.7063    34.9114     6.5297     0.0084     0.0773 0.0000e+00
   1603.000      98.51    -0.7063    34.9113     6.5277     0.0040     0.0752 0.0000e+00
   1604.000      98.51    -0.7064    34.9114     6.5324     0.0053     0.0864 0.0000e+00
   1605.000      98.51    -0.7064    34.9113     6.5294     0.0044     0.0847 0.0000e+00
   1606.000      98.51    -0.7064    34.9112     6.5335     0.0006     0.0800 0.0000e+00
   1607.000      98.51    -0.7066    34.9113     6.5331     0.0074     0.0759 0.0000e+00
   1608.000      98.51    -0.7070    34.9113     6.5243     0.0115     0.0756 0.0000e+00
   1609.000      98.51    -0.7073    34.9113     6.5309     0.0098     0.0771 0.0000e+00
   1610.000      98.51    -0.7075    34.9113     6.5254     0.0092     0.0796 0.0000e+00
   1611.000      98.51    -0.7073    34.9113     6.5285    -0.0004     0.0775 0.0000e+00
   1612.000      98.51    -0.7076    34.9113     6.5281     0.0053     0.0775 0.0000e+00
   1613.000      98.51    -0.7075    34.9113     6.5288     0.0027     0.0906 0.0000e+00
   1614.000      98.51    -0.7076    34.9114     6.5286     0.0085     0.0815 0.0000e+00
   1615.000      98.51    -0.7076    34.9113     6.5266     0.0007     0.0770 0.0000e+00
   1616.000      98.51    -0.7075    34.9113     6.5289    -0.0004     0.0782 0.0000e+00
   1617.000      98.51    -0.7077    34.9115     6.5374     0.0094     0.0788 0.0000e+00
   1618.000      98.51    -0.7078    34.9114     6.5334     0.0093     0.0765 0.0000e+00
   1619.000      98.51    -0.7078    34.9113     6.5264    -0.0002     0.0751 0.0000e+00
   1620.000      98.51    -0.7083    34.9114     6.5296     0.0142     0.0751 0.0000e+00
   1621.000      98.51    -0.7083    34.9114     6.5259     0.0130     0.0751 0.0000e+00
   1622.000      98.51    -0.7083    34.9114     6.5282     0.0106     0.0787 0.0000e+00
   1623.000      98.51    -0.7085    34.9113     6.5319     0.0050     0.0773 0.0000e+00
   1624.000      98.51    -0.7090    34.9114     6.5332     0.0041     0.0765 0.0000e+00
   1625.000      98.51    -0.7091    34.9113     6.5300     0.0148     0.0750 0.0000e+00
   1626.000      98.51    -0.7091    34.9115     6.5256     0.0003     0.0751 0.0000e+00
   1627.000      98.51    -0.7092    34.9114     6.5216     0.0137     0.0751 0.0000e+00
   1628.000      98.51    -0.7094    34.9114     6.5309     0.0074     0.0776 0.0000e+00
   1629.000      98.51    -0.7099    34.9116     6.5303    -0.0002     0.0789 0.0000e+00
   1630.000      98.51    -0.7093    34.9114     6.5252     0.0041     0.0768 0.0000e+00
   1631.000      98.51    -0.7096    34.9113     6.5248     0.0094     0.0751 0.0000e+00
   1632.000      98.51    -0.7101    34.9117     6.5268     0.0022     0.0769 0.0000e+00
   1633.000      98.51    -0.7104    34.9116     6.5285    -0.0002     0.0775 0.0000e+00
   1634.000      98.51    -0.7104    34.9116     6.5274     0.0109     0.0801 0.0000e+00
   1635.000      98.51    -0.7106    34.9115     6.5273     0.0099     0.0789 0.0000e+00
   1636.000      98.51    -0.7107    34.9115     6.5176     0.0072     0.0776 0.0000e+00
   1637.000      98.51    -0.7102    34.9113     6.5245     0.0056     0.0834 0.0000e+00
   1638.000      98.51    -0.7106    34.9115     6.5264     0.0082     0.0797 0.0000e+00
   1639.000      98.51    -0.7115    34.9116     6.5215    -0.0005     0.0775 0.0000e+00
   1640.000      98.51    -0.7116    34.9117     6.5255    -0.0004     0.0752 0.0000e+00
   1641.000      98.51    -0.7119    34.9118     6.5262    -0.0011     0.0767 0.0000e+00
   1642.000      98.51    -0.7120    34.9116     6.5234     0.0000     0.0764 0.0000e+00
   1643.000      98.51    -0.7121    34.9116     6.5208     0.0004     0.0751 0.0000e+00
   1644.000      98.51    -0.7125    34.9115     6.5164     0.0004     0.0755 0.0000e+00
   1645.000      98.51    -0.7120    34.9115     6.5233     0.0041     0.0765 0.0000e+00
   1646.000      98.51    -0.7125    34.9116     6.5233     0.0059     0.0775 0.0000e+00
   1647.000      98.51    -0.7129    34.9117     6.5197    -0.0011     0.0774 0.0000e+00
   1648.000      98.51    -0.7134    34.9115     6.5188     0.0001     0.0799 0.0000e+00
   1649.000      98.51    -0.7140    34.9117     6.5222    -0.0008     0.0781 0.0000e+00
   1650.000      98.51    -0.7138    34.9115     6.5232     0.0175     0.0773 0.0000e+00
   1651.000      98.51    -0.7146    34.9117     6.5216     0.0114     0.0739 0.0000e+00
   1652.000      98.51    -0.7147    34.9116     6.5219     0.0136     0.0793 0.0000e+00
   1653.000      98.51    -0.7146    34.9116     6.5195     0.0093     0.0763 0.0000e+00
   1654.000      98.51    -0.7150    34.9116     6.5252     0.0048     0.0839 0.0000e+00
   1655.000      98.51    -0.7154    34.9116     6.5156     0.0090     0.0764 0.0000e+00
   1656.000      98.51    -0.7154    34.9117     6.5194    -0.0009     0.0775 0.0000e+00
   1657.000      98.51    -0.7154    34.9118     6.5237     0.0106     0.0773 0.0000e+00
   1658.000      98.51    -0.7154    34.9117     6.5129     0.0076     0.0775 0.0000e+00
   1659.000      98.51    -0.7154    34.9117     6.5183     0.0038     0.0802 0.0000e+00
   1660.000      98.51    -0.7153    34.9117     6.5212     0.0040     0.0787 0.0000e+00
   1661.000      98.51    -0.7153    34.9117     6.5232     0.0083     0.0786 0.0000e+00
   1662.000      98.51    -0.7153    34.9117     6.5125     0.0079     0.0798 0.0000e+00
   1663.000      98.51    -0.7153    34.9117     6.5134     0.0100     0.0776 0.0000e+00
   1664.000      98.51    -0.7154    34.9117     6.5189     0.0022     0.0811 0.0000e+00
   1665.000      98.51    -0.7154    34.9116     6.5137     0.0075     0.0790 0.0000e+00
   1666.000      98.51    -0.7159    34.9117     6.5190    -0.0003     0.0799 0.0000e+00
   1667.000      98.51    -0.7157    34.9117     6.5215     0.0082     0.0775 0.0000e+00
   1668.000      98.51    -0.7158    34.9116     6.5227     0.0110     0.0796 0.0000e+00
   1669.000      98.51    -0.7158    34.9117     6.5194     0.0023     0.0800 0.0000e+00
   1670.000      98.51    -0.7158    34.9118     6.5197     0.0051     0.0798 0.0000e+00
   1671.000      98.51    -0.7157    34.9117     6.5155    -0.0018     0.0763 0.0000e+00
   1672.000      98.51    -0.7157    34.9117     6.5182     0.0034     0.0758 0.0000e+00
   1673.000      98.51    -0.7158    34.9118     6.5200     0.0111     0.0775 0.0000e+00
   1674.000      98.51    -0.7159    34.9118     6.5181     0.0098     0.0775 0.0000e+00
   1675.000      98.51    -0.7160    34.9117     6.5153     0.0088     0.0775 0.0000e+00
   1676.000      98.51    -0.7162    34.9116     6.5164     0.0002     0.0775 0.0000e+00
   1677.000      98.51    -0.7162    34.9117     6.5174     0.0091     0.0782 0.0000e+00
   1678.000      98.51    -0.7162    34.9118     6.5210     0.0071     0.0774 0.0000e+00
   1679.000      98.51    -0.7163    34.9117     6.5196     0.0096     0.0775 0.0000e+00
   1680.000      98.51    -0.7166    34.9118     6.5158     0.0104     0.0775 0.0000e+00
   1681.000      98.51    -0.7177    34.9118     6.5164     0.0008     0.0752 0.0000e+00
   1682.000      98.51    -0.7174    34.9116     6.5137     0.0052     0.0778 0.0000e+00
   1683.000      98.51    -0.7183    34.9117     6.5149    -0.0012     0.0778 0.0000e+00
   1684.000      98.51    -0.7187    34.9119     6.5145    -0.0007     0.0822 0.0000e+00
   1685.000      98.51    -0.7194    34.9120     6.5161     0.0042     0.0813 0.0000e+00
   1686.000      98.51    -0.7198    34.9119     6.5119     0.0098     0.0796 0.0000e+00
   1687.000      98.51    -0.7195    34.9117     6.5193     0.0092     0.0793 0.0000e+00
   1688.000      98.51    -0.7199    34.9118     6.5172     0.0089     0.0780 0.0000e+00
   1689.000      98.51    -0.7204    34.9119     6.5154     0.0100     0.0774 0.0000e+00
   1690.000      98.51    -0.7206    34.9118     6.5169     0.0103     0.0775 0.0000e+00
   1691.000      98.51    -0.7210    34.9119     6.5182    -0.0000     0.0780 0.0000e+00
   1692.000      98.51    -0.7210    34.9118     6.5118    -0.0003     0.0800 0.0000e+00
   1693.000      98.51    -0.7210    34.9118     6.5121     0.0006     0.0793 0.0000e+00
   1694.000      98.51    -0.7211    34.9119     6.5104     0.0029     0.0757 0.0000e+00
   1695.000      98.51    -0.7214    34.9118     6.5123     0.0102     0.0752 0.0000e+00
   1696.000      98.51    -0.7216    34.9118     6.5123     0.0072     0.0779 0.0000e+00
   1697.000      98.51    -0.7220    34.9118     6.5137     0.0098     0.0772 0.0000e+00
   1698.000      98.51    -0.7224    34.9118     6.5139     0.0003     0.0751 0.0000e+00
   1699.000      98.50    -0.7226    34.9117     6.5063    -0.0008     0.0751 0.0000e+00
   1700.000      98.51    -0.7232    34.9118     6.5083     0.0140     0.0791 0.0000e+00
   1701.000      98.51    -0.7231    34.9118     6.5143     0.0000     0.0798 0.0000e+00
   1702.000      98.50    -0.7240    34.9119     6.5137     0.0097     0.0771 0.0000e+00
   1703.000      98.51    -0.7240    34.9119     6.5168     0.0034     0.0768 0.0000e+00
   1704.000      98.51    -0.7240    34.9118     6.5107     0.0039     0.0773 0.0000e+00
   1705.000      98.51    -0.7240    34.9118     6.5090     0.0109     0.0762 0.0000e+00
   1706.000      98.51    -0.7239    34.9119     6.5195     0.0051     0.0770 0.0000e+00
   1707.000      98.51    -0.7240    34.9119     6.5194 7.9689e-08     0.0799 0.0000e+00
   1708.000      98.51    -0.7241    34.9118     6.5089    -0.0006     0.0777 0.0000e+00
   1709.000      98.51    -0.7242    34.9119     6.5041    -0.0011     0.0775 0.0000e+00
   1710.000      98.51    -0.7238    34.9118     6.5105     0.0064     0.0779 0.0000e+00
   1711.000      98.51    -0.7241    34.9119     6.5092     0.0059     0.0765 0.0000e+00
   1712.000      98.51    -0.7244    34.9120     6.5075     0.0143     0.0788 0.0000e+00
   1713.000      98.51    -0.7245    34.9120     6.5058     0.0128     0.0786 0.0000e+00
   1714.000      98.51    -0.7244    34.9120     6.5110     0.0103     0.0790 0.0000e+00
   1715.000      98.51    -0.7243    34.9119     6.5087     0.0106     0.0799 0.0000e+00
   1716.000      98.51    -0.7251    34.9119     6.5095     0.0114     0.0777 0.0000e+00
   1717.000      98.51    -0.7253    34.9118     6.5051     0.0033     0.0782 0.0000e+00
   1718.000      98.51    -0.7256    34.9119     6.5049     0.0015     0.0801 0.0000e+00
   1719.000      98.51    -0.7258    34.9120     6.5071     0.0009     0.0753 0.0000e+00
   1720.000      98.50    -0.7260    34.9121     6.5045     0.0102     0.0773 0.0000e+00
   1721.000      98.51    -0.7262    34.9120     6.5068     0.0002     0.0791 0.0000e+00
   1722.000      98.51    -0.7265    34.9120     6.5055    -0.0005     0.0774 0.0000e+00
   1723.000      98.51    -0.7265    34.9120     6.5070     0.0006     0.0775 0.0000e+00
   1724.000      98.50    -0.7268    34.9121     6.5110    -0.0000     0.0777 0.0000e+00
   1725.000      98.51    -0.7267    34.9119     6.5072     0.0077     0.0804 0.0000e+00
   1726.000      98.50    -0.7267    34.9121     6.5028     0.0075     0.0801 0.0000e+00
   1727.000      98.51    -0.7268    34.9120     6.5026     0.0091     0.0806 0.0000e+00
   1728.000      98.51    -0.7268    34.9120     6.5068     0.0111     0.0775 0.0000e+00
   1729.000      98.51    -0.7266    34.9120     6.4972     0.0119     0.0753 0.0000e+00
   1730.000      98.51    -0.7265    34.9119     6.5054     0.0074     0.0799 0.0000e+00
   1731.000      98.51    -0.7265    34.9120     6.5116     0.0044     0.0845 0.0000e+00
   1732.000      98.51    -0.7272    34.9119     6.5061     0.0197     0.0824 0.0000e+00
   1733.000      98.50    -0.7273    34.9122     6.5043     0.0120     0.0762 0.0000e+00
   1734.000      98.51    -0.7276    34.9120     6.5015     0.0096     0.0776 0.0000e+00
   1735.000      98.51    -0.7274    34.9120     6.5011     0.0102     0.0813 0.0000e+00
   1736.000      98.51    -0.7276    34.9120     6.5065     0.0168     0.0782 0.0000e+00
   1737.000      98.51    -0.7281    34.9121     6.5068     0.0010     0.0797 0.0000e+00
   1738.000      98.50    -0.7283    34.9121     6.4984     0.0007     0.0751 0.0000e+00
   1739.000      98.51    -0.7288    34.9121     6.5004     0.0012     0.0774 0.0000e+00
   1740.000      98.51    -0.7290    34.9120     6.5063     0.0074     0.0755 0.0000e+00
   1741.000      98.51    -0.7290    34.9119     6.5003     0.0100     0.0804 0.0000e+00
   1742.000      98.51    -0.7301    34.9120     6.5043     0.0118     0.0863 0.0000e+00
   1743.000      98.51    -0.7304    34.9120     6.5024     0.0120     0.0801 0.0000e+00
   1744.000      98.51    -0.7306    34.9120     6.5051     0.0024     0.0779 0.0000e+00
   1745.000      98.51    -0.7308    34.9120     6.5009     0.0079     0.0792 0.0000e+00
   1746.000      98.51    -0.7305    34.9120     6.5020     0.0164     0.0777 0.0000e+00
   1747.000      98.51    -0.7307    34.9121     6.5000    -0.0008     0.0784 0.0000e+00
   1748.000      98.50    -0.7307    34.9121     6.4974     0.0043     0.0785 0.0000e+00
   1749.000      98.50    -0.7312    34.9120     6.4976     0.0183     0.0808 0.0000e+00
   1750.000      98.51    -0.7309    34.9121     6.5027     0.0107     0.0791 0.0000e+00
   1751.000      98.51    -0.7313    34.9121     6.5023     0.0116     0.0775 0.0000e+00
   1752.000      98.50    -0.7313    34.9122     6.4982     0.0125     0.0792 0.0000e+00
   1753.000      98.50    -0.7313    34.9121     6.4966     0.0113     0.0824 0.0000e+00
   1754.000      98.51    -0.7314    34.9121     6.4971     0.0068     0.0784 0.0000e+00
   1755.000      98.51    -0.7312    34.9120     6.4971     0.0086     0.0778 0.0000e+00
   1756.000      98.50    -0.7312    34.9121     6.5055     0.0017     0.0814 0.0000e+00
   1757.000      98.51    -0.7316    34.9120     6.4985     0.0073     0.0817 0.0000e+00
   1758.000      98.51    -0.7319    34.9121     6.5030     0.0099     0.0764 0.0000e+00
   1759.000      98.50    -0.7324    34.9121     6.4974     0.0032     0.0798 0.0000e+00
   1760.000      98.50    -0.7323    34.9122     6.4978     0.0168     0.0770 0.0000e+00
   1761.000      98.50    -0.7324    34.9120     6.4913     0.0024     0.0755 0.0000e+00
   1762.000      98.50    -0.7324    34.9120     6.4976     0.0119     0.0781 0.0000e+00
   1763.000      98.50    -0.7325    34.9120     6.5009     0.0118     0.0801 0.0000e+00
   1764.000      98.51    -0.7324    34.9121     6.4967     0.0115     0.0784 0.0000e+00
   1765.000      98.51    -0.7320    34.9120     6.4997     0.0067     0.0776 0.0000e+00
   1766.000      98.50    -0.7325    34.9120     6.5020     0.0059     0.0775 0.0000e+00
   1767.000      98.51    -0.7324    34.9121     6.4967    -0.0009     0.0805 0.0000e+00
   1768.000      98.50    -0.7324    34.9121     6.4970    -0.0008     0.0825 0.0000e+00
   1769.000      98.50    -0.7324    34.9121     6.4973     0.0117     0.0802 0.0000e+00
   1770.000      98.50    -0.7324    34.9122     6.5002     0.0106     0.0816 0.0000e+00
   1771.000      98.50    -0.7324    34.9121     6.4992     0.0116     0.0824 0.0000e+00
   1772.000      98.51    -0.7324    34.9122     6.4972     0.0172     0.0824 0.0000e+00
   1773.000      98.51    -0.7322    34.9121     6.4973     0.0088     0.0777 0.0000e+00
   1774.000      98.51    -0.7322    34.9121     6.4970     0.0168     0.0801 0.0000e+00
   1775.000      98.50    -0.7325    34.9121     6.4998     0.0123     0.0776 0.0000e+00
   1776.000      98.50    -0.7327    34.9122     6.5020     0.0067     0.0775 0.0000e+00
   1777.000      98.50    -0.7328    34.9122     6.4969    -0.0010     0.0775 0.0000e+00
   1778.000      98.51    -0.7328    34.9122     6.4911    -0.0000     0.0755 0.0000e+00
   1779.000      98.50    -0.7329    34.9121     6.4960     0.0080     0.0802 0.0000e+00
   1780.000      98.51    -0.7326    34.9120     6.5007     0.0015     0.0766 0.0000e+00
   1781.000      98.51    -0.7331    34.9121     6.4968     0.0160     0.0804 0.0000e+00
   1782.000      98.50    -0.7335    34.9121     6.4940     0.0121     0.0782 0.0000e+00
   1783.000      98.50    -0.7339    34.9122     6.4976     0.0053     0.0775 0.0000e+00
   1784.000      98.50    -0.7338    34.9121     6.4942     0.0013     0.0792 0.0000e+00
   1785.000      98.50    -0.7342    34.9121     6.4973     0.0079     0.0781 0.0000e+00
   1786.000      98.50    -0.7348    34.9121     6.4954     0.0103     0.0795 0.0000e+00
   1787.000      98.50    -0.7349    34.9121     6.4922     0.0107     0.0763 0.0000e+00
   1788.000      98.50    -0.7349    34.9121     6.4939     0.0103     0.0771 0.0000e+00
   1789.000      98.50    -0.7350    34.9122     6.5020     0.0074     0.0791 0.0000e+00
   1790.000      98.51    -0.7350    34.9121     6.4962     0.0051     0.0779 0.0000e+00
   1791.000      98.51    -0.7347    34.9120     6.4946     0.0175     0.0772 0.0000e+00
   1792.000      98.51    -0.7352    34.9121     6.4952     0.0105     0.0777 0.0000e+00
   1793.000      98.50    -0.7355    34.9122     6.4959     0.0147     0.0772 0.0000e+00
   1794.000      98.50    -0.7356    34.9122     6.4908     0.0009     0.0828 0.0000e+00
   1795.000      98.51    -0.7356    34.9121     6.4925     0.0002     0.0769 0.0000e+00
   1796.000      98.50    -0.7356    34.9122     6.4921    -0.0005     0.0754 0.0000e+00
   1797.000      98.51    -0.7356    34.9122     6.4894     0.0005     0.0798 0.0000e+00
   1798.000      98.50    -0.7358    34.9121     6.4931     0.0066     0.0794 0.0000e+00
   1799.000      98.50    -0.7355    34.9120     6.4918     0.0018     0.0756 0.0000e+00
   1800.000      98.50    -0.7362    34.9122     6.4964     0.0094     0.0775 0.0000e+00
   1801.000      98.50    -0.7362    34.9121     6.4914     0.0026     0.0813 0.0000e+00
   1802.000      98.50    -0.7364    34.9121     6.4915    -0.0004     0.0810 0.0000e+00
   1803.000      98.50    -0.7367    34.9121     6.4925     0.0055     0.0803 0.0000e+00
   1804.000      98.50    -0.7367    34.9121     6.4926     0.0104     0.0787 0.0000e+00
   1805.000      98.50    -0.7370    34.9121     6.4950     0.0134     0.0767 0.0000e+00
   1806.000      98.50    -0.7379    34.9121     6.4937    -0.0002     0.0767 0.0000e+00
   1807.000      98.50    -0.7385    34.9121     6.4960     0.0058     0.0776 0.0000e+00
   1808.000      98.50    -0.7386    34.9122     6.4908     0.0161     0.0781 0.0000e+00
   1809.000      98.50    -0.7389    34.9121     6.4904     0.0087     0.0774 0.0000e+00
   1810.000      98.51    -0.7392    34.9122     6.4896     0.0052     0.0757 0.0000e+00
   1811.000      98.50    -0.7394    34.9121     6.4861     0.0110     0.0729 0.0000e+00
   1812.000      98.50    -0.7395    34.9122     6.4925     0.0109     0.0769 0.0000e+00
   1813.000      98.50    -0.7392    34.9121     6.4899     0.0108     0.0785 0.0000e+00
   1814.000      98.50    -0.7394    34.9121     6.4897     0.0070     0.0761 0.0000e+00
   1815.000      98.50    -0.7394    34.9121     6.4936     0.0026     0.0836 0.0000e+00
   1816.000      98.50    -0.7392    34.9122     6.4896     0.0170     0.0763 0.0000e+00
   1817.000      98.50    -0.7393    34.9122     6.4892     0.0197     0.0788 0.0000e+00
   1818.000      98.50    -0.7391    34.9121     6.4901     0.0126     0.0785 0.0000e+00
   1819.000      98.50    -0.7391    34.9121     6.4874     0.0123     0.0789 0.0000e+00
   1820.000      98.50    -0.7392    34.9121     6.4875     0.0165     0.0783 0.0000e+00
   1821.000      98.50    -0.7392    34.9121     6.4844     0.0118     0.0758 0.0000e+00
   1822.000      98.50    -0.7393    34.9121     6.4868     0.0082     0.0775 0.0000e+00
   1823.000      98.50    -0.7395    34.9121     6.4854     0.0048     0.0775 0.0000e+00
   1824.000      98.50    -0.7393    34.9121     6.4876     0.0119     0.0754 0.0000e+00
   1825.000      98.50    -0.7393    34.9121     6.4887     0.0079     0.0784 0.0000e+00
   1826.000      98.50    -0.7395    34.9122     6.4926     0.0123     0.0785 0.0000e+00
   1827.000      98.51    -0.7394    34.9121     6.4888     0.0138     0.0779 0.0000e+00
   1828.000      98.50    -0.7393    34.9121     6.4884     0.0170     0.0801 0.0000e+00
   1829.000      98.50    -0.7393    34.9122     6.4896     0.0116     0.0752 0.0000e+00
   1830.000      98.50    -0.7392    34.9121     6.4844     0.0118     0.0771 0.0000e+00
   1831.000      98.50    -0.7393    34.9121     6.4824     0.0062     0.0751 0.0000e+00
   1832.000      98.50    -0.7393    34.9122     6.4887     0.0082     0.0783 0.0000e+00
   1833.000      98.50    -0.7393    34.9122     6.4853     0.0108     0.0758 0.0000e+00
   1834.000      98.50    -0.7392    34.9122     6.4893     0.0117     0.0775 0.0000e+00
   1835.000      98.50    -0.7391    34.9121     6.4920     0.0159     0.0788 0.0000e+00
   1836.000      98.50    -0.7392    34.9122     6.4894     0.0215     0.0797 0.0000e+00
   1837.000      98.50    -0.7393    34.9122     6.4869     0.0041     0.0795 0.0000e+00
   1838.000      98.50    -0.7391    34.9121     6.4878     0.0133     0.0800 0.0000e+00
   1839.000      98.50    -0.7395    34.9122     6.4918     0.0001     0.0770 0.0000e+00
   1840.000      98.50    -0.7396    34.9123     6.4888    -0.0001     0.0754 0.0000e+00
   1841.000      98.50    -0.7398    34.9123     6.4803    -0.0007     0.0776 0.0000e+00
   1842.000      98.50    -0.7398    34.9123     6.4852     0.0000     0.0795 0.0000e+00
   1843.000      98.50    -0.7398    34.9122     6.4926     0.0056     0.0812 0.0000e+00
   1844.000      98.50    -0.7396    34.9122     6.4824     0.0022     0.0780 0.0000e+00
   1845.000      98.50    -0.7395    34.9121     6.4866     0.0012     0.0775 0.0000e+00
   1846.000      98.50    -0.7402    34.9123     6.4878     0.0144     0.0795 0.0000e+00
   1847.000      98.50    -0.7406    34.9123     6.4892     0.0136     0.0800 0.0000e+00
   1848.000      98.51    -0.7407    34.9123     6.4840     0.0032     0.0800 0.0000e+00
   1849.000      98.50    -0.7407    34.9123     6.4798     0.0061     0.0787 0.0000e+00
   1850.000      98.50    -0.7408    34.9123     6.4818     0.0014     0.0775 0.0000e+00
   1851.000      98.50    -0.7406    34.9122     6.4839     0.0094     0.0790 0.0000e+00
   1852.000      98.50    -0.7407    34.9122     6.4872     0.0081     0.0821 0.0000e+00
   1853.000      98.50    -0.7412    34.9124     6.4806     0.0098     0.0757 0.0000e+00
   1854.000      98.50    -0.7414    34.9122     6.4817     0.0097     0.0805 0.0000e+00
   1855.000      98.50    -0.7414    34.9123     6.4781     0.0106     0.0811 0.0000e+00
   1856.000      98.50    -0.7413    34.9123     6.4863     0.0107     0.0801 0.0000e+00
   1857.000      98.50    -0.7414    34.9122     6.4810     0.0071     0.0800 0.0000e+00
   1858.000      98.50    -0.7416    34.9123     6.4805     0.0065     0.0787 0.0000e+00
   1859.000      98.50    -0.7414    34.9122     6.4836     0.0037     0.0782 0.0000e+00
   1860.000      98.50    -0.7420    34.9122     6.4851     0.0051     0.0774 0.0000e+00
   1861.000      98.50    -0.7421    34.9124     6.4874     0.0016     0.0796 0.0000e+00
   1862.000      98.50    -0.7423    34.9123     6.4818     0.0106     0.0865 0.0000e+00
   1863.000      98.50    -0.7428    34.9124     6.4779     0.0179     0.0851 0.0000e+00
   1864.000      98.50    -0.7429    34.9123     6.4798     0.0177     0.0787 0.0000e+00
   1865.000      98.50    -0.7430    34.9123     6.4824     0.0117     0.0800 0.0000e+00
   1866.000      98.50    -0.7431    34.9123     6.4812     0.0075     0.0773 0.0000e+00
   1867.000      98.50    -0.7430    34.9123     6.4791     0.0019     0.0776 0.0000e+00
   1868.000      98.50    -0.7433    34.9124     6.4832     0.0069     0.0775 0.0000e+00
   1869.000      98.50    -0.7434    34.9123     6.4815     0.0105     0.0781 0.0000e+00
   1870.000      98.50    -0.7435    34.9124     6.4823     0.0122     0.0800 0.0000e+00
   1871.000      98.50    -0.7437    34.9124     6.4773     0.0105     0.0799 0.0000e+00
   1872.000      98.50    -0.7437    34.9123     6.4808     0.0088     0.0788 0.0000e+00
   1873.000      98.50    -0.7437    34.9124     6.4825     0.0168     0.0798 0.0000e+00
   1874.000      98.50    -0.7439    34.9123     6.4762    -0.0001     0.0775 0.0000e+00
   1875.000      98.50    -0.7440    34.9123     6.4731     0.0089     0.0775 0.0000e+00
   1876.000      98.50    -0.7441    34.9123     6.4757     0.0115     0.0761 0.0000e+00
   1877.000      98.50    -0.7439    34.9122     6.4808     0.0065     0.0785 0.0000e+00
   1878.000      98.50    -0.7442    34.9123     6.4841     0.0027     0.0779 0.0000e+00
   1879.000      98.50    -0.7444    34.9124     6.4836     0.0002     0.0788 0.0000e+00
   1880.000      98.50    -0.7446    34.9124     6.4739     0.0007     0.0795 0.0000e+00
   1881.000      98.50    -0.7446    34.9124     6.4752     0.0037     0.0777 0.0000e+00
   1882.000      98.50    -0.7445    34.9123     6.4829     0.0063     0.0780 0.0000e+00
   1883.000      98.50    -0.7447    34.9123     6.4807     0.0100     0.1024 0.0000e+00
   1884.000      98.50    -0.7449    34.9125     6.4805     0.0122     0.0796 0.0000e+00
   1885.000      98.50    -0.7449    34.9124     6.4769     0.0154     0.0763 0.0000e+00
   1886.000      98.50    -0.7451    34.9124     6.4756     0.0148     0.0850 0.0000e+00
   1887.000      98.50    -0.7452    34.9124     6.4785     0.0107     0.0821 0.0000e+00
   1888.000      98.50    -0.7454    34.9123     6.4776     0.0109     0.0764 0.0000e+00
   1889.000      98.50    -0.7455    34.9123     6.4800     0.0104     0.0801 0.0000e+00
   1890.000      98.50    -0.7455    34.9123     6.4742     0.0008     0.0755 0.0000e+00
   1891.000      98.50    -0.7457    34.9124     6.4758     0.0093     0.0792 0.0000e+00
   1892.000      98.50    -0.7458    34.9123     6.4722     0.0055     0.0785 0.0000e+00
   1893.000      98.50    -0.7459    34.9124     6.4762     0.0043     0.0800 0.0000e+00
   1894.000      98.50    -0.7463    34.9123     6.4779     0.0068     0.0769 0.0000e+00
   1895.000      98.50    -0.7462    34.9123     6.4744     0.0062     0.0766 0.0000e+00
   1896.000      98.50    -0.7463    34.9124     6.4749     0.0106     0.0751 0.0000e+00
   1897.000      98.49    -0.7466    34.9124     6.4791     0.0103     0.0751 0.0000e+00
   1898.000      98.49    -0.7468    34.9125     6.4759     0.0045     0.0760 0.0000e+00
   1899.000      98.50    -0.7470    34.9123     6.4781     0.0007     0.0775 0.0000e+00
   1900.000      98.50    -0.7471    34.9124     6.4739     0.0028     0.0767 0.0000e+00
   1901.000      98.50    -0.7470    34.9124     6.4840     0.0047     0.0750 0.0000e+00
   1902.000      98.50    -0.7474    34.9123     6.4724     0.0095     0.0750 0.0000e+00
   1903.000      98.50    -0.7473    34.9123     6.4741     0.0129     0.0770 0.0000e+00
   1904.000      98.50    -0.7473    34.9123     6.4773     0.0185     0.0770 0.0000e+00
   1905.000      98.50    -0.7473    34.9124     6.4739     0.0104     0.0780 0.0000e+00
   1906.000      98.50    -0.7473    34.9124     6.4722     0.0102     0.0800 0.0000e+00
   1907.000      98.49    -0.7472    34.9125     6.4808    -0.0006     0.0810 0.0000e+00
   1908.000      98.50    -0.7472    34.9124     6.4768     0.0063     0.0797 0.0000e+00
   1909.000      98.50    -0.7475    34.9124     6.4751     0.0021     0.0772 0.0000e+00
   1910.000      98.50    -0.7477    34.9125     6.4738     0.0033     0.0768 0.0000e+00
   1911.000      98.50    -0.7481    34.9124     6.4783     0.0182     0.0786 0.0000e+00
   1912.000      98.50    -0.7483    34.9124     6.4773     0.0128     0.0779 0.0000e+00
   1913.000      98.50    -0.7484    34.9124     6.4773     0.0059     0.0790 0.0000e+00
   1914.000      98.49    -0.7485    34.9126     6.4808     0.0097     0.0821 0.0000e+00
   1915.000      98.49    -0.7488    34.9126     6.4782     0.0097     0.0803 0.0000e+00
   1916.000      98.50    -0.7489    34.9125     6.4724     0.0105     0.0784 0.0000e+00
   1917.000      98.50    -0.7488    34.9126     6.4685     0.0120     0.0775 0.0000e+00
   1918.000      98.50    -0.7491    34.9125     6.4643     0.0105     0.0775 0.0000e+00
   1919.000      98.49    -0.7488    34.9125     6.4761     0.0074     0.0769 0.0000e+00
   1920.000      98.49    -0.7487    34.9125     6.4767     0.0102     0.0775 0.0000e+00
   1921.000      98.50    -0.7490    34.9126     6.4715     0.0113     0.0775 0.0000e+00
   1922.000      98.50    -0.7489    34.9126     6.4695     0.0118     0.0796 0.0000e+00
   1923.000      98.49    -0.7489    34.9126     6.4684     0.0090     0.0800 0.0000e+00
   1924.000      98.50    -0.7490    34.9126     6.4672     0.0096     0.0802 0.0000e+00
   1925.000      98.50    -0.7489    34.9125     6.4700     0.0087     0.0798 0.0000e+00
   1926.000      98.50    -0.7486    34.9125     6.4681     0.0056     0.0797 0.0000e+00
   1927.000      98.50    -0.7483    34.9126     6.4770     0.0074     0.0800 0.0000e+00
   1928.000      98.50    -0.7488    34.9124     6.4723     0.0100     0.0800 0.0000e+00
   1929.000      98.49    -0.7491    34.9124     6.4677     0.0122     0.0783 0.0000e+00
   1930.000      98.50    -0.7492    34.9126     6.4716     0.0075     0.0775 0.0000e+00
   1931.000      98.50    -0.7489    34.9123     6.4672     0.0034     0.0783 0.0000e+00
   1932.000      98.50    -0.7493    34.9125     6.4731     0.0036     0.0778 0.0000e+00
   1933.000      98.49    -0.7493    34.9124     6.4707     0.0105     0.0805 0.0000e+00
   1934.000      98.49    -0.7494    34.9125     6.4740     0.0092     0.0834 0.0000e+00
   1935.000      98.50    -0.7497    34.9126     6.4706     0.0026     0.0859 0.0000e+00
   1936.000      98.50    -0.7496    34.9125     6.4682    -0.0004     0.0807 0.0000e+00
   1937.000      98.50    -0.7494    34.9125     6.4710     0.0014     0.0773 0.0000e+00
   1938.000      98.50    -0.7495    34.9124     6.4660     0.0123     0.0882 0.0000e+00
   1939.000      98.49    -0.7495    34.9126     6.4662    -0.0002     0.0753 0.0000e+00
   1940.000      98.50    -0.7494    34.9125     6.4643     0.0010     0.0812 0.0000e+00
   1941.000      98.49    -0.7495    34.9124     6.4643     0.0081     0.0853 0.0000e+00
   1942.000      98.50    -0.7495    34.9125     6.4646     0.0070     0.0781 0.0000e+00
   1943.000      98.50    -0.7496    34.9125     6.4708     0.0101     0.0741 0.0000e+00
   1944.000      98.49    -0.7496    34.9125     6.4630    -0.0000     0.0764 0.0000e+00
   1945.000      98.50    -0.7496    34.9125     6.4652     0.0046     0.0792 0.0000e+00
   1946.000      98.50    -0.7496    34.9124     6.4720    -0.0001     0.0765 0.0000e+00
   1947.000      98.50    -0.7497    34.9125     6.4735     0.0004     0.0810 0.0000e+00
   1948.000      98.50    -0.7497    34.9125     6.4692     0.0048     0.0816 0.0000e+00
   1949.000      98.49    -0.7497    34.9126     6.4722     0.0114     0.0794 0.0000e+00
   1950.000      98.49    -0.7496    34.9126     6.4724     0.0118     0.0774 0.0000e+00
   1951.000      98.50    -0.7496    34.9125     6.4672     0.0029     0.0781 0.0000e+00
   1952.000      98.50    -0.7494    34.9125     6.4671     0.0126     0.0801 0.0000e+00
   1953.000      98.50    -0.7499    34.9125     6.4663     0.0139     0.0761 0.0000e+00
   1954.000      98.50    -0.7502    34.9125     6.4712     0.0145     0.0783 0.0000e+00
   1955.000      98.50    -0.7506    34.9126     6.4651     0.0097     0.0800 0.0000e+00
   1956.000      98.49    -0.7509    34.9125     6.4683     0.0111     0.0800 0.0000e+00
   1957.000      98.50    -0.7511    34.9125     6.4661     0.0144     0.0785 0.0000e+00
   1958.000      98.50    -0.7514    34.9124     6.4667     0.0086     0.0790 0.0000e+00
   1959.000      98.50    -0.7514    34.9125     6.4675     0.0090     0.0786 0.0000e+00
   1960.000      98.49    -0.7516    34.9125     6.4703     0.0020     0.0775 0.0000e+00
   1961.000      98.49    -0.7520    34.9126     6.4639     0.0014     0.0763 0.0000e+00
   1962.000      98.50    -0.7521    34.9126     6.4639     0.0095     0.0843 0.0000e+00
   1963.000      98.49    -0.7521    34.9125     6.4632     0.0004     0.0807 0.0000e+00
   1964.000      98.49    -0.7521    34.9125     6.4675     0.0014     0.0844 0.0000e+00
   1965.000      98.49    -0.7520    34.9125     6.4671     0.0021     0.0796 0.0000e+00
   1966.000      98.50    -0.7522    34.9123     6.4729     0.0169     0.0814 0.0000e+00
   1967.000      98.50    -0.7527    34.9125     6.4707     0.0063     0.0818 0.0000e+00
   1968.000      98.49    -0.7526    34.9126     6.4683     0.0077     0.0798 0.0000e+00
   1969.000      98.50    -0.7526    34.9125     6.4706     0.0062     0.0810 0.0000e+00
   1970.000      98.49    -0.7528    34.9125     6.4721     0.0002     0.0810 0.0000e+00
   1971.000      98.49    -0.7526    34.9124     6.4609     0.0032     0.0767 0.0000e+00
   1972.000      98.49    -0.7527    34.9126     6.4660     0.0094     0.0750 0.0000e+00
   1973.000      98.49    -0.7529    34.9125     6.4582    -0.0001     0.0774 0.0000e+00
   1974.000      98.49    -0.7527    34.9124     6.4696     0.0109     0.0804 0.0000e+00
   1975.000      98.50    -0.7532    34.9126     6.4664     0.0175     0.0775 0.0000e+00
   1976.000      98.49    -0.7535    34.9125     6.4697     0.0084     0.0775 0.0000e+00
   1977.000      98.50    -0.7538    34.9126     6.4729    -0.0006     0.0775 0.0000e+00
   1978.000      98.50    -0.7540    34.9125     6.4649     0.0132     0.0790 0.0000e+00
   1979.000      98.50    -0.7540    34.9126     6.4632     0.0167     0.0797 0.0000e+00
   1980.000      98.49    -0.7533    34.9125     6.4627     0.0096     0.0782 0.0000e+00
   1981.000      98.49    -0.7533    34.9126     6.4552     0.0108     0.0817 0.0000e+00
   1982.000      74.65    -0.7540    34.9125     6.4556    -0.0174     0.0775 0.0000e+00
   1983.000      76.00    -0.7541    34.9127     6.4540    -0.0183     0.0775 0.0000e+00
   1984.000      97.22    -0.7543    34.9126     6.4594    -0.0012     0.0775 0.0000e+00
   1985.000      98.49    -0.7544    34.9126     6.4611     0.0077     0.0806 0.0000e+00
   1986.000      98.49    -0.7531    34.9124     6.4637    -0.0020     0.0805 0.0000e+00
   1987.000      98.50    -0.7544    34.9125     6.4687     0.0007     0.0780 0.0000e+00
   1988.000      98.50    -0.7550    34.9125     6.4665     0.0014     0.0799 0.0000e+00
   1989.000      98.49    -0.7550    34.9125     6.4597     0.0043     0.0800 0.0000e+00
   1990.000      98.50    -0.7550    34.9128     6.4597     0.0106     0.0796 0.0000e+00
   1991.000      98.49    -0.7549    34.9125     6.4606    -0.0003     0.0776 0.0000e+00
   1992.000      98.49    -0.7549    34.9125     6.4613    -0.0001     0.0793 0.0000e+00
   1993.000      98.50    -0.7546    34.9125     6.4622     0.0052     0.0796 0.0000e+00
   1994.000      98.49    -0.7547    34.9126     6.4689     0.0003     0.0824 0.0000e+00
   1995.000      98.49    -0.7547    34.9125     6.4627     0.0013     0.0799 0.0000e+00
   1996.000      98.50    -0.7547    34.9125     6.4609     0.0062     0.0815 0.0000e+00
   1997.000      98.49    -0.7547    34.9125     6.4582     0.0068     0.0815 0.0000e+00
   1998.000      98.50    -0.7547    34.9125     6.4606     0.0113     0.0812 0.0000e+00
   1999.000      98.49    -0.7550    34.9125     6.4633     0.0088     0.0783 0.0000e+00
   2000.000      98.49    -0.7553    34.9124     6.4594     0.0007     0.0800 0.0000e+00
   2001.000      98.50    -0.7554    34.9124     6.4649     0.0008     0.0768 0.0000e+00
   2002.000      98.49    -0.7554    34.9126     6.4623     0.0115     0.0858 0.0000e+00
   2003.000      98.49    -0.7554    34.9126     6.4645     0.0061     0.0799 0.0000e+00
   2004.000      98.50    -0.7554    34.9126     6.4601     0.0096     0.0812 0.0000e+00
   2005.000      98.49    -0.7555    34.9126     6.4640     0.0077     0.0794 0.0000e+00
   2006.000      98.50    -0.7554    34.9125     6.4603     0.0094     0.0796 0.0000e+00
   2007.000      98.49    -0.7554    34.9126     6.4614     0.0099     0.0800 0.0000e+00
   2008.000      98.50    -0.7554    34.9125     6.4591     0.0113     0.0782 0.0000e+00
   2009.000      98.49    -0.7555    34.9125     6.4638     0.0111     0.0796 0.0000e+00
   2010.000      98.49    -0.7555    34.9125     6.4603     0.0061     0.0800 0.0000e+00
   2011.000      98.49    -0.7560    34.9126     6.4679     0.0057     0.0800 0.0000e+00
   2012.000      98.50    -0.7561    34.9125     6.4639     0.0095     0.0851 0.0000e+00
   2013.000      98.50    -0.7560    34.9125     6.4581     0.0086     0.0853 0.0000e+00
   2014.000      98.49    -0.7559    34.9124     6.4657     0.0039     0.0792 0.0000e+00
   2015.000      98.49    -0.7562    34.9126     6.4582     0.0018     0.0774 0.0000e+00
   2016.000      98.50    -0.7563    34.9127     6.4565     0.0118     0.0775 0.0000e+00
   2017.000      98.49    -0.7561    34.9126     6.4537     0.0109     0.0775 0.0000e+00
   2018.000      98.50    -0.7564    34.9125     6.4612     0.0073     0.0777 0.0000e+00
   2019.000      98.50    -0.7565    34.9125     6.4590     0.0153     0.0838 0.0000e+00
   2020.000      98.49    -0.7567    34.9125     6.4627     0.0051     0.0778 0.0000e+00
   2021.000      98.49    -0.7568    34.9126     6.4587     0.0001     0.0771 0.0000e+00
   2022.000      98.49    -0.7566    34.9126     6.4613     0.0006     0.0803 0.0000e+00
   2023.000      98.49    -0.7567    34.9126     6.4513     0.0011     0.0793 0.0000e+00
   2024.000      98.49    -0.7567    34.9127     6.4571    -0.0003     0.0774 0.0000e+00
   2025.000      98.49    -0.7570    34.9126     6.4619     0.0101     0.0796 0.0000e+00
   2026.000      98.49    -0.7574    34.9127     6.4581     0.0042     0.0762 0.0000e+00
   2027.000      98.49    -0.7573    34.9126     6.4564     0.0131     0.0787 0.0000e+00
   2028.000      98.49    -0.7576    34.9126     6.4613     0.0095     0.0810 0.0000e+00
   2029.000      98.49    -0.7577    34.9127     6.4527     0.0060     0.0758 0.0000e+00
   2030.000      98.50    -0.7577    34.9126     6.4604     0.0143     0.0784 0.0000e+00
   2031.000      98.49    -0.7578    34.9127     6.4574     0.0018     0.0821 0.0000e+00
   2032.000      98.49    -0.7578    34.9126     6.4576     0.0127     0.0783 0.0000e+00
   2033.000      98.49    -0.7576    34.9126     6.4548     0.0033     0.0791 0.0000e+00
   2034.000      98.49    -0.7579    34.9126     6.4634     0.0124     0.0782 0.0000e+00
   2035.000      98.50    -0.7580    34.9126     6.4552     0.0007     0.0781 0.0000e+00
   2036.000      98.49    -0.7580    34.9126     6.4496     0.0006     0.0775 0.0000e+00
   2037.000      98.49    -0.7581    34.9127     6.4526    -0.0005     0.0821 0.0000e+00
   2038.000      98.49    -0.7583    34.9127     6.4563    -0.0005     0.0800 0.0000e+00
   2039.000      98.49    -0.7584    34.9126     6.4493     0.0041     0.0827 0.0000e+00
   2040.000      98.49    -0.7585    34.9125     6.4549     0.0151     0.0790 0.0000e+00
   2041.000      98.49    -0.7588    34.9126     6.4508     0.0003     0.0751 0.0000e+00
   2042.000      98.49    -0.7587    34.9125     6.4562     0.0006     0.0775 0.0000e+00
   2043.000      98.49    -0.7587    34.9126     6.4605     0.0078     0.0814 0.0000e+00
   2044.000      98.49    -0.7588    34.9126     6.4496     0.0042     0.0824 0.0000e+00
   2045.000      98.49    -0.7589    34.9126     6.4485     0.0060     0.0811 0.0000e+00
   2046.000      98.49    -0.7587    34.9126     6.4518     0.0131     0.0808 0.0000e+00
   2047.000      98.49    -0.7590    34.9125     6.4598    -0.0002     0.0777 0.0000e+00
   2048.000      98.49    -0.7590    34.9126     6.4518    -0.0006     0.0775 0.0000e+00
   2049.000      98.49    -0.7589    34.9128     6.4527    -0.0000     0.0775 0.0000e+00
   2050.000      98.49    -0.7588    34.9127     6.4565     0.0008     0.0803 0.0000e+00
   2051.000      98.49    -0.7588    34.9127     6.4599     0.0036     0.0816 0.0000e+00
   2052.000      98.49    -0.7588    34.9127     6.4567     0.0105     0.0815 0.0000e+00
   2053.000      98.49    -0.7587    34.9125     6.4542     0.0045     0.0799 0.0000e+00
   2054.000      98.49    -0.7588    34.9126     6.4582     0.0095     0.0747 0.0000e+00
   2055.000      98.49    -0.7590    34.9126     6.4471     0.0023     0.0786 0.0000e+00
   2056.000      98.49    -0.7592    34.9126     6.4484     0.0002     0.0832 0.0000e+00
   2057.000      98.49    -0.7592    34.9126     6.4522     0.0128     0.0816 0.0000e+00
   2058.000      98.49    -0.7590    34.9125     6.4520     0.0101     0.0788 0.0000e+00
   2059.000      98.49    -0.7596    34.9126     6.4531     0.0105     0.0780 0.0000e+00
   2060.000      98.49    -0.7596    34.9126     6.4473     0.0108     0.0745 0.0000e+00
   2061.000      98.49    -0.7595    34.9126     6.4523     0.0112     0.0807 0.0000e+00
   2062.000      98.49    -0.7595    34.9126     6.4506     0.0158     0.0809 0.0000e+00
   2063.000      98.49    -0.7597    34.9126     6.4564     0.0181     0.0776 0.0000e+00
   2064.000      98.49    -0.7595    34.9126     6.4500     0.0011     0.0775 0.0000e+00
   2065.000      98.49    -0.7594    34.9125     6.4535     0.0087     0.0900 0.0000e+00
   2066.000      98.49    -0.7596    34.9126     6.4487     0.0072     0.0788 0.0000e+00
   2067.000      98.49    -0.7595    34.9127     6.4531     0.0055     0.0786 0.0000e+00
   2068.000      98.49    -0.7595    34.9127     6.4542     0.0085     0.0802 0.0000e+00
   2069.000      98.49    -0.7595    34.9127     6.4451     0.0095     0.0872 0.0000e+00
   2070.000      98.49    -0.7594    34.9126     6.4489     0.0093     0.0809 0.0000e+00
   2071.000      98.49    -0.7594    34.9125     6.4540     0.0055     0.0783 0.0000e+00
   2072.000      98.49    -0.7598    34.9125     6.4552     0.0044     0.0792 0.0000e+00
   2073.000      98.49    -0.7599    34.9126     6.4514     0.0103     0.0817 0.0000e+00
   2074.000      98.49    -0.7599    34.9126     6.4518     0.0000     0.0749 0.0000e+00
   2075.000      98.50    -0.7599    34.9127     6.4513     0.0004     0.0795 0.0000e+00
   2076.000      98.49    -0.7599    34.9127     6.4482     0.0052     0.0801 0.0000e+00
   2077.000      98.49    -0.7598    34.9126     6.4518     0.0106     0.0767 0.0000e+00
   2078.000      98.49    -0.7598    34.9126     6.4557     0.0071     0.0811 0.0000e+00
   2079.000      98.49    -0.7600    34.9127     6.4545     0.0096     0.0821 0.0000e+00
   2080.000      98.49    -0.7598    34.9128     6.4481     0.0110     0.0775 0.0000e+00
   2081.000      98.49    -0.7601    34.9127     6.4419     0.0061     0.0775 0.0000e+00
   2082.000      98.49    -0.7601    34.9127     6.4476     0.0005     0.0785 0.0000e+00
   2083.000      98.49    -0.7596    34.9126     6.4541     0.0072     0.0802 0.0000e+00
   2084.000      98.49    -0.7612    34.9126     6.4516     0.0098     0.0822 0.0000e+00
   2085.000      98.49    -0.7615    34.9126     6.4546     0.0003     0.0826 0.0000e+00
   2086.000      98.49    -0.7615    34.9127     6.4504     0.0129     0.0850 0.0000e+00
   2087.000      98.49    -0.7615    34.9127     6.4439     0.0005     0.0802 0.0000e+00
   2088.000      98.49    -0.7614    34.9127     6.4480     0.0004     0.0782 0.0000e+00
   2089.000      98.49    -0.7614    34.9127     6.4506     0.0035     0.0766 0.0000e+00
   2090.000      98.49    -0.7614    34.9126     6.4503     0.0060     0.0774 0.0000e+00
   2091.000      98.49    -0.7610    34.9126     6.4465     0.0050     0.0759 0.0000e+00
   2092.000      98.49    -0.7611    34.9127     6.4527     0.0058     0.0779 0.0000e+00
   2093.000      98.49    -0.7614    34.9128     6.4471     0.0011     0.0801 0.0000e+00
   2094.000      98.49    -0.7615    34.9128     6.4477     0.0103     0.0800 0.0000e+00
   2095.000      98.50    -0.7614    34.9128     6.4422     0.0089     0.0793 0.0000e+00
   2096.000      98.49    -0.7614    34.9127     6.4416     0.0006     0.0776 0.0000e+00
   2097.000      98.49    -0.7614    34.9126     6.4432     0.0005     0.0804 0.0000e+00
   2098.000      98.49    -0.7610    34.9126     6.4448     0.0076     0.0774 0.0000e+00
   2099.000      98.49    -0.7610    34.9126     6.4480     0.0107     0.0774 0.0000e+00
   2100.000      98.49    -0.7616    34.9128     6.4413     0.0030     0.0775 0.0000e+00
   2101.000      98.49    -0.7617    34.9128     6.4448     0.0003     0.0775 0.0000e+00
   2102.000      98.49    -0.7617    34.9126     6.4472     0.0015     0.0797 0.0000e+00
   2103.000      98.49    -0.7618    34.9126     6.4428     0.0061     0.0785 0.0000e+00
   2104.000      98.49    -0.7611    34.9125     6.4508     0.0132     0.0796 0.0000e+00
   2105.000      98.49    -0.7615    34.9125     6.4504     0.0084     0.0800 0.0000e+00
   2106.000      98.49    -0.7618    34.9126     6.4477     0.0004     0.0799 0.0000e+00
   2107.000      98.49    -0.7618    34.9127     6.4457     0.0113     0.0775 0.0000e+00
   2108.000      98.49    -0.7621    34.9126     6.4442     0.0040     0.0775 0.0000e+00
   2109.000      98.49    -0.7622    34.9126     6.4435     0.0090     0.0758 0.0000e+00
   2110.000      98.49    -0.7619    34.9125     6.4441     0.0076     0.0793 0.0000e+00
   2111.000      98.49    -0.7622    34.9126     6.4525     0.0037     0.0800 0.0000e+00
   2112.000      98.49    -0.7624    34.9126     6.4485     0.0179     0.0800 0.0000e+00
   2113.000      98.49    -0.7624    34.9126     6.4522     0.0100     0.0801 0.0000e+00
   2114.000      98.49    -0.7623    34.9125     6.4444    -0.0006     0.0788 0.0000e+00
   2115.000      98.49    -0.7627    34.9127     6.4480    -0.0008     0.0728 0.0000e+00
   2116.000      98.49    -0.7626    34.9126     6.4536     0.0100     0.0769 0.0000e+00
   2117.000      98.49    -0.7626    34.9125     6.4506     0.0117     0.0808 0.0000e+00
   2118.000      98.49    -0.7625    34.9125     6.4465     0.0040     0.0789 0.0000e+00
   2119.000      98.49    -0.7627    34.9125     6.4443     0.0047     0.0782 0.0000e+00
   2120.000      98.49    -0.7629    34.9125     6.4437     0.0043     0.0751 0.0000e+00
   2121.000      98.49    -0.7628    34.9126     6.4490     0.0029     0.0785 0.0000e+00
   2122.000      98.49    -0.7627    34.9126     6.4408     0.0161     0.0780 0.0000e+00
   2123.000      98.49    -0.7627    34.9126     6.4327     0.0009     0.0797 0.0000e+00
   2124.000      98.49    -0.7630    34.9126     6.4458     0.0023     0.0767 0.0000e+00
   2125.000      98.49    -0.7630    34.9127     6.4422     0.0086     0.0735 0.0000e+00
   2126.000      98.49    -0.7628    34.9125     6.4442     0.0060     0.0778 0.0000e+00
   2127.000      98.49    -0.7628    34.9126     6.4456     0.0101     0.0827 0.0000e+00
   2128.000      98.49    -0.7628    34.9126     6.4473     0.0126     0.0849 0.0000e+00
   2129.000      98.49    -0.7632    34.9126     6.4450     0.0030     0.0784 0.0000e+00
   2130.000      98.49    -0.7636    34.9126     6.4428     0.0092     0.0793 0.0000e+00
   2131.000      98.49    -0.7635    34.9125     6.4456     0.0111     0.0782 0.0000e+00
   2132.000      98.49    -0.7635    34.9126     6.4440     0.0020     0.0750 0.0000e+00
   2133.000      98.49    -0.7637    34.9126     6.4491     0.0065     0.0761 0.0000e+00
   2134.000      98.49    -0.7637    34.9126     6.4440     0.0133     0.0788 0.0000e+00
   2135.000      98.49    -0.7636    34.9126     6.4453     0.0044     0.0764 0.0000e+00
   2136.000      98.49    -0.7635    34.9125     6.4442     0.0151     0.0888 0.0000e+00
   2137.000      98.49    -0.7636    34.9127     6.4454     0.0001     0.0778 0.0000e+00
   2138.000      98.49    -0.7638    34.9127     6.4459     0.0138     0.0800 0.0000e+00
   2139.000      98.49    -0.7638    34.9127     6.4479     0.0142     0.0782 0.0000e+00
   2140.000      98.49    -0.7638    34.9127     6.4463     0.0053     0.0775 0.0000e+00
   2141.000      98.49    -0.7637    34.9126     6.4421     0.0021     0.0799 0.0000e+00
   2142.000      98.49    -0.7636    34.9126     6.4343     0.0040     0.0784 0.0000e+00
   2143.000      98.49    -0.7637    34.9127     6.4421     0.0055     0.0760 0.0000e+00
   2144.000      98.49    -0.7639    34.9127     6.4401     0.0121     0.0751 0.0000e+00
   2145.000      98.49    -0.7638    34.9127     6.4409     0.0081     0.0763 0.0000e+00
   2146.000      98.49    -0.7637    34.9127     6.4424     0.0070     0.0788 0.0000e+00
   2147.000      98.49    -0.7637    34.9127     6.4393     0.0065     0.0783 0.0000e+00
   2148.000      98.49    -0.7637    34.9126     6.4383     0.0107     0.0795 0.0000e+00
   2149.000      98.49    -0.7638    34.9128     6.4407     0.0132     0.0776 0.0000e+00
   2150.000      98.49    -0.7638    34.9128     6.4346     0.0136     0.0799 0.0000e+00
   2151.000      98.49    -0.7636    34.9126     6.4442     0.0057     0.0792 0.0000e+00
   2152.000      98.49    -0.7640    34.9127     6.4460     0.0005     0.0800 0.0000e+00
   2153.000      98.49    -0.7642    34.9128     6.4395     0.0011     0.0800 0.0000e+00
   2154.000      98.49    -0.7641    34.9127     6.4318     0.0183     0.0777 0.0000e+00
   2155.000      98.49    -0.7642    34.9128     6.4355     0.0145     0.0775 0.0000e+00
   2156.000      98.49    -0.7642    34.9127     6.4388     0.0122     0.0775 0.0000e+00
   2157.000      98.49    -0.7642    34.9127     6.4370     0.0069     0.0775 0.0000e+00
   2158.000      98.49    -0.7641    34.9127     6.4418     0.0025     0.0800 0.0000e+00
   2159.000      98.49    -0.7640    34.9127     6.4427     0.0016     0.0781 0.0000e+00
   2160.000      98.49    -0.7639    34.9128     6.4448     0.0010     0.0800 0.0000e+00
   2161.000      98.49    -0.7639    34.9127     6.4409     0.0083     0.0800 0.0000e+00
   2162.000      98.49    -0.7640    34.9128     6.4362     0.0126     0.0800 0.0000e+00
   2163.000      98.49    -0.7640    34.9128     6.4325     0.0022     0.0779 0.0000e+00
   2164.000      98.49    -0.7643    34.9127     6.4365     0.0062     0.0795 0.0000e+00
   2165.000      98.49    -0.7638    34.9126     6.4385     0.0094     0.0807 0.0000e+00
   2166.000      98.49    -0.7642    34.9127     6.4370     0.0117     0.0781 0.0000e+00
   2167.000      98.49    -0.7648    34.9126     6.4404     0.0124     0.0825 0.0000e+00
   2168.000      98.49    -0.7652    34.9127     6.4411     0.0130     0.0824 0.0000e+00
   2169.000      98.49    -0.7652    34.9127     6.4423     0.0068     0.0824 0.0000e+00
   2170.000      98.49    -0.7650    34.9126     6.4319     0.0028     0.0773 0.0000e+00
   2171.000      98.49    -0.7651    34.9127     6.4457     0.0141     0.0769 0.0000e+00
   2172.000      98.49    -0.7651    34.9126     6.4411     0.0186     0.0759 0.0000e+00
   2173.000      98.49    -0.7655    34.9126     6.4368     0.0122     0.0798 0.0000e+00
   2174.000      98.49    -0.7653    34.9125     6.4390     0.0121     0.0782 0.0000e+00
   2175.000      98.49    -0.7653    34.9125     6.4404     0.0028     0.0775 0.0000e+00
   2176.000      98.49    -0.7654    34.9126     6.4384     0.0020     0.0769 0.0000e+00
   2177.000      98.49    -0.7655    34.9127     6.4381     0.0040     0.0761 0.0000e+00
   2178.000      98.49    -0.7657    34.9127     6.4391     0.0103     0.0817 0.0000e+00
   2179.000      98.49    -0.7657    34.9126     6.4353     0.0013     0.0768 0.0000e+00
   2180.000      98.49    -0.7655    34.9125     6.4388     0.0030     0.0817 0.0000e+00
   2181.000      98.49    -0.7656    34.9127     6.4354     0.0115     0.0772 0.0000e+00
   2182.000      98.49    -0.7656    34.9126     6.4399     0.0070     0.0775 0.0000e+00
   2183.000      98.49    -0.7656    34.9126     6.4356    -0.0018     0.0785 0.0000e+00
   2184.000      98.49    -0.7655    34.9126     6.4373    -0.0010     0.0773 0.0000e+00
   2185.000      98.49    -0.7657    34.9126     6.4369     0.0006     0.0794 0.0000e+00
   2186.000      98.49    -0.7657    34.9126     6.4382     0.0008     0.0756 0.0000e+00
   2187.000      98.49    -0.7658    34.9126     6.4417     0.0007     0.0751 0.0000e+00
   2188.000      98.49    -0.7658    34.9126     6.4387     0.0080     0.0768 0.0000e+00
   2189.000      98.49    -0.7660    34.9126     6.4366     0.0036     0.0788 0.0000e+00
   2190.000      98.49    -0.7658    34.9125     6.4330    -0.0005     0.0796 0.0000e+00
   2191.000      98.49    -0.7664    34.9126     6.4385     0.0117     0.0751 0.0000e+00
   2192.000      98.49    -0.7665    34.9127     6.4316     0.0044     0.0768 0.0000e+00
   2193.000      98.49    -0.7666    34.9127     6.4339     0.0006     0.0775 0.0000e+00
   2194.000      98.49    -0.7665    34.9126     6.4334     0.0037     0.0776 0.0000e+00
   2195.000      98.49    -0.7665    34.9126     6.4424     0.0121     0.0822 0.0000e+00
   2196.000      98.49    -0.7666    34.9127     6.4306    -0.0001     0.0788 0.0000e+00
   2197.000      98.49    -0.7666    34.9127     6.4279     0.0002     0.0777 0.0000e+00
   2198.000      98.49    -0.7666    34.9127     6.4298     0.0043     0.0770 0.0000e+00
   2199.000      98.49    -0.7665    34.9126     6.4366     0.0035     0.0773 0.0000e+00
   2200.000      98.49    -0.7666    34.9126     6.4298     0.0117     0.0817 0.0000e+00
   2201.000      98.49    -0.7667    34.9126     6.4362     0.0167     0.0800 0.0000e+00
   2202.000      98.49    -0.7667    34.9127     6.4403     0.0013     0.0799 0.0000e+00
   2203.000      98.49    -0.7666    34.9126     6.4367     0.0043     0.0777 0.0000e+00
   2204.000      98.49    -0.7666    34.9126     6.4360     0.0009     0.0777 0.0000e+00
   2205.000      98.49    -0.7669    34.9126     6.4341     0.0094     0.0984 0.0000e+00
   2206.000      98.49    -0.7673    34.9127     6.4303     0.0012     0.0806 0.0000e+00
   2207.000      98.49    -0.7673    34.9127     6.4332     0.0064     0.0779 0.0000e+00
   2208.000      98.49    -0.7670    34.9125     6.4363     0.0022     0.0803 0.0000e+00
   2209.000      98.49    -0.7673    34.9126     6.4404     0.0118     0.0800 0.0000e+00
   2210.000      98.49    -0.7671    34.9128     6.4388     0.0041     0.0802 0.0000e+00
   2211.000      98.49    -0.7668    34.9127     6.4343     0.0011     0.0800 0.0000e+00
   2212.000      98.49    -0.7669    34.9126     6.4396     0.0011     0.0778 0.0000e+00
   2213.000      98.49    -0.7674    34.9127     6.4324     0.0013     0.0775 0.0000e+00
   2214.000      98.49    -0.7677    34.9127     6.4339     0.0178     0.0774 0.0000e+00
   2215.000      98.49    -0.7670    34.9126     6.4250     0.0144     0.0783 0.0000e+00
   2216.000      98.49    -0.7674    34.9128     6.4325     0.0003     0.0752 0.0000e+00
   2217.000      98.49    -0.7675    34.9126     6.4351    -0.0001     0.0774 0.0000e+00
   2218.000      98.49    -0.7678    34.9127     6.4269     0.0033     0.0789 0.0000e+00
   2219.000      98.49    -0.7683    34.9126     6.4252     0.0117     0.0823 0.0000e+00
   2220.000      98.49    -0.7676    34.9126     6.4322     0.0042     0.0789 0.0000e+00
   2221.000      98.49    -0.7673    34.9127     6.4387     0.0055     0.0812 0.0000e+00
   2222.000      98.49    -0.7682    34.9127     6.4326     0.0116     0.0816 0.0000e+00
   2223.000      98.49    -0.7683    34.9126     6.4292     0.0181     0.0774 0.0000e+00
   2224.000      98.49    -0.7685    34.9127     6.4343     0.0131     0.0734 0.0000e+00
   2225.000      98.49    -0.7682    34.9126     6.4339     0.0044     0.0771 0.0000e+00
   2226.000      98.49    -0.7682    34.9125     6.4346     0.0010     0.0822 0.0000e+00
   2227.000      98.49    -0.7681    34.9126     6.4315     0.0109     0.0802 0.0000e+00
   2228.000      98.49    -0.7680    34.9126     6.4335     0.0052     0.0785 0.0000e+00
   2229.000      98.49    -0.7680    34.9126     6.4295     0.0061     0.0790 0.0000e+00
   2230.000      98.49    -0.7680    34.9126     6.4381     0.0026     0.0765 0.0000e+00
   2231.000      98.49    -0.7682    34.9125     6.4323     0.0002     0.0774 0.0000e+00
   2232.000      98.49    -0.7682    34.9126     6.4364     0.0171     0.0755 0.0000e+00
   2233.000      98.49    -0.7681    34.9127     6.4304     0.0148     0.0769 0.0000e+00
   2234.000      98.49    -0.7681    34.9126     6.4344     0.0117     0.0798 0.0000e+00
   2235.000      98.49    -0.7679    34.9126     6.4339     0.0081     0.0766 0.0000e+00
   2236.000      98.49    -0.7678    34.9127     6.4352    -0.0004     0.0825 0.0000e+00
   2237.000      98.49    -0.7681    34.9126     6.4435     0.0013     0.0806 0.0000e+00
   2238.000      98.49    -0.7681    34.9128     6.4329     0.0005     0.0776 0.0000e+00
   2239.000      98.49    -0.7683    34.9128     6.4263     0.0004     0.0802 0.0000e+00
   2240.000      98.49    -0.7684    34.9127     6.4224     0.0012     0.0824 0.0000e+00
   2241.000      98.49    -0.7677    34.9125     6.4311     0.0027     0.0803 0.0000e+00
   2242.000      98.49    -0.7680    34.9127     6.4370     0.0006     0.0774 0.0000e+00
   2243.000      98.49    -0.7683    34.9126     6.4384     0.0001     0.0775 0.0000e+00
   2244.000      98.49    -0.7685    34.9128     6.4237     0.0063     0.0786 0.0000e+00
   2245.000      98.49    -0.7686    34.9127     6.4274     0.0077     0.0793 0.0000e+00
   2246.000      98.49    -0.7683    34.9126     6.4285     0.0012     0.0809 0.0000e+00
   2247.000      98.49    -0.7684    34.9126     6.4293     0.0115     0.0815 0.0000e+00
   2248.000      98.49    -0.7684    34.9127     6.4268     0.0102     0.0773 0.0000e+00
   2249.000      98.49    -0.7681    34.9127     6.4360     0.0008     0.0775 0.0000e+00
   2250.000      98.49    -0.7682    34.9127     6.4306     0.0015     0.0775 0.0000e+00
   2251.000      98.49    -0.7681    34.9126     6.4282     0.0082     0.0786 0.0000e+00
   2252.000      98.49    -0.7681    34.9126     6.4257     0.0042     0.0800 0.0000e+00
   2253.000      98.49    -0.7685    34.9126     6.4266     0.0081     0.0780 0.0000e+00
   2254.000      98.49    -0.7687    34.9126     6.4312     0.0023     0.0794 0.0000e+00
   2255.000      98.49    -0.7688    34.9126     6.4346     0.0113     0.0751 0.0000e+00
   2256.000      98.49    -0.7688    34.9127     6.4316     0.0110     0.0776 0.0000e+00
   2257.000      98.49    -0.7689    34.9127     6.4274     0.0003     0.0775 0.0000e+00
   2258.000      98.49    -0.7689    34.9126     6.4307     0.0093     0.0757 0.0000e+00
   2259.000      98.49    -0.7687    34.9126     6.4253     0.0029     0.0779 0.0000e+00
   2260.000      98.49    -0.7687    34.9127     6.4341     0.0127     0.0798 0.0000e+00
   2261.000      98.49    -0.7690    34.9128     6.4282     0.0107     0.0775 0.0000e+00
   2262.000      98.49    -0.7690    34.9127     6.4291     0.0083     0.0780 0.0000e+00
   2263.000      98.49    -0.7689    34.9127     6.4283     0.0011     0.0800 0.0000e+00
   2264.000      98.49    -0.7692    34.9127     6.4188     0.0009     0.0800 0.0000e+00
   2265.000      98.49    -0.7688    34.9127     6.4244     0.0005     0.0790 0.0000e+00
   2266.000      98.49    -0.7688    34.9127     6.4299     0.0009     0.0811 0.0000e+00
   2267.000      98.49    -0.7692    34.9126     6.4271     0.0010     0.0800 0.0000e+00
   2268.000      98.49    -0.7695    34.9126     6.4262     0.0013     0.0800 0.0000e+00
   2269.000      98.49    -0.7696    34.9127     6.4293     0.0082     0.0800 0.0000e+00
   2270.000      98.49    -0.7694    34.9125     6.4345     0.0058     0.0778 0.0000e+00
   2271.000      98.49    -0.7698    34.9126     6.4209     0.0105     0.0789 0.0000e+00
   2272.000      98.49    -0.7698    34.9126     6.4312     0.0033     0.0799 0.0000e+00
   2273.000      98.49    -0.7695    34.9126     6.4292     0.0154     0.0795 0.0000e+00
   2274.000      98.49    -0.7698    34.9127     6.4309    -0.0001     0.0785 0.0000e+00
   2275.000      98.49    -0.7700    34.9127     6.4291     0.0011     0.0800 0.0000e+00
   2276.000      98.49    -0.7701    34.9126     6.4225     0.0014     0.0797 0.0000e+00
   2277.000      98.49    -0.7702    34.9126     6.4295     0.0112     0.0763 0.0000e+00
   2278.000      98.49    -0.7701    34.9126     6.4261     0.0033     0.0785 0.0000e+00
   2279.000      98.49    -0.7705    34.9127     6.4262     0.0002     0.0762 0.0000e+00
   2280.000      98.49    -0.7705    34.9127     6.4280    -0.0001     0.0765 0.0000e+00
   2281.000      98.49    -0.7705    34.9126     6.4238     0.0041     0.0783 0.0000e+00
   2282.000      98.49    -0.7708    34.9126     6.4306     0.0007     0.0793 0.0000e+00
   2283.000      98.49    -0.7709    34.9127     6.4307     0.0002     0.0775 0.0000e+00
   2284.000      98.49    -0.7709    34.9127     6.4221     0.0053     0.0780 0.0000e+00
   2285.000      98.49    -0.7712    34.9127     6.4187     0.0172     0.0810 0.0000e+00
   2286.000      98.49    -0.7711    34.9124     6.4267     0.0113     0.0779 0.0000e+00
   2287.000      98.49    -0.7714    34.9127     6.4361     0.0107     0.0752 0.0000e+00
   2288.000      98.49    -0.7713    34.9126     6.4246     0.0008     0.0775 0.0000e+00
   2289.000      98.49    -0.7713    34.9127     6.4226    -0.0004     0.0786 0.0000e+00
   2290.000      98.49    -0.7713    34.9125     6.4246     0.0039     0.0778 0.0000e+00
   2291.000      98.49    -0.7715    34.9127     6.4233     0.0048     0.0775 0.0000e+00
   2292.000      98.49    -0.7715    34.9126     6.4221     0.0004     0.0804 0.0000e+00
   2293.000      98.49    -0.7715    34.9127     6.4233     0.0045     0.0794 0.0000e+00
   2294.000      98.49    -0.7714    34.9126     6.4272     0.0126     0.0752 0.0000e+00
   2295.000      98.49    -0.7713    34.9125     6.4228     0.0060     0.0789 0.0000e+00
   2296.000      98.49    -0.7715    34.9126     6.4220     0.0148     0.0790 0.0000e+00
   2297.000      98.49    -0.7717    34.9127     6.4234     0.0150     0.0775 0.0000e+00
   2298.000      98.49    -0.7720    34.9127     6.4281     0.0027     0.0758 0.0000e+00
   2299.000      98.49    -0.7717    34.9126     6.4180     0.0008     0.0792 0.0000e+00
   2300.000      98.49    -0.7717    34.9128     6.4242     0.0022     0.0814 0.0000e+00
   2301.000      98.49    -0.7719    34.9126     6.4247     0.0105     0.0777 0.0000e+00
   2302.000      98.49    -0.7717    34.9126     6.4229     0.0072     0.0802 0.0000e+00
   2303.000      98.49    -0.7718    34.9126     6.4210     0.0030     0.0800 0.0000e+00
   2304.000      98.49    -0.7719    34.9127     6.4181     0.0016     0.0786 0.0000e+00
   2305.000      98.49    -0.7719    34.9127     6.4221     0.0061     0.0783 0.0000e+00
   2306.000      98.49    -0.7717    34.9125     6.4232     0.0113     0.0785 0.0000e+00
   2307.000      98.49    -0.7718    34.9126     6.4186     0.0002     0.0758 0.0000e+00
   2308.000      98.49    -0.7719    34.9126     6.4262     0.0159     0.0770 0.0000e+00
   2309.000      98.49    -0.7720    34.9126     6.4305     0.0136     0.0775 0.0000e+00
   2310.000      98.49    -0.7720    34.9127     6.4230     0.0125     0.0768 0.0000e+00
   2311.000      98.49    -0.7721    34.9126     6.4178     0.0147     0.0765 0.0000e+00
   2312.000      98.49    -0.7720    34.9125     6.4210     0.0055     0.0772 0.0000e+00
   2313.000      98.49    -0.7720    34.9125     6.4197     0.0136     0.0818 0.0000e+00
   2314.000      98.49    -0.7721    34.9126     6.4242     0.0144     0.0774 0.0000e+00
   2315.000      98.49    -0.7723    34.9127     6.4272     0.0079     0.0759 0.0000e+00
   2316.000      98.49    -0.7723    34.9127     6.4183     0.0083     0.0768 0.0000e+00
   2317.000      98.49    -0.7724    34.9127     6.4239     0.0082     0.0775 0.0000e+00
   2318.000      98.49    -0.7724    34.9127     6.4241     0.0013     0.0775 0.0000e+00
   2319.000      98.49    -0.7723    34.9126     6.4235     0.0038     0.0775 0.0000e+00
   2320.000      98.49    -0.7722    34.9126     6.4152     0.0016     0.0775 0.0000e+00
   2321.000      98.49    -0.7721    34.9127     6.4191     0.0010     0.0775 0.0000e+00
   2322.000      98.49    -0.7720    34.9127     6.4213     0.0019     0.0789 0.0000e+00
   2323.000      98.49    -0.7720    34.9127     6.4214     0.0014     0.0793 0.0000e+00
   2324.000      98.49    -0.7719    34.9125     6.4191     0.0059     0.0767 0.0000e+00
   2325.000      98.49    -0.7718    34.9127     6.4226     0.0153     0.0775 0.0000e+00
   2326.000      98.49    -0.7718    34.9127     6.4215     0.0180     0.0775 0.0000e+00
   2327.000      98.49    -0.7718    34.9127     6.4273     0.0001     0.0775 0.0000e+00
   2328.000      98.49    -0.7717    34.9126     6.4161     0.0022     0.0775 0.0000e+00
   2329.000      98.49    -0.7716    34.9127     6.4144     0.0036     0.0775 0.0000e+00
   2330.000      98.49    -0.7714    34.9126     6.4216     0.0158     0.0775 0.0000e+00
   2331.000      98.49    -0.7713    34.9126     6.4257     0.0009     0.0750 0.0000e+00
   2332.000      98.49    -0.7714    34.9125     6.4227     0.0144     0.0753 0.0000e+00
   2333.000      98.49    -0.7716    34.9127     6.4187     0.0096     0.0803 0.0000e+00
   2334.000      98.49    -0.7715    34.9128     6.4184     0.0037     0.0795 0.0000e+00
   2335.000      98.49    -0.7714    34.9127     6.4329     0.0113     0.0775 0.0000e+00
   2336.000      98.49    -0.7714    34.9128     6.4226     0.0055     0.0791 0.0000e+00
   2337.000      98.49    -0.7714    34.9126     6.4177     0.0055     0.0793 0.0000e+00
   2338.000      98.49    -0.7713    34.9126     6.4195     0.0083     0.0777 0.0000e+00
   2339.000      98.49    -0.7712    34.9125     6.4234     0.0033     0.0777 0.0000e+00
   2340.000      98.49    -0.7714    34.9126     6.4281     0.0021     0.0775 0.0000e+00
   2341.000      98.49    -0.7717    34.9127     6.4227     0.0012     0.0781 0.0000e+00
   2342.000      98.49    -0.7718    34.9128     6.4129     0.0012     0.0799 0.0000e+00
   2343.000      98.49    -0.7716    34.9126     6.4256     0.0009     0.0775 0.0000e+00
   2344.000      98.49    -0.7717    34.9127     6.4236     0.0074     0.0762 0.0000e+00
   2345.000      98.49    -0.7717    34.9127     6.4203     0.0114     0.0756 0.0000e+00
   2346.000      98.49    -0.7713    34.9125     6.4206     0.0092     0.0804 0.0000e+00
   2347.000      98.49    -0.7713    34.9127     6.4166     0.0013     0.0773 0.0000e+00
   2348.000      98.49    -0.7714    34.9127     6.4201     0.0005     0.0753 0.0000e+00
   2349.000      98.49    -0.7714    34.9126     6.4198     0.0068     0.0762 0.0000e+00
   2350.000      98.49    -0.7718    34.9126     6.4151     0.0113     0.0765 0.0000e+00
   2351.000      98.49    -0.7718    34.9125     6.4194     0.0059     0.0779 0.0000e+00
   2352.000      98.49    -0.7717    34.9126     6.4181     0.0049     0.0765 0.0000e+00
   2353.000      98.49    -0.7717    34.9125     6.4159     0.0076     0.0725 0.0000e+00
   2354.000      98.49    -0.7718    34.9127     6.4146     0.0106     0.0791 0.0000e+00
   2355.000      98.49    -0.7719    34.9126     6.4227     0.0013     0.0725 0.0000e+00
   2356.000      98.49    -0.7720    34.9126     6.4162     0.0016     0.0755 0.0000e+00
   2357.000      98.49    -0.7720    34.9125     6.4192     0.0018     0.0775 0.0000e+00
   2358.000      98.49    -0.7722    34.9127     6.4175     0.0008     0.0775 0.0000e+00
   2359.000      98.49    -0.7722    34.9127     6.4205     0.0099     0.0775 0.0000e+00
   2360.000      98.49    -0.7721    34.9127     6.4215     0.0027     0.0792 0.0000e+00
   2361.000      98.49    -0.7721    34.9126     6.4174     0.0027     0.0796 0.0000e+00
   2362.000      98.49    -0.7720    34.9125     6.4166     0.0068     0.0762 0.0000e+00
   2363.000      98.49    -0.7720    34.9126     6.4189     0.0106     0.0742 0.0000e+00
   2364.000      98.49    -0.7719    34.9126     6.4174    -0.0000     0.0792 0.0000e+00
   2365.000      98.49    -0.7719    34.9126     6.4221     0.0005     0.0775 0.0000e+00
   2366.000      98.49    -0.7718    34.9126     6.4231     0.0082     0.0764 0.0000e+00
   2367.000      98.49    -0.7718    34.9127     6.4195     0.0183     0.0756 0.0000e+00
   2368.000      98.49    -0.7717    34.9127     6.4222     0.0128     0.0798 0.0000e+00
   2369.000      98.49    -0.7716    34.9126     6.4194     0.0046     0.0774 0.0000e+00
   2370.000      98.49    -0.7715    34.9126     6.4226     0.0074     0.0815 0.0000e+00
   2371.000      98.49    -0.7715    34.9127     6.4135     0.0042     0.0817 0.0000e+00
   2372.000      98.49    -0.7715    34.9128     6.4173     0.0109     0.0800 0.0000e+00
   2373.000      98.49    -0.7716    34.9127     6.4218     0.0024     0.0801 0.0000e+00
   2374.000      98.49    -0.7716    34.9126     6.4176     0.0041     0.0793 0.0000e+00
   2375.000      98.49    -0.7715    34.9126     6.4129     0.0139     0.0845 0.0000e+00
   2376.000      98.49    -0.7717    34.9127     6.4161     0.0031     0.0824 0.0000e+00
   2377.000      98.49    -0.7718    34.9128     6.4256     0.0031     0.0805 0.0000e+00
   2378.000      98.49    -0.7717    34.9128     6.4216     0.0058     0.0788 0.0000e+00
   2379.000      98.49    -0.7718    34.9126     6.4159     0.0083     0.0775 0.0000e+00
   2380.000      98.49    -0.7716    34.9126     6.4172     0.0068     0.0749 0.0000e+00
   2381.000      98.49    -0.7717    34.9127     6.4162     0.0121     0.0791 0.0000e+00
   2382.000      98.49    -0.7714    34.9127     6.4184     0.0043     0.0761 0.0000e+00
   2383.000      98.49    -0.7713    34.9126     6.4160     0.0043     0.0797 0.0000e+00
   2384.000      98.49    -0.7713    34.9127     6.4126     0.0057     0.0794 0.0000e+00
   2385.000      98.49    -0.7714    34.9127     6.4225     0.0042     0.0816 0.0000e+00
   2386.000      98.49    -0.7717    34.9127     6.4113     0.0087     0.0775 0.0000e+00
   2387.000      98.49    -0.7714    34.9125     6.4146     0.0054     0.0788 0.0000e+00
   2388.000      98.49    -0.7718    34.9126     6.4189     0.0122     0.0791 0.0000e+00
   2389.000      98.49    -0.7718    34.9127     6.4134     0.0125     0.0819 0.0000e+00
   2390.000      98.49    -0.7717    34.9126     6.4130     0.0038     0.0784 0.0000e+00
   2391.000      98.49    -0.7717    34.9127     6.4128     0.0026     0.0757 0.0000e+00
   2392.000      98.49    -0.7716    34.9126     6.4142     0.0022     0.0774 0.0000e+00
   2393.000      98.49    -0.7715    34.9126     6.4132     0.0088     0.0753 0.0000e+00
   2394.000      98.49    -0.7717    34.9126     6.4157     0.0032     0.0789 0.0000e+00
   2395.000      98.49    -0.7716    34.9127     6.4139     0.0022     0.0767 0.0000e+00
   2396.000      98.49    -0.7714    34.9128     6.4135     0.0063     0.0762 0.0000e+00
   2397.000      98.49    -0.7712    34.9127     6.4092     0.0101     0.0775 0.0000e+00
   2398.000      98.49    -0.7712    34.9126     6.4044     0.0084     0.0783 0.0000e+00
   2399.000      98.49    -0.7712    34.9126     6.4200     0.0012     0.0778 0.0000e+00
   2400.000      98.49    -0.7712    34.9128     6.4142     0.0017     0.0796 0.0000e+00
   2401.000      98.49    -0.7712    34.9126     6.4204     0.0012     0.0775 0.0000e+00
   2402.000      98.49    -0.7710    34.9128     6.4172     0.0018     0.0795 0.0000e+00
   2403.000      98.49    -0.7708    34.9127     6.4093     0.0082     0.0800 0.0000e+00
   2404.000      98.49    -0.7708    34.9127     6.4088     0.0119     0.0799 0.0000e+00
   2405.000      98.49    -0.7707    34.9126     6.4138     0.0055     0.0773 0.0000e+00
   2406.000      98.49    -0.7706    34.9126     6.4146     0.0082     0.0750 0.0000e+00
   2407.000      98.49    -0.7708    34.9128     6.4180     0.0023     0.0780 0.0000e+00
   2408.000      98.49    -0.7707    34.9126     6.4078     0.0122     0.0818 0.0000e+00
   2409.000      98.49    -0.7706    34.9127     6.4144     0.0111     0.0774 0.0000e+00
   2410.000      98.49    -0.7704    34.9127     6.4146     0.0113     0.0752 0.0000e+00
   2411.000      98.49    -0.7705    34.9126     6.4114     0.0040     0.0751 0.0000e+00
   2412.000      98.49    -0.7706    34.9127     6.4127     0.0017     0.0742 0.0000e+00
   2413.000      98.49    -0.7705    34.9127     6.4148     0.0038     0.0794 0.0000e+00
   2414.000      98.49    -0.7706    34.9127     6.4148     0.0042     0.0791 0.0000e+00
   2415.000      98.49    -0.7707    34.9126     6.4152     0.0049     0.0775 0.0000e+00
   2416.000      98.49    -0.7707    34.9127     6.4059     0.0094     0.0799 0.0000e+00
   2417.000      98.49    -0.7706    34.9127     6.4087     0.0007     0.0799 0.0000e+00
   2418.000      98.49    -0.7706    34.9126     6.4148     0.0014     0.0754 0.0000e+00
   2419.000      98.49    -0.7706    34.9127     6.4109     0.0094     0.0792 0.0000e+00
   2420.000      98.49    -0.7705    34.9126     6.4093     0.0058     0.0775 0.0000e+00
   2421.000      98.49    -0.7706    34.9126     6.4132     0.0022     0.0753 0.0000e+00
   2422.000      98.49    -0.7706    34.9127     6.4144     0.0106     0.0756 0.0000e+00
   2423.000      98.49    -0.7706    34.9127     6.4110     0.0011     0.0798 0.0000e+00
   2424.000      98.49    -0.7706    34.9127     6.4094     0.0019     0.0780 0.0000e+00
   2425.000      98.49    -0.7704    34.9126     6.4092     0.0035     0.0792 0.0000e+00
   2426.000      98.49    -0.7705    34.9126     6.4141     0.0061     0.0810 0.0000e+00
   2427.000      98.49    -0.7705    34.9127     6.4091     0.0070     0.0823 0.0000e+00
   2428.000      98.49    -0.7704    34.9126     6.4060     0.0001     0.0787 0.0000e+00
   2429.000      98.49    -0.7705    34.9127     6.4146     0.0020     0.0800 0.0000e+00
   2430.000      98.49    -0.7704    34.9128     6.4078     0.0035     0.0800 0.0000e+00
   2431.000      98.49    -0.7704    34.9126     6.4104     0.0047     0.0769 0.0000e+00
   2432.000      98.49    -0.7703    34.9127     6.4100    -0.0002     0.0802 0.0000e+00
   2433.000      98.49    -0.7703    34.9128     6.4128     0.0014     0.0799 0.0000e+00
   2434.000      98.49    -0.7702    34.9128     6.4099     0.0012     0.0798 0.0000e+00
   2435.000      98.49    -0.7702    34.9127     6.4082     0.0012     0.0800 0.0000e+00
   2436.000      98.49    -0.7701    34.9128     6.4040     0.0108     0.0799 0.0000e+00
   2437.000      98.49    -0.7698    34.9125     6.4143     0.0077     0.0760 0.0000e+00
   2438.000      98.49    -0.7698    34.9127     6.4116     0.0085     0.0779 0.0000e+00
   2439.000      84.52    -0.7698    34.9128     6.4121    -0.0027     0.0800 0.0000e+00
   2440.000      71.97    -0.7698    34.9126     6.4049    -0.0199     0.0785 0.0000e+00
   2441.000      92.06    -0.7702    34.9127     6.4037    -0.0048     0.0775 0.0000e+00
   2442.000      87.39    -0.7703    34.9127     6.4034    -0.0126     0.0794 0.0000e+00
   2443.000     101.84    -0.7696    34.9126     6.4103     0.0045     0.0802 0.0000e+00
   2444.000      98.49    -0.7696    34.9127     6.4019     0.0039     0.0783 0.0000e+00
   2445.000      98.49    -0.7700    34.9127     6.4043     0.0121     0.0800 0.0000e+00
   2446.000      98.49    -0.7702    34.9128     6.4083     0.0117     0.0817 0.0000e+00
   2447.000      98.49    -0.7703    34.9128     6.4102     0.0104     0.0824 0.0000e+00
   2448.000      98.49    -0.7704    34.9128     6.4077     0.0119     0.0824 0.0000e+00
   2449.000      98.49    -0.7699    34.9127     6.4049     0.0103     0.0797 0.0000e+00
   2450.000      98.49    -0.7697    34.9127     6.4054     0.0127     0.0795 0.0000e+00
   2451.000      98.49    -0.7700    34.9129     6.4125     0.0127     0.0775 0.0000e+00
   2452.000      98.48    -0.7701    34.9128     6.4141     0.0110     0.0810 0.0000e+00
   2453.000      98.49    -0.7701    34.9128     6.4114     0.0110     0.0822 0.0000e+00
   2454.000      98.49    -0.7701    34.9128     6.4152     0.0116     0.0776 0.0000e+00
   2455.000      98.49    -0.7701    34.9127     6.4093     0.0105     0.0785 0.0000e+00
   2456.000      98.49    -0.7697    34.9126     6.4093     0.0087     0.0794 0.0000e+00
   2457.000      98.49    -0.7698    34.9127     6.4053     0.0116     0.0774 0.0000e+00
   2458.000      98.49    -0.7701    34.9127     6.4087     0.0192     0.0797 0.0000e+00
   2459.000      98.49    -0.7703    34.9128     6.4085     0.0198     0.0824 0.0000e+00
   2460.000      98.49    -0.7703    34.9127     6.4118     0.0020     0.0821 0.0000e+00
   2461.000      98.49    -0.7703    34.9127     6.4026     0.0047     0.0795 0.0000e+00
   2462.000      98.49    -0.7701    34.9126     6.4091     0.0092     0.0782 0.0000e+00
   2463.000      98.49    -0.7704    34.9127     6.4013     0.0009     0.0782 0.0000e+00
   2464.000      98.49    -0.7704    34.9126     6.4127    -0.0001     0.0775 0.0000e+00
   2465.000      98.49    -0.7703    34.9126     6.4092     0.0111     0.0783 0.0000e+00
   2466.000      98.49    -0.7708    34.9127     6.4066     0.0038     0.0781 0.0000e+00
   2467.000      98.49    -0.7712    34.9128     6.4024     0.0002     0.0753 0.0000e+00
   2468.000      98.49    -0.7714    34.9128     6.4102    -0.0001     0.0768 0.0000e+00
   2469.000      98.49    -0.7714    34.9127     6.4060     0.0076     0.0817 0.0000e+00
   2470.000      98.49    -0.7713    34.9126     6.4056     0.0111     0.0795 0.0000e+00
   2471.000      98.49    -0.7712    34.9128     6.4077     0.0133     0.0825 0.0000e+00
   2472.000      98.49    -0.7712    34.9127     6.4052     0.0181     0.0824 0.0000e+00
   2473.000      98.49    -0.7712    34.9128     6.4091     0.0022     0.0801 0.0000e+00
   2474.000      98.49    -0.7712    34.9127     6.4073     0.0022     0.0800 0.0000e+00
   2475.000      98.49    -0.7711    34.9127     6.4061     0.0056     0.0784 0.0000e+00
   2476.000      98.49    -0.7710    34.9127     6.4034     0.0121     0.0774 0.0000e+00
   2477.000      98.49    -0.7710    34.9127     6.4090     0.0124     0.0813 0.0000e+00
   2478.000      98.49    -0.7710    34.9128     6.4069     0.0140     0.0842 0.0000e+00
   2479.000      98.49    -0.7710    34.9126     6.4059     0.0180     0.0777 0.0000e+00
   2480.000      98.49    -0.7715    34.9126     6.4020     0.0040     0.0797 0.0000e+00
   2481.000      98.49    -0.7712    34.9126     6.4073     0.0047     0.0771 0.0000e+00
   2482.000      98.49    -0.7718    34.9127     6.4071     0.0018     0.0775 0.0000e+00
   2483.000      98.49    -0.7718    34.9126     6.4075     0.0110     0.0774 0.0000e+00
   2484.000      98.49    -0.7718    34.9127     6.4058     0.0111     0.0750 0.0000e+00
   2485.000      98.49    -0.7717    34.9127     6.4106     0.0018     0.0771 0.0000e+00
   2486.000      98.49    -0.7718    34.9128     6.4043     0.0019     0.0790 0.0000e+00
   2487.000      98.49    -0.7717    34.9126     6.4070     0.0070     0.0775 0.0000e+00
   2488.000      98.49    -0.7716    34.9127     6.4152     0.0022     0.0764 0.0000e+00
   2489.000      98.49    -0.7717    34.9127     6.4064     0.0013     0.0751 0.0000e+00
   2490.000      98.49    -0.7716    34.9128     6.3982     0.0017     0.0820 0.0000e+00
   2491.000      98.49    -0.7716    34.9126     6.3978     0.0024     0.0824 0.0000e+00
   2492.000      98.49    -0.7714    34.9126     6.4125     0.0132     0.0816 0.0000e+00
   2493.000      98.49    -0.7715    34.9128     6.4064     0.0087     0.0801 0.0000e+00
   2494.000      98.49    -0.7715    34.9128     6.4053     0.0078     0.0788 0.0000e+00
   2495.000      98.49    -0.7715    34.9127     6.4031     0.0011     0.0780 0.0000e+00
   2496.000      98.49    -0.7717    34.9127     6.4066     0.0112     0.0824 0.0000e+00
   2497.000      98.49    -0.7714    34.9126     6.4059     0.0119     0.0789 0.0000e+00
   2498.000      98.49    -0.7715    34.9127     6.4043     0.0036     0.0826 0.0000e+00
   2499.000      98.49    -0.7716    34.9127     6.3994     0.0016     0.0760 0.0000e+00
   2500.000      98.49    -0.7714    34.9125     6.4066     0.0051     0.0801 0.0000e+00
   2501.000      98.49    -0.7714    34.9126     6.4031    -0.0006     0.0762 0.0000e+00
   2502.000      98.49    -0.7714    34.9127     6.4079     0.0114     0.0798 0.0000e+00
   2503.000      98.49    -0.7714    34.9127     6.4062     0.0120     0.0798 0.0000e+00
   2504.000      98.49    -0.7714    34.9128     6.4044     0.0006     0.0776 0.0000e+00
   2505.000      98.49    -0.7713    34.9127     6.3983     0.0002     0.0806 0.0000e+00
   2506.000      98.49    -0.7712    34.9126     6.4049     0.0075     0.0794 0.0000e+00
   2507.000      98.49    -0.7711    34.9127     6.4092     0.0044     0.0793 0.0000e+00
   2508.000      98.49    -0.7709    34.9126     6.4041     0.0051     0.0789 0.0000e+00
   2509.000      98.49    -0.7708    34.9127     6.4060     0.0151     0.0793 0.0000e+00
   2510.000      98.49    -0.7707    34.9127     6.4121    -0.0012     0.0774 0.0000e+00
   2511.000      98.49    -0.7706    34.9127     6.4085    -0.0002     0.0792 0.0000e+00
   2512.000      98.49    -0.7705    34.9129     6.4046     0.0018     0.0808 0.0000e+00
   2513.000      98.49    -0.7705    34.9127     6.3996     0.0118     0.0848 0.0000e+00
   2514.000      98.49    -0.7704    34.9126     6.3960     0.0052     0.0800 0.0000e+00
   2515.000      98.49    -0.7702    34.9127     6.4088     0.0071     0.0800 0.0000e+00
   2516.000      98.49    -0.7702    34.9127     6.3998     0.0015     0.0800 0.0000e+00
   2517.000      98.49    -0.7702    34.9126     6.4043    -0.0015     0.0779 0.0000e+00
   2518.000      98.49    -0.7700    34.9127     6.4060    -0.0030     0.0787 0.0000e+00
   2519.000      98.49    -0.7695    34.9127     6.3970    -0.0046     0.0794 0.0000e+00
   2520.000      98.49    -0.7695    34.9129     6.4068     0.0002     0.0775 0.0000e+00
   2521.000      98.49    -0.7695    34.9127     6.4104     0.0167     0.0797 0.0000e+00
   2522.000      98.49    -0.7697    34.9127     6.4007     0.0176     0.0765 0.0000e+00
   2523.000      98.49    -0.7699    34.9126     6.3998     0.0067     0.0791 0.0000e+00
   2524.000      98.49    -0.7699    34.9126     6.4043     0.0124     0.0785 0.0000e+00
   2525.000      98.49    -0.7698    34.9126     6.4026     0.0110     0.0801 0.0000e+00
   2526.000      98.49    -0.7705    34.9129     6.4045     0.0068     0.0800 0.0000e+00
   2527.000      98.49    -0.7705    34.9127     6.4010     0.0025     0.0800 0.0000e+00
   2528.000      98.49    -0.7708    34.9128     6.3993     0.0074     0.0772 0.0000e+00
   2529.000      98.49    -0.7709    34.9128     6.4033     0.0117     0.0750 0.0000e+00
   2530.000      98.49    -0.7709    34.9128     6.4058     0.0120     0.0780 0.0000e+00
   2531.000      98.49    -0.7711    34.9127     6.3955     0.0089     0.0790 0.0000e+00
   2532.000      98.49    -0.7701    34.9128     6.4047     0.0072     0.0789 0.0000e+00
   2533.000      98.49    -0.7703    34.9126     6.3980     0.0108     0.0824 0.0000e+00
   2534.000      98.49    -0.7708    34.9128     6.4017     0.0011     0.0800 0.0000e+00
   2535.000      98.49    -0.7709    34.9128     6.3959     0.0026     0.0800 0.0000e+00
   2536.000      98.49    -0.7712    34.9128     6.4006     0.0113     0.0800 0.0000e+00
   2537.000      98.49    -0.7718    34.9127     6.3939     0.0113     0.0801 0.0000e+00
   2538.000      98.49    -0.7707    34.9127     6.3972     0.0034     0.0805 0.0000e+00
   2539.000      98.49    -0.7701    34.9128     6.4070     0.0084     0.0813 0.0000e+00
   2540.000      98.49    -0.7715    34.9127     6.4002     0.0170     0.0800 0.0000e+00
   2541.000      98.49    -0.7724    34.9127     6.4024     0.0118     0.0800 0.0000e+00
   2542.000      98.48    -0.7723    34.9127     6.3959     0.0015     0.0788 0.0000e+00
   2543.000      98.49    -0.7726    34.9127     6.3968     0.0085     0.0808 0.0000e+00
   2544.000      98.49    -0.7727    34.9126     6.3919     0.0062     0.0775 0.0000e+00
   2545.000      98.49    -0.7729    34.9127     6.3963     0.0111     0.0772 0.0000e+00
   2546.000      98.49    -0.7732    34.9127     6.4028     0.0056     0.0755 0.0000e+00
   2547.000      98.49    -0.7732    34.9127     6.3976     0.0179     0.0802 0.0000e+00
   2548.000      98.49    -0.7731    34.9127     6.4030     0.0052     0.0820 0.0000e+00
   2549.000      98.49    -0.7730    34.9126     6.3985     0.0046     0.0773 0.0000e+00
   2550.000      98.48    -0.7729    34.9126     6.3998     0.0014     0.0786 0.0000e+00
   2551.000      98.48    -0.7730    34.9127     6.3997     0.0094     0.0779 0.0000e+00
   2552.000      98.49    -0.7729    34.9128     6.3968     0.0107     0.0783 0.0000e+00
   2553.000      98.49    -0.7729    34.9127     6.3943     0.0101     0.0800 0.0000e+00
   2554.000      98.49    -0.7732    34.9127     6.3994     0.0066     0.0789 0.0000e+00
   2555.000      98.49    -0.7733    34.9126     6.3983     0.0059     0.0783 0.0000e+00
   2556.000      98.49    -0.7736    34.9127     6.4020     0.0113     0.0783 0.0000e+00
   2557.000      98.49    -0.7738    34.9127     6.3957     0.0150     0.0801 0.0000e+00
   2558.000      98.49    -0.7739    34.9126     6.4005     0.0014     0.0750 0.0000e+00
   2559.000      98.49    -0.7740    34.9127     6.4019     0.0091     0.0761 0.0000e+00
   2560.000      98.49    -0.7739    34.9127     6.4013     0.0056     0.0778 0.0000e+00
   2561.000      98.49    -0.7739    34.9126     6.4074     0.0146     0.0775 0.0000e+00
   2562.000      98.49    -0.7742    34.9127     6.3968     0.0163     0.0781 0.0000e+00
   2563.000      98.49    -0.7742    34.9127     6.3991     0.0024     0.0818 0.0000e+00
   2564.000      98.49    -0.7742    34.9126     6.4019     0.0006     0.0803 0.0000e+00
   2565.000      98.49    -0.7741    34.9126     6.3949     0.0074     0.0755 0.0000e+00
   2566.000      98.49    -0.7741    34.9126     6.3983     0.0162     0.0775 0.0000e+00
   2567.000      98.49    -0.7741    34.9127     6.3872     0.0079     0.0775 0.0000e+00
   2568.000      98.48    -0.7742    34.9126     6.3949     0.0012     0.0772 0.0000e+00
   2569.000      98.49    -0.7740    34.9126     6.3972     0.0039     0.0787 0.0000e+00
   2570.000      98.49    -0.7741    34.9126     6.4012     0.0093     0.0786 0.0000e+00
   2571.000      98.49    -0.7741    34.9126     6.3954     0.0052     0.0796 0.0000e+00
   2572.000      98.49    -0.7740    34.9126     6.4006     0.0056     0.0771 0.0000e+00
   2573.000      98.48    -0.7741    34.9127     6.3998     0.0111     0.0775 0.0000e+00
   2574.000      98.49    -0.7743    34.9127     6.3993     0.0105     0.0775 0.0000e+00
   2575.000      98.49    -0.7744    34.9127     6.3983     0.0066     0.0775 0.0000e+00
   2576.000      98.49    -0.7743    34.9126     6.3958     0.0066     0.0800 0.0000e+00
   2577.000      98.49    -0.7743    34.9126     6.3966     0.0011     0.0785 0.0000e+00
   2578.000      98.49    -0.7745    34.9126     6.3997     0.0120     0.0798 0.0000e+00
   2579.000      98.49    -0.7745    34.9126     6.3988     0.0032     0.0800 0.0000e+00
   2580.000      98.49    -0.7744    34.9126     6.3960     0.0028     0.0802 0.0000e+00
   2581.000      98.49    -0.7746    34.9127     6.3958     0.0129     0.0773 0.0000e+00
   2582.000      98.49    -0.7746    34.9126     6.4010     0.0021     0.0800 0.0000e+00
   2583.000      98.49    -0.7746    34.9128     6.3974     0.0013     0.0729 0.0000e+00
   2584.000      98.49    -0.7745    34.9126     6.3966     0.0020     0.0783 0.0000e+00
   2585.000      98.49    -0.7744    34.9127     6.3969     0.0062     0.0787 0.0000e+00
   2586.000      98.49    -0.7744    34.9126     6.3965     0.0109     0.0776 0.0000e+00
   2587.000      98.49    -0.7743    34.9126     6.4008     0.0002     0.0781 0.0000e+00
   2588.000      98.49    -0.7744    34.9126     6.3964     0.0012     0.0760 0.0000e+00
   2589.000      98.49    -0.7745    34.9126     6.3950     0.0007     0.0750 0.0000e+00
   2590.000      98.49    -0.7744    34.9126     6.3982     0.0037     0.0776 0.0000e+00
   2591.000      98.49    -0.7742    34.9126     6.3963     0.0056     0.0816 0.0000e+00
   2592.000      98.49    -0.7741    34.9125     6.3972     0.0007     0.0924 0.0000e+00
   2593.000      98.49    -0.7744    34.9127     6.3958     0.0014     0.0805 0.0000e+00
   2594.000      98.49    -0.7745    34.9126     6.3962     0.0015     0.0812 0.0000e+00
   2595.000      98.49    -0.7745    34.9126     6.3994     0.0129     0.0802 0.0000e+00
   2596.000      98.48    -0.7744    34.9126     6.3959     0.0033     0.0795 0.0000e+00
   2597.000      98.48    -0.7744    34.9127     6.4011     0.0011     0.0841 0.0000e+00
   2598.000      98.48    -0.7742    34.9126     6.3960     0.0051     0.0755 0.0000e+00
   2599.000      98.48    -0.7742    34.9127     6.3943    -0.0053     0.0743 0.0000e+00
   2600.000      98.48    -0.7742    34.9127     6.3969     0.0082     0.0769 0.0000e+00
   2601.000      98.49    -0.7743    34.9127     6.3947     0.0124     0.0775 0.0000e+00
   2602.000      98.49    -0.7744    34.9126     6.3960     0.0032     0.0756 0.0000e+00
   2603.000      98.49    -0.7744    34.9126     6.3972     0.0134     0.0788 0.0000e+00
   2604.000      98.49    -0.7744    34.9126     6.3916     0.0065     0.0806 0.0000e+00
   2605.000      98.48    -0.7747    34.9128     6.3970     0.0122     0.0798 0.0000e+00
   2606.000      98.49    -0.7746    34.9127     6.3992     0.0029     0.0768 0.0000e+00
   2607.000      98.48    -0.7745    34.9127     6.3968     0.0052     0.0790 0.0000e+00
   2608.000      98.49    -0.7744    34.9125     6.3951     0.0050     0.0806 0.0000e+00
   2609.000      98.49    -0.7743    34.9126     6.3900     0.0054     0.0778 0.0000e+00
   2610.000      98.49    -0.7743    34.9126     6.3952     0.0119     0.0800 0.0000e+00
   2611.000      98.49    -0.7742    34.9126     6.3943     0.0007     0.0821 0.0000e+00
   2612.000      98.48    -0.7741    34.9128     6.3981     0.0088     0.0766 0.0000e+00
   2613.000      98.48    -0.7742    34.9128     6.3973     0.0102     0.0754 0.0000e+00
   2614.000      98.49    -0.7740    34.9127     6.3855    -0.0013     0.0775 0.0000e+00
   2615.000      98.49    -0.7740    34.9128     6.3839     0.0026     0.0773 0.0000e+00
   2616.000      98.49    -0.7740    34.9127     6.3936     0.0008     0.0775 0.0000e+00
   2617.000      98.49    -0.7738    34.9126     6.3950     0.0058     0.0778 0.0000e+00
   2618.000      98.49    -0.7739    34.9126     6.3953     0.0045     0.0771 0.0000e+00
   2619.000      98.49    -0.7742    34.9127     6.3941     0.0118     0.0812 0.0000e+00
   2620.000      98.49    -0.7740    34.9127     6.3862     0.0108     0.0771 0.0000e+00
   2621.000      98.49    -0.7740    34.9127     6.3908     0.0006     0.0750 0.0000e+00
   2622.000      98.49    -0.7741    34.9128     6.3909     0.0015     0.0798 0.0000e+00
   2623.000      98.49    -0.7739    34.9126     6.3944     0.0073     0.0792 0.0000e+00
   2624.000      98.49    -0.7739    34.9126     6.3988     0.0007     0.0760 0.0000e+00
   2625.000      98.48    -0.7740    34.9127     6.3963     0.0059     0.0775 0.0000e+00
   2626.000      98.48    -0.7741    34.9126     6.3955     0.0056     0.0788 0.0000e+00
   2627.000      98.49    -0.7739    34.9125     6.3920     0.0039     0.0792 0.0000e+00
   2628.000      98.49    -0.7741    34.9127     6.3940     0.0003     0.0793 0.0000e+00
   2629.000      98.48    -0.7740    34.9126     6.3942     0.0002     0.0775 0.0000e+00
   2630.000      98.49    -0.7741    34.9127     6.3939     0.0010     0.0790 0.0000e+00
   2631.000      98.49    -0.7738    34.9126     6.3921     0.0050     0.0784 0.0000e+00
   2632.000      98.49    -0.7738    34.9127     6.3989     0.0024     0.0801 0.0000e+00
   2633.000      98.49    -0.7739    34.9129     6.3915     0.0132     0.0800 0.0000e+00
   2634.000      98.49    -0.7740    34.9129     6.3864     0.0188     0.0800 0.0000e+00
   2635.000      98.49    -0.7742    34.9127     6.3850     0.0130     0.0800 0.0000e+00
   2636.000      98.49    -0.7743    34.9128     6.3765     0.0071     0.0800 0.0000e+00
   2637.000      98.49    -0.7736    34.9126     6.3941     0.0087     0.0793 0.0000e+00
   2638.000      98.49    -0.7740    34.9127     6.3926     0.0129     0.0796 0.0000e+00
   2639.000      98.48    -0.7739    34.9126     6.3882     0.0078     0.0798 0.0000e+00
   2640.000      98.48    -0.7739    34.9128     6.3844    -0.0006     0.0800 0.0000e+00
   2641.000      98.48    -0.7740    34.9127     6.3910     0.0023     0.0782 0.0000e+00
   2642.000      98.49    -0.7740    34.9127     6.3885     0.0032     0.0775 0.0000e+00
   2643.000      98.49    -0.7739    34.9127     6.3900     0.0100     0.0776 0.0000e+00
   2644.000      98.49    -0.7736    34.9126     6.3883     0.0120     0.0857 0.0000e+00
   2645.000      98.49    -0.7740    34.9126     6.3987     0.0055     0.0785 0.0000e+00
   2646.000      98.49    -0.7740    34.9127     6.3860     0.0000     0.0800 0.0000e+00
   2647.000      98.48    -0.7740    34.9127     6.3886     0.0007     0.0765 0.0000e+00
   2648.000      98.49    -0.7740    34.9126     6.3908     0.0106     0.0797 0.0000e+00
   2649.000      98.49    -0.7740    34.9125     6.3897     0.0122     0.0775 0.0000e+00
   2650.000      98.49    -0.7740    34.9127     6.3882     0.0052     0.0762 0.0000e+00
   2651.000      98.49    -0.7740    34.9127     6.3961     0.0007     0.0789 0.0000e+00
   2652.000      98.48    -0.7740    34.9127     6.3940     0.0052     0.0832 0.0000e+00
   2653.000      98.49    -0.7739    34.9126     6.3896     0.0156     0.0780 0.0000e+00
   2654.000      98.49    -0.7738    34.9125     6.3943     0.0048     0.0784 0.0000e+00
   2655.000      98.49    -0.7739    34.9127     6.3925     0.0104     0.0775 0.0000e+00
   2656.000      98.49    -0.7738    34.9127     6.3982     0.0034     0.0818 0.0000e+00
   2657.000      98.48    -0.7738    34.9127     6.3910     0.0132     0.0791 0.0000e+00
   2658.000      98.48    -0.7737    34.9126     6.3858     0.0070     0.0792 0.0000e+00
   2659.000      98.48    -0.7737    34.9125     6.3869     0.0123     0.0773 0.0000e+00
   2660.000      98.49    -0.7736    34.9125     6.3948     0.0144     0.0767 0.0000e+00
   2661.000      98.48    -0.7735    34.9126     6.3866     0.0050     0.0791 0.0000e+00
   2662.000      98.48    -0.7735    34.9126     6.3954     0.0011     0.0797 0.0000e+00
   2663.000      98.48    -0.7733    34.9127     6.3923     0.0018     0.0775 0.0000e+00
   2664.000      98.49    -0.7732    34.9128     6.3918     0.0029     0.0796 0.0000e+00
   2665.000      98.49    -0.7732    34.9127     6.3878     0.0016     0.0788 0.0000e+00
   2666.000      98.49    -0.7733    34.9126     6.3864     0.0021     0.0786 0.0000e+00
   2667.000      98.49    -0.7730    34.9128     6.3870     0.0125     0.0789 0.0000e+00
   2668.000      98.49    -0.7731    34.9126     6.3854     0.0012     0.0818 0.0000e+00
   2669.000      98.49    -0.7731    34.9128     6.3874     0.0030     0.0820 0.0000e+00
   2670.000      98.49    -0.7732    34.9127     6.3879     0.0116     0.0801 0.0000e+00
   2671.000      98.48    -0.7730    34.9126     6.3901     0.0221     0.0777 0.0000e+00
   2672.000      98.49    -0.7731    34.9126     6.3919     0.0119     0.0791 0.0000e+00
   2673.000      98.49    -0.7730    34.9127     6.3871     0.0060     0.0775 0.0000e+00
   2674.000      98.49    -0.7729    34.9126     6.3873     0.0014     0.0787 0.0000e+00
   2675.000      98.48    -0.7729    34.9125     6.3857     0.0034     0.0788 0.0000e+00
   2676.000      98.48    -0.7731    34.9127     6.3875     0.0086     0.0775 0.0000e+00
   2677.000      98.49    -0.7732    34.9127     6.3931     0.0068     0.0785 0.0000e+00
   2678.000      98.49    -0.7729    34.9126     6.3864     0.0075     0.0772 0.0000e+00
   2679.000      98.48    -0.7729    34.9128     6.3944     0.0006     0.0792 0.0000e+00
   2680.000      98.48    -0.7729    34.9128     6.3912     0.0037     0.0781 0.0000e+00
   2681.000      98.48    -0.7729    34.9127     6.3895     0.0132     0.0799 0.0000e+00
   2682.000      98.49    -0.7728    34.9127     6.3894     0.0269     0.0799 0.0000e+00
   2683.000      98.48    -0.7726    34.9126     6.3828     0.0089     0.0777 0.0000e+00
   2684.000      98.49    -0.7726    34.9126     6.3912     0.0083     0.0814 0.0000e+00
   2685.000      98.49    -0.7728    34.9127     6.3900     0.0062     0.0787 0.0000e+00
   2686.000      98.49    -0.7729    34.9127     6.3906     0.0122     0.0744 0.0000e+00
   2687.000      98.49    -0.7728    34.9127     6.3897     0.0018     0.0746 0.0000e+00
   2688.000      98.48    -0.7727    34.9126     6.3855     0.0057     0.0788 0.0000e+00
   2689.000      98.48    -0.7727    34.9127     6.3918     0.0092     0.0751 0.0000e+00
   2690.000      98.49    -0.7726    34.9126     6.3869     0.0091     0.0785 0.0000e+00
   2691.000      98.49    -0.7725    34.9127     6.3944     0.0069     0.0791 0.0000e+00
   2692.000      98.49    -0.7727    34.9127     6.3825     0.0174     0.0782 0.0000e+00
   2693.000      98.49    -0.7727    34.9127     6.3845     0.0142     0.0751 0.0000e+00
   2694.000      98.48    -0.7725    34.9126     6.3879     0.0052     0.0762 0.0000e+00
   2695.000      98.49    -0.7726    34.9127     6.3956     0.0166     0.0761 0.0000e+00
   2696.000      98.49    -0.7726    34.9127     6.3888     0.0192     0.0779 0.0000e+00
   2697.000      98.49    -0.7725    34.9126     6.3846     0.0201     0.0819 0.0000e+00
   2698.000      98.48    -0.7726    34.9127     6.3876     0.0182     0.0799 0.0000e+00
   2699.000      98.48    -0.7726    34.9126     6.3821     0.0052     0.0771 0.0000e+00
   2700.000      98.48    -0.7725    34.9126     6.3869     0.0119     0.0781 0.0000e+00
   2701.000      98.48    -0.7725    34.9126     6.3896     0.0124     0.0792 0.0000e+00
   2702.000      98.48    -0.7724    34.9125     6.3883     0.0073     0.0748 0.0000e+00
   2703.000      98.49    -0.7726    34.9126     6.3891     0.0027     0.0814 0.0000e+00
   2704.000      98.49    -0.7724    34.9127     6.3909     0.0107     0.0759 0.0000e+00
   2705.000      98.49    -0.7724    34.9126     6.3893     0.0123     0.0778 0.0000e+00
   2706.000      98.49    -0.7724    34.9127     6.3878     0.0127     0.0798 0.0000e+00
   2707.000      98.49    -0.7723    34.9127     6.3902     0.0203     0.0776 0.0000e+00
   2708.000      98.48    -0.7721    34.9126     6.3842     0.0065     0.0770 0.0000e+00
   2709.000      98.49    -0.7721    34.9127     6.3875     0.0035     0.0775 0.0000e+00
   2710.000      98.48    -0.7722    34.9128     6.3873     0.0087     0.0793 0.0000e+00
   2711.000      98.48    -0.7722    34.9128     6.3844     0.0083     0.0800 0.0000e+00
   2712.000      98.48    -0.7721    34.9128     6.3919     0.0029     0.0800 0.0000e+00
   2713.000      98.49    -0.7721    34.9128     6.3822     0.0133     0.0835 0.0000e+00
   2714.000      98.48    -0.7720    34.9126     6.3820     0.0067     0.0810 0.0000e+00
   2715.000      98.49    -0.7718    34.9127     6.3876     0.0165     0.0775 0.0000e+00
   2716.000      98.49    -0.7719    34.9127     6.3884     0.0127     0.0822 0.0000e+00
   2717.000      98.49    -0.7720    34.9126     6.3862     0.0036     0.0804 0.0000e+00
   2718.000      98.48    -0.7721    34.9126     6.3874     0.0132     0.0755 0.0000e+00
   2719.000      98.49    -0.7721    34.9127     6.3928     0.0174     0.0759 0.0000e+00
   2720.000      98.49    -0.7723    34.9127     6.3880     0.0133     0.0785 0.0000e+00
   2721.000      98.49    -0.7723    34.9127     6.3823     0.0078     0.0788 0.0000e+00
   2722.000      98.49    -0.7721    34.9126     6.3883     0.0046     0.0769 0.0000e+00
   2723.000      98.48    -0.7721    34.9127     6.3789     0.0044     0.0792 0.0000e+00
   2724.000      98.48    -0.7723    34.9127     6.3915     0.0120     0.0778 0.0000e+00
   2725.000      98.48    -0.7723    34.9127     6.3764     0.0120     0.0798 0.0000e+00
   2726.000      98.48    -0.7724    34.9127     6.3817     0.0114     0.0753 0.0000e+00
   2727.000      98.48    -0.7726    34.9126     6.3894     0.0031     0.0763 0.0000e+00
   2728.000      98.48    -0.7728    34.9126     6.3873     0.0072     0.0784 0.0000e+00
   2729.000      98.48    -0.7729    34.9127     6.3899     0.0018     0.0775 0.0000e+00
   2730.000      98.49    -0.7728    34.9126     6.3834     0.0083     0.0766 0.0000e+00
   2731.000      98.49    -0.7727    34.9126     6.3838     0.0016     0.0750 0.0000e+00
   2732.000      98.48    -0.7725    34.9127     6.3821     0.0037     0.0759 0.0000e+00
   2733.000      98.48    -0.7725    34.9126     6.3862     0.0088     0.0759 0.0000e+00
   2734.000      98.48    -0.7725    34.9126     6.3909     0.0053     0.0775 0.0000e+00
   2735.000      98.48    -0.7723    34.9128     6.3835     0.0122     0.0772 0.0000e+00
   2736.000      98.48    -0.7724    34.9127     6.3868     0.0114     0.0753 0.0000e+00
   2737.000      98.49    -0.7723    34.9126     6.3832     0.0121     0.0784 0.0000e+00
   2738.000      98.48    -0.7722    34.9126     6.3906     0.0041     0.0758 0.0000e+00
   2739.000      98.49    -0.7723    34.9127     6.3887     0.0028     0.0849 0.0000e+00
   2740.000      98.48    -0.7722    34.9127     6.3849     0.0052     0.0918 0.0000e+00
   2741.000      98.48    -0.7721    34.9127     6.3865     0.0103     0.0781 0.0000e+00
   2742.000      98.49    -0.7720    34.9128     6.3858     0.0024     0.0823 0.0000e+00
   2743.000      98.49    -0.7720    34.9128     6.3823     0.0158     0.0787 0.0000e+00
   2744.000      98.49    -0.7721    34.9128     6.3806     0.0137     0.0775 0.0000e+00
   2745.000      98.48    -0.7719    34.9127     6.3854     0.0057     0.0775 0.0000e+00
   2746.000      98.49    -0.7717    34.9126     6.3919     0.0010     0.0794 0.0000e+00
   2747.000      98.49    -0.7718    34.9125     6.3818     0.0018     0.0798 0.0000e+00
   2748.000      98.49    -0.7719    34.9127     6.3810     0.0018     0.0798 0.0000e+00
   2749.000      98.48    -0.7718    34.9127     6.3787     0.0077     0.0815 0.0000e+00
   2750.000      98.48    -0.7719    34.9127     6.3815     0.0120     0.0807 0.0000e+00
   2751.000      98.49    -0.7717    34.9126     6.3853     0.0109     0.0789 0.0000e+00
   2752.000      98.49    -0.7717    34.9126     6.3773     0.0136     0.0816 0.0000e+00
   2753.000      98.49    -0.7718    34.9127     6.3854     0.0139     0.0794 0.0000e+00
   2754.000      98.49    -0.7718    34.9127     6.3857     0.0009     0.0774 0.0000e+00
   2755.000      98.48    -0.7717    34.9125     6.3850     0.0013     0.0775 0.0000e+00
   2756.000      98.48    -0.7717    34.9126     6.3855     0.0057     0.0792 0.0000e+00
   2757.000      98.49    -0.7717    34.9126     6.3907     0.0083     0.0765 0.0000e+00
   2758.000      98.48    -0.7717    34.9126     6.3859     0.0020     0.0736 0.0000e+00
   2759.000      98.48    -0.7716    34.9126     6.3850     0.0208     0.0813 0.0000e+00
   2760.000      98.48    -0.7716    34.9126     6.3833     0.0123     0.0773 0.0000e+00
   2761.000      98.48    -0.7716    34.9127     6.3816     0.0048     0.0756 0.0000e+00
   2762.000      98.48    -0.7715    34.9126     6.3856     0.0041     0.0730 0.0000e+00
   2763.000      98.48    -0.7715    34.9126     6.3827     0.0123     0.0757 0.0000e+00
   2764.000      98.49    -0.7715    34.9126     6.3804     0.0147     0.0774 0.0000e+00
   2765.000      98.48    -0.7715    34.9127     6.3829     0.0073     0.0810 0.0000e+00
   2766.000      98.48    -0.7715    34.9126     6.3839     0.0026     0.0778 0.0000e+00
   2767.000      98.49    -0.7715    34.9127     6.3818     0.0055     0.0781 0.0000e+00
   2768.000      98.48    -0.7713    34.9126     6.3816     0.0076     0.0763 0.0000e+00
   2769.000      98.49    -0.7716    34.9126     6.3883     0.0008     0.0767 0.0000e+00
   2770.000      98.48    -0.7719    34.9126     6.3863     0.0108     0.0763 0.0000e+00
   2771.000      98.49    -0.7718    34.9126     6.3848     0.0019     0.0766 0.0000e+00
   2772.000      98.48    -0.7719    34.9126     6.3779     0.0086     0.0749 0.0000e+00
   2773.000      98.48    -0.7719    34.9128     6.3828     0.0104     0.0766 0.0000e+00
   2774.000      98.48    -0.7718    34.9127     6.3897     0.0082     0.0784 0.0000e+00
   2775.000      98.49    -0.7717    34.9127     6.3786     0.0015     0.0792 0.0000e+00
   2776.000      98.48    -0.7717    34.9127     6.3771     0.0011     0.0776 0.0000e+00
   2777.000      98.49    -0.7715    34.9126     6.3816     0.0011     0.0782 0.0000e+00
   2778.000      98.48    -0.7715    34.9127     6.3903     0.0007     0.0779 0.0000e+00
   2779.000      98.48    -0.7715    34.9127     6.3785     0.0090     0.0740 0.0000e+00
   2780.000      98.49    -0.7716    34.9127     6.3849     0.0067     0.0752 0.0000e+00
   2781.000      98.48    -0.7715    34.9126     6.3841     0.0021     0.0787 0.0000e+00
   2782.000      98.48    -0.7715    34.9126     6.3807     0.0133     0.0783 0.0000e+00
   2783.000      98.49    -0.7714    34.9127     6.3843     0.0114     0.0792 0.0000e+00
   2784.000      98.48    -0.7713    34.9126     6.3836     0.0058     0.0789 0.0000e+00
   2785.000      98.48    -0.7713    34.9127     6.3810     0.0004     0.0892 0.0000e+00
   2786.000      98.48    -0.7712    34.9126     6.3815     0.0099     0.0792 0.0000e+00
   2787.000      98.49    -0.7715    34.9126     6.3816     0.0093     0.0781 0.0000e+00
   2788.000      98.49    -0.7715    34.9127     6.3900     0.0079     0.0809 0.0000e+00
   2789.000      98.49    -0.7714    34.9127     6.3802     0.0134     0.0804 0.0000e+00
   2790.000      98.48    -0.7713    34.9127     6.3893     0.0006     0.0758 0.0000e+00
   2791.000      98.49    -0.7713    34.9126     6.3816     0.0049     0.0789 0.0000e+00
   2792.000      98.48    -0.7711    34.9126     6.3807     0.0115     0.0775 0.0000e+00
   2793.000      98.49    -0.7712    34.9126     6.3798     0.0106     0.0767 0.0000e+00
   2794.000      98.48    -0.7712    34.9126     6.3816     0.0030     0.0737 0.0000e+00
   2795.000      98.49    -0.7711    34.9126     6.3840     0.0063     0.0764 0.0000e+00
   2796.000      98.48    -0.7709    34.9127     6.3872     0.0054     0.0774 0.0000e+00
   2797.000      98.49    -0.7709    34.9126     6.3973     0.0018     0.0789 0.0000e+00
   2798.000      98.49    -0.7709    34.9127     6.3929    -0.0002     0.0790 0.0000e+00
   2799.000      98.48    -0.7709    34.9127     6.3762     0.0049     0.0775 0.0000e+00
   2800.000      98.48    -0.7707    34.9126     6.3780     0.0064     0.0780 0.0000e+00
   2801.000      98.48    -0.7707    34.9126     6.3829     0.0056     0.0800 0.0000e+00
   2802.000      98.48    -0.7707    34.9127     6.3810     0.0016     0.0755 0.0000e+00
   2803.000      98.48    -0.7706    34.9127     6.3896     0.0119     0.0802 0.0000e+00
   2804.000      98.48    -0.7705    34.9127     6.3821     0.0031     0.0779 0.0000e+00
   2805.000      98.49    -0.7704    34.9127     6.3817     0.0061     0.0775 0.0000e+00
   2806.000      98.48    -0.7704    34.9127     6.3773     0.0082     0.0767 0.0000e+00
   2807.000      98.48    -0.7703    34.9126     6.3820     0.0092     0.0781 0.0000e+00
   2808.000      98.48    -0.7702    34.9126     6.3836     0.0194     0.0775 0.0000e+00
   2809.000      98.48    -0.7702    34.9127     6.3861     0.0182     0.0789 0.0000e+00
   2810.000      98.48    -0.7702    34.9127     6.3788     0.0173     0.0805 0.0000e+00
   2811.000      98.48    -0.7702    34.9126     6.3822     0.0145     0.0787 0.0000e+00
   2812.000      98.48    -0.7702    34.9127     6.3821     0.0057     0.0783 0.0000e+00
   2813.000      98.48    -0.7703    34.9127     6.3764     0.0010     0.0775 0.0000e+00
   2814.000      98.48    -0.7704    34.9126     6.3805     0.0055     0.0773 0.0000e+00
   2815.000      98.49    -0.7703    34.9126     6.3764    -0.0046     0.0783 0.0000e+00
   2816.000      98.49    -0.7705    34.9126     6.3756     0.0091     0.0775 0.0000e+00
   2817.000      98.48    -0.7705    34.9128     6.3844     0.0173     0.0775 0.0000e+00
   2818.000      98.48    -0.7704    34.9127     6.3806     0.0096     0.0774 0.0000e+00
   2819.000      98.48    -0.7705    34.9127     6.3759     0.0054     0.0790 0.0000e+00
   2820.000      98.48    -0.7704    34.9125     6.3786     0.0104     0.0796 0.0000e+00
   2821.000      98.48    -0.7705    34.9126     6.3828     0.0013     0.0761 0.0000e+00
   2822.000      98.48    -0.7706    34.9126     6.3768     0.0091     0.0771 0.0000e+00
   2823.000      98.48    -0.7706    34.9127     6.3788     0.0051     0.0750 0.0000e+00
   2824.000      98.48    -0.7705    34.9127     6.3793     0.0117     0.0751 0.0000e+00
   2825.000      98.49    -0.7704    34.9126     6.3822     0.0065     0.0954 0.0000e+00
   2826.000      98.48    -0.7703    34.9126     6.3829     0.0046     0.0858 0.0000e+00
   2827.000      98.48    -0.7704    34.9126     6.3793     0.0121     0.0768 0.0000e+00
   2828.000      98.48    -0.7704    34.9126     6.3794     0.0067     0.0736 0.0000e+00
   2829.000      98.48    -0.7704    34.9127     6.3840     0.0030     0.0750 0.0000e+00
   2830.000      98.48    -0.7703    34.9127     6.3858     0.0119     0.0757 0.0000e+00
   2831.000      98.48    -0.7703    34.9127     6.3734     0.0084     0.0774 0.0000e+00
   2832.000      98.48    -0.7702    34.9126     6.3789     0.0083     0.0750 0.0000e+00
   2833.000      98.48    -0.7701    34.9127     6.3813     0.0106     0.0777 0.0000e+00
   2834.000      98.48    -0.7701    34.9126     6.3810     0.0004     0.0775 0.0000e+00
   2835.000      98.48    -0.7702    34.9127     6.3761     0.0097     0.0774 0.0000e+00
   2836.000      98.48    -0.7702    34.9127     6.3824     0.0057     0.0788 0.0000e+00
   2837.000      98.48    -0.7703    34.9126     6.3769     0.0010     0.0772 0.0000e+00
   2838.000      98.48    -0.7700    34.9126     6.3844     0.0097     0.0778 0.0000e+00
   2839.000      98.48    -0.7700    34.9128     6.3751     0.0121     0.0752 0.0000e+00
   2840.000      98.49    -0.7701    34.9127     6.3763     0.0124     0.0800 0.0000e+00
   2841.000      98.48    -0.7701    34.9128     6.3783     0.0128     0.0799 0.0000e+00
   2842.000      98.48    -0.7700    34.9126     6.3768     0.0001     0.0779 0.0000e+00
   2843.000      98.48    -0.7702    34.9127     6.3852     0.0068     0.0785 0.0000e+00
   2844.000      98.49    -0.7702    34.9127     6.3780     0.0040     0.0775 0.0000e+00
   2845.000      98.48    -0.7702    34.9126     6.3767     0.0047     0.0759 0.0000e+00
   2846.000      98.49    -0.7702    34.9127     6.3808     0.0060     0.0775 0.0000e+00
   2847.000      98.48    -0.7701    34.9127     6.3703     0.0017     0.0758 0.0000e+00
   2848.000      98.48    -0.7700    34.9125     6.3787     0.0021     0.0772 0.0000e+00
   2849.000      98.48    -0.7701    34.9127     6.3828     0.0092     0.0775 0.0000e+00
   2850.000      98.48    -0.7699    34.9127     6.3786     0.0009     0.0799 0.0000e+00
   2851.000      98.48    -0.7699    34.9127     6.3742     0.0024     0.0822 0.0000e+00
   2852.000      98.48    -0.7698    34.9126     6.3710     0.0018     0.0765 0.0000e+00
   2853.000      98.48    -0.7698    34.9126     6.3780     0.0080     0.0768 0.0000e+00
   2854.000      98.48    -0.7697    34.9126     6.3734     0.0044     0.0760 0.0000e+00
   2855.000      98.48    -0.7697    34.9127     6.3699     0.0084     0.0752 0.0000e+00
   2856.000      98.48    -0.7696    34.9126     6.3796     0.0020     0.0793 0.0000e+00
   2857.000      98.48    -0.7696    34.9126     6.3820     0.0127     0.0748 0.0000e+00
   2858.000      98.48    -0.7695    34.9126     6.3850     0.0123     0.0750 0.0000e+00
   2859.000      98.48    -0.7694    34.9128     6.3762     0.0104     0.0748 0.0000e+00
   2860.000      98.48    -0.7695    34.9127     6.3767     0.0007     0.0727 0.0000e+00
   2861.000      98.48    -0.7695    34.9126     6.3731     0.0005     0.0730 0.0000e+00
   2862.000      98.48    -0.7693    34.9126     6.3720     0.0053     0.0776 0.0000e+00
   2863.000      98.48    -0.7694    34.9127     6.3790     0.0056     0.0792 0.0000e+00
   2864.000      98.49    -0.7693    34.9128     6.3798     0.0187     0.0774 0.0000e+00
   2865.000      98.48    -0.7693    34.9127     6.3802     0.0018     0.0797 0.0000e+00
   2866.000      98.48    -0.7692    34.9127     6.3741     0.0017     0.0775 0.0000e+00
   2867.000      98.49    -0.7691    34.9127     6.3711     0.0031     0.0807 0.0000e+00
   2868.000      98.49    -0.7692    34.9127     6.3774     0.0140     0.0776 0.0000e+00
   2869.000      98.48    -0.7691    34.9126     6.3754     0.0046     0.0762 0.0000e+00
   2870.000      98.49    -0.7691    34.9126     6.3768     0.0011     0.0802 0.0000e+00
   2871.000      98.48    -0.7691    34.9128     6.3762     0.0032     0.0799 0.0000e+00
   2872.000      98.49    -0.7691    34.9127     6.3775     0.0006     0.0784 0.0000e+00
   2873.000      98.49    -0.7692    34.9128     6.3753     0.0003     0.0775 0.0000e+00
   2874.000      98.48    -0.7692    34.9127     6.3724     0.0015     0.0749 0.0000e+00
   2875.000      98.48    -0.7689    34.9126     6.3755     0.0065     0.0769 0.0000e+00
   2876.000      98.48    -0.7687    34.9126     6.3798     0.0007     0.0772 0.0000e+00
   2877.000      98.48    -0.7690    34.9128     6.3768     0.0028     0.0800 0.0000e+00
   2878.000      98.48    -0.7689    34.9127     6.3690     0.0123     0.0799 0.0000e+00
   2879.000      98.48    -0.7689    34.9128     6.3743     0.0163     0.0784 0.0000e+00
   2880.000      98.48    -0.7691    34.9127     6.3770     0.0177     0.0775 0.0000e+00
   2881.000      98.48    -0.7691    34.9128     6.3726     0.0024     0.0775 0.0000e+00
   2882.000      98.48    -0.7687    34.9126     6.3748     0.0062     0.0773 0.0000e+00
   2883.000      98.49    -0.7685    34.9127     6.3722     0.0012     0.0749 0.0000e+00
   2884.000      98.48    -0.7689    34.9127     6.3697     0.0003     0.0748 0.0000e+00
   2885.000      98.49    -0.7690    34.9128     6.3750     0.0018     0.0769 0.0000e+00
   2886.000      98.48    -0.7690    34.9127     6.3703     0.0002     0.0786 0.0000e+00
   2887.000      98.48    -0.7690    34.9126     6.3713     0.0011     0.0773 0.0000e+00
   2888.000      98.48    -0.7690    34.9127     6.3728     0.0082     0.0767 0.0000e+00
   2889.000      98.48    -0.7690    34.9127     6.3728     0.0038     0.0774 0.0000e+00
   2890.000      98.48    -0.7688    34.9126     6.3724     0.0115     0.0765 0.0000e+00
   2891.000      98.48    -0.7689    34.9126     6.3846     0.0140     0.0767 0.0000e+00
   2892.000      98.48    -0.7689    34.9127     6.3754     0.0129     0.0789 0.0000e+00
   2893.000      98.48    -0.7689    34.9128     6.3633     0.0122     0.0775 0.0000e+00
   2894.000      98.48    -0.7689    34.9128     6.3743     0.0083     0.0760 0.0000e+00
   2895.000      98.48    -0.7688    34.9127     6.3735     0.0016     0.0775 0.0000e+00
   2896.000      98.48    -0.7688    34.9127     6.3723     0.0044     0.0786 0.0000e+00
   2897.000      98.48    -0.7687    34.9126     6.3731     0.0058     0.0779 0.0000e+00
   2898.000      98.48    -0.7686    34.9127     6.3757     0.0081     0.0775 0.0000e+00
   2899.000      98.48    -0.7686    34.9127     6.3777     0.0010     0.0778 0.0000e+00
   2900.000      98.48    -0.7686    34.9126     6.3784     0.0007     0.0798 0.0000e+00
   2901.000      98.49    -0.7687    34.9128     6.3691     0.0010     0.0757 0.0000e+00
   2902.000      98.48    -0.7686    34.9126     6.3696     0.0035     0.0740 0.0000e+00
   2903.000      98.48    -0.7684    34.9126     6.3724     0.0088     0.0771 0.0000e+00
   2904.000      98.48    -0.7687    34.9126     6.3753     0.0183     0.0787 0.0000e+00
   2905.000      98.48    -0.7686    34.9127     6.3697     0.0159     0.0782 0.0000e+00
   2906.000      98.48    -0.7685    34.9128     6.3807     0.0077     0.0751 0.0000e+00
   2907.000      98.48    -0.7684    34.9127     6.3744     0.0015     0.0751 0.0000e+00
   2908.000      98.48    -0.7683    34.9127     6.3746     0.0019     0.0774 0.0000e+00
   2909.000      98.48    -0.7684    34.9127     6.3820     0.0004     0.0749 0.0000e+00
   2910.000      98.48    -0.7682    34.9126     6.3711     0.0071     0.0770 0.0000e+00
   2911.000      98.48    -0.7682    34.9127     6.3740     0.0007     0.0794 0.0000e+00
   2912.000      98.48    -0.7684    34.9127     6.3801     0.0006     0.0775 0.0000e+00
   2913.000      98.48    -0.7683    34.9127     6.3714     0.0010     0.0775 0.0000e+00
   2914.000      98.48    -0.7683    34.9127     6.3676     0.0006     0.0775 0.0000e+00
   2915.000      98.47    -0.7683    34.9127     6.3725    -0.0003     0.0775 0.0000e+00
   2916.000      98.48    -0.7682    34.9126     6.3707     0.0009     0.0792 0.0000e+00
   2917.000      98.49    -0.7682    34.9127     6.3757     0.0052     0.0773 0.0000e+00
   2918.000      98.48    -0.7683    34.9127     6.3763     0.0066     0.0766 0.0000e+00
   2919.000      98.48    -0.7683    34.9128     6.3722     0.0005     0.0751 0.0000e+00
   2920.000      98.48    -0.7681    34.9126     6.3705     0.0050     0.0769 0.0000e+00
   2921.000      98.48    -0.7684    34.9127     6.3638     0.0114     0.0775 0.0000e+00
   2922.000      98.48    -0.7684    34.9126     6.3716    -0.0012     0.0774 0.0000e+00
   2923.000      98.48    -0.7685    34.9126     6.3715    -0.0011     0.0755 0.0000e+00
   2924.000      98.48    -0.7684    34.9128     6.3721     0.0010     0.0744 0.0000e+00
   2925.000      98.48    -0.7683    34.9126     6.3683     0.0002     0.0742 0.0000e+00
   2926.000      98.48    -0.7683    34.9127     6.3726     0.0004     0.0749 0.0000e+00
   2927.000      98.48    -0.7682    34.9126     6.3696     0.0046     0.0767 0.0000e+00
   2928.000      98.48    -0.7682    34.9126     6.3743     0.0052     0.0749 0.0000e+00
   2929.000      98.48    -0.7682    34.9126     6.3707     0.0032     0.0728 0.0000e+00
   2930.000      98.48    -0.7682    34.9127     6.3623     0.0010     0.0815 0.0000e+00
   2931.000      98.48    -0.7682    34.9127     6.3800     0.0012     0.0774 0.0000e+00
   2932.000      98.48    -0.7681    34.9126     6.3645     0.0011     0.0789 0.0000e+00
   2933.000      98.48    -0.7681    34.9126     6.3691     0.0002     0.0814 0.0000e+00
   2934.000      98.48    -0.7680    34.9127     6.3736     0.0013     0.0744 0.0000e+00
   2935.000      98.48    -0.7679    34.9126     6.3696     0.0042     0.0767 0.0000e+00
   2936.000      98.48    -0.7678    34.9127     6.3734     0.0026     0.0770 0.0000e+00
   2937.000      98.48    -0.7676    34.9128     6.3614     0.0115     0.0749 0.0000e+00
   2938.000      98.48    -0.7676    34.9128     6.3643     0.0171     0.0771 0.0000e+00
   2939.000      98.48    -0.7677    34.9128     6.3737     0.0165     0.0772 0.0000e+00
   2940.000      98.48    -0.7678    34.9127     6.3758    -0.0001     0.0751 0.0000e+00
   2941.000      98.48    -0.7675    34.9126     6.3701     0.0106     0.0775 0.0000e+00
   2942.000      98.48    -0.7673    34.9127     6.3638     0.0010     0.0749 0.0000e+00
   2943.000      98.48    -0.7675    34.9127     6.3614     0.0028     0.0736 0.0000e+00
   2944.000      98.47    -0.7677    34.9127     6.3701    -0.0006     0.0727 0.0000e+00
   2945.000      98.48    -0.7677    34.9127     6.3762     0.0019     0.0726 0.0000e+00
   2946.000      98.48    -0.7677    34.9126     6.3654     0.0075     0.0771 0.0000e+00
   2947.000      98.48    -0.7675    34.9126     6.3667     0.0070     0.0774 0.0000e+00
   2948.000      98.48    -0.7675    34.9127     6.3765     0.0013     0.0783 0.0000e+00
   2949.000      98.48    -0.7675    34.9127     6.3699     0.0015     0.0755 0.0000e+00
   2950.000      98.48    -0.7674    34.9127     6.3768     0.0045     0.0757 0.0000e+00
   2951.000      98.47    -0.7674    34.9127     6.3513     0.0063     0.0775 0.0000e+00
   2952.000      98.47    -0.7673    34.9127     6.3763     0.0007     0.0774 0.0000e+00
   2953.000      98.48    -0.7674    34.9128     6.3713     0.0096     0.0836 0.0000e+00
   2954.000      98.48    -0.7674    34.9127     6.3665     0.0056     0.0784 0.0000e+00
   2955.000      98.48    -0.7673    34.9126     6.3722     0.0003     0.0775 0.0000e+00
   2956.000      98.48    -0.7672    34.9128     6.3752     0.0009     0.0766 0.0000e+00
   2957.000      98.48    -0.7672    34.9128     6.3641     0.0023     0.0727 0.0000e+00
   2958.000      98.48    -0.7673    34.9128     6.3654     0.0015     0.0762 0.0000e+00
   2959.000      98.48    -0.7671    34.9126     6.3704    -0.0012     0.0752 0.0000e+00
   2960.000      98.48    -0.7671    34.9127     6.3654     0.0018     0.0796 0.0000e+00
   2961.000      98.48    -0.7671    34.9127     6.3781     0.0046     0.0816 0.0000e+00
   2962.000      98.48    -0.7672    34.9127     6.3681     0.0121     0.0797 0.0000e+00
   2963.000      98.48    -0.7672    34.9128     6.3608     0.0016     0.0759 0.0000e+00
   2964.000      98.48    -0.7671    34.9126     6.3672     0.0011     0.0762 0.0000e+00
   2965.000      98.48    -0.7669    34.9125     6.3697     0.0014     0.0794 0.0000e+00
   2966.000      98.48    -0.7670    34.9127     6.3739     0.0113     0.0750 0.0000e+00
   2967.000      98.48    -0.7670    34.9127     6.3657     0.0037     0.0750 0.0000e+00
   2968.000      98.48    -0.7671    34.9126     6.3696     0.0011     0.0771 0.0000e+00
   2969.000      98.48    -0.7671    34.9126     6.3654     0.0010     0.0762 0.0000e+00
   2970.000      98.48    -0.7670    34.9127     6.3706     0.0014     0.0750 0.0000e+00
   2971.000      98.48    -0.7670    34.9127     6.3711     0.0013     0.0771 0.0000e+00
   2972.000      98.48    -0.7670    34.9126     6.3603     0.0022     0.0768 0.0000e+00
   2973.000      98.48    -0.7670    34.9126     6.3670     0.0098     0.0831 0.0000e+00
   2974.000      98.48    -0.7671    34.9128     6.3661     0.0093     0.0764 0.0000e+00
   2975.000      98.48    -0.7670    34.9126     6.3731     0.0028     0.0753 0.0000e+00
   2976.000      98.48    -0.7669    34.9126     6.3647     0.0028     0.0779 0.0000e+00
   2977.000      98.48    -0.7670    34.9127     6.3652     0.0021     0.0750 0.0000e+00
   2978.000      98.48    -0.7669    34.9126     6.3636     0.0042     0.0773 0.0000e+00
   2979.000      98.48    -0.7669    34.9127     6.3621     0.0118     0.0752 0.0000e+00
   2980.000      98.48    -0.7668    34.9126     6.3714     0.0085     0.0750 0.0000e+00
   2981.000      98.48    -0.7667    34.9126     6.3606    -0.0019     0.0751 0.0000e+00
   2982.000      98.48    -0.7666    34.9126     6.3580    -0.0011     0.0766 0.0000e+00
   2983.000      98.47    -0.7666    34.9127     6.3655     0.0037     0.0789 0.0000e+00
   2984.000      98.48    -0.7665    34.9126     6.3682     0.0026     0.0806 0.0000e+00
   2985.000      98.48    -0.7665    34.9126     6.3699     0.0030     0.0726 0.0000e+00
   2986.000      98.48    -0.7665    34.9127     6.3641     0.0027     0.0751 0.0000e+00
   2987.000      98.48    -0.7665    34.9127     6.3688     0.0017     0.0773 0.0000e+00
   2988.000      98.48    -0.7664    34.9127     6.3657     0.0030     0.0774 0.0000e+00
   2989.000      98.48    -0.7664    34.9126     6.3619     0.0084     0.0765 0.0000e+00
   2990.000      98.48    -0.7665    34.9127     6.3601     0.0019     0.0750 0.0000e+00
   2991.000      98.48    -0.7665    34.9127     6.3595     0.0114     0.0794 0.0000e+00
   2992.000      98.48    -0.7664    34.9127     6.3635     0.0057     0.0775 0.0000e+00
   2993.000      98.48    -0.7664    34.9126     6.3678     0.0050     0.0744 0.0000e+00
   2994.000      98.48    -0.7664    34.9126     6.3657     0.0011     0.0739 0.0000e+00
   2995.000      98.48    -0.7663    34.9126     6.3665     0.0020     0.0760 0.0000e+00
   2996.000      98.48    -0.7662    34.9127     6.3701     0.0013     0.0761 0.0000e+00
   2997.000      98.48    -0.7661    34.9128     6.3668     0.0007     0.0768 0.0000e+00
   2998.000      98.48    -0.7661    34.9126     6.3625     0.0011     0.0799 0.0000e+00
   2999.000      98.48    -0.7662    34.9127     6.3587     0.0008     0.0792 0.0000e+00
   3000.000      98.48    -0.7660    34.9126     6.3651     0.0007     0.0782 0.0000e+00
   3001.000      98.48    -0.7661    34.9126     6.3627     0.0014     0.0756 0.0000e+00
   3002.000      98.48    -0.7660    34.9127     6.3655    -0.0001     0.0786 0.0000e+00
   3003.000      98.48    -0.7660    34.9127     6.3686     0.0019     0.0787 0.0000e+00
   3004.000      98.48    -0.7660    34.9127     6.3624    -0.0001     0.0774 0.0000e+00
   3005.000      98.48    -0.7659    34.9127     6.3622     0.0079     0.0796 0.0000e+00
   3006.000      98.48    -0.7658    34.9127     6.3640     0.0026     0.0803 0.0000e+00
   3007.000      98.48    -0.7658    34.9127     6.3580     0.0012     0.0740 0.0000e+00
   3008.000      98.48    -0.7658    34.9126     6.3672     0.0021     0.0805 0.0000e+00
   3009.000      98.48    -0.7657    34.9126     6.3601     0.0012     0.0787 0.0000e+00
   3010.000      98.48    -0.7657    34.9127     6.3668     0.0029     0.0775 0.0000e+00
   3011.000      98.47    -0.7656    34.9127     6.3653     0.0023     0.0766 0.0000e+00
   3012.000      98.48    -0.7656    34.9127     6.3551     0.0017     0.0775 0.0000e+00
   3013.000      98.48    -0.7655    34.9126     6.3651     0.0068     0.0779 0.0000e+00
   3014.000      98.48    -0.7654    34.9128     6.3676    -0.0002     0.0801 0.0000e+00
   3015.000      98.47    -0.7653    34.9128     6.3617     0.0001     0.0761 0.0000e+00
   3016.000      98.47    -0.7652    34.9129     6.3651     0.0002     0.0751 0.0000e+00
   3017.000      98.48    -0.7652    34.9128     6.3665     0.0015     0.0753 0.0000e+00
   3018.000      98.48    -0.7651    34.9126     6.3629     0.0058     0.0780 0.0000e+00
   3019.000      98.48    -0.7651    34.9127     6.3666     0.0062     0.0761 0.0000e+00
   3020.000      98.48    -0.7652    34.9128     6.3622     0.0031     0.0783 0.0000e+00
   3021.000      98.48    -0.7654    34.9128     6.3568     0.0024     0.0792 0.0000e+00
   3022.000      98.48    -0.7655    34.9128     6.3661     0.0026     0.0776 0.0000e+00
   3023.000      98.48    -0.7654    34.9127     6.3566     0.0018     0.0799 0.0000e+00
   3024.000      98.48    -0.7655    34.9127     6.3671     0.0030     0.0761 0.0000e+00
   3025.000      98.48    -0.7653    34.9126     6.3597     0.0053     0.0763 0.0000e+00
   3026.000      98.48    -0.7652    34.9128     6.3643     0.0022     0.0750 0.0000e+00
   3027.000      98.48    -0.7651    34.9127     6.3607     0.0028     0.0762 0.0000e+00
   3028.000      98.48    -0.7650    34.9128     6.3719     0.0054     0.0778 0.0000e+00
   3029.000      98.48    -0.7650    34.9127     6.3608     0.0030     0.0799 0.0000e+00
   3030.000      98.48    -0.7650    34.9127     6.3650     0.0031     0.0737 0.0000e+00
   3031.000      98.48    -0.7647    34.9126     6.3649     0.0017     0.0780 0.0000e+00
   3032.000      98.48    -0.7647    34.9127     6.3665     0.0047     0.0774 0.0000e+00
   3033.000      98.48    -0.7648    34.9127     6.3610     0.0030     0.0775 0.0000e+00
   3034.000      98.48    -0.7647    34.9128     6.3620     0.0054     0.0775 0.0000e+00
   3035.000      98.48    -0.7648    34.9128     6.3573     0.0128     0.0775 0.0000e+00
   3036.000      98.48    -0.7649    34.9128     6.3544     0.0022     0.0822 0.0000e+00
   3037.000      98.48    -0.7649    34.9127     6.3578     0.0026     0.0765 0.0000e+00
   3038.000      98.48    -0.7644    34.9127     6.3619     0.0031     0.0780 0.0000e+00
   3039.000      98.48    -0.7647    34.9127     6.3712     0.0034     0.0808 0.0000e+00
   3040.000      98.48    -0.7648    34.9127     6.3641     0.0023     0.0824 0.0000e+00
   3041.000      98.48    -0.7650    34.9128     6.3553     0.0025     0.0824 0.0000e+00
   3042.000      98.48    -0.7651    34.9127     6.3576     0.0011     0.0808 0.0000e+00
   3043.000      98.47    -0.7652    34.9127     6.3642     0.0032     0.0786 0.0000e+00
   3044.000      98.48    -0.7652    34.9127     6.3579     0.0022     0.0757 0.0000e+00
   3045.000      98.48    -0.7646    34.9126     6.3634     0.0068     0.0751 0.0000e+00
   3046.000      98.48    -0.7650    34.9127     6.3602     0.0029     0.0750 0.0000e+00
   3047.000      98.48    -0.7649    34.9128     6.3624     0.0045     0.0797 0.0000e+00
   3048.000      98.48    -0.7648    34.9127     6.3645     0.0030     0.0776 0.0000e+00
   3049.000      98.48    -0.7647    34.9128     6.3592     0.0030     0.0751 0.0000e+00
   3050.000      98.48    -0.7646    34.9127     6.3565     0.0026     0.0796 0.0000e+00
   3051.000      98.48    -0.7646    34.9126     6.3577     0.0023     0.0797 0.0000e+00
   3052.000      98.48    -0.7643    34.9126     6.3608     0.0033     0.0778 0.0000e+00
   3053.000      98.48    -0.7645    34.9127     6.3569     0.0130     0.0775 0.0000e+00
   3054.000      98.47    -0.7645    34.9127     6.3590     0.0022     0.0775 0.0000e+00
   3055.000      98.48    -0.7645    34.9127     6.3618    -0.0006     0.0824 0.0000e+00
   3056.000      98.48    -0.7644    34.9127     6.3572     0.0011     0.0836 0.0000e+00
   3057.000      98.48    -0.7644    34.9126     6.3587     0.0006     0.0756 0.0000e+00
   3058.000      98.48    -0.7641    34.9126     6.3582     0.0016     0.0783 0.0000e+00
   3059.000      98.47    -0.7642    34.9128     6.3682     0.0012     0.0779 0.0000e+00
   3060.000      98.48    -0.7642    34.9129     6.3615     0.0008     0.0749 0.0000e+00
   3061.000      98.48    -0.7643    34.9127     6.3519     0.0013     0.0774 0.0000e+00
   3062.000      98.48    -0.7642    34.9127     6.3575     0.0008     0.0815 0.0000e+00
   3063.000      98.48    -0.7642    34.9126     6.3578     0.0010     0.0779 0.0000e+00
   3064.000      98.48    -0.7642    34.9127     6.3566     0.0012     0.0799 0.0000e+00
   3065.000      98.48    -0.7641    34.9126     6.3568    -0.0007     0.0802 0.0000e+00
   3066.000      98.48    -0.7639    34.9126     6.3625    -0.0010     0.0799 0.0000e+00
   3067.000      98.48    -0.7639    34.9127     6.3582     0.0103     0.0789 0.0000e+00
   3068.000      98.48    -0.7638    34.9128     6.3583     0.0043     0.0800 0.0000e+00
   3069.000      98.48    -0.7637    34.9127     6.3558     0.0026     0.0800 0.0000e+00
   3070.000      98.47    -0.7637    34.9127     6.3554     0.0067     0.0788 0.0000e+00
   3071.000      98.48    -0.7635    34.9126     6.3561     0.0035     0.0810 0.0000e+00
   3072.000      98.48    -0.7636    34.9128     6.3615     0.0016     0.0815 0.0000e+00
   3073.000      98.47    -0.7635    34.9126     6.3659     0.0012     0.0776 0.0000e+00
   3074.000      98.48    -0.7635    34.9126     6.3581     0.0063     0.0767 0.0000e+00
   3075.000      98.48    -0.7634    34.9126     6.3538     0.0062     0.0794 0.0000e+00
   3076.000      98.48    -0.7634    34.9127     6.3594     0.0013     0.0809 0.0000e+00
   3077.000      98.48    -0.7634    34.9127     6.3533     0.0063     0.0759 0.0000e+00
   3078.000      98.48    -0.7633    34.9127     6.3587     0.0045     0.0768 0.0000e+00
   3079.000      98.48    -0.7632    34.9126     6.3527    -0.0018     0.0784 0.0000e+00
   3080.000      98.48    -0.7633    34.9127     6.3594    -0.0007     0.0779 0.0000e+00
   3081.000      98.48    -0.7631    34.9127     6.3521     0.0015     0.0775 0.0000e+00
   3082.000      98.48    -0.7631    34.9127     6.3599     0.0018     0.0775 0.0000e+00
   3083.000      98.48    -0.7630    34.9126     6.3566     0.0020     0.0775 0.0000e+00
   3084.000      98.48    -0.7630    34.9127     6.3603     0.0012     0.0781 0.0000e+00
   3085.000      98.48    -0.7629    34.9127     6.3554     0.0009     0.0783 0.0000e+00
   3086.000      98.48    -0.7628    34.9127     6.3604     0.0028     0.0759 0.0000e+00
   3087.000      98.47    -0.7628    34.9126     6.3541     0.0026     0.0762 0.0000e+00
   3088.000      98.47    -0.7627    34.9126     6.3586     0.0007     0.0780 0.0000e+00
   3089.000      98.48    -0.7626    34.9125     6.3524     0.0047     0.0818 0.0000e+00
   3090.000      98.48    -0.7626    34.9126     6.3577     0.0109     0.0771 0.0000e+00
   3091.000      98.47    -0.7625    34.9126     6.3551     0.0021     0.0792 0.0000e+00
   3092.000      98.48    -0.7625    34.9127     6.3579     0.0027     0.0749 0.0000e+00
   3093.000      98.47    -0.7623    34.9128     6.3585     0.0011     0.0788 0.0000e+00
   3094.000      98.47    -0.7623    34.9128     6.3550     0.0015     0.0817 0.0000e+00
   3095.000      98.47    -0.7622    34.9126     6.3575     0.0012     0.0776 0.0000e+00
   3096.000      98.48    -0.7622    34.9126     6.3524     0.0017     0.0762 0.0000e+00
   3097.000      98.47    -0.7621    34.9126     6.3640     0.0013     0.0776 0.0000e+00
   3098.000      98.48    -0.7621    34.9126     6.3623     0.0021     0.0804 0.0000e+00
   3099.000      98.48    -0.7621    34.9127     6.3477     0.0010     0.0764 0.0000e+00
   3100.000      98.48    -0.7620    34.9127     6.3630     0.0067     0.0778 0.0000e+00
   3101.000      98.47    -0.7619    34.9127     6.3577     0.0098     0.0747 0.0000e+00
   3102.000      98.48    -0.7618    34.9127     6.3467     0.0002     0.0751 0.0000e+00
   3103.000      98.47    -0.7619    34.9127     6.3508     0.0006     0.0769 0.0000e+00
   3104.000      98.48    -0.7619    34.9128     6.3520     0.0007     0.0790 0.0000e+00
   3105.000      98.48    -0.7616    34.9126     6.3686     0.0010     0.0771 0.0000e+00
   3106.000      98.48    -0.7616    34.9127     6.3519     0.0018     0.0815 0.0000e+00
   3107.000      98.47    -0.7616    34.9126     6.3483     0.0005     0.0801 0.0000e+00
   3108.000      98.48    -0.7617    34.9127     6.3575     0.0013     0.0849 0.0000e+00
   3109.000      98.47    -0.7617    34.9127     6.3540     0.0015     0.0799 0.0000e+00
   3110.000      98.48    -0.7616    34.9127     6.3540     0.0006     0.0776 0.0000e+00
   3111.000      98.47    -0.7615    34.9126     6.3546     0.0010     0.0811 0.0000e+00
   3112.000      98.48    -0.7615    34.9127     6.3543     0.0010     0.0790 0.0000e+00
   3113.000      98.48    -0.7614    34.9126     6.3548     0.0006     0.0776 0.0000e+00
   3114.000      98.48    -0.7614    34.9127     6.3535     0.0109     0.0797 0.0000e+00
   3115.000      98.47    -0.7612    34.9127     6.3579    -0.0004     0.0774 0.0000e+00
   3116.000      98.48    -0.7611    34.9128     6.3596     0.0010     0.0796 0.0000e+00
   3117.000      98.48    -0.7610    34.9127     6.3540     0.0011     0.0800 0.0000e+00
   3118.000      98.48    -0.7610    34.9127     6.3370     0.0012     0.0787 0.0000e+00
   3119.000      98.48    -0.7608    34.9126     6.3541     0.0021     0.0794 0.0000e+00
   3120.000      98.47    -0.7608    34.9127     6.3548     0.0007     0.0815 0.0000e+00
   3121.000      98.47    -0.7607    34.9127     6.3609     0.0014     0.0812 0.0000e+00
   3122.000      98.48    -0.7607    34.9128     6.3547    -0.0019     0.0854 0.0000e+00
   3123.000      98.47    -0.7606    34.9126     6.3588     0.0001     0.0815 0.0000e+00
   3124.000      98.47    -0.7605    34.9126     6.3493     0.0012     0.0785 0.0000e+00
   3125.000      98.47    -0.7605    34.9127     6.3627     0.0008     0.0762 0.0000e+00
   3126.000      98.49    -0.7604    34.9127     6.3581     0.0005     0.0795 0.0000e+00
   3127.000      98.47    -0.7603    34.9128     6.3566     0.0009     0.0848 0.0000e+00
   3128.000      98.47    -0.7603    34.9126     6.3546     0.0015     0.0788 0.0000e+00
   3129.000      98.48    -0.7602    34.9127     6.3475     0.0061     0.0775 0.0000e+00
   3130.000      98.48    -0.7601    34.9127     6.3577     0.0022     0.0772 0.0000e+00
   3131.000      98.48    -0.7601    34.9127     6.3482     0.0059     0.0785 0.0000e+00
   3132.000      98.48    -0.7601    34.9127     6.3488     0.0092     0.0794 0.0000e+00
   3133.000      98.47    -0.7600    34.9127     6.3550     0.0003     0.0774 0.0000e+00
   3134.000      98.48    -0.7599    34.9129     6.3518     0.0009     0.0775 0.0000e+00
   3135.000      98.47    -0.7599    34.9128     6.3501     0.0006     0.0759 0.0000e+00
   3136.000      98.48    -0.7597    34.9127     6.3563     0.0022     0.0755 0.0000e+00
   3137.000      98.47    -0.7597    34.9127     6.3450     0.0022     0.0774 0.0000e+00
   3138.000      98.48    -0.7595    34.9127     6.3520     0.0005     0.0786 0.0000e+00
   3139.000      98.48    -0.7594    34.9127     6.3523     0.0010     0.0777 0.0000e+00
   3140.000      98.48    -0.7596    34.9127     6.3511    -0.0002     0.0792 0.0000e+00
   3141.000      98.47    -0.7595    34.9127     6.3510     0.0015     0.0823 0.0000e+00
   3142.000      98.48    -0.7595    34.9128     6.3485     0.0009     0.0824 0.0000e+00
   3143.000      98.47    -0.7593    34.9126     6.3508     0.0011     0.0801 0.0000e+00
   3144.000      98.48    -0.7594    34.9126     6.3591     0.0012     0.0772 0.0000e+00
   3145.000      98.47    -0.7593    34.9126     6.3447     0.0021     0.0818 0.0000e+00
   3146.000      98.48    -0.7593    34.9128     6.3523    -0.0005     0.0791 0.0000e+00
   3147.000      98.47    -0.7591    34.9126     6.3526    -0.0037     0.0782 0.0000e+00
   3148.000      98.47    -0.7591    34.9126     6.3567     0.0010     0.0778 0.0000e+00
   3149.000      98.47    -0.7589    34.9126     6.3552     0.0003     0.0779 0.0000e+00
   3150.000      98.47    -0.7589    34.9127     6.3510    -0.0045     0.0727 0.0000e+00
   3151.000      98.47    -0.7588    34.9127     6.3574     0.0046     0.0789 0.0000e+00
   3152.000      98.47    -0.7588    34.9127     6.3518     0.0062     0.0774 0.0000e+00
   3153.000      98.48    -0.7587    34.9127     6.3482     0.0009     0.0791 0.0000e+00
   3154.000      98.47    -0.7586    34.9127     6.3600     0.0017     0.0767 0.0000e+00
   3155.000      98.48    -0.7585    34.9128     6.3593     0.0006     0.0765 0.0000e+00
   3156.000      98.48    -0.7584    34.9127     6.3441     0.0006     0.0798 0.0000e+00
   3157.000      98.48    -0.7583    34.9127     6.3504     0.0005     0.0788 0.0000e+00
   3158.000      98.47    -0.7581    34.9126     6.3537     0.0052     0.0777 0.0000e+00
   3159.000      98.47    -0.7582    34.9127     6.3570     0.0016     0.0794 0.0000e+00
   3160.000      98.48    -0.7581    34.9127     6.3522     0.0020     0.0824 0.0000e+00
   3161.000      98.48    -0.7580    34.9127     6.3494     0.0012     0.0834 0.0000e+00
   3162.000      98.47    -0.7580    34.9127     6.3544     0.0033     0.0781 0.0000e+00
   3163.000      98.48    -0.7579    34.9126     6.3528     0.0092     0.0806 0.0000e+00
   3164.000      98.48    -0.7578    34.9127     6.3504    -0.0031     0.0803 0.0000e+00
   3165.000      98.48    -0.7578    34.9127     6.3516    -0.0002     0.0757 0.0000e+00
   3166.000      98.47    -0.7577    34.9126     6.3573     0.0006     0.0768 0.0000e+00
   3167.000      98.48    -0.7576    34.9127     6.3510    -0.0053     0.0734 0.0000e+00
   3168.000      98.47    -0.7575    34.9127     6.3539     0.0014     0.0781 0.0000e+00
   3169.000      98.48    -0.7574    34.9126     6.3549     0.0011     0.0775 0.0000e+00
   3170.000      98.47    -0.7572    34.9127     6.3567     0.0003     0.0775 0.0000e+00
   3171.000      98.47    -0.7571    34.9126     6.3553     0.0010     0.0784 0.0000e+00
   3172.000      98.48    -0.7570    34.9127     6.3525     0.0010     0.0800 0.0000e+00
   3173.000      98.47    -0.7569    34.9129     6.3516     0.0010     0.0800 0.0000e+00
   3174.000      98.48    -0.7570    34.9127     6.3475     0.0014     0.0796 0.0000e+00
   3175.000      98.47    -0.7568    34.9127     6.3546     0.0043     0.0757 0.0000e+00
   3176.000      98.47    -0.7567    34.9128     6.3593    -0.0069     0.0823 0.0000e+00
   3177.000      98.48    -0.7567    34.9128     6.3605     0.0006     0.0801 0.0000e+00
   3178.000      98.48    -0.7566    34.9128     6.3513     0.0064     0.0769 0.0000e+00
   3179.000      98.47    -0.7567    34.9128     6.3401     0.0112     0.0729 0.0000e+00
   3180.000      98.48    -0.7566    34.9128     6.3444     0.0020     0.0790 0.0000e+00
   3181.000      98.47    -0.7564    34.9127     6.3486     0.0014     0.0786 0.0000e+00
   3182.000      98.48    -0.7563    34.9128     6.3514    -0.0069     0.0759 0.0000e+00
   3183.000      98.48    -0.7564    34.9127     6.3534    -0.0062     0.0822 0.0000e+00
   3184.000      98.47    -0.7564    34.9128     6.3529     0.0044     0.0735 0.0000e+00
   3185.000      98.48    -0.7563    34.9128     6.3464     0.0085     0.0796 0.0000e+00
   3186.000      98.47    -0.7562    34.9128     6.3480    -0.0154     0.0773 0.0000e+00
   3187.000      98.47    -0.7561    34.9127     6.3428     0.0010     0.0774 0.0000e+00
   3188.000      98.48    -0.7561    34.9127     6.3511    -0.0052     0.0757 0.0000e+00
   3189.000      98.48    -0.7559    34.9127     6.3547     0.0010     0.0785 0.0000e+00
   3190.000      98.48    -0.7557    34.9127     6.3547    -0.0075     0.0800 0.0000e+00
   3191.000      98.48    -0.7557    34.9129     6.3484    -0.0004     0.0817 0.0000e+00
   3192.000      98.47    -0.7556    34.9129     6.3508    -0.0024     0.0828 0.0000e+00
   3193.000      98.47    -0.7556    34.9127     6.3487    -0.0076     0.0848 0.0000e+00
   3194.000      98.47    -0.7555    34.9126     6.3476    -0.0003     0.0813 0.0000e+00
   3195.000      98.48    -0.7554    34.9127     6.3583     0.0039     0.0800 0.0000e+00
   3196.000      98.48    -0.7553    34.9128     6.3469     0.0003     0.0842 0.0000e+00
   3197.000      98.47    -0.7553    34.9128     6.3537     0.0007     0.0804 0.0000e+00
   3198.000      98.47    -0.7552    34.9127     6.3471    -0.0060     0.0778 0.0000e+00
   3199.000      98.48    -0.7551    34.9127     6.3471     0.0009     0.0796 0.0000e+00
   3200.000      98.47    -0.7550    34.9127     6.3508     0.0019     0.0776 0.0000e+00
   3201.000      98.48    -0.7549    34.9127     6.3515     0.0011     0.0787 0.0000e+00
   3202.000      98.48    -0.7548    34.9126     6.3552     0.0019     0.0777 0.0000e+00
   3203.000      98.48    -0.7547    34.9127     6.3475    -0.0060     0.0797 0.0000e+00
   3204.000      98.47    -0.7546    34.9128     6.3550    -0.0007     0.0761 0.0000e+00
   3205.000      98.47    -0.7545    34.9127     6.3543     0.0012     0.0769 0.0000e+00
   3206.000      98.48    -0.7545    34.9129     6.3421     0.0015     0.0798 0.0000e+00
   3207.000      98.47    -0.7543    34.9127     6.3488     0.0017     0.0809 0.0000e+00
   3208.000      98.47    -0.7542    34.9128     6.3573    -0.0057     0.0780 0.0000e+00
   3209.000      98.47    -0.7541    34.9127     6.3533    -0.0076     0.0775 0.0000e+00
   3210.000      98.47    -0.7541    34.9129     6.3559    -0.0071     0.0775 0.0000e+00
   3211.000      98.47    -0.7540    34.9128     6.3484     0.0104     0.0819 0.0000e+00
   3212.000      98.48    -0.7540    34.9128     6.3482     0.0073     0.0811 0.0000e+00
   3213.000      98.47    -0.7539    34.9127     6.3489     0.0024     0.0802 0.0000e+00
   3214.000      98.48    -0.7538    34.9127     6.3474     0.0125     0.0746 0.0000e+00
   3215.000      98.48    -0.7539    34.9127     6.3526    -0.0028     0.0757 0.0000e+00
   3216.000      98.47    -0.7537    34.9127     6.3548     0.0029     0.0753 0.0000e+00
   3217.000      98.47    -0.7536    34.9128     6.3468     0.0015     0.0790 0.0000e+00
   3218.000      98.48    -0.7534    34.9128     6.3499     0.0013     0.0785 0.0000e+00
   3219.000      98.47    -0.7534    34.9127     6.3467     0.0029     0.0775 0.0000e+00
   3220.000      98.47    -0.7533    34.9128     6.3558     0.0013     0.0779 0.0000e+00
   3221.000      98.47    -0.7531    34.9127     6.3417    -0.0020     0.0811 0.0000e+00
   3222.000      98.48    -0.7528    34.9128     6.3511     0.0016     0.0776 0.0000e+00
   3223.000      98.47    -0.7527    34.9129     6.3648     0.0009     0.0800 0.0000e+00
   3224.000      98.48    -0.7526    34.9129     6.3507     0.0023     0.0800 0.0000e+00
   3225.000      98.47    -0.7526    34.9127     6.3461     0.0119     0.0822 0.0000e+00
   3226.000      98.47    -0.7527    34.9127     6.3459     0.0087     0.0813 0.0000e+00
   3227.000      98.47    -0.7524    34.9127     6.3512    -0.0010     0.0792 0.0000e+00
   3228.000      98.47    -0.7523    34.9129     6.3435     0.0163     0.0765 0.0000e+00
   3229.000      98.48    -0.7524    34.9128     6.3553     0.0102     0.0760 0.0000e+00
   3230.000      98.48    -0.7524    34.9128     6.3540    -0.0072     0.0773 0.0000e+00
   3231.000      98.48    -0.7523    34.9127     6.3469    -0.0020     0.0793 0.0000e+00
   3232.000      98.47    -0.7522    34.9127     6.3543     0.0025     0.0764 0.0000e+00
   3233.000      98.48    -0.7521    34.9127     6.3518     0.0020     0.0757 0.0000e+00
   3234.000      98.47    -0.7521    34.9128     6.3516     0.0128     0.0799 0.0000e+00
   3235.000      98.48    -0.7521    34.9128     6.3489     0.0036     0.0756 0.0000e+00
   3236.000      98.48    -0.7520    34.9128     6.3466    -0.0039     0.0775 0.0000e+00
   3237.000      98.47    -0.7520    34.9128     6.3442    -0.0029     0.0800 0.0000e+00
   3238.000      98.48    -0.7517    34.9126     6.3500     0.0061     0.0810 0.0000e+00
   3239.000      98.47    -0.7515    34.9129     6.3440     0.0014     0.0800 0.0000e+00
   3240.000      98.47    -0.7515    34.9129     6.3310     0.0003     0.0773 0.0000e+00
   3241.000      98.47    -0.7513    34.9128     6.3431    -0.0001     0.0751 0.0000e+00
   3242.000      98.48    -0.7513    34.9129     6.3403    -0.0001     0.0768 0.0000e+00
   3243.000      98.48    -0.7513    34.9128     6.3503    -0.0001     0.0775 0.0000e+00
   3244.000      98.48    -0.7513    34.9128     6.3571     0.0021     0.0799 0.0000e+00
   3245.000      98.48    -0.7511    34.9128     6.3433    -0.0005     0.0814 0.0000e+00
   3246.000      98.47    -0.7507    34.9128     6.3400    -0.0026     0.0789 0.0000e+00
   3247.000      98.48    -0.7507    34.9129     6.3523     0.0015     0.0824 0.0000e+00
   3248.000      98.48    -0.7507    34.9127     6.3505     0.0018     0.0799 0.0000e+00
   3249.000      98.47    -0.7507    34.9128     6.3445     0.0013     0.0775 0.0000e+00
   3250.000      98.47    -0.7507    34.9127     6.3427     0.0018     0.0775 0.0000e+00
   3251.000      98.47    -0.7506    34.9127     6.3426     0.0074     0.0790 0.0000e+00
   3252.000      98.48    -0.7502    34.9127     6.3496    -0.0053     0.0815 0.0000e+00
   3253.000      98.47    -0.7503    34.9128     6.3594    -0.0161     0.0825 0.0000e+00
   3254.000      98.47    -0.7503    34.9129     6.3481    -0.0020     0.0803 0.0000e+00
   3255.000      98.47    -0.7502    34.9128     6.3447    -0.0006     0.0785 0.0000e+00
   3256.000      98.47    -0.7501    34.9129     6.3476    -0.0072     0.0751 0.0000e+00
   3257.000      98.47    -0.7501    34.9129     6.3520    -0.0035     0.0778 0.0000e+00
   3258.000      98.47    -0.7500    34.9127     6.3469     0.0004     0.0807 0.0000e+00
   3259.000      98.48    -0.7498    34.9128     6.3389    -0.0017     0.0814 0.0000e+00
   3260.000      98.48    -0.7498    34.9129     6.3369     0.0009     0.0800 0.0000e+00
   3261.000      98.47    -0.7497    34.9129     6.3433     0.0028     0.0800 0.0000e+00
   3262.000      98.47    -0.7497    34.9129     6.3481     0.0012     0.0800 0.0000e+00
   3263.000      98.48    -0.7496    34.9129     6.3507     0.0009     0.0804 0.0000e+00
   3264.000      98.47    -0.7495    34.9128     6.3488     0.0015     0.0824 0.0000e+00
   3265.000      98.47    -0.7495    34.9127     6.3458     0.0004     0.0800 0.0000e+00
   3266.000      98.47    -0.7492    34.9127     6.3512     0.0006     0.0774 0.0000e+00
   3267.000      98.47    -0.7493    34.9127     6.3505     0.0006     0.0794 0.0000e+00
   3268.000      98.47    -0.7492    34.9128     6.3473     0.0004     0.0779 0.0000e+00
   3269.000      98.47    -0.7491    34.9129     6.3500     0.0016     0.0804 0.0000e+00
   3270.000      98.47    -0.7490    34.9128     6.3491     0.0020     0.0824 0.0000e+00
   3271.000      98.47    -0.7489    34.9129     6.3434    -0.0051     0.0772 0.0000e+00
   3272.000      98.48    -0.7487    34.9128     6.3460    -0.0060     0.0753 0.0000e+00
   3273.000      98.48    -0.7487    34.9129     6.3484     0.0015     0.0774 0.0000e+00
   3274.000      98.48    -0.7486    34.9127     6.3446    -0.0038     0.0803 0.0000e+00
   3275.000      98.47    -0.7482    34.9128     6.3519     0.0019     0.0807 0.0000e+00
   3276.000      98.47    -0.7482    34.9128     6.3487     0.0007     0.0824 0.0000e+00
   3277.000      98.47    -0.7481    34.9127     6.3460     0.0021     0.0824 0.0000e+00
   3278.000      98.47    -0.7482    34.9129     6.3496     0.0017     0.0824 0.0000e+00
   3279.000      98.47    -0.7481    34.9127     6.3447    -0.0057     0.0804 0.0000e+00
   3280.000      98.47    -0.7480    34.9127     6.3466     0.0023     0.0791 0.0000e+00
   3281.000      98.47    -0.7480    34.9127     6.3451     0.0013     0.0812 0.0000e+00
   3282.000      98.47    -0.7479    34.9127     6.3498     0.0016     0.0779 0.0000e+00
   3283.000      98.47    -0.7479    34.9128     6.3470     0.0013     0.0806 0.0000e+00
   3284.000      98.47    -0.7477    34.9127     6.3521     0.0016     0.0797 0.0000e+00
   3285.000      98.48    -0.7477    34.9128     6.3462    -0.0039     0.0784 0.0000e+00
   3286.000      98.47    -0.7477    34.9128     6.3485    -0.0061     0.0781 0.0000e+00
   3287.000      98.47    -0.7475    34.9127     6.3486     0.0019     0.0810 0.0000e+00
   3288.000      98.47    -0.7474    34.9127     6.3439     0.0018     0.0774 0.0000e+00
   3289.000      98.48    -0.7474    34.9128     6.3531     0.0021     0.0781 0.0000e+00
   3290.000      98.48    -0.7473    34.9127     6.3507     0.0003     0.0800 0.0000e+00
   3291.000      98.47    -0.7472    34.9128     6.3477     0.0018     0.0800 0.0000e+00
   3292.000      98.47    -0.7471    34.9127     6.3457     0.0014     0.0787 0.0000e+00
   3293.000      98.47    -0.7470    34.9126     6.3494     0.0021     0.0801 0.0000e+00
   3294.000      98.47    -0.7469    34.9128     6.3493     0.0010     0.0791 0.0000e+00
   3295.000      98.48    -0.7469    34.9128     6.3462     0.0008     0.0786 0.0000e+00
   3296.000      98.47    -0.7467    34.9127     6.3479     0.0016     0.0770 0.0000e+00
   3297.000      98.47    -0.7466    34.9127     6.3463     0.0006     0.0776 0.0000e+00
   3298.000      98.47    -0.7464    34.9127     6.3501     0.0117     0.0775 0.0000e+00
   3299.000      98.47    -0.7463    34.9126     6.3438     0.0005     0.0789 0.0000e+00
   3300.000      98.47    -0.7462    34.9129     6.3355    -0.0065     0.0799 0.0000e+00
   3301.000      98.48    -0.7462    34.9128     6.3418    -0.0002     0.0800 0.0000e+00
   3302.000      98.47    -0.7461    34.9128     6.3478    -0.0083     0.0784 0.0000e+00
   3303.000      98.47    -0.7460    34.9128     6.3512    -0.0006     0.0800 0.0000e+00
   3304.000      98.47    -0.7459    34.9128     6.3544     0.0005     0.0799 0.0000e+00
   3305.000      98.48    -0.7459    34.9128     6.3439     0.0006     0.0814 0.0000e+00
   3306.000      98.47    -0.7458    34.9127     6.3474    -0.0014     0.0787 0.0000e+00
   3307.000      98.47    -0.7457    34.9128     6.3437     0.0089     0.0800 0.0000e+00
   3308.000      98.48    -0.7457    34.9129     6.3516     0.0028     0.0778 0.0000e+00
   3309.000      98.48    -0.7456    34.9129     6.3422     0.0009     0.0776 0.0000e+00
   3310.000      98.47    -0.7455    34.9126     6.3479    -0.0010     0.0812 0.0000e+00
   3311.000      98.48    -0.7454    34.9127     6.3500     0.0018     0.0761 0.0000e+00
   3312.000      98.47    -0.7453    34.9128     6.3497    -0.0052     0.0796 0.0000e+00
   3313.000      98.47    -0.7452    34.9128     6.3480     0.0036     0.0804 0.0000e+00
   3314.000      98.47    -0.7451    34.9127     6.3483     0.0016     0.0795 0.0000e+00
   3315.000      98.47    -0.7450    34.9128     6.3478     0.0005     0.0808 0.0000e+00
   3316.000      98.47    -0.7449    34.9128     6.3493     0.0028     0.0801 0.0000e+00
   3317.000      98.47    -0.7448    34.9128     6.3457     0.0011     0.0793 0.0000e+00
   3318.000      98.47    -0.7448    34.9128     6.3441     0.0014     0.0824 0.0000e+00
   3319.000      98.47    -0.7446    34.9127     6.3460    -0.0028     0.0842 0.0000e+00
   3320.000      98.48    -0.7445    34.9128     6.3413    -0.0147     0.0801 0.0000e+00
   3321.000      98.47    -0.7445    34.9128     6.3440     0.0009     0.0820 0.0000e+00
   3322.000      98.48    -0.7444    34.9130     6.3547     0.0015     0.0796 0.0000e+00
   3323.000      98.47    -0.7443    34.9128     6.3489     0.0016     0.0783 0.0000e+00
   3324.000      98.48    -0.7443    34.9129     6.3318     0.0016     0.0844 0.0000e+00
   3325.000      98.47    -0.7441    34.9128     6.3495     0.0017     0.0764 0.0000e+00
   3326.000      98.47    -0.7439    34.9128     6.3427     0.0023     0.0775 0.0000e+00
   3327.000      98.47    -0.7439    34.9128     6.3373     0.0008     0.0819 0.0000e+00
   3328.000      98.47    -0.7438    34.9127     6.3450     0.0008     0.0792 0.0000e+00
   3329.000      98.47    -0.7437    34.9127     6.3456     0.0082     0.0782 0.0000e+00
   3330.000      98.47    -0.7438    34.9128     6.3509     0.0003     0.0790 0.0000e+00
   3331.000      98.47    -0.7437    34.9129     6.3420    -0.0008     0.0756 0.0000e+00
   3332.000      98.47    -0.7436    34.9128     6.3428    -0.0040     0.0790 0.0000e+00
   3333.000      98.47    -0.7434    34.9127     6.3482     0.0021     0.0818 0.0000e+00
   3334.000      98.47    -0.7433    34.9128     6.3431    -0.0076     0.0752 0.0000e+00
   3335.000      98.47    -0.7432    34.9128     6.3400    -0.0027     0.0817 0.0000e+00
   3336.000      98.47    -0.7432    34.9128     6.3337    -0.0015     0.0857 0.0000e+00
   3337.000      98.47    -0.7432    34.9128     6.3462    -0.0061     0.0805 0.0000e+00
   3338.000      98.47    -0.7429    34.9128     6.3445     0.0013     0.0801 0.0000e+00
   3339.000      98.48    -0.7429    34.9129     6.3480     0.0018     0.0799 0.0000e+00
   3340.000      98.47    -0.7428    34.9129     6.3420     0.0013     0.0819 0.0000e+00
   3341.000      98.48    -0.7427    34.9128     6.3480    -0.0032     0.0811 0.0000e+00
   3342.000      98.47    -0.7427    34.9129     6.3414    -0.0052     0.0794 0.0000e+00
   3343.000      98.47    -0.7425    34.9128     6.3438     0.0016     0.0792 0.0000e+00
   3344.000      98.47    -0.7424    34.9128     6.3487     0.0019     0.0782 0.0000e+00
   3345.000      98.48    -0.7425    34.9128     6.3487    -0.0031     0.0761 0.0000e+00
   3346.000      98.47    -0.7424    34.9127     6.3477    -0.0027     0.0800 0.0000e+00
   3347.000      98.47    -0.7423    34.9128     6.3423     0.0005     0.0823 0.0000e+00
   3348.000      98.47    -0.7421    34.9127     6.3467    -0.0010     0.0787 0.0000e+00
   3349.000      98.47    -0.7421    34.9129     6.3489     0.0009     0.0820 0.0000e+00
   3350.000      98.47    -0.7420    34.9128     6.3400    -0.0001     0.0785 0.0000e+00
   3351.000      98.47    -0.7420    34.9128     6.3485     0.0025     0.0807 0.0000e+00
   3352.000      98.47    -0.7418    34.9127     6.3464    -0.0011     0.0810 0.0000e+00
   3353.000      98.47    -0.7418    34.9127     6.3499     0.0082     0.0793 0.0000e+00
   3354.000      98.47    -0.7417    34.9127     6.3468     0.0016     0.0785 0.0000e+00
   3355.000      98.48    -0.7416    34.9129     6.3414     0.0004     0.0814 0.0000e+00
   3356.000      98.47    -0.7415    34.9127     6.3524     0.0059     0.0807 0.0000e+00
   3357.000      98.47    -0.7414    34.9127     6.3401    -0.0004     0.0807 0.0000e+00
   3358.000      98.47    -0.7413    34.9128     6.3498    -0.0046     0.0788 0.0000e+00
   3359.000      98.47    -0.7412    34.9127     6.3406    -0.0109     0.0802 0.0000e+00
   3360.000      98.47    -0.7412    34.9128     6.3417    -0.0012     0.0861 0.0000e+00
   3361.000      98.47    -0.7410    34.9127     6.3435    -0.0005     0.0808 0.0000e+00
   3362.000      98.47    -0.7409    34.9128     6.3430     0.0015     0.0807 0.0000e+00
   3363.000      98.47    -0.7408    34.9128     6.3482     0.0009     0.0824 0.0000e+00
   3364.000      98.48    -0.7407    34.9129     6.3492     0.0006     0.0824 0.0000e+00
   3365.000      98.47    -0.7405    34.9128     6.3420     0.0011     0.0808 0.0000e+00
   3366.000      98.48    -0.7404    34.9129     6.3466    -0.0066     0.0849 0.0000e+00
   3367.000      98.47    -0.7403    34.9128     6.3514     0.0002     0.0827 0.0000e+00
   3368.000      98.47    -0.7403    34.9129     6.3347     0.0001     0.0816 0.0000e+00
   3369.000      98.47    -0.7401    34.9128     6.3457    -0.0001     0.0796 0.0000e+00
   3370.000      98.47    -0.7400    34.9127     6.3356     0.0011     0.0800 0.0000e+00
   3371.000      98.48    -0.7401    34.9129     6.3428     0.0006     0.0806 0.0000e+00
   3372.000      98.47    -0.7400    34.9128     6.3416     0.0008     0.0817 0.0000e+00
   3373.000      98.47    -0.7399    34.9128     6.3358     0.0020     0.0798 0.0000e+00
   3374.000      98.47    -0.7398    34.9129     6.3553    -0.0049     0.0819 0.0000e+00
   3375.000      98.47    -0.7396    34.9128     6.3428    -0.0063     0.0806 0.0000e+00
   3376.000      98.47    -0.7395    34.9128     6.3382     0.0010     0.0787 0.0000e+00
   3377.000      98.47    -0.7395    34.9128     6.3543    -0.0000     0.0792 0.0000e+00
   3378.000      98.48    -0.7395    34.9129     6.3508    -0.0024     0.0812 0.0000e+00
   3379.000      98.47    -0.7394    34.9128     6.3383    -0.0116     0.0797 0.0000e+00
   3380.000      98.47    -0.7392    34.9128     6.3468    -0.0015     0.0812 0.0000e+00
   3381.000      98.47    -0.7388    34.9128     6.3474     0.0000     0.0800 0.0000e+00
   3382.000      98.47    -0.7388    34.9129     6.3462     0.0016     0.0800 0.0000e+00
   3383.000      98.47    -0.7387    34.9129     6.3391    -0.0005     0.0816 0.0000e+00
   3384.000      98.48    -0.7387    34.9129     6.3428    -0.0001     0.0824 0.0000e+00
   3385.000      98.47    -0.7385    34.9128     6.3389    -0.0049     0.0804 0.0000e+00
   3386.000      98.47    -0.7381    34.9129     6.3422     0.0013     0.0825 0.0000e+00
   3387.000      98.47    -0.7383    34.9128     6.3350     0.0005     0.0775 0.0000e+00
   3388.000      88.56    -0.7382    34.9128     6.3404    -0.0072     0.0813 0.0000e+00
   3389.000     101.20    -0.7376    34.9127     6.3469    -0.0009     0.0807 0.0000e+00
   3390.000      98.47    -0.7382    34.9129     6.3490    -0.0075     0.0779 0.0000e+00
   3391.000      57.79    -0.7382    34.9128     6.3393    -0.0330     0.0810 0.0000e+00
   3392.000      55.35    -0.7382    34.9128     6.3429    -0.0263     0.0834 0.0000e+00
   3393.000      88.48    -0.7380    34.9128     6.3450    -0.0052     0.0818 0.0000e+00
   3394.000      98.66    -0.7379    34.9127     6.3388     0.0005     0.0820 0.0000e+00
   3395.000      62.05    -0.7378    34.9128     6.3466    -0.0175     0.0775 0.0000e+00
   3396.000      67.85    -0.7377    34.9128     6.3454    -0.0169     0.0814 0.0000e+00
   3397.000      80.67    -0.7376    34.9129     6.3479    -0.0091     0.0799 0.0000e+00
   3398.000      98.56    -0.7376    34.9129     6.3412     0.0003     0.0809 0.0000e+00
   3399.000      43.20    -0.7375    34.9127     6.3417    -0.0256     0.0823 0.0000e+00
   3400.000      31.19    -0.7372    34.9128     6.3449    -0.0305     0.0774 0.0000e+00
   3401.000      30.72    -0.7373    34.9128     6.3423    -0.0301     0.0816 0.0000e+00
   3402.000      35.94    -0.7370    34.9128     6.3426    -0.0286     0.0808 0.0000e+00
   3403.000      28.35    -0.7369    34.9126     6.3429    -0.0288     0.0782 0.0000e+00
