# Supplementary material for: Habitat variability and faunal zonation at the Ægir Ridge, a canyon-like structure in the deep Norwegian Sea
Source: PeerJ. 2022 Jun 15;10:e13394. doi: 10.7717/peerj.13394 (PMC9206436; doi:10.7717/peerj.13394)
Supplement: Supplemental Information 5 [file peerj-10-13394-s005.cnv]

* Sea-Bird SBE 9 Data File:
* FileName = Z:\IceAge3_MerMet17-6\CTD\034_CTD_001_down.hex
* Software Version Seasave V 7.26.1.8
* Temperature SN = 5938
* Conductivity SN = 4108
* Number of Bytes Per Scan = 41
* Number of Voltage Words = 4
* Number of Scans Averaged by the Deck Unit = 1
* System UpLoad Time = Jul 01 2020 02:12:15
* NMEA Latitude = 66 03.12 N
* NMEA Longitude = 004 00.02 W
* NMEA UTC (Time) = Jul 01 2020  02:12:14
* Store Lat/Lon Data = Append to Every Scan
* SBE 11plus V 5.2
* number of scans to average = 1
* pressure baud rate = 9600
* NMEA baud rate = 4800
* GPIB address = 1
* advance primary conductivity  0.073 seconds
* advance secondary conductivity  0.073 seconds
* autorun on power up is disabled
* S>
* System UTC = Jul 01 2020 02:12:15
# nquan = 8
# nvalues = 3010                        
# units = specified
# name 0 = depSM: Depth [salt water, m]
# name 1 = altM: Altimeter [m]
# name 2 = t090C: Temperature [ITS-90, deg C]
# name 3 = sal00: Salinity, Practical [PSU]
# name 4 = sbeox0ML/L: Oxygen, SBE 43 [ml/l]
# name 5 = flECO-AFL: Fluorescence, WET Labs ECO-AFL/FL [mg/m^3]
# name 6 = turbWETntu0: Turbidity, WET Labs ECO [NTU]
# name 7 = flag: flag
# span 0 =      1.000,   3010.000       
# span 1 =      46.02,     101.07       
# span 2 =    -0.7723,     7.7294       
# span 3 =    32.1107,    34.9720       
# span 4 =     4.5291,     7.0590       
# span 5 =    -0.2079,     1.4245       
# span 6 =     0.0652,     4.4487       
# span 7 = 0.0000e+00, 0.0000e+00       
# interval = meters: 1                  
# start_time = Jul 01 2020 02:12:15 [System UTC, header]
# bad_flag = -9.990e-29
# <Sensors count="13" >
#   <sensor Channel="1" >
#     <!-- Frequency 0, Temperature -->
#     <TemperatureSensor SensorID="55" >
#       <SerialNumber>5938</SerialNumber>
#       <CalibrationDate>13-May-20</CalibrationDate>
#       <UseG_J>1</UseG_J>
#       <A>0.00000000e+000</A>
#       <B>0.00000000e+000</B>
#       <C>0.00000000e+000</C>
#       <D>0.00000000e+000</D>
#       <F0_Old>0.000</F0_Old>
#       <G>4.31986908e-003</G>
#       <H>6.26903842e-004</H>
#       <I>1.90365780e-005</I>
#       <J>1.31463243e-006</J>
#       <F0>1000.000</F0>
#       <Slope>1.00000000</Slope>
#       <Offset>0.0000</Offset>
#     </TemperatureSensor>
#   </sensor>
#   <sensor Channel="2" >
#     <!-- Frequency 1, Conductivity -->
#     <ConductivitySensor SensorID="3" >
#       <SerialNumber>4108</SerialNumber>
#       <CalibrationDate>28-May-20</CalibrationDate>
#       <UseG_J>1</UseG_J>
#       <!-- Cell const and series R are applicable only for wide range sensors. -->
#       <SeriesR>0.0000</SeriesR>
#       <CellConst>2000.0000</CellConst>
#       <ConductivityType>0</ConductivityType>
#       <Coefficients equation="0" >
#         <A>0.00000000e+000</A>
#         <B>0.00000000e+000</B>
#         <C>0.00000000e+000</C>
#         <D>0.00000000e+000</D>
#         <M>0.0</M>
#         <CPcor>-9.57000000e-008</CPcor>
#       </Coefficients>
#       <Coefficients equation="1" >
#         <G>-9.93463366e+000</G>
#         <H>1.36319903e+000</H>
#         <I>-9.26045694e-004</I>
#         <J>1.53899395e-004</J>
#         <CPcor>-9.57000000e-008</CPcor>
#         <CTcor>3.2500e-006</CTcor>
#         <!-- WBOTC not applicable unless ConductivityType = 1. -->
#         <WBOTC>0.00000000e+000</WBOTC>
#       </Coefficients>
#       <Slope>1.00000000</Slope>
#       <Offset>0.00000</Offset>
#     </ConductivitySensor>
#   </sensor>
#   <sensor Channel="3" >
#     <!-- Frequency 2, Pressure, Digiquartz with TC -->
#     <PressureSensor SensorID="45" >
#       <SerialNumber>1184</SerialNumber>
#       <CalibrationDate>26-May-20</CalibrationDate>
#       <C1>-3.923755e+004</C1>
#       <C2>-2.831515e-001</C2>
#       <C3>1.211200e-002</C3>
#       <D1>3.402400e-002</D1>
#       <D2>0.000000e+000</D2>
#       <T1>3.027916e+001</T1>
#       <T2>-4.427000e-004</T2>
#       <T3>4.118300e-006</T3>
#       <T4>2.652680e-009</T4>
#       <Slope>0.99999000</Slope>
#       <Offset>-0.59740</Offset>
#       <T5>0.000000e+000</T5>
#       <AD590M>1.280690e-002</AD590M>
#       <AD590B>-8.805580e+000</AD590B>
#     </PressureSensor>
#   </sensor>
#   <sensor Channel="4" >
#     <!-- Frequency 3, Temperature, 2 -->
#     <TemperatureSensor SensorID="55" >
#       <SerialNumber>4677</SerialNumber>
#       <CalibrationDate>09-Jun-20</CalibrationDate>
#       <UseG_J>1</UseG_J>
#       <A>0.00000000e+000</A>
#       <B>0.00000000e+000</B>
#       <C>0.00000000e+000</C>
#       <D>0.00000000e+000</D>
#       <F0_Old>0.000</F0_Old>
#       <G>4.36406284e-003</G>
#       <H>6.37218936e-004</H>
#       <I>2.08563715e-005</I>
#       <J>1.76238731e-006</J>
#       <F0>1000.000</F0>
#       <Slope>1.00000000</Slope>
#       <Offset>0.0000</Offset>
#     </TemperatureSensor>
#   </sensor>
#   <sensor Channel="5" >
#     <!-- Frequency 4, Conductivity, 2 -->
#     <ConductivitySensor SensorID="3" >
#       <SerialNumber>4262</SerialNumber>
#       <CalibrationDate>28-May-20</CalibrationDate>
#       <UseG_J>1</UseG_J>
#       <!-- Cell const and series R are applicable only for wide range sensors. -->
#       <SeriesR>0.0000</SeriesR>
#       <CellConst>2000.0000</CellConst>
#       <ConductivityType>0</ConductivityType>
#       <Coefficients equation="0" >
#         <A>0.00000000e+000</A>
#         <B>0.00000000e+000</B>
#         <C>0.00000000e+000</C>
#         <D>0.00000000e+000</D>
#         <M>0.0</M>
#         <CPcor>-9.57000000e-008</CPcor>
#       </Coefficients>
#       <Coefficients equation="1" >
#         <G>-9.66407704e+000</G>
#         <H>1.34551644e+000</H>
#         <I>-1.94456288e-003</I>
#         <J>2.03653007e-004</J>
#         <CPcor>-9.57000000e-008</CPcor>
#         <CTcor>3.2500e-006</CTcor>
#         <!-- WBOTC not applicable unless ConductivityType = 1. -->
#         <WBOTC>0.00000000e+000</WBOTC>
#       </Coefficients>
#       <Slope>1.00000000</Slope>
#       <Offset>0.00000</Offset>
#     </ConductivitySensor>
#   </sensor>
#   <sensor Channel="6" >
#     <!-- A/D voltage 0, Oxygen, SBE 43 -->
#     <OxygenSensor SensorID="38" >
#       <SerialNumber>2813</SerialNumber>
#       <CalibrationDate>23-Jan-20</CalibrationDate>
#       <Use2007Equation>1</Use2007Equation>
#       <CalibrationCoefficients equation="0" >
#         <!-- Coefficients for Owens-Millard equation. -->
#         <Boc>0.0000</Boc>
#         <Soc>0.0000e+000</Soc>
#         <offset>0.0000</offset>
#         <Pcor>0.00e+000</Pcor>
#         <Tcor>0.0000</Tcor>
#         <Tau>0.0</Tau>
#       </CalibrationCoefficients>
#       <CalibrationCoefficients equation="1" >
#         <!-- Coefficients for Sea-Bird equation - SBE calibration in 2007 and later. -->
#         <Soc>4.3140e-001</Soc>
#         <offset>-0.4817</offset>
#         <A>-4.5527e-003</A>
#         <B> 2.0677e-004</B>
#         <C>-2.9561e-006</C>
#         <D0> 2.5826e+000</D0>
#         <D1> 1.92634e-004</D1>
#         <D2>-4.64803e-002</D2>
#         <E> 3.6000e-002</E>
#         <Tau20> 1.0200</Tau20>
#         <H1>-3.3000e-002</H1>
#         <H2> 5.0000e+003</H2>
#         <H3> 1.4500e+003</H3>
#       </CalibrationCoefficients>
#     </OxygenSensor>
#   </sensor>
#   <sensor Channel="7" >
#     <!-- A/D voltage 1, Oxygen, SBE 43, 2 -->
#     <OxygenSensor SensorID="38" >
#       <SerialNumber>2829</SerialNumber>
#       <CalibrationDate>12-Jul-19</CalibrationDate>
#       <Use2007Equation>1</Use2007Equation>
#       <CalibrationCoefficients equation="0" >
#         <!-- Coefficients for Owens-Millard equation. -->
#         <Boc>0.0000</Boc>
#         <Soc>0.0000e+000</Soc>
#         <offset>0.0000</offset>
#         <Pcor>0.00e+000</Pcor>
#         <Tcor>0.0000</Tcor>
#         <Tau>0.0</Tau>
#       </CalibrationCoefficients>
#       <CalibrationCoefficients equation="1" >
#         <!-- Coefficients for Sea-Bird equation - SBE calibration in 2007 and later. -->
#         <Soc>4.9600e-001</Soc>
#         <offset>-0.4970</offset>
#         <A>-4.7155e-003</A>
#         <B> 2.3104e-004</B>
#         <C>-3.5151e-006</C>
#         <D0> 2.5826e+000</D0>
#         <D1> 1.92634e-004</D1>
#         <D2>-4.64803e-002</D2>
#         <E> 3.6000e-002</E>
#         <Tau20> 1.5100</Tau20>
#         <H1>-3.3000e-002</H1>
#         <H2> 5.0000e+003</H2>
#         <H3> 1.4500e+003</H3>
#       </CalibrationCoefficients>
#     </OxygenSensor>
#   </sensor>
#   <sensor Channel="8" >
#     <!-- A/D voltage 2, PAR/Irradiance, Biospherical/Licor -->
#     <PAR_BiosphericalLicorChelseaSensor SensorID="42" >
#       <SerialNumber>70549</SerialNumber>
#       <CalibrationDate>27 Nov 2017</CalibrationDate>
#       <M>1.00000000</M>
#       <B>0.00000000</B>
#       <CalibrationConstant>18975000000.00000000</CalibrationConstant>
#       <Multiplier>1.00000000</Multiplier>
#       <Offset>-0.05332251</Offset>
#     </PAR_BiosphericalLicorChelseaSensor>
#   </sensor>
#   <sensor Channel="9" >
#     <!-- A/D voltage 3, Free -->
#   </sensor>
#   <sensor Channel="10" >
#     <!-- A/D voltage 4, Fluorometer, WET Labs ECO-AFL/FL -->
#     <FluoroWetlabECO_AFL_FL_Sensor SensorID="20" >
#       <SerialNumber>FLNTURTD 3332</SerialNumber>
#       <CalibrationDate>6 Feb 2018</CalibrationDate>
#       <ScaleFactor>6.00000000e+000</ScaleFactor>
#       <!-- Dark output -->
#       <Vblank>0.0710</Vblank>
#     </FluoroWetlabECO_AFL_FL_Sensor>
#   </sensor>
#   <sensor Channel="11" >
#     <!-- A/D voltage 5, Turbidity Meter, WET Labs, ECO-NTU -->
#     <TurbidityMeter SensorID="67" >
#       <SerialNumber>FLNTURTD 3332</SerialNumber>
#       <CalibrationDate>6 Feb 2018</CalibrationDate>
#       <ScaleFactor>2.000000</ScaleFactor>
#       <!-- Dark output -->
#       <DarkVoltage>0.076000</DarkVoltage>
#     </TurbidityMeter>
#   </sensor>
#   <sensor Channel="12" >
#     <!-- A/D voltage 6, Altimeter -->
#     <AltimeterSensor SensorID="0" >
#       <SerialNumber>62237</SerialNumber>
#       <CalibrationDate></CalibrationDate>
#       <ScaleFactor>15.000</ScaleFactor>
#       <Offset>0.000</Offset>
#     </AltimeterSensor>
#   </sensor>
#   <sensor Channel="13" >
#     <!-- A/D voltage 7, Free -->
#   </sensor>
# </Sensors>
# datcnv_date = Jan 27 2021 21:55:51, 7.26.7.114 [datcnv_vars = 7]
# datcnv_in = D:\2. ARGO\SO280\F�r Katrin\034_CTD_001_down.hex D:\2. ARGO\SO280\F�r Katrin\013_CTD_001_DOWN.XMLCON
# datcnv_skipover = 0
# datcnv_ox_hysteresis_correction = yes
# datcnv_ox_tau_correction = yes
# binavg_date = Jan 27 2021 22:05:31, 7.26.7.114
# binavg_in = D:\2. ARGO\SO280\F�r Katrin\034_CTD_001_down.cnv
# binavg_bintype = meters
# binavg_binsize = 1
# binavg_excl_bad_scans = yes
# binavg_skipover = 0
# binavg_omit = 0
# binavg_min_scans_bin = 1
# binavg_max_scans_bin = 2147483647
# binavg_surface_bin = no, min = 0.000, max = 0.000, value = 0.000
# file_type = ascii
*END*
      1.000      98.60     7.7115    32.1107     4.5291     1.3881     4.4487 0.0000e+00
      2.000      98.60     7.7168    34.7340     6.1550     1.3588     1.5660 0.0000e+00
      3.000      98.60     7.7181    34.9539     6.9151     1.3626     1.0387 0.0000e+00
      4.000      98.60     7.7251    34.9413     6.7901     1.3648     0.9115 0.0000e+00
      5.000      98.61     7.7186    34.9414     6.6438     1.4245     1.2747 0.0000e+00
      6.000      98.60     7.7201    34.9401     6.6319     1.3793     0.5220 0.0000e+00
      7.000      98.59     7.7294    34.9338     6.6004     1.3157     0.1245 0.0000e+00
      8.000      98.60     7.7194    34.9362     6.6299     1.3419     0.6846 0.0000e+00
      9.000      98.59     7.7200    34.9354     6.6391     1.3364     0.2506 0.0000e+00
     10.000      98.59     7.7218    34.9341     6.6157     1.3173     0.1486 0.0000e+00
     11.000      98.59     7.7198    34.9333     6.6250     1.3272     0.1411 0.0000e+00
     12.000      98.59     7.7187    34.9328     6.6240     1.3370     0.1339 0.0000e+00
     13.000      98.59     7.7167    34.9305     6.6329     1.3290     0.1342 0.0000e+00
     14.000      98.60     7.7134    34.9307     6.6284     1.3239     0.1358 0.0000e+00
     15.000      98.59     7.7123    34.9309     6.6269     1.3134     0.1328 0.0000e+00
     16.000      98.60     7.7151    34.9307     6.6292     1.3301     0.1359 0.0000e+00
     17.000      98.60     7.7139    34.9308     6.6241     1.2894     0.1316 0.0000e+00
     18.000      98.60     7.7144    34.9309     6.6244     1.2947     0.1309 0.0000e+00
     19.000      98.60     7.7095    34.9285     6.6229     1.3124     0.1392 0.0000e+00
     20.000      98.60     7.7049    34.9306     6.6260     1.2861     0.1306 0.0000e+00
     21.000      98.59     7.6933    34.9305     6.6247     1.2961     0.1513 0.0000e+00
     22.000      98.60     7.6941    34.9303     6.6189     1.3124     0.1318 0.0000e+00
     23.000      98.60     7.6895    34.9306     6.6223     1.2896     0.1335 0.0000e+00
     24.000      98.60     7.6838    34.9309     6.6246     1.2879     0.1306 0.0000e+00
     25.000      98.60     7.6669    34.9308     6.6210     1.2902     0.1320 0.0000e+00
     26.000      98.59     7.6608    34.9309     6.6354     1.2796     0.1329 0.0000e+00
     27.000      98.60     7.6485    34.9310     6.6380     1.2690     0.1345 0.0000e+00
     28.000      98.59     7.6287    34.9301     6.6191     1.2912     0.1278 0.0000e+00
     29.000      98.60     7.5234    34.9326     6.6415     1.3137     0.1286 0.0000e+00
     30.000      98.60     7.5173    34.9273     6.6684     1.2809     0.1285 0.0000e+00
     31.000      98.59     7.3265    34.9337     6.6971     1.2675     0.1268 0.0000e+00
     32.000      98.59     7.0980    34.9394     6.6888     1.2850     0.1271 0.0000e+00
     33.000      98.59     6.9901    34.9452     6.6590     1.2896     0.1323 0.0000e+00
     34.000      98.59     6.7794    34.9397     6.8208     1.1936     0.1269 0.0000e+00
     35.000      98.59     6.4229    34.9533     6.7718     1.1440     0.1311 0.0000e+00
     36.000      98.59     6.3030    34.9487     6.6891     1.1659     0.1220 0.0000e+00
     37.000      98.59     6.0556    34.9550     6.7708     1.1499     0.1190 0.0000e+00
     38.000      98.59     6.0850    34.9515     6.8910     1.1189     0.1169 0.0000e+00
     39.000      98.59     5.9026    34.9427     6.9208     1.0803     0.1195 0.0000e+00
     40.000      98.59     5.6654    34.9535     6.9143     1.0750     0.1260 0.0000e+00
     41.000      98.59     5.6378    34.9485     7.0233     1.1251     0.1135 0.0000e+00
     42.000      98.59     5.4413    34.9499     7.0590     1.1689     0.1173 0.0000e+00
     43.000      98.58     5.3361    34.9589     7.0326     1.1136     0.1132 0.0000e+00
     44.000      98.58     5.2678    34.9600     6.9705     0.9974     0.1189 0.0000e+00
     45.000      98.58     5.3792    34.9566     6.7960     0.7035     0.1041 0.0000e+00
     46.000      98.58     5.2848    34.9516     6.9524     0.8151     0.1088 0.0000e+00
     47.000      98.58     5.1303    34.9615     6.9575     0.8344     0.1067 0.0000e+00
     48.000      98.58     5.0734    34.9672     6.8775     0.7202     0.1030 0.0000e+00
     49.000      98.58     5.2921    34.9521     6.7220     0.5398     0.1002 0.0000e+00
     50.000      98.58     5.1657    34.9463     6.9160     0.6648     0.1034 0.0000e+00
     51.000      98.58     4.9403    34.9614     6.8873     0.7509     0.1020 0.0000e+00
     52.000      98.58     4.9306    34.9720     6.7555     0.6150     0.1026 0.0000e+00
     53.000      98.57     5.0833    34.9436     6.6686     0.3597     0.1037 0.0000e+00
     54.000      98.58     4.9054    34.9599     6.7323     0.4182     0.1009 0.0000e+00
     55.000      98.57     4.9090    34.9591     6.6667     0.3868     0.1015 0.0000e+00
     56.000      98.57     4.9391    34.9476     6.6611     0.3696     0.1000 0.0000e+00
     57.000      98.57     4.6521    34.9502     6.6819     0.3148     0.0966 0.0000e+00
     58.000      98.57     4.5880    34.9510     6.6599     0.2694     0.0986 0.0000e+00
     59.000      98.57     4.5595    34.9487     6.7171     0.2412     0.1019 0.0000e+00
     60.000      98.57     4.5589    34.9456     6.7080     0.2069     0.0990 0.0000e+00
     61.000      98.56     4.5640    34.9375     6.7100     0.1348     0.0972 0.0000e+00
     62.000      98.56     4.4601    34.9401     6.7021     0.1050     0.0945 0.0000e+00
     63.000      98.56     4.3928    34.9370     6.6986     0.0986     0.0935 0.0000e+00
     64.000      98.56     4.4345    34.9368     6.7108     0.0760     0.0926 0.0000e+00
     65.000      98.56     4.3904    34.9320     6.7514     0.0876     0.0910 0.0000e+00
     66.000      98.56     4.3012    34.9331     6.7312     0.0697     0.0872 0.0000e+00
     67.000      98.56     4.2648    34.9320     6.7108     0.0595     0.0939 0.0000e+00
     68.000      98.56     4.2968    34.9317     6.7600     0.0472     0.0922 0.0000e+00
     69.000      98.56     4.2567    34.9295     6.8032     0.0640     0.0924 0.0000e+00
     70.000      98.56     4.2436    34.9360     6.7414     0.0414     0.0869 0.0000e+00
     71.000      98.56     4.2398    34.9368     6.7656     0.0410     0.0873 0.0000e+00
     72.000      98.56     4.2214    34.9348     6.8028     0.0203     0.0943 0.0000e+00
     73.000      98.56     4.1521    34.9284     6.8042    -0.0084     0.0846 0.0000e+00
     74.000      98.56     4.1180    34.9235     6.7937    -0.0011     0.0848 0.0000e+00
     75.000      98.56     4.0875    34.9224     6.7972    -0.0081     0.0850 0.0000e+00
     76.000      98.56     4.0673    34.9204     6.7871    -0.0115     0.0891 0.0000e+00
     77.000      98.56     4.0049    34.9154     6.7916    -0.0161     0.0863 0.0000e+00
     78.000      98.56     3.9810    34.9129     6.8005    -0.0111     0.0855 0.0000e+00
     79.000      98.56     3.9629    34.9115     6.7848    -0.0156     0.0837 0.0000e+00
     80.000      98.56     3.9408    34.9111     6.7849    -0.0201     0.0859 0.0000e+00
     81.000      98.56     3.9409    34.9101     6.7967    -0.0259     0.0863 0.0000e+00
     82.000      98.56     3.9420    34.9095     6.7982    -0.0116     0.0903 0.0000e+00
     83.000      98.56     3.9338    34.9087     6.7915    -0.0111     0.0856 0.0000e+00
     84.000      98.56     3.9203    34.9085     6.7942    -0.0143     0.0846 0.0000e+00
     85.000      98.56     3.9273    34.9101     6.7952    -0.0260     0.0863 0.0000e+00
     86.000      98.56     3.9146    34.9093     6.8137    -0.0292     0.0856 0.0000e+00
     87.000      98.56     3.8959    34.9080     6.8195    -0.0244     0.0848 0.0000e+00
     88.000      98.56     3.8553    34.9047     6.8240    -0.0322     0.0826 0.0000e+00
     89.000      98.56     3.8327    34.9021     6.8108    -0.0307     0.0805 0.0000e+00
     90.000      98.56     3.8086    34.9015     6.8168    -0.0236     0.0847 0.0000e+00
     91.000      98.56     3.8065    34.9010     6.8186    -0.0317     0.0848 0.0000e+00
     92.000      98.56     3.8105    34.9003     6.8376    -0.0391     0.0844 0.0000e+00
     93.000      98.56     3.8015    34.8994     6.8229    -0.0574     0.0802 0.0000e+00
     94.000      98.56     3.7905    34.8990     6.8177    -0.0512     0.0823 0.0000e+00
     95.000      98.56     3.7738    34.8983     6.8189    -0.0396     0.0810 0.0000e+00
     96.000      98.56     3.8159    34.9006     6.8369    -0.0494     0.0860 0.0000e+00
     97.000      98.56     3.8142    34.9056     6.8184    -0.0318     0.0849 0.0000e+00
     98.000      98.56     3.8247    34.9072     6.8226    -0.0472     0.0826 0.0000e+00
     99.000      98.56     3.8295    34.9088     6.8296    -0.0413     0.0836 0.0000e+00
    100.000      98.56     3.8533    34.9118     6.8293    -0.0440     0.0846 0.0000e+00
    101.000      98.56     3.8499    34.9121     6.8248    -0.0432     0.0860 0.0000e+00
    102.000      98.56     3.8517    34.9132     6.8278    -0.0400     0.0811 0.0000e+00
    103.000      98.56     3.8449    34.9145     6.8213    -0.0285     0.0824 0.0000e+00
    104.000      98.56     3.9073    34.9244     6.8161    -0.0378     0.0808 0.0000e+00
    105.000      98.56     3.9250    34.9265     6.8194    -0.0445     0.0868 0.0000e+00
    106.000      98.56     3.9327    34.9285     6.8179    -0.0518     0.0869 0.0000e+00
    107.000      98.56     3.9457    34.9311     6.8194    -0.0475     0.0864 0.0000e+00
    108.000      98.56     3.9368    34.9318     6.8204    -0.0395     0.0837 0.0000e+00
    109.000      98.56     3.9221    34.9313     6.8071    -0.0400     0.0862 0.0000e+00
    110.000      98.56     3.9116    34.9309     6.8137    -0.0381     0.0825 0.0000e+00
    111.000      98.56     3.9013    34.9303     6.8234    -0.0307     0.0855 0.0000e+00
    112.000      98.56     3.8802    34.9300     6.8258    -0.0397     0.1155 0.0000e+00
    113.000      98.56     3.8592    34.9286     6.8192    -0.0380     0.0832 0.0000e+00
    114.000      98.56     3.8512    34.9283     6.8147    -0.0465     0.0824 0.0000e+00
    115.000      98.56     3.8521    34.9284     6.8093    -0.0336     0.0824 0.0000e+00
    116.000      98.56     3.8602    34.9295     6.8120    -0.0308     0.0871 0.0000e+00
    117.000      98.56     3.8684    34.9312     6.8176    -0.0391     0.0845 0.0000e+00
    118.000      98.56     3.8688    34.9314     6.8145    -0.0420     0.0836 0.0000e+00
    119.000      98.56     3.8549    34.9302     6.8152    -0.0504     0.0824 0.0000e+00
    120.000      98.56     3.8353    34.9295     6.8185    -0.0515     0.0824 0.0000e+00
    121.000      98.56     3.8215    34.9297     6.8144    -0.0552     0.0824 0.0000e+00
    122.000      98.56     3.8428    34.9287     6.8179    -0.0617     0.0805 0.0000e+00
    123.000      98.56     3.7968    34.9254     6.8214    -0.0488     0.0841 0.0000e+00
    124.000      98.56     3.7302    34.9212     6.8298    -0.0446     0.0830 0.0000e+00
    125.000      98.56     3.6847    34.9170     6.8150    -0.0482     0.0824 0.0000e+00
    126.000      98.56     3.6248    34.9126     6.8209    -0.0327     0.0840 0.0000e+00
    127.000      98.56     3.6070    34.9109     6.8336    -0.0438     0.0834 0.0000e+00
    128.000      98.56     3.5927    34.9093     6.8413    -0.0597     0.0824 0.0000e+00
    129.000      98.56     3.6145    34.9117     6.8493    -0.0725     0.0792 0.0000e+00
    130.000      98.56     3.5974    34.9074     6.8527    -0.0744     0.0792 0.0000e+00
    131.000      98.56     3.5788    34.9096     6.8510    -0.0688     0.0798 0.0000e+00
    132.000      98.56     3.6196    34.9148     6.8408    -0.0691     0.0804 0.0000e+00
    133.000      98.56     3.6227    34.9143     6.8425    -0.0765     0.0811 0.0000e+00
    134.000      98.56     3.6203    34.9152     6.8436    -0.0836     0.0787 0.0000e+00
    135.000      98.56     3.6359    34.9190     6.8281    -0.0827     0.0775 0.0000e+00
    136.000      98.56     3.6504    34.9215     6.8269    -0.0823     0.0799 0.0000e+00
    137.000      98.56     3.6508    34.9214     6.8327    -0.0714     0.0812 0.0000e+00
    138.000      98.56     3.6510    34.9227     6.8384    -0.0511     0.0868 0.0000e+00
    139.000      98.56     3.6430    34.9236     6.8385    -0.0683     0.0847 0.0000e+00
    140.000      98.56     3.6581    34.9271     6.8321    -0.0728     0.0808 0.0000e+00
    141.000      98.56     3.6591    34.9273     6.8329    -0.0799     0.0799 0.0000e+00
    142.000      98.56     3.6469    34.9268     6.8311    -0.0894     0.0790 0.0000e+00
    143.000      98.56     3.6509    34.9261     6.8187    -0.0978     0.0778 0.0000e+00
    144.000      98.56     3.6203    34.9250     6.8241    -0.0887     0.0771 0.0000e+00
    145.000      98.56     3.6014    34.9243     6.8251    -0.1035     0.0781 0.0000e+00
    146.000      98.56     3.5870    34.9232     6.8228    -0.0841     0.0895 0.0000e+00
    147.000      98.56     3.5667    34.9222     6.8309    -0.1002     0.0822 0.0000e+00
    148.000      98.56     3.5575    34.9243     6.8258    -0.0884     0.0821 0.0000e+00
    149.000      98.56     3.5374    34.9196     6.8383    -0.0959     0.0930 0.0000e+00
    150.000      98.56     3.5277    34.9192     6.8397    -0.1035     0.0785 0.0000e+00
    151.000      98.56     3.5207    34.9193     6.8472    -0.0976     0.0763 0.0000e+00
    152.000      98.56     3.4973    34.9160     6.8498    -0.1037     0.0793 0.0000e+00
    153.000      98.56     3.4311    34.9135     6.8543    -0.1106     0.0791 0.0000e+00
    154.000      98.56     3.4286    34.9134     6.8419    -0.0950     0.0793 0.0000e+00
    155.000      98.56     3.4356    34.9143     6.8341    -0.0915     0.0767 0.0000e+00
    156.000      98.56     3.4422    34.9151     6.8234    -0.0960     0.0776 0.0000e+00
    157.000      98.56     3.4217    34.9143     6.8220    -0.0959     0.0782 0.0000e+00
    158.000      98.56     3.4057    34.9140     6.8312    -0.0894     0.0797 0.0000e+00
    159.000      98.56     3.3980    34.9151     6.8478    -0.0939     0.0775 0.0000e+00
    160.000      98.56     3.3673    34.9123     6.8699    -0.0955     0.0859 0.0000e+00
    161.000      98.56     3.3436    34.9097     6.8567    -0.1051     0.0773 0.0000e+00
    162.000      98.56     3.3498    34.9133     6.8633    -0.0947     0.0802 0.0000e+00
    163.000      98.56     3.3917    34.9176     6.8704    -0.0907     0.0782 0.0000e+00
    164.000      98.56     3.3955    34.9172     6.8895    -0.0843     0.0797 0.0000e+00
    165.000      98.56     3.3968    34.9193     6.8706    -0.0973     0.0797 0.0000e+00
    166.000      98.56     3.4027    34.9216     6.8630    -0.0838     0.0789 0.0000e+00
    167.000      98.56     3.4000    34.9227     6.8655    -0.0792     0.0800 0.0000e+00
    168.000      98.56     3.3937    34.9229     6.8591    -0.0834     0.0806 0.0000e+00
    169.000      98.56     3.3871    34.9231     6.8506    -0.0768     0.0796 0.0000e+00
    170.000      98.56     3.3811    34.9222     6.8536    -0.0892     0.0803 0.0000e+00
    171.000      98.56     3.3390    34.9197     6.8668    -0.0956     0.0856 0.0000e+00
    172.000      98.56     3.3430    34.9214     6.8528    -0.0987     0.0812 0.0000e+00
    173.000      98.56     3.3533    34.9232     6.8508    -0.1034     0.0797 0.0000e+00
    174.000      98.56     3.3519    34.9231     6.8574    -0.0955     0.0803 0.0000e+00
    175.000      98.56     3.3509    34.9261     6.8609    -0.0935     0.0772 0.0000e+00
    176.000      98.56     3.3761    34.9317     6.8544    -0.0837     0.0839 0.0000e+00
    177.000      98.56     3.3841    34.9333     6.8591    -0.0980     0.0800 0.0000e+00
    178.000      98.56     3.3810    34.9350     6.8537    -0.0920     0.0824 0.0000e+00
    179.000      98.56     3.3730    34.9361     6.8384    -0.0945     0.0819 0.0000e+00
    180.000      98.56     3.3676    34.9368     6.8433    -0.0930     0.0795 0.0000e+00
    181.000      98.56     3.3643    34.9368     6.8501    -0.0935     0.0785 0.0000e+00
    182.000      98.56     3.3622    34.9368     6.8458    -0.0986     0.0757 0.0000e+00
    183.000      98.56     3.3619    34.9382     6.8424    -0.1089     0.0769 0.0000e+00
    184.000      98.56     3.3630    34.9393     6.8409    -0.0885     0.0780 0.0000e+00
    185.000      98.56     3.3594    34.9395     6.8499    -0.0990     0.0868 0.0000e+00
    186.000      98.56     3.3545    34.9403     6.8687    -0.0936     0.0822 0.0000e+00
    187.000      98.56     3.3496    34.9413     6.8793    -0.0982     0.0781 0.0000e+00
    188.000      98.56     3.3372    34.9414     6.8864    -0.1084     0.0790 0.0000e+00
    189.000      98.56     3.3160    34.9398     6.8866    -0.1053     0.0741 0.0000e+00
    190.000      98.56     3.2997    34.9415     6.8745    -0.1159     0.0768 0.0000e+00
    191.000      98.56     3.2791    34.9369     6.8493    -0.1052     0.0789 0.0000e+00
    192.000      98.56     3.2602    34.9390     6.8450    -0.1115     0.0796 0.0000e+00
    193.000      98.56     3.2731    34.9420     6.8353    -0.1191     0.0772 0.0000e+00
    194.000      98.56     3.3031    34.9461     6.8184    -0.1208     0.0773 0.0000e+00
    195.000      98.56     3.3056    34.9466     6.8541    -0.1245     0.0762 0.0000e+00
    196.000      98.56     3.3109    34.9480     6.8858    -0.1254     0.0827 0.0000e+00
    197.000      98.56     3.3180    34.9498     6.8861    -0.1325     0.0823 0.0000e+00
    198.000      98.56     3.3185    34.9503     6.8905    -0.1116     0.0775 0.0000e+00
    199.000      98.56     3.3195    34.9513     6.8954    -0.1314     0.0791 0.0000e+00
    200.000      98.56     3.3188    34.9518     6.9113    -0.1294     0.0774 0.0000e+00
    201.000      98.56     3.3119    34.9531     6.8997    -0.1325     0.0766 0.0000e+00
    202.000      98.56     3.3040    34.9533     6.9051    -0.1344     0.0774 0.0000e+00
    203.000      98.56     3.2994    34.9540     6.9034    -0.1406     0.0806 0.0000e+00
    204.000      98.56     3.2985    34.9546     6.9092    -0.1403     0.0809 0.0000e+00
    205.000      98.56     3.2991    34.9555     6.9040    -0.1407     0.0767 0.0000e+00
    206.000      98.56     3.3007    34.9563     6.8955    -0.1409     0.0744 0.0000e+00
    207.000      98.56     3.2993    34.9559     6.9080    -0.1506     0.0748 0.0000e+00
    208.000      98.56     3.2867    34.9557     6.9168    -0.1620     0.0727 0.0000e+00
    209.000      98.56     3.2797    34.9569     6.9179    -0.1486     0.0843 0.0000e+00
    210.000      98.56     3.2809    34.9572     6.9130    -0.1484     0.0779 0.0000e+00
    211.000      98.56     3.2809    34.9572     6.9093    -0.1535     0.0747 0.0000e+00
    212.000      98.56     3.2815    34.9572     6.9103    -0.1552     0.0750 0.0000e+00
    213.000      98.56     3.2820    34.9571     6.9119    -0.1508     0.0744 0.0000e+00
    214.000      98.56     3.2813    34.9572     6.9099    -0.1498     0.0741 0.0000e+00
    215.000      98.56     3.2766    34.9582     6.9140    -0.1575     0.0756 0.0000e+00
    216.000      98.56     3.2749    34.9589     6.9199    -0.1403     0.0773 0.0000e+00
    217.000      98.56     3.2741    34.9592     6.9206    -0.1535     0.0771 0.0000e+00
    218.000      98.56     3.2744    34.9594     6.9130    -0.1545     0.0755 0.0000e+00
    219.000      98.56     3.2642    34.9593     6.9158    -0.1483     0.0721 0.0000e+00
    220.000      98.56     3.2588    34.9592     6.9241    -0.1437     0.0726 0.0000e+00
    221.000      98.56     3.2583    34.9590     6.9191    -0.1556     0.0740 0.0000e+00
    222.000      98.56     3.2568    34.9586     6.9229    -0.1609     0.0734 0.0000e+00
    223.000      98.56     3.2457    34.9582     6.9196    -0.1565     0.0727 0.0000e+00
    224.000      98.56     3.2439    34.9582     6.9145    -0.1623     0.0727 0.0000e+00
    225.000      98.56     3.2484    34.9600     6.9122    -0.1543     0.0768 0.0000e+00
    226.000      98.56     3.2629    34.9613     6.9105    -0.1535     0.0764 0.0000e+00
    227.000      98.56     3.2550    34.9594     6.9208    -0.1784     0.0733 0.0000e+00
    228.000      98.56     3.2497    34.9591     6.9143    -0.1700     0.0728 0.0000e+00
    229.000      98.56     3.2248    34.9590     6.9189    -0.1622     0.0747 0.0000e+00
    230.000      98.56     3.2226    34.9588     6.9143    -0.1640     0.0738 0.0000e+00
    231.000      98.56     3.2141    34.9574     6.9078    -0.1708     0.0699 0.0000e+00
    232.000      98.56     3.2003    34.9574     6.9067    -0.1832     0.0712 0.0000e+00
    233.000      98.56     3.2248    34.9573     6.9148    -0.1934     0.0719 0.0000e+00
    234.000      98.56     3.1830    34.9543     6.9287    -0.1838     0.0723 0.0000e+00
    235.000      98.56     3.1475    34.9537     6.9220    -0.1842     0.0762 0.0000e+00
    236.000      98.56     3.1405    34.9531     6.9088    -0.1897     0.0737 0.0000e+00
    237.000      98.56     3.1279    34.9515     6.9207    -0.1857     0.0739 0.0000e+00
    238.000      98.56     3.1117    34.9502     6.9169    -0.1846     0.0740 0.0000e+00
    239.000      98.56     3.1048    34.9490     6.9211    -0.1971     0.0723 0.0000e+00
    240.000      98.56     3.0974    34.9484     6.9237    -0.1768     0.0685 0.0000e+00
    241.000      98.56     3.0889    34.9473     6.9294    -0.2035     0.0682 0.0000e+00
    242.000      98.56     3.0826    34.9471     6.9321    -0.2003     0.0675 0.0000e+00
    243.000      98.56     3.0742    34.9465     6.9291    -0.1955     0.0684 0.0000e+00
    244.000      98.56     3.0639    34.9456     6.9296    -0.2079     0.0699 0.0000e+00
    245.000      98.56     3.0466    34.9445     6.9325    -0.2021     0.0687 0.0000e+00
    246.000      98.56     3.0435    34.9437     6.9391    -0.1832     0.0789 0.0000e+00
    247.000      98.56     3.0267    34.9418     6.9493    -0.1899     0.0810 0.0000e+00
    248.000      98.56     3.0173    34.9421     6.9340    -0.1846     0.0687 0.0000e+00
    249.000      98.56     3.0159    34.9420     6.9335    -0.1833     0.0681 0.0000e+00
    250.000      98.56     3.0157    34.9419     6.9378    -0.1829     0.0699 0.0000e+00
    251.000      98.56     3.0160    34.9420     6.9398    -0.1734     0.0682 0.0000e+00
    252.000      98.56     3.0166    34.9418     6.9361    -0.1850     0.0710 0.0000e+00
    253.000      98.56     3.0172    34.9414     6.9423    -0.1925     0.0725 0.0000e+00
    254.000      98.56     3.0185    34.9419     6.9395    -0.1955     0.0701 0.0000e+00
    255.000      98.56     3.0253    34.9430     6.9363    -0.1908     0.0728 0.0000e+00
    256.000      98.56     3.0266    34.9441     6.9363    -0.1876     0.0738 0.0000e+00
    257.000      98.56     3.0209    34.9442     6.9422    -0.1915     0.0726 0.0000e+00
    258.000      98.56     3.0181    34.9444     6.9440    -0.1916     0.0694 0.0000e+00
    259.000      98.56     3.0242    34.9458     6.9258    -0.1786     0.0714 0.0000e+00
    260.000      98.56     3.0255    34.9444     6.8640    -0.1689     0.0707 0.0000e+00
    261.000      98.56     3.0230    34.9457     6.8805    -0.1700     0.0749 0.0000e+00
    262.000      98.56     3.0082    34.9471     6.8934    -0.1696     0.0766 0.0000e+00
    263.000      98.56     2.9835    34.9461     6.9039    -0.1687     0.0762 0.0000e+00
    264.000      98.56     2.9502    34.9446     6.9014    -0.1626     0.0700 0.0000e+00
    265.000      98.56     2.9576    34.9454     6.8407    -0.1798     0.0705 0.0000e+00
    266.000      98.56     2.9439    34.9422     6.8084    -0.1765     0.0746 0.0000e+00
    267.000      98.56     2.8892    34.9409     6.8258    -0.1778     0.0731 0.0000e+00
    268.000      98.56     2.8510    34.9396     6.8252    -0.1886     0.0691 0.0000e+00
    269.000      98.56     2.8433    34.9384     6.7746    -0.2031     0.0700 0.0000e+00
    270.000      98.56     2.8361    34.9377     6.7277    -0.1913     0.0711 0.0000e+00
    271.000      98.56     2.8308    34.9373     6.7129    -0.1916     0.0731 0.0000e+00
    272.000      98.56     2.8292    34.9381     6.7114    -0.1917     0.0697 0.0000e+00
    273.000      98.56     2.8239    34.9354     6.7056    -0.1959     0.0706 0.0000e+00
    274.000      98.56     2.8145    34.9361     6.7016    -0.1974     0.0701 0.0000e+00
    275.000      98.56     2.8138    34.9359     6.7029    -0.1915     0.0706 0.0000e+00
    276.000      98.56     2.8093    34.9354     6.6990    -0.1879     0.0737 0.0000e+00
    277.000      98.56     2.7993    34.9352     6.6921    -0.1835     0.0714 0.0000e+00
    278.000      98.56     2.7949    34.9347     6.6895    -0.1868     0.0699 0.0000e+00
    279.000      98.56     2.7837    34.9342     6.6805    -0.1862     0.0699 0.0000e+00
    280.000      98.56     2.7591    34.9332     6.6687    -0.1687     0.0707 0.0000e+00
    281.000      98.56     2.7224    34.9318     6.6595    -0.1818     0.0729 0.0000e+00
    282.000      98.56     2.7162    34.9315     6.6504    -0.1685     0.0704 0.0000e+00
    283.000      98.56     2.7077    34.9311     6.6419    -0.1624     0.0716 0.0000e+00
    284.000      98.56     2.6934    34.9308     6.6344    -0.1623     0.0772 0.0000e+00
    285.000      98.56     2.6933    34.9304     6.6088    -0.1640     0.0718 0.0000e+00
    286.000      98.56     2.6897    34.9295     6.6026    -0.1678     0.0748 0.0000e+00
    287.000      98.56     2.6555    34.9287     6.6082    -0.1471     0.0710 0.0000e+00
    288.000      98.56     2.6079    34.9289     6.6127    -0.1456     0.0699 0.0000e+00
    289.000      98.56     2.6009    34.9300     6.5909    -0.1573     0.0684 0.0000e+00
    290.000      98.56     2.5899    34.9278     6.5624    -0.1631     0.0714 0.0000e+00
    291.000      98.56     2.5663    34.9267     6.5470    -0.1571     0.0721 0.0000e+00
    292.000      98.56     2.5634    34.9263     6.5350    -0.1624     0.0700 0.0000e+00
    293.000      98.56     2.5616    34.9262     6.5306    -0.1540     0.0704 0.0000e+00
    294.000      98.56     2.5547    34.9249     6.5250    -0.1547     0.0657 0.0000e+00
    295.000      98.56     2.5539    34.9250     6.5271    -0.1607     0.0721 0.0000e+00
    296.000      98.56     2.5532    34.9248     6.5310    -0.1627     0.0687 0.0000e+00
    297.000      98.56     2.5465    34.9242     6.5377    -0.1542     0.0711 0.0000e+00
    298.000      98.56     2.5269    34.9243     6.5422    -0.1614     0.0705 0.0000e+00
    299.000      98.56     2.5130    34.9240     6.5335    -0.1565     0.0714 0.0000e+00
    300.000      98.56     2.5069    34.9238     6.5383    -0.1490     0.0699 0.0000e+00
    301.000      98.56     2.4949    34.9243     6.5420    -0.1617     0.0701 0.0000e+00
    302.000      98.56     2.4773    34.9247     6.5524    -0.1488     0.0700 0.0000e+00
    303.000      98.56     2.4498    34.9252     6.5733    -0.1399     0.0724 0.0000e+00
    304.000      98.56     2.4141    34.9239     6.5715    -0.1420     0.0704 0.0000e+00
    305.000      98.56     2.3863    34.9234     6.5668    -0.1615     0.0748 0.0000e+00
    306.000      98.56     2.3738    34.9229     6.5481    -0.1517     0.0708 0.0000e+00
    307.000      98.56     2.3733    34.9232     6.5206    -0.1401     0.0842 0.0000e+00
    308.000      98.56     2.3784    34.9223     6.4784    -0.1314     0.0726 0.0000e+00
    309.000      98.56     2.3415    34.9220     6.4902    -0.1455     0.0723 0.0000e+00
    310.000      98.56     2.3256    34.9222     6.4855    -0.1441     0.0740 0.0000e+00
    311.000      98.56     2.3029    34.9221     6.4843    -0.1404     0.0750 0.0000e+00
    312.000      98.56     2.2679    34.9243     6.4777    -0.1405     0.0763 0.0000e+00
    313.000      98.56     2.2497    34.9224     6.4704    -0.1403     0.0749 0.0000e+00
    314.000      98.56     2.2297    34.9221     6.4778    -0.1478     0.0730 0.0000e+00
    315.000      98.56     2.2128    34.9226     6.4726    -0.1419     0.0746 0.0000e+00
    316.000      98.56     2.2076    34.9226     6.4781    -0.1462     0.0733 0.0000e+00
    317.000      98.56     2.2105    34.9217     6.4679    -0.1261     0.0707 0.0000e+00
    318.000      98.56     2.1965    34.9215     6.4681    -0.1401     0.0724 0.0000e+00
    319.000      98.56     2.1768    34.9223     6.4745    -0.1403     0.0717 0.0000e+00
    320.000      98.56     2.1625    34.9225     6.4754    -0.1403     0.0702 0.0000e+00
    321.000      98.56     2.1460    34.9230     6.4688    -0.1357     0.0716 0.0000e+00
    322.000      98.56     2.1371    34.9234     6.4652    -0.1326     0.0726 0.0000e+00
    323.000      98.56     2.1742    34.9210     6.4677    -0.1293     0.0711 0.0000e+00
    324.000      98.56     2.1487    34.9203     6.4728    -0.1401     0.0677 0.0000e+00
    325.000      98.56     2.1057    34.9227     6.4730    -0.1403     0.0678 0.0000e+00
    326.000      98.56     2.0862    34.9228     6.4642    -0.1403     0.0686 0.0000e+00
    327.000      98.56     2.0648    34.9225     6.4562    -0.1403     0.0726 0.0000e+00
    328.000      98.56     2.0491    34.9232     6.4565    -0.1403     0.0694 0.0000e+00
    329.000      98.56     2.0929    34.9215     6.4712    -0.1356     0.0744 0.0000e+00
    330.000      98.56     2.0566    34.9210     6.4863    -0.1397     0.0684 0.0000e+00
    331.000      98.56     2.0397    34.9219     6.4692    -0.1260     0.0677 0.0000e+00
    332.000      98.56     2.0154    34.9226     6.4593    -0.1227     0.0680 0.0000e+00
    333.000      98.56     2.0038    34.9228     6.4632    -0.1330     0.0702 0.0000e+00
    334.000      98.56     1.9943    34.9223     6.4664    -0.1380     0.0718 0.0000e+00
    335.000      98.56     1.9952    34.9233     6.4705    -0.1324     0.0700 0.0000e+00
    336.000      98.56     1.9879    34.9208     6.4760    -0.1346     0.0724 0.0000e+00
    337.000      98.56     1.9676    34.9217     6.4750    -0.1259     0.0726 0.0000e+00
    338.000      98.56     1.9537    34.9218     6.4748    -0.1312     0.0764 0.0000e+00
    339.000      98.56     1.9331    34.9207     6.4711    -0.1343     0.0727 0.0000e+00
    340.000      98.56     1.9026    34.9212     6.4724    -0.1390     0.0701 0.0000e+00
    341.000      98.56     1.9012    34.9206     6.4740    -0.1331     0.0723 0.0000e+00
    342.000      98.56     1.8684    34.9208     6.4957    -0.1285     0.0726 0.0000e+00
    343.000      98.56     1.8751    34.9206     6.5097    -0.1176     0.0719 0.0000e+00
    344.000      98.56     1.8531    34.9198     6.5173    -0.1105     0.0700 0.0000e+00
    345.000      98.56     1.8456    34.9194     6.5034    -0.1239     0.0716 0.0000e+00
    346.000      98.56     1.8176    34.9201     6.5050    -0.1318     0.0727 0.0000e+00
    347.000      98.56     1.8092    34.9202     6.5022    -0.1319     0.0727 0.0000e+00
    348.000      98.56     1.8078    34.9208     6.5042    -0.1131     0.0710 0.0000e+00
    349.000      98.56     1.8154    34.9182     6.5158    -0.1119     0.0724 0.0000e+00
    350.000      98.56     1.7952    34.9193     6.5184    -0.1156     0.0713 0.0000e+00
    351.000      98.56     1.7919    34.9191     6.5244    -0.1164     0.0721 0.0000e+00
    352.000      98.56     1.7845    34.9197     6.5385    -0.1273     0.0700 0.0000e+00
    353.000      98.56     1.7695    34.9197     6.5429    -0.1198     0.0710 0.0000e+00
    354.000      98.56     1.7507    34.9203     6.5510    -0.1183     0.0722 0.0000e+00
    355.000      98.56     1.7376    34.9203     6.5570    -0.1186     0.0700 0.0000e+00
    356.000      98.56     1.7311    34.9206     6.5604    -0.1193     0.0725 0.0000e+00
    357.000      98.56     1.7274    34.9189     6.5609    -0.1242     0.0714 0.0000e+00
    358.000      98.56     1.7007    34.9197     6.5693    -0.1125     0.0698 0.0000e+00
    359.000      98.56     1.6923    34.9197     6.5665    -0.1113     0.0701 0.0000e+00
    360.000      98.56     1.6784    34.9196     6.5602    -0.1161     0.0687 0.0000e+00
    361.000      98.56     1.6721    34.9197     6.5643    -0.1194     0.0694 0.0000e+00
    362.000      98.56     1.6692    34.9196     6.5617    -0.1198     0.0686 0.0000e+00
    363.000      98.56     1.6700    34.9190     6.5325    -0.1261     0.0692 0.0000e+00
    364.000      98.56     1.6440    34.9188     6.5332    -0.1203     0.0727 0.0000e+00
    365.000      98.56     1.6267    34.9192     6.5307    -0.1205     0.0727 0.0000e+00
    366.000      98.56     1.6157    34.9195     6.5256    -0.1117     0.0704 0.0000e+00
    367.000      98.56     1.6128    34.9195     6.5294    -0.1061     0.0721 0.0000e+00
    368.000      98.56     1.6129    34.9194     6.5413    -0.1243     0.0822 0.0000e+00
    369.000      98.56     1.5973    34.9192     6.5401    -0.1263     0.0776 0.0000e+00
    370.000      98.56     1.5876    34.9195     6.5293    -0.1127     0.0739 0.0000e+00
    371.000      98.56     1.5824    34.9193     6.5227    -0.1192     0.0791 0.0000e+00
    372.000      98.56     1.5751    34.9193     6.5168    -0.1230     0.0728 0.0000e+00
    373.000      98.56     1.5709    34.9186     6.5099    -0.1234     0.0715 0.0000e+00
    374.000      98.56     1.5577    34.9185     6.5192    -0.1158     0.0727 0.0000e+00
    375.000      98.56     1.5462    34.9187     6.5192    -0.1324     0.0726 0.0000e+00
    376.000      98.56     1.5310    34.9192     6.5157    -0.1322     0.0652 0.0000e+00
    377.000      98.56     1.5130    34.9197     6.5157    -0.1225     0.0707 0.0000e+00
    378.000      98.56     1.5137    34.9191     6.5174    -0.1284     0.0705 0.0000e+00
    379.000      98.56     1.4789    34.9179     6.5243    -0.1252     0.0677 0.0000e+00
    380.000      98.56     1.4409    34.9197     6.5288    -0.1242     0.0683 0.0000e+00
    381.000      98.56     1.4378    34.9191     6.5162    -0.1306     0.0700 0.0000e+00
    382.000      98.56     1.4323    34.9189     6.5106    -0.1195     0.0702 0.0000e+00
    383.000      98.56     1.4279    34.9189     6.5201    -0.1132     0.0719 0.0000e+00
    384.000      98.56     1.4246    34.9178     6.5358    -0.1150     0.0678 0.0000e+00
    385.000      98.56     1.4040    34.9165     6.5389    -0.1293     0.0688 0.0000e+00
    386.000      98.56     1.3798    34.9167     6.5493    -0.1214     0.0701 0.0000e+00
    387.000      98.56     1.3762    34.9164     6.5493    -0.1186     0.0681 0.0000e+00
    388.000      98.56     1.3636    34.9162     6.5649    -0.1189     0.0712 0.0000e+00
    389.000      98.56     1.3523    34.9163     6.5894    -0.1131     0.0725 0.0000e+00
    390.000      98.56     1.3416    34.9161     6.5973    -0.1262     0.0726 0.0000e+00
    391.000      98.56     1.3379    34.9167     6.6036    -0.1152     0.0701 0.0000e+00
    392.000      98.56     1.3263    34.9152     6.6012    -0.1210     0.0715 0.0000e+00
    393.000      98.56     1.3134    34.9151     6.6017    -0.1322     0.0695 0.0000e+00
    394.000      98.56     1.2886    34.9156     6.6154    -0.1103     0.0701 0.0000e+00
    395.000      98.56     1.2589    34.9157     6.6127    -0.1293     0.0679 0.0000e+00
    396.000      98.56     1.2466    34.9159     6.6078    -0.1234     0.0664 0.0000e+00
    397.000      98.56     1.2385    34.9168     6.6063    -0.1149     0.0689 0.0000e+00
    398.000      98.56     1.2455    34.9146     6.6166    -0.1126     0.0781 0.0000e+00
    399.000      98.56     1.2098    34.9152     6.6223    -0.1031     0.0863 0.0000e+00
    400.000      98.56     1.2073    34.9147     6.6162    -0.1081     0.0722 0.0000e+00
    401.000      98.56     1.1856    34.9143     6.6164    -0.1076     0.0740 0.0000e+00
    402.000      98.56     1.1423    34.9148     6.6192    -0.1290     0.0755 0.0000e+00
    403.000      98.56     1.1259    34.9150     6.6212    -0.1081     0.0689 0.0000e+00
    404.000      98.56     1.1182    34.9149     6.6153    -0.1035     0.0692 0.0000e+00
    405.000      98.56     1.1160    34.9156     6.6248    -0.1083     0.0709 0.0000e+00
    406.000      98.56     1.1128    34.9124     6.6356    -0.1073     0.0692 0.0000e+00
    407.000      98.56     1.0906    34.9140     6.6334    -0.1029     0.0702 0.0000e+00
    408.000      98.56     1.0891    34.9136     6.6371    -0.1106     0.0701 0.0000e+00
    409.000      98.56     1.0854    34.9134     6.6360    -0.1029     0.0697 0.0000e+00
    410.000      98.56     1.0754    34.9133     6.6370    -0.1075     0.0715 0.0000e+00
    411.000      98.56     1.0637    34.9134     6.6443    -0.1039     0.0724 0.0000e+00
    412.000      98.56     1.0532    34.9133     6.6468    -0.1037     0.0706 0.0000e+00
    413.000      98.56     1.0480    34.9132     6.6422    -0.0995     0.0716 0.0000e+00
    414.000      98.56     1.0536    34.9130     6.6401    -0.1039     0.0710 0.0000e+00
    415.000      98.56     1.0415    34.9125     6.6411    -0.0875     0.0718 0.0000e+00
    416.000      98.56     1.0323    34.9127     6.6376    -0.0764     0.0766 0.0000e+00
    417.000      98.56     1.0230    34.9128     6.6400    -0.0948     0.0758 0.0000e+00
    418.000      98.56     1.0166    34.9124     6.6466    -0.0983     0.0764 0.0000e+00
    419.000      98.56     1.0055    34.9124     6.6510    -0.1078     0.0695 0.0000e+00
    420.000      98.56     1.0019    34.9125     6.6434    -0.1112     0.0667 0.0000e+00
    421.000      98.56     1.0018    34.9122     6.6428    -0.1087     0.0676 0.0000e+00
    422.000      98.56     1.0020    34.9122     6.6468    -0.1030     0.0716 0.0000e+00
    423.000      98.56     0.9914    34.9116     6.6509    -0.1081     0.0727 0.0000e+00
    424.000      98.56     0.9788    34.9120     6.6532    -0.1083     0.0694 0.0000e+00
    425.000      98.56     0.9686    34.9120     6.6488    -0.1055     0.0696 0.0000e+00
    426.000      98.56     0.9590    34.9119     6.6544    -0.1099     0.0701 0.0000e+00
    427.000      98.56     0.9440    34.9120     6.6559    -0.0853     0.0724 0.0000e+00
    428.000      98.56     0.9259    34.9120     6.6590    -0.1010     0.0704 0.0000e+00
    429.000      98.56     0.9280    34.9132     6.6668    -0.0990     0.0704 0.0000e+00
    430.000      98.56     0.9038    34.9113     6.6782    -0.0973     0.0728 0.0000e+00
    431.000      98.56     0.8971    34.9117     6.6610    -0.0993     0.0681 0.0000e+00
    432.000      98.56     0.8885    34.9116     6.6543    -0.0992     0.0676 0.0000e+00
    433.000      98.56     0.8670    34.9117     6.6640    -0.0924     0.0724 0.0000e+00
    434.000      98.56     0.8578    34.9132     6.6613    -0.0984     0.0727 0.0000e+00
    435.000      98.56     0.8649    34.9106     6.6716    -0.1053     0.0710 0.0000e+00
    436.000      98.56     0.8462    34.9122     6.6720    -0.1004     0.0697 0.0000e+00
    437.000      98.56     0.8379    34.9124     6.6642    -0.0919     0.0671 0.0000e+00
    438.000      98.56     0.8293    34.9125     6.6602    -0.0936     0.0702 0.0000e+00
    439.000      98.56     0.8125    34.9122     6.6553    -0.1036     0.0751 0.0000e+00
    440.000      98.56     0.7860    34.9130     6.6537    -0.0871     0.0732 0.0000e+00
    441.000      98.56     0.7904    34.9126     6.6511    -0.0931     0.0727 0.0000e+00
    442.000      98.56     0.7874    34.9113     6.6576    -0.0917     0.0728 0.0000e+00
    443.000      98.56     0.7593    34.9119     6.6572    -0.0822     0.0752 0.0000e+00
    444.000      98.56     0.7467    34.9122     6.6524    -0.0849     0.0741 0.0000e+00
    445.000      98.56     0.7303    34.9123     6.6535    -0.0920     0.0727 0.0000e+00
    446.000      98.56     0.7186    34.9123     6.6534    -0.0910     0.0727 0.0000e+00
    447.000      98.56     0.7197    34.9127     6.6493    -0.0917     0.0718 0.0000e+00
    448.000      98.56     0.7692    34.9103     6.6771    -0.0971     0.0698 0.0000e+00
    449.000      98.56     0.7287    34.9092     6.6687    -0.1040     0.0702 0.0000e+00
    450.000      98.56     0.7103    34.9115     6.6576    -0.0927     0.0702 0.0000e+00
    451.000      98.56     0.7041    34.9111     6.6481    -0.0927     0.0701 0.0000e+00
    452.000      98.56     0.6969    34.9109     6.6540    -0.0907     0.0710 0.0000e+00
    453.000      98.56     0.6965    34.9127     6.6637    -0.0914     0.0726 0.0000e+00
    454.000      98.56     0.7000    34.9096     6.6940    -0.1037     0.0719 0.0000e+00
    455.000      98.56     0.6788    34.9097     6.6884    -0.0962     0.0693 0.0000e+00
    456.000      98.56     0.6565    34.9106     6.6857    -0.1030     0.0690 0.0000e+00
    457.000      98.56     0.6520    34.9099     6.6769    -0.1111     0.0710 0.0000e+00
    458.000      98.56     0.6437    34.9097     6.6827    -0.1083     0.0710 0.0000e+00
    459.000      98.56     0.6423    34.9094     6.6886    -0.1033     0.0703 0.0000e+00
    460.000      98.56     0.6378    34.9089     6.7048    -0.1054     0.0675 0.0000e+00
    461.000      98.56     0.6342    34.9086     6.7091    -0.1090     0.0724 0.0000e+00
    462.000      98.56     0.6066    34.9076     6.7177    -0.0951     0.0717 0.0000e+00
    463.000      98.56     0.5844    34.9076     6.7089    -0.1035     0.0656 0.0000e+00
    464.000      98.56     0.5685    34.9078     6.7192    -0.1032     0.0682 0.0000e+00
    465.000      98.56     0.5621    34.9079     6.7339    -0.0992     0.0709 0.0000e+00
    466.000      98.56     0.5589    34.9077     6.7420    -0.0991     0.0711 0.0000e+00
    467.000      98.56     0.5546    34.9075     6.7535    -0.1107     0.0694 0.0000e+00
    468.000      98.56     0.5466    34.9076     6.7464    -0.0995     0.0722 0.0000e+00
    469.000      98.56     0.5374    34.9077     6.7404    -0.0978     0.0711 0.0000e+00
    470.000      98.56     0.5317    34.9076     6.7326    -0.0850     0.0707 0.0000e+00
    471.000      98.56     0.5251    34.9076     6.7397    -0.0944     0.0707 0.0000e+00
    472.000      98.56     0.5189    34.9078     6.7409    -0.0991     0.0726 0.0000e+00
    473.000      98.56     0.5112    34.9078     6.7358    -0.0924     0.0726 0.0000e+00
    474.000      98.56     0.4993    34.9079     6.7392    -0.0835     0.0720 0.0000e+00
    475.000      98.56     0.4958    34.9058     6.7358    -0.0896     0.0698 0.0000e+00
    476.000      98.56     0.4988    34.9085     6.7340    -0.0778     0.0758 0.0000e+00
    477.000      98.56     0.4984    34.9075     6.7438    -0.0858     0.0700 0.0000e+00
    478.000      98.56     0.4938    34.9073     6.7423    -0.0878     0.0719 0.0000e+00
    479.000      98.56     0.4920    34.9073     6.7317    -0.0834     0.0705 0.0000e+00
    480.000      98.56     0.4897    34.9069     6.7345    -0.0816     0.0737 0.0000e+00
    481.000      98.56     0.4763    34.9075     6.7395    -0.0820     0.0764 0.0000e+00
    482.000      98.56     0.4728    34.9083     6.7317    -0.0881     0.0743 0.0000e+00
    483.000      98.56     0.4677    34.9078     6.7360    -0.0827     0.0682 0.0000e+00
    484.000      98.56     0.4590    34.9073     6.7410    -0.0798     0.0727 0.0000e+00
    485.000      98.56     0.4501    34.9072     6.7444    -0.0825     0.0708 0.0000e+00
    486.000      98.56     0.4502    34.9077     6.7472    -0.0821     0.0724 0.0000e+00
    487.000      98.56     0.4523    34.9077     6.7449    -0.0822     0.0725 0.0000e+00
    488.000      98.56     0.4528    34.9080     6.7441    -0.0836     0.0728 0.0000e+00
    489.000      98.56     0.4527    34.9078     6.7366    -0.0891     0.0728 0.0000e+00
    490.000      98.56     0.4527    34.9075     6.7218    -0.0770     0.0700 0.0000e+00
    491.000      98.56     0.4517    34.9078     6.7128    -0.0913     0.0748 0.0000e+00
    492.000      98.56     0.4480    34.9079     6.7204    -0.0797     0.0723 0.0000e+00
    493.000      98.56     0.4439    34.9081     6.7183    -0.0740     0.0713 0.0000e+00
    494.000      98.56     0.4397    34.9083     6.7161    -0.0879     0.0762 0.0000e+00
    495.000      98.56     0.4389    34.9082     6.7138    -0.0855     0.0740 0.0000e+00
    496.000      98.56     0.4395    34.9082     6.7126    -0.0774     0.0711 0.0000e+00
    497.000      98.56     0.4383    34.9083     6.7133    -0.0765     0.0718 0.0000e+00
    498.000      98.56     0.4360    34.9077     6.7160    -0.0814     0.0726 0.0000e+00
    499.000      98.55     0.4150    34.9083     6.7169    -0.0817     0.0725 0.0000e+00
    500.000      98.56     0.4097    34.9087     6.7159    -0.0719     0.0727 0.0000e+00
    501.000      98.56     0.4070    34.9086     6.7093    -0.0670     0.0727 0.0000e+00
    502.000      98.56     0.3967    34.9083     6.7091    -0.0790     0.0727 0.0000e+00
    503.000      98.56     0.3996    34.9080     6.7094    -0.0772     0.0730 0.0000e+00
    504.000      98.56     0.4027    34.9076     6.7241    -0.0696     0.0728 0.0000e+00
    505.000      98.56     0.3872    34.9080     6.7212    -0.0766     0.0744 0.0000e+00
    506.000      98.56     0.3753    34.9084     6.7154    -0.0809     0.0734 0.0000e+00
    507.000      98.56     0.3693    34.9084     6.7083    -0.0758     0.0765 0.0000e+00
    508.000      98.56     0.3623    34.9086     6.7162    -0.0791     0.0726 0.0000e+00
    509.000      98.56     0.3556    34.9083     6.7141    -0.0743     0.0727 0.0000e+00
    510.000      98.56     0.3504    34.9082     6.7128    -0.0620     0.0785 0.0000e+00
    511.000      98.56     0.3528    34.9080     6.7184    -0.0643     0.0736 0.0000e+00
    512.000      98.56     0.3464    34.9079     6.7180    -0.0742     0.0725 0.0000e+00
    513.000      98.56     0.3445    34.9077     6.7169    -0.0744     0.0727 0.0000e+00
    514.000      98.56     0.3405    34.9079     6.7217    -0.0744     0.0727 0.0000e+00
    515.000      98.55     0.3384    34.9079     6.7203    -0.0680     0.0727 0.0000e+00
    516.000      98.56     0.3383    34.9078     6.7209    -0.0692     0.0719 0.0000e+00
    517.000      98.56     0.3339    34.9075     6.7249    -0.0751     0.0709 0.0000e+00
    518.000      98.56     0.3297    34.9077     6.7218    -0.0664     0.0699 0.0000e+00
    519.000      98.56     0.3257    34.9075     6.7234    -0.0647     0.0696 0.0000e+00
    520.000      98.56     0.3222    34.9077     6.7234    -0.0739     0.0724 0.0000e+00
    521.000      98.56     0.3214    34.9077     6.7228    -0.0744     0.0739 0.0000e+00
    522.000      98.56     0.3132    34.9073     6.7232    -0.0716     0.0794 0.0000e+00
    523.000      98.56     0.3015    34.9073     6.7286    -0.0730     0.0763 0.0000e+00
    524.000      98.56     0.2925    34.9074     6.7299    -0.0742     0.0726 0.0000e+00
    525.000      98.55     0.2828    34.9071     6.7395    -0.0669     0.0701 0.0000e+00
    526.000      98.56     0.2696    34.9071     6.7428    -0.0670     0.0724 0.0000e+00
    527.000      98.56     0.2651    34.9070     6.7368    -0.0670     0.0735 0.0000e+00
    528.000      98.56     0.2633    34.9069     6.7417    -0.0714     0.0727 0.0000e+00
    529.000      98.56     0.2629    34.9070     6.7499    -0.0713     0.0702 0.0000e+00
    530.000      98.56     0.2615    34.9067     6.7539    -0.0700     0.0725 0.0000e+00
    531.000      98.56     0.2610    34.9065     6.7528    -0.0624     0.0740 0.0000e+00
    532.000      98.56     0.2607    34.9065     6.7538    -0.0656     0.0739 0.0000e+00
    533.000      98.56     0.2579    34.9066     6.7494    -0.0614     0.0708 0.0000e+00
    534.000      98.56     0.2573    34.9066     6.7478    -0.0738     0.0716 0.0000e+00
    535.000      98.56     0.2562    34.9065     6.7433    -0.0775     0.0714 0.0000e+00
    536.000      98.56     0.2513    34.9066     6.7476    -0.0745     0.0726 0.0000e+00
    537.000      98.56     0.2434    34.9065     6.7534    -0.0631     0.0740 0.0000e+00
    538.000      98.56     0.2384    34.9066     6.7519    -0.0713     0.0726 0.0000e+00
    539.000      98.56     0.2342    34.9068     6.7497    -0.0679     0.0746 0.0000e+00
    540.000      98.56     0.2319    34.9067     6.7481    -0.0670     0.0750 0.0000e+00
    541.000      98.55     0.2300    34.9066     6.7480    -0.0603     0.0760 0.0000e+00
    542.000      98.56     0.2267    34.9065     6.7511    -0.0590     0.0709 0.0000e+00
    543.000      98.56     0.2241    34.9065     6.7528    -0.0645     0.0750 0.0000e+00
    544.000      98.55     0.2212    34.9062     6.7529    -0.0604     0.0758 0.0000e+00
    545.000      98.55     0.2159    34.9062     6.7549    -0.0673     0.0752 0.0000e+00
    546.000      98.56     0.2119    34.9062     6.7597    -0.0684     0.0727 0.0000e+00
    547.000      98.55     0.2093    34.9063     6.7592    -0.0740     0.0729 0.0000e+00
    548.000      98.56     0.2060    34.9063     6.7605    -0.0675     0.0796 0.0000e+00
    549.000      98.56     0.2021    34.9065     6.7650    -0.0690     0.0758 0.0000e+00
    550.000      98.55     0.2015    34.9065     6.7598    -0.0671     0.0750 0.0000e+00
    551.000      98.55     0.1958    34.9063     6.7588    -0.0639     0.0697 0.0000e+00
    552.000      98.56     0.1957    34.9063     6.7647    -0.0670     0.0746 0.0000e+00
    553.000      98.55     0.1959    34.9062     6.7647    -0.0609     0.0734 0.0000e+00
    554.000      98.55     0.1951    34.9062     6.7628    -0.0619     0.0744 0.0000e+00
    555.000      98.56     0.1938    34.9063     6.7584    -0.0728     0.0816 0.0000e+00
    556.000      98.56     0.1944    34.9060     6.7571    -0.0538     0.0752 0.0000e+00
    557.000      98.56     0.1919    34.9061     6.7654    -0.0606     0.0749 0.0000e+00
    558.000      98.55     0.1883    34.9062     6.7626    -0.0638     0.0748 0.0000e+00
    559.000      98.55     0.1850    34.9062     6.7583    -0.0478     0.0751 0.0000e+00
    560.000      98.55     0.1829    34.9063     6.7540    -0.0625     0.0761 0.0000e+00
    561.000      98.55     0.1843    34.9061     6.7562    -0.0679     0.0781 0.0000e+00
    562.000      98.56     0.1830    34.9058     6.7577    -0.0608     0.0754 0.0000e+00
    563.000      98.55     0.1784    34.9060     6.7542    -0.0572     0.0738 0.0000e+00
    564.000      98.56     0.1723    34.9062     6.7609    -0.0529     0.0733 0.0000e+00
    565.000      98.55     0.1694    34.9062     6.7629    -0.0629     0.0706 0.0000e+00
    566.000      98.56     0.1679    34.9061     6.7563    -0.0602     0.0724 0.0000e+00
    567.000      98.55     0.1673    34.9060     6.7646    -0.0570     0.0763 0.0000e+00
    568.000      98.55     0.1661    34.9059     6.7655    -0.0531     0.0738 0.0000e+00
    569.000      98.55     0.1666    34.9057     6.7613    -0.0589     0.0740 0.0000e+00
    570.000      98.55     0.1624    34.9058     6.7667    -0.0632     0.0751 0.0000e+00
    571.000      98.55     0.1604    34.9059     6.7669    -0.0610     0.0778 0.0000e+00
    572.000      98.55     0.1580    34.9060     6.7661    -0.0663     0.0865 0.0000e+00
    573.000      98.56     0.1563    34.9059     6.7661    -0.0597     0.0752 0.0000e+00
    574.000      98.56     0.1545    34.9059     6.7666    -0.0534     0.0750 0.0000e+00
    575.000      98.55     0.1521    34.9060     6.7683    -0.0552     0.0757 0.0000e+00
    576.000      98.55     0.1565    34.9057     6.7662    -0.0697     0.0768 0.0000e+00
    577.000      98.55     0.1475    34.9056     6.7650    -0.0502     0.0751 0.0000e+00
    578.000      98.55     0.1385    34.9062     6.7635    -0.0567     0.0770 0.0000e+00
    579.000      98.55     0.1305    34.9062     6.7668    -0.0579     0.0770 0.0000e+00
    580.000      98.55     0.1254    34.9063     6.7674    -0.0580     0.0752 0.0000e+00
    581.000      98.56     0.1214    34.9066     6.7686    -0.0648     0.0733 0.0000e+00
    582.000      98.55     0.1256    34.9058     6.7760    -0.0605     0.0752 0.0000e+00
    583.000      98.55     0.1174    34.9056     6.7850    -0.0653     0.0763 0.0000e+00
    584.000      98.55     0.1139    34.9059     6.7780    -0.0670     0.0759 0.0000e+00
    585.000      98.55     0.1084    34.9058     6.7745    -0.0656     0.0751 0.0000e+00
    586.000      98.54     0.1006    34.9061     6.7744    -0.0585     0.0751 0.0000e+00
    587.000      98.56     0.0941    34.9062     6.7760    -0.0587     0.0766 0.0000e+00
    588.000      98.55     0.0983    34.9059     6.7816    -0.0638     0.0774 0.0000e+00
    589.000      98.55     0.0960    34.9055     6.7809    -0.0653     0.0775 0.0000e+00
    590.000      98.56     0.0890    34.9060     6.7855    -0.0408     0.0775 0.0000e+00
    591.000      98.55     0.0895    34.9058     6.7779    -0.0401     0.0866 0.0000e+00
    592.000      98.55     0.0889    34.9057     6.7805    -0.0634     0.0761 0.0000e+00
    593.000      98.55     0.0886    34.9057     6.7885    -0.0587     0.0758 0.0000e+00
    594.000      98.55     0.0886    34.9056     6.7860    -0.0488     0.0750 0.0000e+00
    595.000      98.55     0.0878    34.9057     6.7834    -0.0590     0.0727 0.0000e+00
    596.000      98.55     0.0873    34.9057     6.7828    -0.0497     0.0747 0.0000e+00
    597.000      98.55     0.0870    34.9056     6.7852    -0.0469     0.0728 0.0000e+00
    598.000      98.55     0.0864    34.9056     6.7871    -0.0541     0.0755 0.0000e+00
    599.000      98.55     0.0844    34.9056     6.7862    -0.0546     0.0749 0.0000e+00
    600.000      98.56     0.0840    34.9056     6.7854    -0.0480     0.0750 0.0000e+00
    601.000      98.55     0.0840    34.9055     6.7843    -0.0542     0.0763 0.0000e+00
    602.000      98.55     0.0828    34.9055     6.7859    -0.0519     0.0774 0.0000e+00
    603.000      98.55     0.0819    34.9055     6.7882    -0.0591     0.0749 0.0000e+00
    604.000      98.55     0.0805    34.9057     6.7887    -0.0588     0.0751 0.0000e+00
    605.000      98.55     0.0804    34.9057     6.7822    -0.0513     0.0748 0.0000e+00
    606.000      98.55     0.0813    34.9055     6.7845    -0.0493     0.0756 0.0000e+00
    607.000      98.54     0.0806    34.9055     6.7824    -0.0565     0.0729 0.0000e+00
    608.000      98.55     0.0791    34.9056     6.7831    -0.0494     0.0736 0.0000e+00
    609.000      98.55     0.0782    34.9058     6.7854    -0.0389     0.0749 0.0000e+00
    610.000      98.55     0.0770    34.9058     6.7853    -0.0467     0.0768 0.0000e+00
    611.000      98.55     0.0750    34.9060     6.7770    -0.0442     0.0774 0.0000e+00
    612.000      98.55     0.0770    34.9054     6.7802    -0.0364     0.0738 0.0000e+00
    613.000      98.55     0.0717    34.9059     6.7804    -0.0485     0.0788 0.0000e+00
    614.000      98.55     0.0654    34.9064     6.7817    -0.0425     0.0770 0.0000e+00
    615.000      98.55     0.0615    34.9065     6.7774    -0.0412     0.0768 0.0000e+00
    616.000      98.55     0.0594    34.9064     6.7717    -0.0534     0.0763 0.0000e+00
    617.000      98.55     0.0561    34.9067     6.7561    -0.0452     0.0749 0.0000e+00
    618.000      98.55     0.0530    34.9068     6.7591    -0.0447     0.0779 0.0000e+00
    619.000      98.55     0.0524    34.9067     6.7560    -0.0413     0.0779 0.0000e+00
    620.000      98.54     0.0506    34.9065     6.7601    -0.0386     0.0849 0.0000e+00
    621.000      98.55     0.0459    34.9066     6.7607    -0.0385     0.0770 0.0000e+00
    622.000      98.55     0.0428    34.9065     6.7640    -0.0304     0.0702 0.0000e+00
    623.000      98.55     0.0391    34.9064     6.7571    -0.0315     0.0723 0.0000e+00
    624.000      98.55     0.0392    34.9063     6.7638    -0.0371     0.0748 0.0000e+00
    625.000      98.55     0.0359    34.9058     6.7823    -0.0472     0.0751 0.0000e+00
    626.000      98.55     0.0318    34.9059     6.7846    -0.0441     0.0751 0.0000e+00
    627.000      98.55     0.0299    34.9059     6.7799    -0.0407     0.0751 0.0000e+00
    628.000      98.54     0.0298    34.9058     6.7884    -0.0457     0.0758 0.0000e+00
    629.000      98.54     0.0276    34.9056     6.7989    -0.0420     0.0767 0.0000e+00
    630.000      98.55     0.0242    34.9057     6.7951    -0.0394     0.0734 0.0000e+00
    631.000      98.55     0.0201    34.9058     6.7986    -0.0413     0.0750 0.0000e+00
    632.000      98.55     0.0184    34.9059     6.7982    -0.0479     0.0751 0.0000e+00
    633.000      98.54     0.0171    34.9059     6.7934    -0.0390     0.0775 0.0000e+00
    634.000      98.54     0.0161    34.9060     6.7985    -0.0465     0.0775 0.0000e+00
    635.000      98.55     0.0162    34.9058     6.7948    -0.0389     0.0754 0.0000e+00
    636.000      98.54     0.0140    34.9058     6.7925    -0.0468     0.0752 0.0000e+00
    637.000      98.54     0.0122    34.9060     6.7962    -0.0399     0.0775 0.0000e+00
    638.000      98.55     0.0118    34.9061     6.7970    -0.0470     0.0774 0.0000e+00
    639.000      98.54     0.0096    34.9060     6.7933    -0.0574     0.0753 0.0000e+00
    640.000      98.55     0.0080    34.9061     6.7960    -0.0509     0.0732 0.0000e+00
    641.000      98.54     0.0076    34.9060     6.7948    -0.0638     0.0764 0.0000e+00
    642.000      98.55     0.0069    34.9059     6.7884    -0.0546     0.0760 0.0000e+00
    643.000      98.54     0.0068    34.9060     6.7959    -0.0434     0.0886 0.0000e+00
    644.000      98.55     0.0051    34.9061     6.7955    -0.0463     0.0748 0.0000e+00
    645.000      98.54     0.0043    34.9061     6.7932    -0.0576     0.0775 0.0000e+00
    646.000      98.55     0.0035    34.9061     6.7946    -0.0481     0.0762 0.0000e+00
    647.000      98.55     0.0024    34.9061     6.7914    -0.0400     0.0753 0.0000e+00
    648.000      98.54     0.0035    34.9060     6.7922    -0.0415     0.0775 0.0000e+00
    649.000      98.54    -0.0015    34.9061     6.7961    -0.0592     0.0750 0.0000e+00
    650.000      98.54    -0.0075    34.9066     6.7922    -0.0585     0.0751 0.0000e+00
    651.000      98.54    -0.0125    34.9067     6.7916    -0.0480     0.0797 0.0000e+00
    652.000      98.54    -0.0114    34.9066     6.7919    -0.0437     0.0799 0.0000e+00
    653.000      98.55    -0.0129    34.9065     6.7932    -0.0381     0.0746 0.0000e+00
    654.000      98.55    -0.0169    34.9067     6.7920    -0.0391     0.0773 0.0000e+00
    655.000      98.54    -0.0208    34.9067     6.7922    -0.0524     0.0744 0.0000e+00
    656.000      98.54    -0.0246    34.9068     6.7882    -0.0507     0.0743 0.0000e+00
    657.000      98.54    -0.0245    34.9067     6.7952    -0.0366     0.0755 0.0000e+00
    658.000      98.54    -0.0289    34.9066     6.8012    -0.0478     0.0776 0.0000e+00
    659.000      98.55    -0.0346    34.9070     6.8021    -0.0239     0.0752 0.0000e+00
    660.000      98.54    -0.0352    34.9070     6.8019    -0.0428     0.0764 0.0000e+00
    661.000      98.54    -0.0350    34.9070     6.7979    -0.0532     0.0764 0.0000e+00
    662.000      98.55    -0.0345    34.9065     6.7937    -0.0376     0.0748 0.0000e+00
    663.000      98.55    -0.0357    34.9068     6.7948    -0.0464     0.0770 0.0000e+00
    664.000      98.54    -0.0359    34.9067     6.7927    -0.0454     0.0751 0.0000e+00
    665.000      98.55    -0.0358    34.9068     6.7915    -0.0472     0.0751 0.0000e+00
    666.000      98.54    -0.0359    34.9069     6.7949    -0.0357     0.0750 0.0000e+00
    667.000      98.54    -0.0359    34.9067     6.7917    -0.0414     0.0759 0.0000e+00
    668.000      98.54    -0.0363    34.9066     6.7895    -0.0388     0.0745 0.0000e+00
    669.000      98.54    -0.0385    34.9070     6.7906    -0.0457     0.0785 0.0000e+00
    670.000      98.54    -0.0402    34.9070     6.7831    -0.0479     0.0775 0.0000e+00
    671.000      98.54    -0.0417    34.9069     6.7808    -0.0434     0.0775 0.0000e+00
    672.000      98.54    -0.0426    34.9069     6.7795    -0.0391     0.0783 0.0000e+00
    673.000      98.54    -0.0457    34.9072     6.7826    -0.0407     0.0783 0.0000e+00
    674.000      98.54    -0.0496    34.9073     6.7903    -0.0416     0.0753 0.0000e+00
    675.000      98.54    -0.0503    34.9074     6.7846    -0.0342     0.0741 0.0000e+00
    676.000      98.54    -0.0528    34.9075     6.7777    -0.0308     0.0755 0.0000e+00
    677.000      98.54    -0.0551    34.9076     6.7794    -0.0393     0.0763 0.0000e+00
    678.000      98.54    -0.0560    34.9076     6.7704    -0.0412     0.0751 0.0000e+00
    679.000      98.54    -0.0584    34.9077     6.7705    -0.0392     0.0735 0.0000e+00
    680.000      98.54    -0.0617    34.9076     6.7690    -0.0389     0.0775 0.0000e+00
    681.000      98.54    -0.0650    34.9075     6.7688    -0.0394     0.0758 0.0000e+00
    682.000      98.54    -0.0661    34.9074     6.7737    -0.0312     0.0796 0.0000e+00
    683.000      98.54    -0.0662    34.9077     6.7825    -0.0336     0.0758 0.0000e+00
    684.000      98.54    -0.0638    34.9074     6.7848    -0.0311     0.0767 0.0000e+00
    685.000      98.54    -0.0661    34.9076     6.7754    -0.0323     0.0773 0.0000e+00
    686.000      98.54    -0.0679    34.9075     6.7796    -0.0307     0.0788 0.0000e+00
    687.000      98.54    -0.0702    34.9075     6.7802    -0.0233     0.0792 0.0000e+00
    688.000      98.54    -0.0734    34.9076     6.7755    -0.0245     0.0772 0.0000e+00
    689.000      98.54    -0.0721    34.9074     6.7779    -0.0404     0.0772 0.0000e+00
    690.000      98.54    -0.0744    34.9074     6.7890    -0.0488     0.0797 0.0000e+00
    691.000      98.54    -0.0757    34.9075     6.7902    -0.0335     0.0803 0.0000e+00
    692.000      98.54    -0.0767    34.9075     6.7846    -0.0266     0.0762 0.0000e+00
    693.000      98.53    -0.0769    34.9075     6.7820    -0.0339     0.0770 0.0000e+00
    694.000      98.54    -0.0772    34.9076     6.7820    -0.0440     0.0784 0.0000e+00
    695.000      98.54    -0.0768    34.9073     6.7863    -0.0388     0.0764 0.0000e+00
    696.000      98.54    -0.0800    34.9074     6.7838    -0.0359     0.0770 0.0000e+00
    697.000      98.54    -0.0848    34.9077     6.7833    -0.0334     0.0752 0.0000e+00
    698.000      98.54    -0.0851    34.9077     6.7794    -0.0308     0.0747 0.0000e+00
    699.000      98.54    -0.0852    34.9077     6.7737    -0.0309     0.0776 0.0000e+00
    700.000      98.53    -0.0861    34.9079     6.7744    -0.0304     0.0783 0.0000e+00
    701.000      98.54    -0.0838    34.9075     6.7867    -0.0442     0.0751 0.0000e+00
    702.000      98.53    -0.0854    34.9075     6.7860    -0.0399     0.0774 0.0000e+00
    703.000      98.54    -0.0879    34.9079     6.7812    -0.0463     0.0733 0.0000e+00
    704.000      98.54    -0.0880    34.9077     6.7772    -0.0359     0.0761 0.0000e+00
    705.000      98.54    -0.0886    34.9078     6.7736    -0.0438     0.0755 0.0000e+00
    706.000      98.54    -0.0885    34.9074     6.7831    -0.0398     0.0774 0.0000e+00
    707.000      98.54    -0.0886    34.9076     6.7836    -0.0394     0.0782 0.0000e+00
    708.000      98.53    -0.0884    34.9075     6.7836    -0.0383     0.1015 0.0000e+00
    709.000      98.53    -0.0898    34.9076     6.7808    -0.0301     0.0728 0.0000e+00
    710.000      98.54    -0.0905    34.9076     6.7830    -0.0357     0.0743 0.0000e+00
    711.000      98.54    -0.0916    34.9078     6.7792    -0.0333     0.0767 0.0000e+00
    712.000      98.53    -0.0923    34.9077     6.7811    -0.0310     0.0753 0.0000e+00
    713.000      98.54    -0.0934    34.9077     6.7828    -0.0306     0.0761 0.0000e+00
    714.000      98.54    -0.0941    34.9077     6.7779    -0.0306     0.0771 0.0000e+00
    715.000      98.54    -0.0955    34.9077     6.7753    -0.0306     0.0749 0.0000e+00
    716.000      98.53    -0.0982    34.9079     6.7731    -0.0357     0.0781 0.0000e+00
    717.000      98.54    -0.0983    34.9079     6.7778    -0.0395     0.0759 0.0000e+00
    718.000      98.53    -0.0982    34.9080     6.7774    -0.0382     0.0763 0.0000e+00
    719.000      98.54    -0.0986    34.9078     6.7799    -0.0306     0.0763 0.0000e+00
    720.000      98.54    -0.0993    34.9078     6.7808    -0.0250     0.0794 0.0000e+00
    721.000      98.54    -0.1015    34.9078     6.7830    -0.0247     0.0755 0.0000e+00
    722.000      98.54    -0.1039    34.9078     6.7816    -0.0370     0.0777 0.0000e+00
    723.000      98.53    -0.1048    34.9078     6.7793    -0.0249     0.0791 0.0000e+00
    724.000      98.54    -0.1042    34.9077     6.7877    -0.0297     0.0768 0.0000e+00
    725.000      98.54    -0.1053    34.9077     6.7942    -0.0342     0.0756 0.0000e+00
    726.000      98.53    -0.1074    34.9079     6.7892    -0.0403     0.0850 0.0000e+00
    727.000      98.53    -0.1085    34.9081     6.7885    -0.0441     0.0886 0.0000e+00
    728.000      98.53    -0.1094    34.9081     6.7882    -0.0233     0.0776 0.0000e+00
    729.000      98.53    -0.1093    34.9080     6.7819    -0.0359     0.0775 0.0000e+00
    730.000      98.53    -0.1115    34.9078     6.7864    -0.0303     0.0750 0.0000e+00
    731.000      98.54    -0.1216    34.9084     6.7860    -0.0234     0.0774 0.0000e+00
    732.000      98.53    -0.1238    34.9087     6.7847    -0.0231     0.0775 0.0000e+00
    733.000      98.54    -0.1243    34.9086     6.7834    -0.0245     0.0775 0.0000e+00
    734.000      98.53    -0.1239    34.9086     6.7879    -0.0276     0.0775 0.0000e+00
    735.000      98.54    -0.1236    34.9081     6.7933    -0.0298     0.0783 0.0000e+00
    736.000      98.53    -0.1249    34.9083     6.7837    -0.0265     0.0737 0.0000e+00
    737.000      98.53    -0.1252    34.9084     6.7851    -0.0376     0.0746 0.0000e+00
    738.000      98.53    -0.1254    34.9083     6.7897    -0.0366     0.0747 0.0000e+00
    739.000      98.53    -0.1255    34.9083     6.7865    -0.0363     0.0741 0.0000e+00
    740.000      98.53    -0.1256    34.9084     6.7921    -0.0247     0.0747 0.0000e+00
    741.000      98.53    -0.1256    34.9083     6.7850    -0.0292     0.0731 0.0000e+00
    742.000      98.53    -0.1256    34.9083     6.7815    -0.0265     0.0740 0.0000e+00
    743.000      98.53    -0.1255    34.9082     6.7804    -0.0318     0.0781 0.0000e+00
    744.000      98.53    -0.1261    34.9084     6.7831    -0.0319     0.0792 0.0000e+00
    745.000      98.53    -0.1284    34.9086     6.7843    -0.0360     0.0756 0.0000e+00
    746.000      98.53    -0.1301    34.9087     6.7829    -0.0298     0.0774 0.0000e+00
    747.000      98.53    -0.1317    34.9086     6.7741    -0.0383     0.0774 0.0000e+00
    748.000      98.53    -0.1328    34.9085     6.7694    -0.0302     0.0756 0.0000e+00
    749.000      98.53    -0.1334    34.9086     6.7674    -0.0304     0.0787 0.0000e+00
    750.000      98.53    -0.1341    34.9087     6.7655    -0.0183     0.0783 0.0000e+00
    751.000      98.53    -0.1347    34.9086     6.7694    -0.0303     0.0852 0.0000e+00
    752.000      98.53    -0.1358    34.9087     6.7718    -0.0269     0.0798 0.0000e+00
    753.000      98.53    -0.1396    34.9088     6.7680    -0.0298     0.0725 0.0000e+00
    754.000      98.54    -0.1407    34.9088     6.7641    -0.0257     0.0726 0.0000e+00
    755.000      98.53    -0.1421    34.9089     6.7670    -0.0273     0.0786 0.0000e+00
    756.000      98.53    -0.1443    34.9089     6.7631    -0.0237     0.0801 0.0000e+00
    757.000      98.53    -0.1501    34.9091     6.7592    -0.0280     0.0754 0.0000e+00
    758.000      98.53    -0.1523    34.9091     6.7590    -0.0246     0.0780 0.0000e+00
    759.000      98.53    -0.1499    34.9089     6.7803    -0.0235     0.0768 0.0000e+00
    760.000      98.54    -0.1544    34.9089     6.7826    -0.0390     0.0801 0.0000e+00
    761.000      98.53    -0.1567    34.9090     6.7782    -0.0311     0.0800 0.0000e+00
    762.000      98.53    -0.1580    34.9091     6.7789    -0.0309     0.0783 0.0000e+00
    763.000      98.53    -0.1601    34.9092     6.7829    -0.0304     0.0750 0.0000e+00
    764.000      98.53    -0.1606    34.9092     6.7887    -0.0308     0.0751 0.0000e+00
    765.000      98.53    -0.1578    34.9089     6.7861    -0.0256     0.0776 0.0000e+00
    766.000      98.53    -0.1613    34.9091     6.7867    -0.0304     0.0750 0.0000e+00
    767.000      98.53    -0.1666    34.9095     6.7889    -0.0304     0.0750 0.0000e+00
    768.000      98.53    -0.1688    34.9095     6.7845    -0.0231     0.0727 0.0000e+00
    769.000      98.53    -0.1701    34.9095     6.7835    -0.0295     0.0790 0.0000e+00
    770.000      98.53    -0.1731    34.9096     6.7776    -0.0174     0.0799 0.0000e+00
    771.000      98.53    -0.1754    34.9097     6.7708    -0.0225     0.0778 0.0000e+00
    772.000      98.53    -0.1728    34.9091     6.7750    -0.0257     0.0765 0.0000e+00
    773.000      98.54    -0.1792    34.9096     6.7730    -0.0218     0.0771 0.0000e+00
    774.000      98.53    -0.1800    34.9097     6.7700    -0.0157     0.0751 0.0000e+00
    775.000      98.53    -0.1806    34.9096     6.7688    -0.0218     0.0771 0.0000e+00
    776.000      98.53    -0.1807    34.9096     6.7660    -0.0275     0.0760 0.0000e+00
    777.000      98.53    -0.1806    34.9095     6.7687    -0.0238     0.0761 0.0000e+00
    778.000      98.53    -0.1811    34.9096     6.7668    -0.0201     0.0760 0.0000e+00
    779.000      98.53    -0.1810    34.9096     6.7583    -0.0203     0.0790 0.0000e+00
    780.000      98.53    -0.1813    34.9096     6.7628    -0.0179     0.0813 0.0000e+00
    781.000      98.53    -0.1820    34.9095     6.7599    -0.0233     0.0776 0.0000e+00
    782.000      98.53    -0.1822    34.9096     6.7602    -0.0205     0.0756 0.0000e+00
    783.000      98.53    -0.1828    34.9096     6.7564    -0.0239     0.0752 0.0000e+00
    784.000      98.53    -0.1881    34.9098     6.7573    -0.0230     0.0762 0.0000e+00
    785.000      98.53    -0.1899    34.9100     6.7501    -0.0161     0.0765 0.0000e+00
    786.000      98.53    -0.1898    34.9098     6.7447    -0.0228     0.0790 0.0000e+00
    787.000      98.53    -0.1900    34.9098     6.7492    -0.0216     0.0769 0.0000e+00
    788.000      98.53    -0.1894    34.9096     6.7474    -0.0155     0.0749 0.0000e+00
    789.000      98.53    -0.1902    34.9098     6.7488    -0.0232     0.0775 0.0000e+00
    790.000      98.53    -0.1915    34.9097     6.7510    -0.0193     0.0775 0.0000e+00
    791.000      98.53    -0.1932    34.9098     6.7415    -0.0185     0.0773 0.0000e+00
    792.000      98.53    -0.1912    34.9096     6.7438    -0.0270     0.0782 0.0000e+00
    793.000      98.53    -0.1951    34.9099     6.7456    -0.0160     0.0775 0.0000e+00
    794.000      98.53    -0.1964    34.9099     6.7424    -0.0310     0.0775 0.0000e+00
    795.000      98.53    -0.1974    34.9099     6.7405    -0.0123     0.0792 0.0000e+00
    796.000      98.53    -0.1988    34.9100     6.7428    -0.0165     0.0790 0.0000e+00
    797.000      98.53    -0.1990    34.9100     6.7423    -0.0303     0.0774 0.0000e+00
    798.000      98.53    -0.1993    34.9099     6.7415    -0.0174     0.0797 0.0000e+00
    799.000      98.53    -0.1987    34.9099     6.7587    -0.0256     0.0785 0.0000e+00
    800.000      98.53    -0.1993    34.9099     6.7507    -0.0231     0.0751 0.0000e+00
    801.000      98.53    -0.2002    34.9100     6.7521    -0.0231     0.0794 0.0000e+00
    802.000      98.53    -0.2010    34.9099     6.7480    -0.0231     0.0800 0.0000e+00
    803.000      98.53    -0.2014    34.9099     6.7484    -0.0231     0.0799 0.0000e+00
    804.000      98.53    -0.2017    34.9099     6.7494    -0.0107     0.0755 0.0000e+00
    805.000      98.53    -0.2010    34.9096     6.7716    -0.0187     0.0774 0.0000e+00
    806.000      98.53    -0.2011    34.9097     6.7763    -0.0237     0.0774 0.0000e+00
    807.000      98.53    -0.2029    34.9098     6.7729    -0.0126     0.0792 0.0000e+00
    808.000      98.53    -0.2037    34.9098     6.7724    -0.0153     0.0773 0.0000e+00
    809.000      98.53    -0.2042    34.9099     6.7707    -0.0217     0.0748 0.0000e+00
    810.000      98.53    -0.2048    34.9099     6.7739    -0.0161     0.0731 0.0000e+00
    811.000      98.53    -0.2047    34.9098     6.7608    -0.0181     0.0767 0.0000e+00
    812.000      98.53    -0.2065    34.9099     6.7487    -0.0210     0.0821 0.0000e+00
    813.000      98.53    -0.2079    34.9099     6.7487    -0.0157     0.0751 0.0000e+00
    814.000      98.53    -0.2096    34.9100     6.7507    -0.0103     0.0768 0.0000e+00
    815.000      98.53    -0.2125    34.9101     6.7514    -0.0143     0.0753 0.0000e+00
    816.000      98.53    -0.2136    34.9101     6.7520    -0.0231     0.0747 0.0000e+00
    817.000      98.53    -0.2141    34.9101     6.7547    -0.0279     0.0726 0.0000e+00
    818.000      98.53    -0.2162    34.9101     6.7564    -0.0261     0.0758 0.0000e+00
    819.000      98.53    -0.2165    34.9101     6.7523    -0.0175     0.0810 0.0000e+00
    820.000      98.53    -0.2173    34.9101     6.7536    -0.0270     0.0805 0.0000e+00
    821.000      98.53    -0.2179    34.9100     6.7585    -0.0232     0.0773 0.0000e+00
    822.000      98.53    -0.2183    34.9101     6.7610    -0.0287     0.0766 0.0000e+00
    823.000      98.53    -0.2192    34.9100     6.7571    -0.0149     0.0751 0.0000e+00
    824.000      98.53    -0.2197    34.9102     6.7609    -0.0173     0.0754 0.0000e+00
    825.000      98.53    -0.2202    34.9101     6.7593    -0.0155     0.0788 0.0000e+00
    826.000      98.53    -0.2214    34.9101     6.7597    -0.0235     0.0781 0.0000e+00
    827.000      98.53    -0.2239    34.9103     6.7648    -0.0170     0.0755 0.0000e+00
    828.000      98.53    -0.2249    34.9102     6.7602    -0.0233     0.0754 0.0000e+00
    829.000      98.53    -0.2284    34.9103     6.7594    -0.0220     0.0738 0.0000e+00
    830.000      98.53    -0.2293    34.9104     6.7510    -0.0240     0.0782 0.0000e+00
    831.000      98.53    -0.2297    34.9105     6.7559    -0.0163     0.0753 0.0000e+00
    832.000      98.53    -0.2300    34.9103     6.7566    -0.0231     0.0800 0.0000e+00
    833.000      98.53    -0.2323    34.9104     6.7550    -0.0197     0.0771 0.0000e+00
    834.000      98.53    -0.2351    34.9104     6.7593    -0.0252     0.0735 0.0000e+00
    835.000      98.53    -0.2404    34.9106     6.7651    -0.0204     0.0794 0.0000e+00
    836.000      98.53    -0.2421    34.9106     6.7599    -0.0187     0.0775 0.0000e+00
    837.000      98.53    -0.2426    34.9106     6.7574    -0.0213     0.0775 0.0000e+00
    838.000      98.53    -0.2431    34.9105     6.7558    -0.0159     0.0775 0.0000e+00
    839.000      98.53    -0.2434    34.9104     6.7559    -0.0192     0.0781 0.0000e+00
    840.000      98.53    -0.2447    34.9105     6.7589    -0.0234     0.0824 0.0000e+00
    841.000      98.53    -0.2456    34.9106     6.7554    -0.0219     0.0813 0.0000e+00
    842.000      98.53    -0.2469    34.9106     6.7516    -0.0157     0.0775 0.0000e+00
    843.000      98.53    -0.2474    34.9106     6.7473    -0.0157     0.0814 0.0000e+00
    844.000      98.53    -0.2475    34.9104     6.7551    -0.0245     0.0766 0.0000e+00
    845.000      98.53    -0.2485    34.9106     6.7526    -0.0165     0.0751 0.0000e+00
    846.000      98.53    -0.2486    34.9106     6.7523    -0.0233     0.0751 0.0000e+00
    847.000      98.53    -0.2490    34.9105     6.7542    -0.0191     0.0788 0.0000e+00
    848.000      98.53    -0.2502    34.9105     6.7509    -0.0160     0.0823 0.0000e+00
    849.000      98.53    -0.2506    34.9104     6.7541    -0.0157     0.0791 0.0000e+00
    850.000      98.53    -0.2511    34.9104     6.7587    -0.0174     0.0751 0.0000e+00
    851.000      98.53    -0.2522    34.9105     6.7509    -0.0170     0.0751 0.0000e+00
    852.000      98.53    -0.2528    34.9106     6.7508    -0.0179     0.0748 0.0000e+00
    853.000      98.53    -0.2528    34.9105     6.7483    -0.0116     0.0770 0.0000e+00
    854.000      98.53    -0.2537    34.9105     6.7522    -0.0180     0.0791 0.0000e+00
    855.000      98.53    -0.2531    34.9106     6.7561    -0.0255     0.0781 0.0000e+00
    856.000      98.53    -0.2527    34.9106     6.7481    -0.0278     0.0794 0.0000e+00
    857.000      98.53    -0.2539    34.9106     6.7496    -0.0141     0.0767 0.0000e+00
    858.000      98.53    -0.2556    34.9105     6.7524    -0.0139     0.0749 0.0000e+00
    859.000      98.53    -0.2573    34.9105     6.7500    -0.0167     0.0770 0.0000e+00
    860.000      98.53    -0.2580    34.9104     6.7551    -0.0184     0.0747 0.0000e+00
    861.000      98.53    -0.2585    34.9106     6.7517    -0.0111     0.0789 0.0000e+00
    862.000      98.53    -0.2588    34.9106     6.7497    -0.0157     0.0811 0.0000e+00
    863.000      98.53    -0.2590    34.9107     6.7533    -0.0185     0.0785 0.0000e+00
    864.000      98.53    -0.2603    34.9107     6.7514    -0.0211     0.0788 0.0000e+00
    865.000      98.53    -0.2620    34.9106     6.7462    -0.0138     0.0753 0.0000e+00
    866.000      98.53    -0.2617    34.9105     6.7464    -0.0184     0.0769 0.0000e+00
    867.000      98.53    -0.2629    34.9106     6.7420    -0.0159     0.0748 0.0000e+00
    868.000      98.53    -0.2633    34.9106     6.7463    -0.0157     0.0738 0.0000e+00
    869.000      98.53    -0.2644    34.9107     6.7409    -0.0148     0.0728 0.0000e+00
    870.000      98.53    -0.2646    34.9106     6.7397    -0.0085     0.0751 0.0000e+00
    871.000      98.53    -0.2674    34.9107     6.7364    -0.0087     0.0804 0.0000e+00
    872.000      98.53    -0.2664    34.9105     6.7374    -0.0189     0.0870 0.0000e+00
    873.000      98.53    -0.2686    34.9105     6.7368    -0.0148     0.0773 0.0000e+00
    874.000      98.53    -0.2706    34.9107     6.7413    -0.0087     0.0797 0.0000e+00
    875.000      98.53    -0.2731    34.9107     6.7400    -0.0192     0.0856 0.0000e+00
    876.000      98.53    -0.2742    34.9107     6.7352    -0.0179     0.0821 0.0000e+00
    877.000      98.53    -0.2746    34.9107     6.7339    -0.0097     0.0799 0.0000e+00
    878.000      98.53    -0.2755    34.9106     6.7323    -0.0188     0.0773 0.0000e+00
    879.000      98.53    -0.2762    34.9106     6.7274    -0.0145     0.0794 0.0000e+00
    880.000      98.53    -0.2767    34.9107     6.7345    -0.0180     0.0740 0.0000e+00
    881.000      98.53    -0.2783    34.9108     6.7341    -0.0220     0.0748 0.0000e+00
    882.000      98.53    -0.2785    34.9108     6.7348    -0.0174     0.0751 0.0000e+00
    883.000      98.53    -0.2788    34.9107     6.7334    -0.0157     0.0732 0.0000e+00
    884.000      98.53    -0.2798    34.9107     6.7360    -0.0187     0.0770 0.0000e+00
    885.000      98.53    -0.2807    34.9108     6.7375    -0.0221     0.0775 0.0000e+00
    886.000      98.53    -0.2805    34.9107     6.7430    -0.0167     0.0755 0.0000e+00
    887.000      98.53    -0.2809    34.9107     6.7403    -0.0087     0.0761 0.0000e+00
    888.000      98.53    -0.2811    34.9108     6.7417    -0.0127     0.0780 0.0000e+00
    889.000      98.53    -0.2810    34.9107     6.7423    -0.0092     0.0736 0.0000e+00
    890.000      98.53    -0.2809    34.9107     6.7424    -0.0155     0.0796 0.0000e+00
    891.000      98.53    -0.2811    34.9108     6.7435    -0.0157     0.0777 0.0000e+00
    892.000      98.53    -0.2847    34.9107     6.7428    -0.0102     0.0769 0.0000e+00
    893.000      98.53    -0.2880    34.9109     6.7471    -0.0165     0.0776 0.0000e+00
    894.000      98.53    -0.2895    34.9110     6.7541    -0.0157     0.0773 0.0000e+00
    895.000      98.53    -0.2900    34.9110     6.7528    -0.0143     0.0798 0.0000e+00
    896.000      98.53    -0.2912    34.9111     6.7538    -0.0087     0.0795 0.0000e+00
    897.000      98.53    -0.2913    34.9108     6.7576    -0.0104     0.0777 0.0000e+00
    898.000      98.53    -0.2928    34.9110     6.7467    -0.0157     0.0787 0.0000e+00
    899.000      98.53    -0.2954    34.9111     6.7512    -0.0157     0.0797 0.0000e+00
    900.000      98.53    -0.2980    34.9112     6.7542    -0.0157     0.0751 0.0000e+00
    901.000      98.53    -0.2989    34.9112     6.7501    -0.0157     0.0763 0.0000e+00
    902.000      98.53    -0.2985    34.9111     6.7511    -0.0120     0.0777 0.0000e+00
    903.000      98.53    -0.3020    34.9110     6.7556    -0.0081     0.0739 0.0000e+00
    904.000      98.53    -0.3026    34.9110     6.7461    -0.0112     0.0794 0.0000e+00
    905.000      98.53    -0.3032    34.9111     6.7480    -0.0211     0.0766 0.0000e+00
    906.000      98.53    -0.3048    34.9112     6.7554    -0.0172     0.0774 0.0000e+00
    907.000      98.53    -0.3053    34.9112     6.7584    -0.0157     0.0742 0.0000e+00
    908.000      98.53    -0.3054    34.9112     6.7566    -0.0159     0.0772 0.0000e+00
    909.000      98.53    -0.3063    34.9111     6.7545    -0.0168     0.0765 0.0000e+00
    910.000      98.53    -0.3068    34.9110     6.7567    -0.0180     0.0770 0.0000e+00
    911.000      98.53    -0.3070    34.9110     6.7547    -0.0096     0.0756 0.0000e+00
    912.000      98.53    -0.3075    34.9110     6.7471    -0.0084     0.0751 0.0000e+00
    913.000      98.53    -0.3078    34.9111     6.7502    -0.0142     0.0765 0.0000e+00
    914.000      98.53    -0.3083    34.9112     6.7528    -0.0194     0.0761 0.0000e+00
    915.000      98.53    -0.3082    34.9109     6.7495    -0.0146     0.0744 0.0000e+00
    916.000      98.53    -0.3089    34.9110     6.7480    -0.0158     0.0775 0.0000e+00
    917.000      98.53    -0.3097    34.9110     6.7451    -0.0090     0.0775 0.0000e+00
    918.000      98.53    -0.3100    34.9111     6.7504    -0.0074     0.0769 0.0000e+00
    919.000      98.53    -0.3100    34.9111     6.7475    -0.0075     0.0751 0.0000e+00
    920.000      98.53    -0.3105    34.9110     6.7445    -0.0140     0.0777 0.0000e+00
    921.000      98.53    -0.3104    34.9107     6.7457    -0.0063     0.0793 0.0000e+00
    922.000      98.53    -0.3126    34.9110     6.7456    -0.0081     0.0774 0.0000e+00
    923.000      98.53    -0.3132    34.9110     6.7440    -0.0157     0.0799 0.0000e+00
    924.000      98.53    -0.3135    34.9110     6.7427    -0.0100     0.0780 0.0000e+00
    925.000      98.53    -0.3149    34.9110     6.7419    -0.0125     0.0775 0.0000e+00
    926.000      98.53    -0.3183    34.9112     6.7428    -0.0062     0.0745 0.0000e+00
    927.000      98.53    -0.3194    34.9111     6.7451    -0.0112     0.0773 0.0000e+00
    928.000      98.53    -0.3198    34.9110     6.7457    -0.0094     0.0772 0.0000e+00
    929.000      98.53    -0.3210    34.9109     6.7464    -0.0112     0.0877 0.0000e+00
    930.000      98.53    -0.3213    34.9110     6.7449    -0.0134     0.0754 0.0000e+00
    931.000      98.53    -0.3211    34.9111     6.7433    -0.0081     0.0773 0.0000e+00
    932.000      98.53    -0.3217    34.9111     6.7393    -0.0145     0.0752 0.0000e+00
    933.000      98.53    -0.3222    34.9111     6.7427    -0.0134     0.0768 0.0000e+00
    934.000      98.53    -0.3236    34.9110     6.7432    -0.0084     0.0800 0.0000e+00
    935.000      98.53    -0.3254    34.9111     6.7382    -0.0095     0.0787 0.0000e+00
    936.000      98.53    -0.3267    34.9106     6.7351    -0.0110     0.0772 0.0000e+00
    937.000      98.53    -0.3288    34.9109     6.7309    -0.0045     0.0768 0.0000e+00
    938.000      98.53    -0.3288    34.9109     6.7329    -0.0143     0.0760 0.0000e+00
    939.000      98.53    -0.3291    34.9110     6.7321    -0.0084     0.0799 0.0000e+00
    940.000      98.53    -0.3295    34.9110     6.7267    -0.0084     0.0800 0.0000e+00
    941.000      98.53    -0.3300    34.9110     6.7235    -0.0154     0.0796 0.0000e+00
    942.000      98.53    -0.3306    34.9110     6.7299    -0.0160     0.0753 0.0000e+00
    943.000      98.53    -0.3310    34.9107     6.7268    -0.0156     0.0781 0.0000e+00
    944.000      98.53    -0.3319    34.9107     6.7282    -0.0140     0.0761 0.0000e+00
    945.000      98.53    -0.3333    34.9108     6.7281    -0.0083     0.0727 0.0000e+00
    946.000      98.53    -0.3341    34.9108     6.7271    -0.0084     0.0793 0.0000e+00
    947.000      98.53    -0.3371    34.9107     6.7245    -0.0115     0.0788 0.0000e+00
    948.000      98.53    -0.3391    34.9109     6.7220    -0.0238     0.0773 0.0000e+00
    949.000      98.53    -0.3403    34.9108     6.7117    -0.0116     0.0775 0.0000e+00
    950.000      98.53    -0.3359    34.9104     6.7088    -0.0132     0.0787 0.0000e+00
    951.000      98.53    -0.3410    34.9106     6.7098    -0.0061     0.0836 0.0000e+00
    952.000      98.53    -0.3420    34.9106     6.7112    -0.0010     0.0796 0.0000e+00
    953.000      98.53    -0.3422    34.9106     6.7033    -0.0080     0.0800 0.0000e+00
    954.000      98.53    -0.3429    34.9106     6.6998    -0.0084     0.0786 0.0000e+00
    955.000      98.53    -0.3446    34.9107     6.7026    -0.0101     0.0782 0.0000e+00
    956.000      98.53    -0.3445    34.9106     6.7007    -0.0120     0.0777 0.0000e+00
    957.000      98.53    -0.3463    34.9104     6.6963    -0.0127     0.0754 0.0000e+00
    958.000      98.53    -0.3477    34.9106     6.7074    -0.0107     0.0800 0.0000e+00
    959.000      98.53    -0.3490    34.9106     6.7061    -0.0157     0.0773 0.0000e+00
    960.000      98.53    -0.3519    34.9107     6.7077    -0.0119     0.0764 0.0000e+00
    961.000      98.53    -0.3541    34.9108     6.7072    -0.0083     0.0775 0.0000e+00
    962.000      98.53    -0.3552    34.9109     6.7024    -0.0112     0.0775 0.0000e+00
    963.000      98.53    -0.3559    34.9109     6.7114    -0.0166     0.0775 0.0000e+00
    964.000      98.53    -0.3569    34.9107     6.7114    -0.0140     0.0754 0.0000e+00
    965.000      98.53    -0.3574    34.9108     6.7132    -0.0201     0.0751 0.0000e+00
    966.000      98.53    -0.3579    34.9109     6.7116    -0.0142     0.0765 0.0000e+00
    967.000      98.53    -0.3580    34.9110     6.7198    -0.0114     0.0774 0.0000e+00
    968.000      98.53    -0.3583    34.9110     6.7158    -0.0099     0.0781 0.0000e+00
    969.000      98.53    -0.3587    34.9108     6.7172    -0.0129     0.0767 0.0000e+00
    970.000      98.53    -0.3589    34.9109     6.7254    -0.0118     0.0777 0.0000e+00
    971.000      98.53    -0.3580    34.9109     6.7169    -0.0084     0.0755 0.0000e+00
    972.000      98.53    -0.3586    34.9110     6.7206    -0.0080     0.0736 0.0000e+00
    973.000      98.53    -0.3592    34.9110     6.7249    -0.0103     0.0755 0.0000e+00
    974.000      98.53    -0.3590    34.9110     6.7226    -0.0103     0.0756 0.0000e+00
    975.000      98.53    -0.3597    34.9109     6.7230    -0.0115     0.0788 0.0000e+00
    976.000      98.53    -0.3598    34.9110     6.7308    -0.0113     0.0785 0.0000e+00
    977.000      98.53    -0.3601    34.9110     6.7237    -0.0084     0.0774 0.0000e+00
    978.000      98.53    -0.3605    34.9111     6.7245    -0.0084     0.0772 0.0000e+00
    979.000      98.53    -0.3608    34.9110     6.7241    -0.0084     0.0760 0.0000e+00
    980.000      98.53    -0.3604    34.9109     6.7270    -0.0081     0.0814 0.0000e+00
    981.000      98.53    -0.3609    34.9109     6.7287    -0.0180     0.0784 0.0000e+00
    982.000      98.53    -0.3616    34.9109     6.7237    -0.0117     0.0809 0.0000e+00
    983.000      98.53    -0.3617    34.9111     6.7278    -0.0127     0.0794 0.0000e+00
    984.000      98.53    -0.3626    34.9111     6.7237    -0.0092     0.0776 0.0000e+00
    985.000      98.53    -0.3636    34.9110     6.7226    -0.0050     0.0787 0.0000e+00
    986.000      98.53    -0.3642    34.9109     6.7248    -0.0108     0.0765 0.0000e+00
    987.000      98.53    -0.3649    34.9108     6.7245    -0.0122     0.0777 0.0000e+00
    988.000      98.53    -0.3652    34.9109     6.7313    -0.0151     0.0772 0.0000e+00
    989.000      98.53    -0.3653    34.9110     6.7289    -0.0087     0.0726 0.0000e+00
    990.000      98.53    -0.3657    34.9110     6.7277    -0.0016     0.0795 0.0000e+00
    991.000      98.53    -0.3667    34.9110     6.7244    -0.0007     0.0786 0.0000e+00
    992.000      98.53    -0.3700    34.9110     6.7257    -0.0038     0.0763 0.0000e+00
    993.000      98.52    -0.3698    34.9109     6.7290    -0.0134     0.0774 0.0000e+00
    994.000      98.53    -0.3738    34.9111     6.7300    -0.0080     0.0775 0.0000e+00
    995.000      98.53    -0.3766    34.9110     6.7248    -0.0084     0.0775 0.0000e+00
    996.000      98.53    -0.3783    34.9112     6.7229    -0.0084     0.0775 0.0000e+00
    997.000      98.53    -0.3786    34.9112     6.7205    -0.0081     0.0784 0.0000e+00
    998.000      98.53    -0.3780    34.9109     6.7216    -0.0100     0.0780 0.0000e+00
    999.000      98.52    -0.3788    34.9110     6.7238    -0.0038     0.0738 0.0000e+00
   1000.000      98.53    -0.3794    34.9110     6.7148    -0.0085     0.0740 0.0000e+00
   1001.000      98.53    -0.3803    34.9110     6.7144    -0.0081     0.0798 0.0000e+00
   1002.000      98.53    -0.3811    34.9111     6.7200    -0.0112     0.0793 0.0000e+00
   1003.000      98.53    -0.3806    34.9109     6.7181    -0.0008     0.0803 0.0000e+00
   1004.000      98.53    -0.3825    34.9110     6.7207    -0.0147     0.0805 0.0000e+00
   1005.000      98.53    -0.3838    34.9110     6.7231    -0.0098     0.0760 0.0000e+00
   1006.000      98.52    -0.3842    34.9109     6.7184    -0.0118     0.0774 0.0000e+00
   1007.000      98.52    -0.3845    34.9109     6.7163    -0.0146     0.0792 0.0000e+00
   1008.000      98.53    -0.3865    34.9109     6.7150    -0.0101     0.0773 0.0000e+00
   1009.000      98.53    -0.3868    34.9109     6.7172    -0.0075     0.0787 0.0000e+00
   1010.000      98.53    -0.3873    34.9108     6.7119    -0.0020     0.0782 0.0000e+00
   1011.000      98.53    -0.3874    34.9108     6.7105     0.0000     0.0806 0.0000e+00
   1012.000      98.53    -0.3883    34.9109     6.7128    -0.0008     0.0822 0.0000e+00
   1013.000      98.52    -0.3887    34.9111     6.7151    -0.0003     0.0800 0.0000e+00
   1014.000      98.52    -0.3894    34.9109     6.7166    -0.0007     0.0747 0.0000e+00
   1015.000      98.52    -0.3900    34.9109     6.7161    -0.0051     0.0740 0.0000e+00
   1016.000      98.53    -0.3898    34.9107     6.7175    -0.0060     0.0815 0.0000e+00
   1017.000      98.53    -0.3923    34.9108     6.7162    -0.0108     0.0858 0.0000e+00
   1018.000      98.53    -0.3944    34.9108     6.7168    -0.0158     0.0873 0.0000e+00
   1019.000      98.52    -0.3968    34.9108     6.7179    -0.0094     0.0792 0.0000e+00
   1020.000      98.53    -0.3985    34.9109     6.7154    -0.0052     0.0787 0.0000e+00
   1021.000      98.52    -0.3979    34.9107     6.7089    -0.0005     0.0780 0.0000e+00
   1022.000      98.53    -0.3994    34.9108     6.7108    -0.0008     0.0821 0.0000e+00
   1023.000      98.52    -0.4024    34.9108     6.7137    -0.0085     0.0773 0.0000e+00
   1024.000      98.52    -0.4052    34.9108     6.7056    -0.0162     0.0778 0.0000e+00
   1025.000      98.53    -0.4071    34.9107     6.7084    -0.0032     0.0784 0.0000e+00
   1026.000      98.52    -0.4095    34.9110     6.7108    -0.0038     0.0767 0.0000e+00
   1027.000      98.52    -0.4101    34.9110     6.7129    -0.0148     0.0750 0.0000e+00
   1028.000      98.53    -0.4105    34.9110     6.7069    -0.0105     0.0802 0.0000e+00
   1029.000      98.53    -0.4107    34.9110     6.7051    -0.0055     0.0813 0.0000e+00
   1030.000      98.52    -0.4109    34.9108     6.7071    -0.0082     0.0805 0.0000e+00
   1031.000      98.52    -0.4119    34.9108     6.7034    -0.0047     0.0780 0.0000e+00
   1032.000      98.52    -0.4147    34.9109     6.7116    -0.0160     0.0801 0.0000e+00
   1033.000      98.52    -0.4170    34.9110     6.7083    -0.0154     0.0795 0.0000e+00
   1034.000      98.53    -0.4169    34.9110     6.7075    -0.0084     0.0748 0.0000e+00
   1035.000      98.52    -0.4190    34.9109     6.7111    -0.0084     0.0749 0.0000e+00
   1036.000      98.52    -0.4210    34.9109     6.7121    -0.0051     0.0770 0.0000e+00
   1037.000      98.52    -0.4230    34.9108     6.7080    -0.0051     0.0811 0.0000e+00
   1038.000      98.52    -0.4242    34.9107     6.7095    -0.0011     0.0770 0.0000e+00
   1039.000      98.52    -0.4271    34.9107     6.7026    -0.0048     0.0737 0.0000e+00
   1040.000      98.53    -0.4285    34.9107     6.7034    -0.0015     0.0732 0.0000e+00
   1041.000      98.52    -0.4288    34.9107     6.7000    -0.0011     0.0798 0.0000e+00
   1042.000      98.53    -0.4302    34.9108     6.7029    -0.0011     0.0774 0.0000e+00
   1043.000      98.52    -0.4310    34.9108     6.7016    -0.0106     0.0791 0.0000e+00
   1044.000      98.52    -0.4313    34.9108     6.7008    -0.0079     0.0787 0.0000e+00
   1045.000      98.52    -0.4324    34.9106     6.7037    -0.0016     0.0799 0.0000e+00
   1046.000      98.53    -0.4334    34.9107     6.7000    -0.0077     0.0800 0.0000e+00
   1047.000      98.53    -0.4337    34.9107     6.6980    -0.0007     0.0799 0.0000e+00
   1048.000      98.52    -0.4367    34.9108     6.6963    -0.0071     0.0778 0.0000e+00
   1049.000      98.52    -0.4414    34.9109     6.7005    -0.0084     0.0837 0.0000e+00
   1050.000      98.52    -0.4420    34.9107     6.6987    -0.0141     0.0777 0.0000e+00
   1051.000      98.52    -0.4415    34.9106     6.7001    -0.0071     0.0770 0.0000e+00
   1052.000      98.52    -0.4413    34.9106     6.6981    -0.0045     0.0766 0.0000e+00
   1053.000      98.52    -0.4413    34.9106     6.6974    -0.0050     0.0776 0.0000e+00
   1054.000      98.53    -0.4417    34.9107     6.7025    -0.0085     0.0775 0.0000e+00
   1055.000      98.52    -0.4419    34.9106     6.6980    -0.0052     0.0775 0.0000e+00
   1056.000      98.53    -0.4422    34.9107     6.6947    -0.0004     0.0775 0.0000e+00
   1057.000      98.52    -0.4422    34.9106     6.6974    -0.0004     0.0775 0.0000e+00
   1058.000      98.52    -0.4439    34.9105     6.6996    -0.0059     0.0790 0.0000e+00
   1059.000      98.52    -0.4451    34.9106     6.7013    -0.0017     0.0751 0.0000e+00
   1060.000      98.52    -0.4462    34.9106     6.6975    -0.0052     0.0751 0.0000e+00
   1061.000      98.52    -0.4472    34.9106     6.6986    -0.0029     0.0801 0.0000e+00
   1062.000      98.52    -0.4498    34.9107     6.7016    -0.0131     0.0783 0.0000e+00
   1063.000      98.52    -0.4512    34.9106     6.6955    -0.0042     0.0813 0.0000e+00
   1064.000      98.52    -0.4517    34.9106     6.6963    -0.0051     0.0810 0.0000e+00
   1065.000      98.52    -0.4521    34.9106     6.6926    -0.0084     0.0769 0.0000e+00
   1066.000      98.52    -0.4529    34.9106     6.6956    -0.0030     0.0769 0.0000e+00
   1067.000      98.52    -0.4529    34.9105     6.6920    -0.0034     0.0759 0.0000e+00
   1068.000      98.52    -0.4534    34.9105     6.6950    -0.0005     0.0801 0.0000e+00
   1069.000      98.52    -0.4535    34.9105     6.6930    -0.0008     0.0824 0.0000e+00
   1070.000      98.52    -0.4545    34.9106     6.6908    -0.0011     0.0800 0.0000e+00
   1071.000      98.52    -0.4551    34.9106     6.6932    -0.0004     0.0780 0.0000e+00
   1072.000      98.52    -0.4551    34.9104     6.6917    -0.0093     0.0760 0.0000e+00
   1073.000      98.52    -0.4555    34.9105     6.6947    -0.0028     0.0796 0.0000e+00
   1074.000      98.52    -0.4556    34.9104     6.6961    -0.0010     0.0736 0.0000e+00
   1075.000      98.52    -0.4558    34.9106     6.7005    -0.0032     0.0768 0.0000e+00
   1076.000      98.52    -0.4557    34.9106     6.6965    -0.0081     0.0751 0.0000e+00
   1077.000      98.52    -0.4555    34.9105     6.6924    -0.0084     0.0751 0.0000e+00
   1078.000      98.52    -0.4556    34.9106     6.6964    -0.0084     0.0812 0.0000e+00
   1079.000      98.52    -0.4558    34.9104     6.6931    -0.0045     0.0816 0.0000e+00
   1080.000      98.52    -0.4558    34.9104     6.6930    -0.0015     0.0787 0.0000e+00
   1081.000      98.52    -0.4570    34.9105     6.6874    -0.0009     0.0798 0.0000e+00
   1082.000      98.52    -0.4581    34.9105     6.6927    -0.0011     0.0799 0.0000e+00
   1083.000      98.52    -0.4599    34.9105     6.6960    -0.0011     0.0786 0.0000e+00
   1084.000      98.52    -0.4604    34.9106     6.6930    -0.0063     0.0792 0.0000e+00
   1085.000      98.52    -0.4606    34.9105     6.6910    -0.0054     0.0743 0.0000e+00
   1086.000      98.52    -0.4607    34.9105     6.6893     0.0049     0.0775 0.0000e+00
   1087.000      98.52    -0.4617    34.9104     6.6883    -0.0009     0.0785 0.0000e+00
   1088.000      98.52    -0.4631    34.9106     6.6920    -0.0011     0.0785 0.0000e+00
   1089.000      98.52    -0.4637    34.9105     6.6932    -0.0010     0.0783 0.0000e+00
   1090.000      98.52    -0.4651    34.9104     6.6895    -0.0035     0.0768 0.0000e+00
   1091.000      98.52    -0.4661    34.9105     6.6892    -0.0008     0.0821 0.0000e+00
   1092.000      98.52    -0.4664    34.9106     6.6875    -0.0081     0.0777 0.0000e+00
   1093.000      98.52    -0.4687    34.9105     6.6905    -0.0036     0.0775 0.0000e+00
   1094.000      98.52    -0.4694    34.9106     6.6905    -0.0006     0.0764 0.0000e+00
   1095.000      98.52    -0.4695    34.9105     6.6893     0.0032     0.0769 0.0000e+00
   1096.000      98.52    -0.4716    34.9104     6.6916    -0.0021     0.0805 0.0000e+00
   1097.000      98.52    -0.4724    34.9104     6.6870    -0.0047     0.0791 0.0000e+00
   1098.000      98.52    -0.4722    34.9104     6.6815    -0.0066     0.0784 0.0000e+00
   1099.000      98.52    -0.4726    34.9104     6.6831    -0.0056     0.0765 0.0000e+00
   1100.000      98.52    -0.4739    34.9104     6.6850    -0.0015     0.0771 0.0000e+00
   1101.000      98.52    -0.4753    34.9104     6.6877    -0.0011     0.0823 0.0000e+00
   1102.000      98.52    -0.4757    34.9105     6.6869    -0.0002     0.0760 0.0000e+00
   1103.000      98.52    -0.4753    34.9103     6.6863    -0.0010     0.0787 0.0000e+00
   1104.000      98.52    -0.4771    34.9103     6.6862    -0.0008     0.0732 0.0000e+00
   1105.000      98.52    -0.4781    34.9104     6.6869    -0.0011     0.0769 0.0000e+00
   1106.000      98.52    -0.4791    34.9103     6.6828     0.0001     0.0824 0.0000e+00
   1107.000      98.52    -0.4800    34.9104     6.6810    -0.0079     0.0776 0.0000e+00
   1108.000      98.52    -0.4797    34.9103     6.6814    -0.0025     0.0799 0.0000e+00
   1109.000      98.52    -0.4800    34.9101     6.6845    -0.0053     0.0819 0.0000e+00
   1110.000      98.52    -0.4823    34.9102     6.6870    -0.0011     0.0786 0.0000e+00
   1111.000      98.52    -0.4829    34.9101     6.6812    -0.0007     0.0740 0.0000e+00
   1112.000      98.52    -0.4830    34.9102     6.6814    -0.0062     0.0776 0.0000e+00
   1113.000      98.52    -0.4835    34.9103     6.6804    -0.0007     0.0799 0.0000e+00
   1114.000      98.52    -0.4840    34.9102     6.6786    -0.0003     0.0775 0.0000e+00
   1115.000      98.52    -0.4843    34.9104     6.6823    -0.0048     0.0790 0.0000e+00
   1116.000      98.52    -0.4848    34.9103     6.6788    -0.0046     0.0812 0.0000e+00
   1117.000      98.52    -0.4846    34.9102     6.6833     0.0010     0.0775 0.0000e+00
   1118.000      98.52    -0.4856    34.9103     6.6837     0.0091     0.0822 0.0000e+00
   1119.000      98.51    -0.4860    34.9103     6.6840    -0.0071     0.0792 0.0000e+00
   1120.000      98.52    -0.4862    34.9103     6.6848    -0.0139     0.0774 0.0000e+00
   1121.000      98.52    -0.4869    34.9104     6.6823    -0.0007     0.0775 0.0000e+00
   1122.000      98.52    -0.4871    34.9103     6.6769    -0.0007     0.0792 0.0000e+00
   1123.000      98.52    -0.4869    34.9102     6.6779    -0.0010     0.0795 0.0000e+00
   1124.000      98.52    -0.4872    34.9100     6.6858    -0.0005     0.0781 0.0000e+00
   1125.000      98.52    -0.4899    34.9102     6.6777     0.0012     0.0776 0.0000e+00
   1126.000      98.52    -0.4904    34.9102     6.6773     0.0078     0.0800 0.0000e+00
   1127.000      98.52    -0.4916    34.9102     6.6793     0.0009     0.0800 0.0000e+00
   1128.000      98.52    -0.4926    34.9101     6.6780    -0.0004     0.0770 0.0000e+00
   1129.000      98.52    -0.4928    34.9101     6.6778    -0.0007     0.0751 0.0000e+00
   1130.000      98.51    -0.4936    34.9100     6.6772    -0.0061     0.0786 0.0000e+00
   1131.000      98.52    -0.4944    34.9099     6.6799     0.0026     0.0781 0.0000e+00
   1132.000      98.52    -0.4962    34.9098     6.6737    -0.0029     0.0761 0.0000e+00
   1133.000      98.52    -0.4998    34.9101     6.6744    -0.0055     0.0743 0.0000e+00
   1134.000      98.52    -0.5000    34.9099     6.6749    -0.0006     0.0779 0.0000e+00
   1135.000      98.52    -0.5002    34.9100     6.6734    -0.0001     0.0798 0.0000e+00
   1136.000      98.52    -0.5005    34.9099     6.6705     0.0089     0.0772 0.0000e+00
   1137.000      98.52    -0.5015    34.9099     6.6704     0.0040     0.0751 0.0000e+00
   1138.000      98.52    -0.5020    34.9099     6.6742     0.0010     0.0781 0.0000e+00
   1139.000      98.52    -0.5021    34.9098     6.6765    -0.0013     0.0777 0.0000e+00
   1140.000      98.52    -0.5032    34.9099     6.6726    -0.0002     0.0777 0.0000e+00
   1141.000      98.52    -0.5055    34.9099     6.6700     0.0077     0.0799 0.0000e+00
   1142.000      98.52    -0.5056    34.9100     6.6687    -0.0002     0.0778 0.0000e+00
   1143.000      98.52    -0.5057    34.9101     6.6728    -0.0007     0.0775 0.0000e+00
   1144.000      98.52    -0.5059    34.9100     6.6736    -0.0011     0.0810 0.0000e+00
   1145.000      98.52    -0.5074    34.9099     6.6688     0.0029     0.0787 0.0000e+00
   1146.000      98.51    -0.5121    34.9099     6.6717    -0.0007     0.0777 0.0000e+00
   1147.000      98.51    -0.5121    34.9098     6.6706    -0.0011     0.0786 0.0000e+00
   1148.000      98.52    -0.5125    34.9098     6.6717    -0.0083     0.0799 0.0000e+00
   1149.000      98.52    -0.5132    34.9098     6.6765    -0.0028     0.0761 0.0000e+00
   1150.000      98.52    -0.5132    34.9099     6.6729    -0.0011     0.0750 0.0000e+00
   1151.000      98.52    -0.5143    34.9099     6.6684    -0.0011     0.0751 0.0000e+00
   1152.000      98.52    -0.5145    34.9098     6.6666    -0.0011     0.0797 0.0000e+00
   1153.000      98.51    -0.5139    34.9097     6.6622     0.0024     0.0773 0.0000e+00
   1154.000      98.51    -0.5142    34.9097     6.6671     0.0030     0.0769 0.0000e+00
   1155.000      98.52    -0.5150    34.9098     6.6670     0.0073     0.0800 0.0000e+00
   1156.000      98.51    -0.5152    34.9099     6.6621     0.0015     0.0781 0.0000e+00
   1157.000      98.51    -0.5156    34.9098     6.6648    -0.0006     0.0778 0.0000e+00
   1158.000      98.52    -0.5158    34.9098     6.6658     0.0002     0.0800 0.0000e+00
   1159.000      98.52    -0.5159    34.9096     6.6651     0.0037     0.0769 0.0000e+00
   1160.000      98.52    -0.5160    34.9096     6.6629     0.0035     0.0797 0.0000e+00
   1161.000      98.51    -0.5161    34.9096     6.6631    -0.0002     0.0760 0.0000e+00
   1162.000      98.52    -0.5163    34.9097     6.6684     0.0044     0.0776 0.0000e+00
   1163.000      98.51    -0.5161    34.9097     6.6658    -0.0056     0.0744 0.0000e+00
   1164.000      98.51    -0.5170    34.9097     6.6649    -0.0032     0.0790 0.0000e+00
   1165.000      98.51    -0.5175    34.9097     6.6644    -0.0005     0.0809 0.0000e+00
   1166.000      98.52    -0.5178    34.9097     6.6594    -0.0006     0.0757 0.0000e+00
   1167.000      98.51    -0.5177    34.9097     6.6625    -0.0006     0.0762 0.0000e+00
   1168.000      98.51    -0.5176    34.9096     6.6608     0.0069     0.0774 0.0000e+00
   1169.000      98.51    -0.5174    34.9096     6.6652     0.0062     0.0759 0.0000e+00
   1170.000      98.52    -0.5177    34.9098     6.6716     0.0034     0.0795 0.0000e+00
   1171.000      98.51    -0.5185    34.9098     6.6663    -0.0012     0.0790 0.0000e+00
   1172.000      98.52    -0.5201    34.9098     6.6644    -0.0001     0.0773 0.0000e+00
   1173.000      86.24    -0.5210    34.9098     6.6632    -0.0106     0.0773 0.0000e+00
   1174.000      90.52    -0.5216    34.9097     6.6643    -0.0061     0.0775 0.0000e+00
   1175.000     100.75    -0.5202    34.9096     6.6640     0.0044     0.0767 0.0000e+00
   1176.000      98.52    -0.5221    34.9097     6.6688     0.0085     0.0755 0.0000e+00
   1177.000      98.52    -0.5226    34.9097     6.6686     0.0091     0.0774 0.0000e+00
   1178.000      98.51    -0.5227    34.9097     6.6642     0.0006     0.0752 0.0000e+00
   1179.000      98.52    -0.5227    34.9096     6.6654     0.0023     0.0773 0.0000e+00
   1180.000      98.51    -0.5227    34.9096     6.6584    -0.0042     0.0775 0.0000e+00
   1181.000      98.51    -0.5226    34.9096     6.6593    -0.0008     0.0758 0.0000e+00
   1182.000      98.52    -0.5224    34.9096     6.6584     0.0084     0.0815 0.0000e+00
   1183.000      98.51    -0.5223    34.9096     6.6594    -0.0012     0.0851 0.0000e+00
   1184.000      98.51    -0.5228    34.9096     6.6577     0.0019     0.0773 0.0000e+00
   1185.000      98.51    -0.5236    34.9096     6.6635     0.0071     0.0775 0.0000e+00
   1186.000      98.51    -0.5255    34.9097     6.6629    -0.0008     0.0775 0.0000e+00
   1187.000      98.51    -0.5266    34.9098     6.6588     0.0001     0.0774 0.0000e+00
   1188.000      98.51    -0.5264    34.9096     6.6597    -0.0004     0.0795 0.0000e+00
   1189.000      98.51    -0.5267    34.9095     6.6655     0.0004     0.0777 0.0000e+00
   1190.000      98.51    -0.5268    34.9096     6.6613    -0.0008     0.0775 0.0000e+00
   1191.000      98.51    -0.5271    34.9096     6.6632    -0.0011     0.0825 0.0000e+00
   1192.000      98.51    -0.5271    34.9097     6.6589     0.0057     0.0789 0.0000e+00
   1193.000      98.51    -0.5272    34.9096     6.6544     0.0040     0.0877 0.0000e+00
   1194.000      98.52    -0.5272    34.9096     6.6588     0.0007     0.0825 0.0000e+00
   1195.000      98.51    -0.5274    34.9096     6.6578     0.0133     0.0772 0.0000e+00
   1196.000      98.51    -0.5274    34.9096     6.6588     0.0112     0.0880 0.0000e+00
   1197.000      98.51    -0.5279    34.9096     6.6590     0.0019     0.0780 0.0000e+00
   1198.000      98.52    -0.5285    34.9096     6.6594    -0.0006     0.0792 0.0000e+00
   1199.000      98.51    -0.5283    34.9095     6.6586    -0.0004     0.0810 0.0000e+00
   1200.000      98.51    -0.5288    34.9097     6.6615    -0.0007     0.0793 0.0000e+00
   1201.000      98.51    -0.5291    34.9096     6.6599    -0.0002     0.0751 0.0000e+00
   1202.000      98.51    -0.5298    34.9096     6.6580     0.0053     0.0796 0.0000e+00
   1203.000      98.51    -0.5317    34.9096     6.6601     0.0043     0.0812 0.0000e+00
   1204.000      98.51    -0.5300    34.9095     6.6579    -0.0001     0.0774 0.0000e+00
   1205.000      98.51    -0.5329    34.9097     6.6608    -0.0011     0.0768 0.0000e+00
   1206.000      98.51    -0.5333    34.9097     6.6563    -0.0001     0.0751 0.0000e+00
   1207.000      98.51    -0.5337    34.9098     6.6593     0.0005     0.0751 0.0000e+00
   1208.000      98.51    -0.5341    34.9097     6.6607     0.0052     0.0750 0.0000e+00
   1209.000      98.51    -0.5340    34.9095     6.6547     0.0031     0.0798 0.0000e+00
   1210.000      98.51    -0.5346    34.9097     6.6544     0.0019     0.0803 0.0000e+00
   1211.000      98.51    -0.5348    34.9095     6.6544     0.0005     0.0773 0.0000e+00
   1212.000      98.51    -0.5355    34.9096     6.6621     0.0069     0.0759 0.0000e+00
   1213.000      98.52    -0.5355    34.9096     6.6546    -0.0005     0.0726 0.0000e+00
   1214.000      98.51    -0.5358    34.9096     6.6572     0.0133     0.0785 0.0000e+00
   1215.000      98.51    -0.5361    34.9096     6.6576     0.0151     0.0800 0.0000e+00
   1216.000      98.51    -0.5363    34.9096     6.6552     0.0002     0.0800 0.0000e+00
   1217.000      98.51    -0.5367    34.9097     6.6480    -0.0007     0.0824 0.0000e+00
   1218.000      98.51    -0.5354    34.9095     6.6540     0.0001     0.0818 0.0000e+00
   1219.000      98.51    -0.5375    34.9096     6.6553    -0.0002     0.0800 0.0000e+00
   1220.000      98.52    -0.5402    34.9097     6.6585    -0.0000     0.0793 0.0000e+00
   1221.000      98.51    -0.5415    34.9097     6.6590    -0.0004     0.0749 0.0000e+00
   1222.000      98.51    -0.5435    34.9097     6.6485    -0.0008     0.0793 0.0000e+00
   1223.000      98.51    -0.5453    34.9098     6.6500     0.0007     0.0800 0.0000e+00
   1224.000      98.51    -0.5457    34.9098     6.6478     0.0054     0.0778 0.0000e+00
   1225.000      98.51    -0.5480    34.9096     6.6547     0.0053     0.0799 0.0000e+00
   1226.000      98.51    -0.5483    34.9096     6.6478     0.0068     0.0750 0.0000e+00
   1227.000      98.51    -0.5493    34.9096     6.6548     0.0039     0.0792 0.0000e+00
   1228.000      98.51    -0.5494    34.9096     6.6480     0.0014     0.0799 0.0000e+00
   1229.000      98.51    -0.5497    34.9096     6.6531     0.0012     0.0799 0.0000e+00
   1230.000      98.51    -0.5527    34.9098     6.6590    -0.0006     0.0779 0.0000e+00
   1231.000      98.51    -0.5538    34.9098     6.6519     0.0001     0.0773 0.0000e+00
   1232.000      98.51    -0.5535    34.9096     6.6464     0.0049     0.0797 0.0000e+00
   1233.000      98.51    -0.5544    34.9096     6.6579     0.0078     0.0777 0.0000e+00
   1234.000      98.51    -0.5556    34.9096     6.6607     0.0045     0.0785 0.0000e+00
   1235.000      98.51    -0.5573    34.9096     6.6591     0.0004     0.0799 0.0000e+00
   1236.000      98.51    -0.5608    34.9098     6.6478    -0.0007     0.0779 0.0000e+00
   1237.000      98.51    -0.5634    34.9099     6.6343    -0.0007     0.0767 0.0000e+00
   1238.000      98.51    -0.5623    34.9098     6.6354     0.0064     0.0775 0.0000e+00
   1239.000      98.51    -0.5618    34.9093     6.6504    -0.0017     0.0775 0.0000e+00
   1240.000      98.51    -0.5647    34.9096     6.6474    -0.0011     0.0779 0.0000e+00
   1241.000      98.51    -0.5648    34.9097     6.6382     0.0000     0.0823 0.0000e+00
   1242.000      98.51    -0.5655    34.9098     6.6388     0.0072     0.0785 0.0000e+00
   1243.000      98.51    -0.5653    34.9096     6.6406     0.0066     0.0780 0.0000e+00
   1244.000      98.51    -0.5676    34.9095     6.6378     0.0115     0.0817 0.0000e+00
   1245.000      98.51    -0.5703    34.9097     6.6389     0.0118     0.0795 0.0000e+00
   1246.000      98.51    -0.5714    34.9098     6.6393     0.0054     0.0775 0.0000e+00
   1247.000      98.51    -0.5718    34.9098     6.6369     0.0002     0.0775 0.0000e+00
   1248.000      98.51    -0.5723    34.9096     6.6390    -0.0007     0.0748 0.0000e+00
   1249.000      98.51    -0.5728    34.9096     6.6451    -0.0008     0.0769 0.0000e+00
   1250.000      98.51    -0.5732    34.9097     6.6394    -0.0011     0.0775 0.0000e+00
   1251.000      98.51    -0.5734    34.9096     6.6397     0.0044     0.0790 0.0000e+00
   1252.000      98.51    -0.5736    34.9096     6.6446    -0.0014     0.0795 0.0000e+00
   1253.000      98.51    -0.5741    34.9097     6.6378     0.0070     0.0980 0.0000e+00
   1254.000      98.51    -0.5740    34.9097     6.6291     0.0091     0.0944 0.0000e+00
   1255.000      98.51    -0.5745    34.9097     6.6322     0.0064     0.0784 0.0000e+00
   1256.000      98.51    -0.5746    34.9096     6.6375     0.0023     0.0789 0.0000e+00
   1257.000      98.51    -0.5751    34.9096     6.6417     0.0024     0.0747 0.0000e+00
   1258.000      98.51    -0.5752    34.9096     6.6383     0.0098     0.0762 0.0000e+00
   1259.000      98.51    -0.5755    34.9097     6.6394     0.0095     0.0798 0.0000e+00
   1260.000      98.51    -0.5763    34.9097     6.6357     0.0005     0.0776 0.0000e+00
   1261.000      98.51    -0.5762    34.9096     6.6341     0.0034     0.0764 0.0000e+00
   1262.000      98.51    -0.5762    34.9096     6.6362     0.0000     0.0775 0.0000e+00
   1263.000      98.51    -0.5769    34.9096     6.6382    -0.0003     0.0775 0.0000e+00
   1264.000      98.51    -0.5771    34.9096     6.6376     0.0098     0.0805 0.0000e+00
   1265.000      98.51    -0.5770    34.9096     6.6362     0.0080     0.0784 0.0000e+00
   1266.000      98.51    -0.5784    34.9096     6.6402    -0.0012     0.0758 0.0000e+00
   1267.000      98.51    -0.5797    34.9097     6.6310    -0.0009     0.0764 0.0000e+00
   1268.000      98.51    -0.5796    34.9096     6.6334     0.0031     0.0771 0.0000e+00
   1269.000      98.51    -0.5802    34.9096     6.6269     0.0014     0.0764 0.0000e+00
   1270.000      98.51    -0.5800    34.9097     6.6333     0.0050     0.0788 0.0000e+00
   1271.000      98.51    -0.5805    34.9097     6.6296     0.0051     0.0775 0.0000e+00
   1272.000      98.51    -0.5805    34.9097     6.6291     0.0112     0.0761 0.0000e+00
   1273.000      98.51    -0.5805    34.9096     6.6367     0.0023     0.0761 0.0000e+00
   1274.000      98.51    -0.5808    34.9096     6.6371     0.0041     0.0802 0.0000e+00
   1275.000      98.51    -0.5811    34.9096     6.6328     0.0046     0.0770 0.0000e+00
   1276.000      98.51    -0.5819    34.9096     6.6312     0.0032     0.0757 0.0000e+00
   1277.000      98.51    -0.5826    34.9097     6.6328    -0.0002     0.0790 0.0000e+00
   1278.000      98.51    -0.5832    34.9097     6.6336     0.0031     0.0775 0.0000e+00
   1279.000      98.51    -0.5839    34.9097     6.6370     0.0097     0.0778 0.0000e+00
   1280.000      98.51    -0.5845    34.9098     6.6343     0.0110     0.0800 0.0000e+00
   1281.000      98.51    -0.5845    34.9097     6.6306     0.0085     0.0786 0.0000e+00
   1282.000      98.51    -0.5845    34.9096     6.6292     0.0009     0.0797 0.0000e+00
   1283.000      98.51    -0.5849    34.9097     6.6307     0.0069     0.0767 0.0000e+00
   1284.000      98.51    -0.5854    34.9098     6.6334     0.0233     0.0750 0.0000e+00
   1285.000      98.51    -0.5859    34.9096     6.6244     0.0110     0.0774 0.0000e+00
   1286.000      98.51    -0.5860    34.9096     6.6362    -0.0018     0.0760 0.0000e+00
   1287.000      98.51    -0.5865    34.9097     6.6277     0.0086     0.0798 0.0000e+00
   1288.000      98.51    -0.5867    34.9097     6.6269     0.0010     0.0778 0.0000e+00
   1289.000      98.51    -0.5876    34.9097     6.6273     0.0037     0.0775 0.0000e+00
   1290.000      98.51    -0.5885    34.9098     6.6253     0.0093     0.0778 0.0000e+00
   1291.000      98.51    -0.5881    34.9097     6.6290     0.0041     0.0783 0.0000e+00
   1292.000      98.51    -0.5882    34.9097     6.6266     0.0091     0.0799 0.0000e+00
   1293.000      98.51    -0.5902    34.9097     6.6278    -0.0003     0.0800 0.0000e+00
   1294.000      98.51    -0.5912    34.9098     6.6268    -0.0011     0.0775 0.0000e+00
   1295.000      98.51    -0.5915    34.9098     6.6271     0.0047     0.0774 0.0000e+00
   1296.000      98.51    -0.5914    34.9097     6.6292     0.0055     0.0783 0.0000e+00
   1297.000      98.51    -0.5919    34.9097     6.6266     0.0137     0.0800 0.0000e+00
   1298.000      98.51    -0.5920    34.9097     6.6282     0.0160     0.0775 0.0000e+00
   1299.000      98.51    -0.5920    34.9096     6.6270     0.0057     0.0782 0.0000e+00
   1300.000      98.51    -0.5949    34.9096     6.6269     0.0002     0.0776 0.0000e+00
   1301.000      98.51    -0.5972    34.9099     6.6243     0.0107     0.0801 0.0000e+00
   1302.000      98.51    -0.5978    34.9099     6.6209     0.0021     0.0763 0.0000e+00
   1303.000      98.51    -0.5984    34.9099     6.6238    -0.0011     0.0757 0.0000e+00
   1304.000      98.51    -0.5988    34.9098     6.6218     0.0000     0.0774 0.0000e+00
   1305.000      98.51    -0.5985    34.9096     6.6218     0.0092     0.0766 0.0000e+00
   1306.000      98.51    -0.5992    34.9097     6.6214     0.0088     0.0737 0.0000e+00
   1307.000      98.51    -0.5995    34.9097     6.6227     0.0050     0.0750 0.0000e+00
   1308.000      98.51    -0.5997    34.9098     6.6209     0.0020     0.0787 0.0000e+00
   1309.000      98.51    -0.6007    34.9098     6.6226     0.0095     0.0822 0.0000e+00
   1310.000      98.51    -0.6012    34.9097     6.6183     0.0265     0.0802 0.0000e+00
   1311.000      98.51    -0.6016    34.9097     6.6212     0.0055     0.0783 0.0000e+00
   1312.000      98.51    -0.6018    34.9096     6.6196     0.0082     0.0809 0.0000e+00
   1313.000      98.51    -0.6016    34.9096     6.6167     0.0057     0.0804 0.0000e+00
   1314.000      98.51    -0.6033    34.9098     6.6213     0.0118     0.0816 0.0000e+00
   1315.000      98.51    -0.6037    34.9097     6.6158     0.0064     0.0776 0.0000e+00
   1316.000      98.51    -0.6045    34.9098     6.6098    -0.0002     0.0775 0.0000e+00
   1317.000      98.51    -0.6051    34.9098     6.6131     0.0073     0.0758 0.0000e+00
   1318.000      98.51    -0.6070    34.9099     6.6151     0.0066     0.0751 0.0000e+00
   1319.000      98.51    -0.6053    34.9097     6.6201     0.0067     0.0780 0.0000e+00
   1320.000      98.51    -0.6075    34.9098     6.6163     0.0096     0.0750 0.0000e+00
   1321.000      98.51    -0.6087    34.9098     6.6087     0.0106     0.0758 0.0000e+00
   1322.000      98.51    -0.6091    34.9098     6.6125     0.0069     0.0769 0.0000e+00
   1323.000      98.51    -0.6093    34.9098     6.6135     0.0028     0.0758 0.0000e+00
   1324.000      98.51    -0.6093    34.9098     6.6145     0.0123     0.0785 0.0000e+00
   1325.000      98.51    -0.6094    34.9098     6.6171     0.0113     0.0751 0.0000e+00
   1326.000      98.51    -0.6094    34.9097     6.6118     0.0118     0.0763 0.0000e+00
   1327.000      98.51    -0.6094    34.9098     6.6118     0.0041     0.0776 0.0000e+00
   1328.000      98.51    -0.6094    34.9098     6.6125     0.0180     0.0759 0.0000e+00
   1329.000      98.51    -0.6106    34.9098     6.6157     0.0222     0.0800 0.0000e+00
   1330.000      98.51    -0.6113    34.9099     6.6163     0.0005     0.0792 0.0000e+00
   1331.000      98.51    -0.6113    34.9098     6.6143     0.0042     0.0776 0.0000e+00
   1332.000      98.51    -0.6113    34.9099     6.6127     0.0081     0.0758 0.0000e+00
   1333.000      98.51    -0.6112    34.9098     6.6126     0.0068     0.0774 0.0000e+00
   1334.000      98.51    -0.6118    34.9100     6.6165    -0.0006     0.0775 0.0000e+00
   1335.000      98.51    -0.6118    34.9098     6.6131     0.0024     0.0776 0.0000e+00
   1336.000      98.51    -0.6120    34.9097     6.6181     0.0101     0.0771 0.0000e+00
   1337.000      98.51    -0.6122    34.9099     6.6184     0.0098     0.0773 0.0000e+00
   1338.000      98.51    -0.6117    34.9098     6.6144     0.0021     0.0775 0.0000e+00
   1339.000      98.51    -0.6121    34.9100     6.6175    -0.0007     0.0775 0.0000e+00
   1340.000      98.51    -0.6127    34.9099     6.6152    -0.0007     0.0775 0.0000e+00
   1341.000      98.51    -0.6130    34.9099     6.6105     0.0032     0.0833 0.0000e+00
   1342.000      98.51    -0.6131    34.9099     6.6112    -0.0005     0.0848 0.0000e+00
   1343.000      98.51    -0.6147    34.9101     6.6078     0.0260     0.0802 0.0000e+00
   1344.000      98.51    -0.6155    34.9100     6.6111     0.0138     0.0785 0.0000e+00
   1345.000      98.51    -0.6164    34.9101     6.6095     0.0088     0.0775 0.0000e+00
   1346.000      98.51    -0.6170    34.9100     6.6094     0.0096     0.0786 0.0000e+00
   1347.000      98.51    -0.6175    34.9099     6.6120     0.0094     0.0761 0.0000e+00
   1348.000      98.51    -0.6183    34.9100     6.6107     0.0098     0.0790 0.0000e+00
   1349.000      98.51    -0.6181    34.9098     6.6082     0.0061     0.0754 0.0000e+00
   1350.000      98.51    -0.6185    34.9099     6.6071     0.0090     0.0774 0.0000e+00
   1351.000      98.51    -0.6185    34.9100     6.6070     0.0097     0.0705 0.0000e+00
   1352.000      98.51    -0.6186    34.9099     6.6086     0.0117     0.0710 0.0000e+00
   1353.000      98.51    -0.6189    34.9100     6.6145     0.0091     0.0727 0.0000e+00
   1354.000      98.51    -0.6191    34.9100     6.6081     0.0101     0.0743 0.0000e+00
   1355.000      98.51    -0.6183    34.9099     6.6060     0.0126     0.0773 0.0000e+00
   1356.000      98.51    -0.6184    34.9100     6.6056    -0.0002     0.0823 0.0000e+00
   1357.000      98.51    -0.6186    34.9099     6.6037     0.0115     0.0774 0.0000e+00
   1358.000      98.51    -0.6198    34.9099     6.6123     0.0003     0.0775 0.0000e+00
   1359.000      98.51    -0.6205    34.9099     6.6100     0.0116     0.0775 0.0000e+00
   1360.000      98.51    -0.6214    34.9099     6.6035     0.0166     0.0776 0.0000e+00
   1361.000      98.51    -0.6217    34.9100     6.6075     0.0080     0.0801 0.0000e+00
   1362.000      98.51    -0.6218    34.9100     6.6057     0.0116     0.0777 0.0000e+00
   1363.000      98.51    -0.6222    34.9100     6.6015     0.0060     0.0766 0.0000e+00
   1364.000      98.51    -0.6219    34.9098     6.6006     0.0132     0.0756 0.0000e+00
   1365.000      98.51    -0.6221    34.9099     6.6068     0.0110     0.0757 0.0000e+00
   1366.000      98.51    -0.6219    34.9100     6.6014     0.0032     0.0765 0.0000e+00
   1367.000      98.51    -0.6221    34.9101     6.6005    -0.0002     0.0775 0.0000e+00
   1368.000      98.51    -0.6234    34.9100     6.5975     0.0081     0.0751 0.0000e+00
   1369.000      98.51    -0.6244    34.9101     6.6011     0.0120     0.0771 0.0000e+00
   1370.000      98.51    -0.6246    34.9100     6.6018     0.0114     0.0794 0.0000e+00
   1371.000      98.51    -0.6250    34.9099     6.6043     0.0134     0.0764 0.0000e+00
   1372.000      98.51    -0.6269    34.9100     6.6010     0.0019     0.0765 0.0000e+00
   1373.000      98.51    -0.6277    34.9100     6.6010     0.0078     0.0766 0.0000e+00
   1374.000      98.51    -0.6284    34.9101     6.6021     0.0106     0.0778 0.0000e+00
   1375.000      98.51    -0.6296    34.9101     6.6002     0.0094     0.0802 0.0000e+00
   1376.000      98.51    -0.6301    34.9101     6.5968     0.0113     0.0824 0.0000e+00
   1377.000      98.51    -0.6306    34.9101     6.6027     0.0009     0.0779 0.0000e+00
   1378.000      98.51    -0.6306    34.9101     6.6013    -0.0008     0.0794 0.0000e+00
   1379.000      98.51    -0.6302    34.9100     6.5965     0.0083     0.0864 0.0000e+00
   1380.000      98.51    -0.6306    34.9100     6.5987     0.0034     0.0746 0.0000e+00
   1381.000      98.51    -0.6309    34.9100     6.5967     0.0093     0.0781 0.0000e+00
   1382.000      98.51    -0.6312    34.9100     6.6011     0.0044     0.0771 0.0000e+00
   1383.000      98.51    -0.6320    34.9101     6.5939    -0.0005     0.0763 0.0000e+00
   1384.000      98.51    -0.6327    34.9102     6.5974     0.0066     0.0775 0.0000e+00
   1385.000      98.51    -0.6330    34.9101     6.5984     0.0046     0.0771 0.0000e+00
   1386.000      98.51    -0.6332    34.9100     6.5944     0.0131     0.0753 0.0000e+00
   1387.000      98.51    -0.6337    34.9101     6.6002     0.0096     0.0762 0.0000e+00
   1388.000      98.51    -0.6349    34.9100     6.5934     0.0033     0.0786 0.0000e+00
   1389.000      98.51    -0.6358    34.9100     6.5983     0.0061     0.0775 0.0000e+00
   1390.000      98.51    -0.6368    34.9101     6.5939     0.0006     0.0787 0.0000e+00
   1391.000      98.51    -0.6371    34.9102     6.5916     0.0075     0.0768 0.0000e+00
   1392.000      98.51    -0.6374    34.9101     6.5910     0.0016     0.0754 0.0000e+00
   1393.000      98.51    -0.6376    34.9100     6.5912     0.0115     0.0839 0.0000e+00
   1394.000      98.51    -0.6377    34.9100     6.5891     0.0165     0.0760 0.0000e+00
   1395.000      98.51    -0.6376    34.9100     6.5923     0.0105     0.0787 0.0000e+00
   1396.000      98.51    -0.6378    34.9101     6.5983     0.0181     0.0774 0.0000e+00
   1397.000      98.51    -0.6378    34.9101     6.5935     0.0106     0.0808 0.0000e+00
   1398.000      98.51    -0.6379    34.9101     6.5863     0.0106     0.0813 0.0000e+00
   1399.000      98.51    -0.6380    34.9101     6.5896     0.0108     0.0775 0.0000e+00
   1400.000      98.51    -0.6381    34.9101     6.5874     0.0067     0.0783 0.0000e+00
   1401.000      98.51    -0.6387    34.9100     6.5899     0.0215     0.0766 0.0000e+00
   1402.000      98.51    -0.6392    34.9101     6.5922     0.0008     0.0824 0.0000e+00
   1403.000      98.51    -0.6392    34.9102     6.5902     0.0030     0.0759 0.0000e+00
   1404.000      98.51    -0.6391    34.9101     6.5915     0.0107     0.0814 0.0000e+00
   1405.000      98.51    -0.6392    34.9101     6.5905     0.0156     0.0833 0.0000e+00
   1406.000      98.51    -0.6396    34.9100     6.5864     0.0183     0.0808 0.0000e+00
   1407.000      98.51    -0.6400    34.9101     6.5845     0.0126     0.0767 0.0000e+00
   1408.000      98.51    -0.6397    34.9100     6.5838     0.0062     0.0785 0.0000e+00
   1409.000      98.51    -0.6402    34.9101     6.5867    -0.0001     0.0789 0.0000e+00
   1410.000      98.51    -0.6404    34.9101     6.5858     0.0040     0.0770 0.0000e+00
   1411.000      98.51    -0.6404    34.9101     6.5838     0.0094     0.0729 0.0000e+00
   1412.000      98.51    -0.6403    34.9101     6.5900    -0.0002     0.0774 0.0000e+00
   1413.000      98.51    -0.6404    34.9100     6.5929     0.0009     0.0755 0.0000e+00
   1414.000      98.51    -0.6406    34.9100     6.5901     0.0064     0.0767 0.0000e+00
   1415.000      98.51    -0.6413    34.9100     6.5892     0.0110     0.0716 0.0000e+00
   1416.000      98.51    -0.6416    34.9100     6.5874     0.0140     0.0742 0.0000e+00
   1417.000      98.51    -0.6418    34.9102     6.5874     0.0162     0.0816 0.0000e+00
   1418.000      98.51    -0.6421    34.9101     6.5868     0.0086     0.0801 0.0000e+00
   1419.000      98.51    -0.6424    34.9101     6.5779     0.0062     0.0765 0.0000e+00
   1420.000      98.51    -0.6428    34.9100     6.5866     0.0128     0.0791 0.0000e+00
   1421.000      98.51    -0.6430    34.9100     6.5877     0.0065     0.0748 0.0000e+00
   1422.000      98.51    -0.6433    34.9100     6.5887     0.0090     0.0765 0.0000e+00
   1423.000      98.51    -0.6432    34.9100     6.5873     0.0029     0.0810 0.0000e+00
   1424.000      98.51    -0.6435    34.9102     6.5844     0.0083     0.0781 0.0000e+00
   1425.000      98.51    -0.6434    34.9101     6.5821     0.0147     0.0752 0.0000e+00
   1426.000      98.51    -0.6437    34.9101     6.5817     0.0104     0.0740 0.0000e+00
   1427.000      98.51    -0.6441    34.9102     6.5815     0.0088     0.0803 0.0000e+00
   1428.000      98.51    -0.6448    34.9101     6.5869     0.0103     0.0799 0.0000e+00
   1429.000      98.51    -0.6453    34.9100     6.5816     0.0097     0.0797 0.0000e+00
   1430.000      98.51    -0.6457    34.9102     6.5840     0.0152     0.0782 0.0000e+00
   1431.000      98.51    -0.6458    34.9101     6.5865     0.0169     0.0810 0.0000e+00
   1432.000      98.51    -0.6459    34.9102     6.5826     0.0131     0.0807 0.0000e+00
   1433.000      98.51    -0.6461    34.9101     6.5828     0.0096     0.0778 0.0000e+00
   1434.000      98.51    -0.6464    34.9101     6.5818     0.0081     0.0749 0.0000e+00
   1435.000      98.51    -0.6469    34.9102     6.5772     0.0084     0.0769 0.0000e+00
   1436.000      98.51    -0.6473    34.9102     6.5812     0.0103     0.0754 0.0000e+00
   1437.000      98.51    -0.6475    34.9101     6.5809     0.0082     0.0778 0.0000e+00
   1438.000      98.51    -0.6477    34.9101     6.5810     0.0096     0.0787 0.0000e+00
   1439.000      98.51    -0.6489    34.9103     6.5795     0.0020     0.0757 0.0000e+00
   1440.000      98.51    -0.6498    34.9103     6.5753     0.0121     0.0765 0.0000e+00
   1441.000      98.51    -0.6501    34.9103     6.5756     0.0121     0.0774 0.0000e+00
   1442.000      98.51    -0.6502    34.9102     6.5812     0.0132     0.0782 0.0000e+00
   1443.000      98.51    -0.6511    34.9104     6.5813     0.0078     0.0761 0.0000e+00
   1444.000      98.51    -0.6516    34.9103     6.5805     0.0003     0.0797 0.0000e+00
   1445.000      98.51    -0.6522    34.9104     6.5859    -0.0002     0.0776 0.0000e+00
   1446.000      98.51    -0.6520    34.9103     6.5801     0.0143     0.0772 0.0000e+00
   1447.000      98.51    -0.6537    34.9103     6.5823     0.0115     0.0780 0.0000e+00
   1448.000      98.51    -0.6540    34.9104     6.5793     0.0180     0.0752 0.0000e+00
   1449.000      98.51    -0.6544    34.9104     6.5765     0.0107     0.0795 0.0000e+00
   1450.000      98.51    -0.6547    34.9104     6.5764     0.0042     0.0759 0.0000e+00
   1451.000      98.51    -0.6553    34.9103     6.5704     0.0103     0.0787 0.0000e+00
   1452.000      98.51    -0.6559    34.9104     6.5684     0.0084     0.0774 0.0000e+00
   1453.000      98.51    -0.6561    34.9104     6.5744     0.0150     0.0775 0.0000e+00
   1454.000      98.51    -0.6565    34.9104     6.5752     0.0165     0.0775 0.0000e+00
   1455.000      98.51    -0.6570    34.9104     6.5737    -0.0011     0.0775 0.0000e+00
   1456.000      98.51    -0.6572    34.9104     6.5756     0.0069     0.0790 0.0000e+00
   1457.000      98.51    -0.6572    34.9104     6.5721     0.0016     0.0760 0.0000e+00
   1458.000      98.51    -0.6571    34.9103     6.5737     0.0070     0.0772 0.0000e+00
   1459.000      98.51    -0.6572    34.9103     6.5743     0.0085     0.0775 0.0000e+00
   1460.000      98.51    -0.6571    34.9103     6.5769     0.0111     0.0794 0.0000e+00
   1461.000      98.51    -0.6571    34.9104     6.5716     0.0179     0.0824 0.0000e+00
   1462.000      98.51    -0.6571    34.9104     6.5679     0.0089     0.0824 0.0000e+00
   1463.000      98.51    -0.6580    34.9104     6.5733     0.0092     0.0802 0.0000e+00
   1464.000      98.51    -0.6584    34.9103     6.5693     0.0001     0.0799 0.0000e+00
   1465.000      98.51    -0.6587    34.9104     6.5706     0.0076     0.0776 0.0000e+00
   1466.000      98.51    -0.6589    34.9104     6.5698     0.0035     0.0774 0.0000e+00
   1467.000      98.51    -0.6590    34.9103     6.5692     0.0104     0.0775 0.0000e+00
   1468.000      98.51    -0.6588    34.9104     6.5728     0.0128     0.0769 0.0000e+00
   1469.000      98.51    -0.6587    34.9104     6.5733     0.0004     0.0775 0.0000e+00
   1470.000      98.51    -0.6591    34.9104     6.5702     0.0131     0.0777 0.0000e+00
   1471.000      98.51    -0.6593    34.9104     6.5661     0.0022     0.0775 0.0000e+00
   1472.000      98.51    -0.6593    34.9104     6.5725     0.0063     0.0775 0.0000e+00
   1473.000      98.51    -0.6594    34.9105     6.5720     0.0050     0.0763 0.0000e+00
   1474.000      98.51    -0.6597    34.9105     6.5693     0.0020     0.0750 0.0000e+00
   1475.000      98.51    -0.6596    34.9103     6.5726     0.0059     0.0820 0.0000e+00
   1476.000      98.51    -0.6599    34.9104     6.5741    -0.0004     0.0766 0.0000e+00
   1477.000      98.51    -0.6607    34.9105     6.5756     0.0000     0.0750 0.0000e+00
   1478.000      98.51    -0.6613    34.9106     6.5739     0.0108     0.0751 0.0000e+00
   1479.000      98.51    -0.6616    34.9105     6.5681     0.0024     0.0735 0.0000e+00
   1480.000      98.51    -0.6616    34.9104     6.5683     0.0020     0.0748 0.0000e+00
   1481.000      98.51    -0.6615    34.9104     6.5729     0.0129     0.0780 0.0000e+00
   1482.000      98.51    -0.6622    34.9104     6.5658     0.0016     0.0729 0.0000e+00
   1483.000      98.51    -0.6621    34.9105     6.5758     0.0024     0.0737 0.0000e+00
   1484.000      98.51    -0.6625    34.9105     6.5696     0.0101     0.0776 0.0000e+00
   1485.000      98.51    -0.6635    34.9105     6.5719     0.0093     0.0778 0.0000e+00
   1486.000      98.51    -0.6638    34.9105     6.5660     0.0071     0.0782 0.0000e+00
   1487.000      98.51    -0.6640    34.9104     6.5631     0.0044     0.0749 0.0000e+00
   1488.000      98.51    -0.6634    34.9104     6.5698     0.0097     0.0765 0.0000e+00
   1489.000      98.51    -0.6639    34.9104     6.5733     0.0111     0.0785 0.0000e+00
   1490.000      98.51    -0.6640    34.9106     6.5727     0.0099     0.0775 0.0000e+00
   1491.000      98.51    -0.6645    34.9106     6.5693     0.0090     0.0774 0.0000e+00
   1492.000      98.51    -0.6651    34.9105     6.5677     0.0096     0.0775 0.0000e+00
   1493.000      98.51    -0.6660    34.9105     6.5703     0.0052     0.0775 0.0000e+00
   1494.000      98.51    -0.6655    34.9105     6.5625     0.0044     0.0771 0.0000e+00
   1495.000      98.51    -0.6653    34.9105     6.5676     0.0164     0.0772 0.0000e+00
   1496.000      98.51    -0.6666    34.9104     6.5650     0.0120     0.0793 0.0000e+00
   1497.000      98.51    -0.6669    34.9107     6.5625     0.0063     0.0784 0.0000e+00
   1498.000      98.51    -0.6668    34.9106     6.5633    -0.0002     0.0752 0.0000e+00
   1499.000      98.51    -0.6669    34.9106     6.5594     0.0079     0.0751 0.0000e+00
   1500.000      98.51    -0.6667    34.9104     6.5582     0.0067     0.0791 0.0000e+00
   1501.000      98.51    -0.6668    34.9105     6.5643     0.0103     0.0786 0.0000e+00
   1502.000      98.51    -0.6669    34.9106     6.5669     0.0100     0.0747 0.0000e+00
   1503.000      98.51    -0.6674    34.9106     6.5623     0.0088     0.0779 0.0000e+00
   1504.000      98.51    -0.6676    34.9107     6.5644     0.0176     0.0800 0.0000e+00
   1505.000      98.51    -0.6678    34.9105     6.5649     0.0203     0.0799 0.0000e+00
   1506.000      98.51    -0.6680    34.9104     6.5649     0.0099     0.0771 0.0000e+00
   1507.000      98.51    -0.6687    34.9104     6.5608    -0.0014     0.0775 0.0000e+00
   1508.000      98.51    -0.6693    34.9106     6.5623     0.0088     0.0766 0.0000e+00
   1509.000      98.51    -0.6698    34.9106     6.5587     0.0164     0.0765 0.0000e+00
   1510.000      98.51    -0.6696    34.9106     6.5628    -0.0015     0.0801 0.0000e+00
   1511.000      98.51    -0.6700    34.9107     6.5609     0.0100     0.0796 0.0000e+00
   1512.000      98.51    -0.6703    34.9106     6.5652     0.0004     0.0749 0.0000e+00
   1513.000      98.51    -0.6714    34.9106     6.5639     0.0071     0.0751 0.0000e+00
   1514.000      98.51    -0.6725    34.9108     6.5579     0.0074     0.0768 0.0000e+00
   1515.000      98.51    -0.6722    34.9107     6.5565     0.0011     0.0784 0.0000e+00
   1516.000      98.51    -0.6720    34.9104     6.5520     0.0217     0.0763 0.0000e+00
   1517.000      98.51    -0.6727    34.9108     6.5669     0.0158     0.0758 0.0000e+00
   1518.000      98.51    -0.6730    34.9106     6.5659     0.0107     0.0748 0.0000e+00
   1519.000      98.51    -0.6731    34.9107     6.5555     0.0095     0.0751 0.0000e+00
   1520.000      98.51    -0.6733    34.9108     6.5526     0.0112     0.0788 0.0000e+00
   1521.000      98.51    -0.6732    34.9106     6.5553     0.0103     0.0771 0.0000e+00
   1522.000      98.51    -0.6733    34.9106     6.5628     0.0065     0.0795 0.0000e+00
   1523.000      98.51    -0.6739    34.9106     6.5574     0.0106     0.0788 0.0000e+00
   1524.000      98.51    -0.6744    34.9106     6.5613     0.0164     0.0770 0.0000e+00
   1525.000      98.51    -0.6753    34.9107     6.5601     0.0083     0.0755 0.0000e+00
   1526.000      98.51    -0.6756    34.9108     6.5598     0.0005     0.0775 0.0000e+00
   1527.000      98.51    -0.6761    34.9108     6.5597     0.0004     0.0772 0.0000e+00
   1528.000      98.51    -0.6763    34.9108     6.5570     0.0091     0.0751 0.0000e+00
   1529.000      98.51    -0.6764    34.9107     6.5547     0.0103     0.0774 0.0000e+00
   1530.000      98.51    -0.6763    34.9106     6.5558     0.0084     0.0768 0.0000e+00
   1531.000      98.50    -0.6763    34.9107     6.5553     0.0179     0.0775 0.0000e+00
   1532.000      98.51    -0.6764    34.9108     6.5474     0.0002     0.0775 0.0000e+00
   1533.000      98.51    -0.6763    34.9108     6.5503     0.0078     0.0791 0.0000e+00
   1534.000      98.51    -0.6764    34.9107     6.5554     0.0086     0.0772 0.0000e+00
   1535.000      98.51    -0.6765    34.9107     6.5559     0.0085     0.0767 0.0000e+00
   1536.000      98.51    -0.6765    34.9107     6.5512     0.0008     0.0830 0.0000e+00
   1537.000      98.51    -0.6765    34.9107     6.5503     0.0059     0.0766 0.0000e+00
   1538.000      98.51    -0.6763    34.9106     6.5522     0.0098     0.0756 0.0000e+00
   1539.000      98.51    -0.6765    34.9107     6.5539     0.0135     0.0779 0.0000e+00
   1540.000      98.51    -0.6766    34.9107     6.5563     0.0177     0.0778 0.0000e+00
   1541.000      98.51    -0.6765    34.9107     6.5581     0.0069     0.0772 0.0000e+00
   1542.000      98.51    -0.6766    34.9107     6.5520     0.0083     0.0749 0.0000e+00
   1543.000      98.51    -0.6765    34.9106     6.5542     0.0086     0.0761 0.0000e+00
   1544.000      98.51    -0.6764    34.9107     6.5500     0.0123     0.0809 0.0000e+00
   1545.000      98.51    -0.6766    34.9106     6.5571     0.0139     0.0763 0.0000e+00
   1546.000      98.51    -0.6773    34.9106     6.5531     0.0027     0.0754 0.0000e+00
   1547.000      98.51    -0.6779    34.9108     6.5585     0.0042     0.0802 0.0000e+00
   1548.000      98.51    -0.6783    34.9109     6.5542     0.0160     0.0783 0.0000e+00
   1549.000      98.51    -0.6785    34.9108     6.5524     0.0108     0.0729 0.0000e+00
   1550.000      98.51    -0.6791    34.9109     6.5528     0.0125     0.0796 0.0000e+00
   1551.000      98.51    -0.6791    34.9107     6.5499     0.0058     0.0788 0.0000e+00
   1552.000      98.51    -0.6798    34.9108     6.5522     0.0157     0.0755 0.0000e+00
   1553.000      98.51    -0.6805    34.9108     6.5468     0.0177     0.0787 0.0000e+00
   1554.000      98.50    -0.6813    34.9110     6.5478     0.0227     0.0800 0.0000e+00
   1555.000      98.51    -0.6815    34.9109     6.5479     0.0205     0.0785 0.0000e+00
   1556.000      98.51    -0.6817    34.9109     6.5491     0.0088     0.0757 0.0000e+00
   1557.000      98.51    -0.6815    34.9108     6.5485     0.0062     0.0776 0.0000e+00
   1558.000      98.51    -0.6816    34.9108     6.5499     0.0192     0.0801 0.0000e+00
   1559.000      98.51    -0.6816    34.9109     6.5479     0.0261     0.0800 0.0000e+00
   1560.000      98.51    -0.6818    34.9110     6.5495     0.0128     0.0761 0.0000e+00
   1561.000      98.51    -0.6823    34.9109     6.5443     0.0058     0.0750 0.0000e+00
   1562.000      98.51    -0.6822    34.9109     6.5505     0.0001     0.0739 0.0000e+00
   1563.000      98.51    -0.6821    34.9107     6.5468     0.0134     0.0759 0.0000e+00
   1564.000      98.51    -0.6825    34.9109     6.5473     0.0182     0.0750 0.0000e+00
   1565.000      98.51    -0.6831    34.9110     6.5475     0.0167     0.0775 0.0000e+00
   1566.000      98.50    -0.6833    34.9111     6.5493     0.0162     0.0761 0.0000e+00
   1567.000      98.51    -0.6833    34.9108     6.5465     0.0170     0.0749 0.0000e+00
   1568.000      98.50    -0.6837    34.9109     6.5457     0.0108     0.0770 0.0000e+00
   1569.000      98.50    -0.6844    34.9110     6.5479     0.0095     0.0775 0.0000e+00
   1570.000      98.51    -0.6830    34.9109     6.5459     0.0166     0.0797 0.0000e+00
   1571.000      98.51    -0.6840    34.9110     6.5412     0.0120     0.0773 0.0000e+00
   1572.000      98.51    -0.6848    34.9111     6.5421     0.0115     0.0770 0.0000e+00
   1573.000      98.51    -0.6850    34.9110     6.5437     0.0101     0.0751 0.0000e+00
   1574.000      98.51    -0.6850    34.9109     6.5434     0.0158     0.0751 0.0000e+00
   1575.000      98.51    -0.6847    34.9108     6.5452     0.0098     0.0791 0.0000e+00
   1576.000      98.51    -0.6857    34.9110     6.5501     0.0108     0.0763 0.0000e+00
   1577.000      98.50    -0.6857    34.9109     6.5462     0.0095     0.0765 0.0000e+00
   1578.000      98.51    -0.6866    34.9110     6.5424    -0.0001     0.0795 0.0000e+00
   1579.000      98.51    -0.6865    34.9111     6.5448     0.0101     0.0753 0.0000e+00
   1580.000      98.51    -0.6866    34.9111     6.5435     0.0041     0.0750 0.0000e+00
   1581.000      98.51    -0.6870    34.9111     6.5444     0.0019     0.0752 0.0000e+00
   1582.000      98.50    -0.6869    34.9110     6.5389     0.0177     0.0798 0.0000e+00
   1583.000      98.51    -0.6870    34.9110     6.5421     0.0120     0.0778 0.0000e+00
   1584.000      98.50    -0.6863    34.9109     6.5411     0.0042     0.0765 0.0000e+00
   1585.000      98.51    -0.6868    34.9111     6.5490     0.0102     0.0775 0.0000e+00
   1586.000      98.50    -0.6874    34.9110     6.5508     0.0115     0.0774 0.0000e+00
   1587.000      98.51    -0.6878    34.9110     6.5425     0.0178     0.0775 0.0000e+00
   1588.000      98.51    -0.6883    34.9111     6.5327     0.0151     0.0775 0.0000e+00
   1589.000      98.51    -0.6881    34.9110     6.5347     0.0079     0.0772 0.0000e+00
   1590.000      98.50    -0.6880    34.9109     6.5426     0.0156     0.0778 0.0000e+00
   1591.000      98.50    -0.6894    34.9109     6.5423     0.0142     0.0762 0.0000e+00
   1592.000      98.51    -0.6898    34.9110     6.5413     0.0098     0.0805 0.0000e+00
   1593.000      98.51    -0.6903    34.9111     6.5424    -0.0001     0.0766 0.0000e+00
   1594.000      98.51    -0.6903    34.9110     6.5374     0.0012     0.0751 0.0000e+00
   1595.000      98.50    -0.6905    34.9111     6.5403    -0.0007     0.0751 0.0000e+00
   1596.000      98.51    -0.6904    34.9111     6.5431     0.0084     0.0810 0.0000e+00
   1597.000      98.50    -0.6905    34.9111     6.5379     0.0098     0.0797 0.0000e+00
   1598.000      98.50    -0.6905    34.9110     6.5374     0.0072     0.0787 0.0000e+00
   1599.000      98.50    -0.6905    34.9111     6.5391     0.0125     0.0776 0.0000e+00
   1600.000      98.51    -0.6920    34.9110     6.5371     0.0110     0.0800 0.0000e+00
   1601.000      98.51    -0.6927    34.9111     6.5380     0.0020     0.0763 0.0000e+00
   1602.000      98.51    -0.6932    34.9112     6.5406     0.0023     0.0753 0.0000e+00
   1603.000      98.50    -0.6937    34.9112     6.5382     0.0159     0.0774 0.0000e+00
   1604.000      98.50    -0.6934    34.9111     6.5377     0.0141     0.0784 0.0000e+00
   1605.000      98.50    -0.6936    34.9111     6.5373     0.0166     0.0749 0.0000e+00
   1606.000      98.50    -0.6938    34.9111     6.5366     0.0164     0.0764 0.0000e+00
   1607.000      98.50    -0.6939    34.9111     6.5380     0.0113     0.0782 0.0000e+00
   1608.000      98.50    -0.6938    34.9110     6.5357     0.0102     0.0776 0.0000e+00
   1609.000      98.51    -0.6938    34.9112     6.5361     0.0104     0.0765 0.0000e+00
   1610.000      98.50    -0.6938    34.9111     6.5343     0.0095     0.0773 0.0000e+00
   1611.000      98.50    -0.6940    34.9112     6.5336     0.0105     0.0775 0.0000e+00
   1612.000      98.50    -0.6938    34.9110     6.5358     0.0058     0.0764 0.0000e+00
   1613.000      98.51    -0.6938    34.9112     6.5394     0.0138     0.0759 0.0000e+00
   1614.000      98.50    -0.6938    34.9112     6.5344     0.0153     0.0771 0.0000e+00
   1615.000      98.50    -0.6938    34.9110     6.5349     0.0098     0.0751 0.0000e+00
   1616.000      98.50    -0.6938    34.9110     6.5335     0.0110     0.0799 0.0000e+00
   1617.000      98.50    -0.6941    34.9111     6.5345     0.0098     0.0784 0.0000e+00
   1618.000      98.50    -0.6947    34.9111     6.5316    -0.0006     0.0750 0.0000e+00
   1619.000      98.50    -0.6950    34.9111     6.5319     0.0024     0.0763 0.0000e+00
   1620.000      98.50    -0.6953    34.9112     6.5354     0.0091     0.0799 0.0000e+00
   1621.000      98.51    -0.6956    34.9112     6.5258     0.0012     0.0823 0.0000e+00
   1622.000      98.50    -0.6957    34.9111     6.5321     0.0172     0.0929 0.0000e+00
   1623.000      98.51    -0.6960    34.9110     6.5317     0.0252     0.1292 0.0000e+00
   1624.000      98.51    -0.6968    34.9112     6.5293     0.0048     0.0771 0.0000e+00
   1625.000      98.50    -0.6969    34.9111     6.5316     0.0024     0.0755 0.0000e+00
   1626.000      98.51    -0.6971    34.9113     6.5286     0.0156     0.0775 0.0000e+00
   1627.000      98.50    -0.6973    34.9111     6.5280     0.0131     0.0775 0.0000e+00
   1628.000      98.50    -0.6974    34.9111     6.5310     0.0098     0.0753 0.0000e+00
   1629.000      98.50    -0.6974    34.9112     6.5336     0.0143     0.0750 0.0000e+00
   1630.000      98.50    -0.6976    34.9112     6.5318     0.0079     0.0768 0.0000e+00
   1631.000      98.51    -0.6976    34.9111     6.5292     0.0032     0.0775 0.0000e+00
   1632.000      98.50    -0.6977    34.9113     6.5330    -0.0011     0.0783 0.0000e+00
   1633.000      98.50    -0.6981    34.9113     6.5282     0.0019     0.0799 0.0000e+00
   1634.000      98.50    -0.6981    34.9111     6.5286     0.0124     0.0791 0.0000e+00
   1635.000      98.50    -0.6993    34.9113     6.5321     0.0036     0.0785 0.0000e+00
   1636.000      98.50    -0.6995    34.9112     6.5308     0.0053     0.0775 0.0000e+00
   1637.000      98.50    -0.6994    34.9112     6.5309     0.0088     0.0775 0.0000e+00
   1638.000      98.50    -0.7000    34.9111     6.5230     0.0027     0.0748 0.0000e+00
   1639.000      98.50    -0.7004    34.9111     6.5299     0.0091     0.0742 0.0000e+00
   1640.000      98.50    -0.7004    34.9111     6.5271     0.0141     0.0760 0.0000e+00
   1641.000      98.51    -0.7003    34.9111     6.5285     0.0057     0.0728 0.0000e+00
   1642.000      98.50    -0.7008    34.9112     6.5243     0.0105     0.0756 0.0000e+00
   1643.000      98.50    -0.7009    34.9111     6.5211     0.0107     0.0779 0.0000e+00
   1644.000      98.50    -0.7010    34.9111     6.5304     0.0159     0.0794 0.0000e+00
   1645.000      98.50    -0.7010    34.9112     6.5279     0.0030     0.0761 0.0000e+00
   1646.000      98.50    -0.7010    34.9111     6.5269     0.0069     0.0782 0.0000e+00
   1647.000      98.51    -0.7012    34.9112     6.5269     0.0070     0.0773 0.0000e+00
   1648.000      98.50    -0.7014    34.9111     6.5250     0.0107     0.0752 0.0000e+00
   1649.000      98.50    -0.7020    34.9112     6.5254     0.0133     0.0745 0.0000e+00
   1650.000      98.50    -0.7023    34.9112     6.5269     0.0174     0.0767 0.0000e+00
   1651.000      98.51    -0.7032    34.9114     6.5255     0.0129     0.0775 0.0000e+00
   1652.000      98.50    -0.7037    34.9113     6.5200     0.0100     0.0783 0.0000e+00
   1653.000      98.50    -0.7036    34.9112     6.5250     0.0093     0.0803 0.0000e+00
   1654.000      98.50    -0.7038    34.9113     6.5291     0.0132     0.0802 0.0000e+00
   1655.000      98.50    -0.7048    34.9114     6.5266     0.0167     0.0762 0.0000e+00
   1656.000      98.51    -0.7050    34.9115     6.5202     0.0159     0.0749 0.0000e+00
   1657.000      98.50    -0.7050    34.9115     6.5207    -0.0004     0.0749 0.0000e+00
   1658.000      98.50    -0.7050    34.9113     6.5233    -0.0003     0.0749 0.0000e+00
   1659.000      98.50    -0.7049    34.9113     6.5217     0.0013     0.0772 0.0000e+00
   1660.000      98.50    -0.7050    34.9112     6.5205     0.0094     0.0763 0.0000e+00
   1661.000      98.50    -0.7055    34.9113     6.5229     0.0171     0.0751 0.0000e+00
   1662.000      98.50    -0.7061    34.9114     6.5206     0.0133     0.0761 0.0000e+00
   1663.000      98.50    -0.7067    34.9114     6.5204     0.0147     0.0791 0.0000e+00
   1664.000      98.50    -0.7068    34.9115     6.5282     0.0115     0.0784 0.0000e+00
   1665.000      98.50    -0.7072    34.9114     6.5270     0.0100     0.0788 0.0000e+00
   1666.000      98.50    -0.7070    34.9113     6.5180     0.0044     0.0762 0.0000e+00
   1667.000      98.50    -0.7073    34.9114     6.5163     0.0188     0.0775 0.0000e+00
   1668.000      98.50    -0.7078    34.9116     6.5206     0.0166     0.0775 0.0000e+00
   1669.000      98.50    -0.7084    34.9115     6.5193     0.0173     0.0775 0.0000e+00
   1670.000      98.50    -0.7088    34.9115     6.5231     0.0127     0.0764 0.0000e+00
   1671.000      98.50    -0.7089    34.9114     6.5209     0.0094     0.0769 0.0000e+00
   1672.000      98.50    -0.7093    34.9114     6.5206     0.0103     0.0751 0.0000e+00
   1673.000      98.50    -0.7096    34.9115     6.5187     0.0157     0.0773 0.0000e+00
   1674.000      98.50    -0.7106    34.9115     6.5258     0.0121     0.0781 0.0000e+00
   1675.000      98.50    -0.7102    34.9113     6.5161     0.0142     0.0852 0.0000e+00
   1676.000      98.50    -0.7112    34.9116     6.5192     0.0117     0.0817 0.0000e+00
   1677.000      98.50    -0.7114    34.9115     6.5178     0.0181     0.0799 0.0000e+00
   1678.000      98.50    -0.7114    34.9115     6.5163     0.0105     0.0799 0.0000e+00
   1679.000      98.50    -0.7115    34.9115     6.5164     0.0144     0.0781 0.0000e+00
   1680.000      98.50    -0.7115    34.9115     6.5156     0.0188     0.0770 0.0000e+00
   1681.000      98.50    -0.7113    34.9113     6.5190     0.0096     0.0768 0.0000e+00
   1682.000      98.50    -0.7120    34.9115     6.5138    -0.0012     0.0750 0.0000e+00
   1683.000      98.50    -0.7122    34.9115     6.5181     0.0219     0.0771 0.0000e+00
   1684.000      98.50    -0.7120    34.9117     6.5195     0.0180     0.0773 0.0000e+00
   1685.000      98.50    -0.7118    34.9115     6.5220    -0.0001     0.0774 0.0000e+00
   1686.000      98.50    -0.7121    34.9115     6.5171     0.0084     0.0780 0.0000e+00
   1687.000      98.50    -0.7119    34.9114     6.5157     0.0139     0.0774 0.0000e+00
   1688.000      98.50    -0.7125    34.9115     6.5141     0.0093     0.0775 0.0000e+00
   1689.000      98.50    -0.7128    34.9116     6.5174     0.0089     0.0775 0.0000e+00
   1690.000      98.50    -0.7132    34.9116     6.5176     0.0149     0.0793 0.0000e+00
   1691.000      98.50    -0.7134    34.9116     6.5111     0.0139     0.0787 0.0000e+00
   1692.000      98.50    -0.7134    34.9115     6.5134     0.0142     0.0776 0.0000e+00
   1693.000      98.50    -0.7129    34.9114     6.5170     0.0055     0.0759 0.0000e+00
   1694.000      98.50    -0.7138    34.9116     6.5163     0.0092     0.0793 0.0000e+00
   1695.000      98.50    -0.7140    34.9115     6.5160     0.0144     0.0784 0.0000e+00
   1696.000      98.50    -0.7143    34.9116     6.5174     0.0162     0.0775 0.0000e+00
   1697.000      98.50    -0.7144    34.9115     6.5101     0.0096     0.0775 0.0000e+00
   1698.000      98.50    -0.7143    34.9115     6.5137     0.0142     0.0776 0.0000e+00
   1699.000      98.50    -0.7141    34.9114     6.5148     0.0190     0.0802 0.0000e+00
   1700.000      98.50    -0.7143    34.9115     6.5189     0.0113     0.0778 0.0000e+00
   1701.000      98.50    -0.7144    34.9116     6.5122     0.0173     0.0796 0.0000e+00
   1702.000      98.50    -0.7145    34.9115     6.5057     0.0129     0.0783 0.0000e+00
   1703.000      98.50    -0.7149    34.9115     6.5129     0.0167     0.0797 0.0000e+00
   1704.000      98.50    -0.7152    34.9116     6.5130     0.0215     0.0828 0.0000e+00
   1705.000      98.50    -0.7150    34.9115     6.5089     0.0139     0.0762 0.0000e+00
   1706.000      98.50    -0.7154    34.9116     6.5144     0.0186     0.0786 0.0000e+00
   1707.000      98.50    -0.7157    34.9115     6.5077     0.0143     0.0787 0.0000e+00
   1708.000      98.49    -0.7162    34.9116     6.5131     0.0057     0.0752 0.0000e+00
   1709.000      98.50    -0.7163    34.9115     6.5151     0.0038     0.0753 0.0000e+00
   1710.000      98.50    -0.7165    34.9115     6.5168     0.0064     0.0799 0.0000e+00
   1711.000      98.50    -0.7166    34.9114     6.5070     0.0068     0.0815 0.0000e+00
   1712.000      98.50    -0.7163    34.9114     6.5084     0.0232     0.0777 0.0000e+00
   1713.000      98.50    -0.7166    34.9115     6.5104     0.0139     0.0800 0.0000e+00
   1714.000      98.50    -0.7165    34.9115     6.5039     0.0121     0.0790 0.0000e+00
   1715.000      98.51    -0.7168    34.9116     6.5056     0.0176     0.0774 0.0000e+00
   1716.000      98.50    -0.7167    34.9116     6.5084     0.0120     0.0796 0.0000e+00
   1717.000      98.50    -0.7167    34.9115     6.5090     0.0153     0.0769 0.0000e+00
   1718.000      98.50    -0.7166    34.9113     6.5115     0.0085     0.0772 0.0000e+00
   1719.000      98.50    -0.7168    34.9115     6.5149     0.0114     0.0746 0.0000e+00
   1720.000      98.50    -0.7173    34.9116     6.5069     0.0074     0.0751 0.0000e+00
   1721.000      98.50    -0.7176    34.9116     6.5022     0.0034     0.0751 0.0000e+00
   1722.000      98.50    -0.7178    34.9116     6.4993     0.0092     0.0772 0.0000e+00
   1723.000      98.50    -0.7180    34.9115     6.5085     0.0217     0.0781 0.0000e+00
   1724.000      98.50    -0.7184    34.9116     6.5091     0.0192     0.0763 0.0000e+00
   1725.000      98.50    -0.7185    34.9115     6.5082     0.0160     0.0763 0.0000e+00
   1726.000      98.50    -0.7186    34.9116     6.5086     0.0046     0.0750 0.0000e+00
   1727.000      98.49    -0.7185    34.9116     6.5075     0.0111     0.0775 0.0000e+00
   1728.000      98.50    -0.7186    34.9116     6.5121     0.0003     0.0751 0.0000e+00
   1729.000      98.50    -0.7188    34.9116     6.5092     0.0187     0.0813 0.0000e+00
   1730.000      98.50    -0.7185    34.9115     6.5034     0.0142     0.0775 0.0000e+00
   1731.000      98.50    -0.7189    34.9115     6.5101     0.0167     0.0777 0.0000e+00
   1732.000      98.49    -0.7192    34.9116     6.5050     0.0024     0.0769 0.0000e+00
   1733.000      98.50    -0.7191    34.9115     6.5048     0.0238     0.0728 0.0000e+00
   1734.000      98.50    -0.7192    34.9116     6.5080     0.0012     0.0756 0.0000e+00
   1735.000      98.50    -0.7191    34.9115     6.5039    -0.0001     0.0784 0.0000e+00
   1736.000      98.50    -0.7194    34.9115     6.5090 -3.704e-08     0.0774 0.0000e+00
   1737.000      98.50    -0.7193    34.9115     6.4994     0.0087     0.0742 0.0000e+00
   1738.000      98.49    -0.7196    34.9116     6.5050     0.0100     0.0751 0.0000e+00
   1739.000      98.50    -0.7195    34.9117     6.5045     0.0119     0.0755 0.0000e+00
   1740.000      98.50    -0.7196    34.9116     6.5049     0.0190     0.0774 0.0000e+00
   1741.000      98.49    -0.7196    34.9116     6.5066     0.0178     0.0775 0.0000e+00
   1742.000      98.50    -0.7202    34.9117     6.5058     0.0241     0.0753 0.0000e+00
   1743.000      98.50    -0.7202    34.9116     6.5065     0.0104     0.0758 0.0000e+00
   1744.000      98.50    -0.7203    34.9115     6.5044     0.0093     0.0777 0.0000e+00
   1745.000      98.50    -0.7209    34.9117     6.5059     0.0190     0.0728 0.0000e+00
   1746.000      98.50    -0.7215    34.9117     6.5031     0.0167     0.0775 0.0000e+00
   1747.000      98.49    -0.7220    34.9117     6.5003     0.0004     0.0798 0.0000e+00
   1748.000      98.50    -0.7222    34.9118     6.5007    -0.0002     0.0771 0.0000e+00
   1749.000      98.50    -0.7226    34.9117     6.5016     0.0056     0.0757 0.0000e+00
   1750.000      98.50    -0.7220    34.9116     6.5002     0.0177     0.0758 0.0000e+00
   1751.000      98.50    -0.7223    34.9117     6.5032     0.0110     0.0801 0.0000e+00
   1752.000      98.50    -0.7230    34.9119     6.5029     0.0041     0.0781 0.0000e+00
   1753.000      58.77    -0.7234    34.9117     6.5039    -0.0117     0.0771 0.0000e+00
   1754.000      46.02    -0.7236    34.9117     6.5007    -0.0088     0.0731 0.0000e+00
   1755.000      86.44    -0.7235    34.9116     6.5022     0.0012     0.0751 0.0000e+00
   1756.000      98.50    -0.7232    34.9116     6.5044     0.0045     0.0776 0.0000e+00
   1757.000      98.50    -0.7238    34.9117     6.5059     0.0103     0.0775 0.0000e+00
   1758.000      98.50    -0.7240    34.9117     6.5020     0.0144     0.0775 0.0000e+00
   1759.000      98.50    -0.7241    34.9116     6.5035     0.0100     0.0775 0.0000e+00
   1760.000      98.49    -0.7239    34.9117     6.5037     0.0109     0.0753 0.0000e+00
   1761.000      98.49    -0.7238    34.9117     6.5040     0.0135     0.0770 0.0000e+00
   1762.000      98.50    -0.7239    34.9117     6.5031     0.0017     0.0756 0.0000e+00
   1763.000      98.50    -0.7237    34.9115     6.4997     0.0056     0.0767 0.0000e+00
   1764.000      98.50    -0.7242    34.9116     6.5044     0.0126     0.0779 0.0000e+00
   1765.000      98.50    -0.7250    34.9118     6.4996     0.0117     0.0775 0.0000e+00
   1766.000      98.50    -0.7251    34.9117     6.5003     0.0099     0.0782 0.0000e+00
   1767.000      98.49    -0.7251    34.9117     6.5014     0.0099     0.0800 0.0000e+00
   1768.000      98.50    -0.7250    34.9116     6.5055     0.0151     0.0780 0.0000e+00
   1769.000      98.49    -0.7251    34.9116     6.5012     0.0159     0.0801 0.0000e+00
   1770.000      98.50    -0.7257    34.9117     6.4999     0.0077     0.0795 0.0000e+00
   1771.000      98.49    -0.7258    34.9118     6.4974    -0.0010     0.0774 0.0000e+00
   1772.000      98.50    -0.7258    34.9118     6.4962     0.0224     0.0775 0.0000e+00
   1773.000      98.49    -0.7258    34.9117     6.5021     0.0105     0.0775 0.0000e+00
   1774.000      98.50    -0.7257    34.9116     6.4962     0.0133     0.0786 0.0000e+00
   1775.000      98.49    -0.7257    34.9116     6.4992     0.0118     0.0775 0.0000e+00
   1776.000      98.50    -0.7257    34.9115     6.5013     0.0168     0.0752 0.0000e+00
   1777.000      98.50    -0.7266    34.9117     6.5011     0.0150     0.0734 0.0000e+00
   1778.000      98.49    -0.7270    34.9117     6.5018     0.0154     0.0740 0.0000e+00
   1779.000      98.50    -0.7272    34.9117     6.5073     0.0100     0.0766 0.0000e+00
   1780.000      98.50    -0.7273    34.9116     6.4966     0.0020     0.0786 0.0000e+00
   1781.000      98.50    -0.7270    34.9116     6.4976     0.0229     0.0762 0.0000e+00
   1782.000      98.50    -0.7272    34.9116     6.4922     0.0087     0.0775 0.0000e+00
   1783.000      98.49    -0.7273    34.9118     6.5027     0.0110     0.0759 0.0000e+00
   1784.000      98.50    -0.7275    34.9117     6.4931     0.0181     0.0778 0.0000e+00
   1785.000      98.50    -0.7275    34.9117     6.4939     0.0169     0.0852 0.0000e+00
   1786.000      98.49    -0.7274    34.9116     6.4996     0.0057     0.0773 0.0000e+00
   1787.000      98.50    -0.7281    34.9117     6.5005     0.0047     0.0788 0.0000e+00
   1788.000      98.50    -0.7283    34.9118     6.5034     0.0043     0.0774 0.0000e+00
   1789.000      98.50    -0.7284    34.9118     6.5003     0.0104     0.0774 0.0000e+00
   1790.000      98.50    -0.7284    34.9117     6.4982     0.0143     0.0774 0.0000e+00
   1791.000      98.50    -0.7284    34.9117     6.4999     0.0160     0.0807 0.0000e+00
   1792.000      98.49    -0.7283    34.9117     6.4944     0.0109     0.0765 0.0000e+00
   1793.000      98.50    -0.7286    34.9118     6.4955     0.0115     0.0751 0.0000e+00
   1794.000      98.50    -0.7286    34.9118     6.4929     0.0142     0.0739 0.0000e+00
   1795.000      98.49    -0.7285    34.9117     6.4951     0.0116     0.0736 0.0000e+00
   1796.000      98.50    -0.7291    34.9117     6.4996     0.0160     0.0755 0.0000e+00
   1797.000      98.49    -0.7297    34.9118     6.4910     0.0094     0.0773 0.0000e+00
   1798.000      98.49    -0.7297    34.9118     6.4931     0.0032     0.0775 0.0000e+00
   1799.000      98.49    -0.7296    34.9118     6.4947     0.0066     0.0778 0.0000e+00
   1800.000      98.49    -0.7297    34.9117     6.4864    -0.0003     0.0785 0.0000e+00
   1801.000      98.50    -0.7302    34.9118     6.4970     0.0082     0.0774 0.0000e+00
   1802.000      98.49    -0.7302    34.9118     6.5029     0.0047     0.0775 0.0000e+00
   1803.000      98.49    -0.7305    34.9119     6.4897     0.0138     0.0786 0.0000e+00
   1804.000      98.49    -0.7303    34.9117     6.4987     0.0203     0.0764 0.0000e+00
   1805.000      98.49    -0.7307    34.9119     6.4950     0.0100     0.0776 0.0000e+00
   1806.000      98.49    -0.7312    34.9118     6.4925     0.0097     0.0799 0.0000e+00
   1807.000      98.50    -0.7315    34.9119     6.4946     0.0094     0.0762 0.0000e+00
   1808.000      98.49    -0.7316    34.9119     6.4932     0.0152     0.0767 0.0000e+00
   1809.000      98.50    -0.7313    34.9117     6.4884     0.0058     0.0769 0.0000e+00
   1810.000      98.50    -0.7315    34.9118     6.4994     0.0114     0.0788 0.0000e+00
   1811.000      98.49    -0.7315    34.9118     6.4996     0.0073     0.0775 0.0000e+00
   1812.000      98.49    -0.7313    34.9117     6.4922     0.0071     0.0761 0.0000e+00
   1813.000      98.49    -0.7316    34.9117     6.4930     0.0181     0.0781 0.0000e+00
   1814.000      98.49    -0.7327    34.9119     6.4954    -0.0003     0.0799 0.0000e+00
   1815.000      98.49    -0.7326    34.9118     6.4922     0.0104     0.0776 0.0000e+00
   1816.000      98.49    -0.7328    34.9119     6.4929     0.0027     0.0785 0.0000e+00
   1817.000      98.50    -0.7326    34.9118     6.4935     0.0108     0.0759 0.0000e+00
   1818.000      98.49    -0.7329    34.9118     6.4977     0.0143     0.0756 0.0000e+00
   1819.000      98.49    -0.7331    34.9119     6.4940     0.0127     0.0785 0.0000e+00
   1820.000      98.50    -0.7333    34.9118     6.4890     0.0130     0.0793 0.0000e+00
   1821.000      98.49    -0.7334    34.9118     6.4845     0.0051     0.0768 0.0000e+00
   1822.000      98.49    -0.7340    34.9118     6.4927     0.0020     0.0751 0.0000e+00
   1823.000      98.49    -0.7342    34.9119     6.4912     0.0113     0.0753 0.0000e+00
   1824.000      98.50    -0.7342    34.9118     6.4887     0.0122     0.0801 0.0000e+00
   1825.000      98.49    -0.7341    34.9118     6.4907     0.0219     0.0786 0.0000e+00
   1826.000      98.49    -0.7344    34.9118     6.4926     0.0145     0.0761 0.0000e+00
   1827.000      98.49    -0.7344    34.9118     6.4881     0.0071     0.0759 0.0000e+00
   1828.000      98.49    -0.7346    34.9119     6.4846     0.0070     0.0785 0.0000e+00
   1829.000      98.49    -0.7347    34.9119     6.4891     0.0160     0.0779 0.0000e+00
   1830.000      98.49    -0.7349    34.9119     6.4896     0.0112     0.0790 0.0000e+00
   1831.000      98.50    -0.7349    34.9118     6.4811     0.0112     0.0766 0.0000e+00
   1832.000      98.50    -0.7352    34.9119     6.4874     0.0112     0.0846 0.0000e+00
   1833.000      98.49    -0.7350    34.9118     6.4862     0.0174     0.0795 0.0000e+00
   1834.000      98.49    -0.7350    34.9119     6.4923     0.0046     0.0788 0.0000e+00
   1835.000      98.50    -0.7350    34.9118     6.4896     0.0048     0.0801 0.0000e+00
   1836.000      98.49    -0.7350    34.9120     6.4885     0.0117     0.0800 0.0000e+00
   1837.000      98.49    -0.7350    34.9120     6.4844     0.0144     0.0786 0.0000e+00
   1838.000      98.49    -0.7351    34.9120     6.4835     0.0193     0.0775 0.0000e+00
   1839.000      98.49    -0.7355    34.9119     6.4888     0.0122     0.0797 0.0000e+00
   1840.000      98.50    -0.7347    34.9118     6.4876     0.0129     0.0798 0.0000e+00
   1841.000      98.49    -0.7355    34.9120     6.4951     0.0190     0.0821 0.0000e+00
   1842.000      98.49    -0.7358    34.9120     6.4933     0.0111     0.0774 0.0000e+00
   1843.000      98.50    -0.7359    34.9120     6.4849     0.0136     0.0779 0.0000e+00
   1844.000      47.70    -0.7358    34.9120     6.4789    -0.0022     0.0798 0.0000e+00
   1845.000      63.28    -0.7360    34.9121     6.4844     0.0051     0.0790 0.0000e+00
   1846.000     101.07    -0.7354    34.9119     6.4863     0.0141     0.0770 0.0000e+00
   1847.000      98.49    -0.7354    34.9119     6.4846     0.0006     0.0789 0.0000e+00
   1848.000      98.49    -0.7358    34.9119     6.4866     0.0012     0.0775 0.0000e+00
   1849.000      98.50    -0.7365    34.9120     6.4882     0.0032     0.0796 0.0000e+00
   1850.000      98.50    -0.7365    34.9120     6.4891     0.0087     0.0800 0.0000e+00
   1851.000      98.49    -0.7365    34.9120     6.4808     0.0174     0.0783 0.0000e+00
   1852.000      98.49    -0.7364    34.9119     6.4843     0.0082     0.0768 0.0000e+00
   1853.000      98.49    -0.7362    34.9119     6.4827     0.0084     0.0787 0.0000e+00
   1854.000      98.50    -0.7366    34.9121     6.4909     0.0044     0.0736 0.0000e+00
   1855.000      98.49    -0.7369    34.9120     6.4874     0.0188     0.0775 0.0000e+00
   1856.000      98.50    -0.7370    34.9120     6.4819     0.0264     0.0775 0.0000e+00
   1857.000      98.49    -0.7371    34.9120     6.4850     0.0153     0.0811 0.0000e+00
   1858.000      98.49    -0.7370    34.9120     6.4807     0.0143     0.0803 0.0000e+00
   1859.000      98.49    -0.7378    34.9120     6.4853     0.0089     0.0798 0.0000e+00
   1860.000      98.50    -0.7386    34.9120     6.4853     0.0065     0.0778 0.0000e+00
   1861.000      98.50    -0.7390    34.9120     6.4783     0.0172     0.0734 0.0000e+00
   1862.000      98.49    -0.7392    34.9121     6.4837     0.0160     0.0762 0.0000e+00
   1863.000      98.49    -0.7390    34.9119     6.4827     0.0079     0.0785 0.0000e+00
   1864.000      98.49    -0.7399    34.9121     6.4868     0.0095     0.0775 0.0000e+00
   1865.000      98.49    -0.7400    34.9120     6.4801     0.0162     0.0775 0.0000e+00
   1866.000      98.49    -0.7402    34.9120     6.4818     0.0119     0.0775 0.0000e+00
   1867.000      98.49    -0.7402    34.9121     6.4818     0.0023     0.0775 0.0000e+00
   1868.000      98.49    -0.7403    34.9120     6.4830     0.0010     0.0775 0.0000e+00
   1869.000      98.49    -0.7404    34.9120     6.4795     0.0136     0.0774 0.0000e+00
   1870.000      98.49    -0.7408    34.9120     6.4830     0.0166     0.0762 0.0000e+00
   1871.000      98.49    -0.7410    34.9120     6.4789     0.0112     0.0791 0.0000e+00
   1872.000      98.49    -0.7411    34.9120     6.4802     0.0192     0.0797 0.0000e+00
   1873.000      98.49    -0.7412    34.9120     6.4808     0.0149     0.0807 0.0000e+00
   1874.000      98.49    -0.7412    34.9120     6.4792     0.0177     0.0800 0.0000e+00
   1875.000      98.49    -0.7412    34.9120     6.4829     0.0114     0.0800 0.0000e+00
   1876.000      98.49    -0.7415    34.9121     6.4793     0.0109     0.0773 0.0000e+00
   1877.000      98.49    -0.7413    34.9120     6.4799     0.0106     0.0764 0.0000e+00
   1878.000      98.49    -0.7414    34.9121     6.4815     0.0062     0.0794 0.0000e+00
   1879.000      98.49    -0.7417    34.9121     6.4806     0.0050     0.0801 0.0000e+00
   1880.000      98.49    -0.7417    34.9121     6.4840     0.0120     0.0775 0.0000e+00
   1881.000      98.49    -0.7416    34.9122     6.4824     0.0186     0.0774 0.0000e+00
   1882.000      98.49    -0.7415    34.9121     6.4761     0.0141     0.0757 0.0000e+00
   1883.000      98.49    -0.7414    34.9120     6.4801     0.0144     0.0781 0.0000e+00
   1884.000      98.49    -0.7417    34.9122     6.4818     0.0102     0.0822 0.0000e+00
   1885.000      98.49    -0.7419    34.9122     6.4826     0.0122     0.0793 0.0000e+00
   1886.000      98.49    -0.7424    34.9122     6.4738     0.0127     0.0775 0.0000e+00
   1887.000      98.49    -0.7425    34.9121     6.4748     0.0111     0.0798 0.0000e+00
   1888.000      98.49    -0.7423    34.9120     6.4757     0.0144     0.0780 0.0000e+00
   1889.000      98.49    -0.7425    34.9120     6.4784     0.0121     0.0783 0.0000e+00
   1890.000      98.49    -0.7429    34.9122     6.4889     0.0006     0.0772 0.0000e+00
   1891.000      98.49    -0.7430    34.9121     6.4824     0.0017     0.0751 0.0000e+00
   1892.000      98.49    -0.7430    34.9122     6.4763     0.0171     0.0793 0.0000e+00
   1893.000      98.49    -0.7431    34.9121     6.4803     0.0149     0.0798 0.0000e+00
   1894.000      98.49    -0.7429    34.9121     6.4781     0.0148     0.0798 0.0000e+00
   1895.000      98.49    -0.7433    34.9120     6.4783     0.0155     0.0786 0.0000e+00
   1896.000      98.49    -0.7436    34.9121     6.4800     0.0078     0.0804 0.0000e+00
   1897.000      98.49    -0.7436    34.9121     6.4754     0.0072     0.0750 0.0000e+00
   1898.000      98.49    -0.7436    34.9122     6.4805     0.0027     0.0772 0.0000e+00
   1899.000      98.49    -0.7435    34.9121     6.4769     0.0111     0.0798 0.0000e+00
   1900.000      98.49    -0.7435    34.9121     6.4759     0.0174     0.0772 0.0000e+00
   1901.000      98.49    -0.7436    34.9122     6.4754    -0.0002     0.0753 0.0000e+00
   1902.000      98.49    -0.7435    34.9122     6.4810     0.0043     0.0770 0.0000e+00
   1903.000      98.49    -0.7434    34.9120     6.4790     0.0133     0.0773 0.0000e+00
   1904.000      98.49    -0.7434    34.9121     6.4756     0.0258     0.0781 0.0000e+00
   1905.000      98.49    -0.7435    34.9121     6.4764     0.0032     0.0775 0.0000e+00
   1906.000      98.49    -0.7434    34.9121     6.4764     0.0007     0.0814 0.0000e+00
   1907.000      98.49    -0.7435    34.9121     6.4732     0.0076     0.0788 0.0000e+00
   1908.000      98.49    -0.7434    34.9120     6.4738     0.0148     0.0776 0.0000e+00
   1909.000      98.49    -0.7433    34.9121     6.4752     0.0099     0.0789 0.0000e+00
   1910.000      98.49    -0.7433    34.9121     6.4808     0.0178     0.0761 0.0000e+00
   1911.000      98.49    -0.7432    34.9121     6.4777     0.0090     0.0799 0.0000e+00
   1912.000      98.49    -0.7437    34.9120     6.4769     0.0132     0.0781 0.0000e+00
   1913.000      98.49    -0.7438    34.9121     6.4783     0.0049     0.0774 0.0000e+00
   1914.000      98.49    -0.7440    34.9122     6.4728     0.0157     0.0808 0.0000e+00
   1915.000      98.49    -0.7440    34.9121     6.4736     0.0119     0.0787 0.0000e+00
   1916.000      98.49    -0.7441    34.9121     6.4721     0.0004     0.0775 0.0000e+00
   1917.000      98.49    -0.7444    34.9122     6.4778     0.0104     0.0775 0.0000e+00
   1918.000      98.49    -0.7445    34.9122     6.4770     0.0103     0.0803 0.0000e+00
   1919.000      98.49    -0.7448    34.9121     6.4770     0.0135     0.0801 0.0000e+00
   1920.000      98.49    -0.7448    34.9121     6.4685     0.0117     0.0780 0.0000e+00
   1921.000      98.49    -0.7450    34.9121     6.4827     0.0103     0.0800 0.0000e+00
   1922.000      98.49    -0.7450    34.9122     6.4731     0.0087     0.0781 0.0000e+00
   1923.000      98.49    -0.7457    34.9122     6.4747     0.0144     0.0740 0.0000e+00
   1924.000      98.49    -0.7456    34.9121     6.4754     0.0048     0.0778 0.0000e+00
   1925.000      98.49    -0.7458    34.9121     6.4734     0.0083     0.0766 0.0000e+00
   1926.000      98.49    -0.7462    34.9123     6.4705     0.0177     0.0751 0.0000e+00
   1927.000      98.49    -0.7462    34.9122     6.4711     0.0158     0.0754 0.0000e+00
   1928.000      98.49    -0.7463    34.9123     6.4752     0.0002     0.0775 0.0000e+00
   1929.000      98.49    -0.7468    34.9122     6.4698     0.0003     0.0796 0.0000e+00
   1930.000      98.49    -0.7467    34.9120     6.4667     0.0171     0.0781 0.0000e+00
   1931.000      98.49    -0.7470    34.9122     6.4710     0.0019     0.0803 0.0000e+00
   1932.000      98.49    -0.7474    34.9123     6.4732     0.0179     0.0820 0.0000e+00
   1933.000      98.49    -0.7477    34.9122     6.4702     0.0124     0.0775 0.0000e+00
   1934.000      98.49    -0.7474    34.9121     6.4744     0.0117     0.0771 0.0000e+00
   1935.000      98.49    -0.7479    34.9122     6.4730     0.0166     0.0777 0.0000e+00
   1936.000      98.49    -0.7480    34.9122     6.4640     0.0184     0.0801 0.0000e+00
   1937.000      98.49    -0.7480    34.9123     6.4701     0.0102     0.0787 0.0000e+00
   1938.000      98.49    -0.7479    34.9121     6.4714     0.0107     0.0751 0.0000e+00
   1939.000      98.49    -0.7480    34.9122     6.4740     0.0119     0.0775 0.0000e+00
   1940.000      98.49    -0.7481    34.9122     6.4689     0.0118     0.0780 0.0000e+00
   1941.000      98.49    -0.7484    34.9122     6.4666     0.0141     0.0799 0.0000e+00
   1942.000      98.49    -0.7487    34.9122     6.4698     0.0142     0.0781 0.0000e+00
   1943.000      98.49    -0.7491    34.9122     6.4690     0.0196     0.0752 0.0000e+00
   1944.000      98.49    -0.7492    34.9123     6.4680     0.0192     0.0776 0.0000e+00
   1945.000      98.49    -0.7492    34.9122     6.4693     0.0140     0.0795 0.0000e+00
   1946.000      98.49    -0.7492    34.9122     6.4680     0.0131     0.0782 0.0000e+00
   1947.000      98.49    -0.7491    34.9122     6.4706     0.0151     0.0764 0.0000e+00
   1948.000      98.49    -0.7494    34.9122     6.4718     0.0052     0.0775 0.0000e+00
   1949.000      98.49    -0.7497    34.9124     6.4735     0.0037     0.0768 0.0000e+00
   1950.000      98.49    -0.7499    34.9123     6.4695     0.0100     0.0751 0.0000e+00
   1951.000      98.49    -0.7499    34.9123     6.4675     0.0001     0.0798 0.0000e+00
   1952.000      98.49    -0.7497    34.9122     6.4679     0.0088     0.0798 0.0000e+00
   1953.000      98.49    -0.7496    34.9121     6.4664     0.0177     0.0787 0.0000e+00
   1954.000      98.49    -0.7496    34.9122     6.4693     0.0163     0.0783 0.0000e+00
   1955.000      98.49    -0.7499    34.9123     6.4741     0.0177     0.0775 0.0000e+00
   1956.000      98.49    -0.7500    34.9123     6.4714     0.0101     0.0775 0.0000e+00
   1957.000      98.49    -0.7500    34.9123     6.4748     0.0021     0.0797 0.0000e+00
   1958.000      98.49    -0.7502    34.9123     6.4642     0.0137     0.0781 0.0000e+00
   1959.000      98.49    -0.7503    34.9123     6.4644     0.0085     0.0776 0.0000e+00
   1960.000      98.49    -0.7502    34.9122     6.4680     0.0171     0.0762 0.0000e+00
   1961.000      98.49    -0.7505    34.9122     6.4746     0.0026     0.0757 0.0000e+00
   1962.000      98.49    -0.7505    34.9123     6.4666     0.0099     0.0797 0.0000e+00
   1963.000      98.49    -0.7507    34.9123     6.4675     0.0033     0.0774 0.0000e+00
   1964.000      98.49    -0.7510    34.9122     6.4671     0.0151     0.0775 0.0000e+00
   1965.000      98.49    -0.7510    34.9123     6.4683     0.0138     0.0825 0.0000e+00
   1966.000      98.49    -0.7510    34.9122     6.4694     0.0079     0.0792 0.0000e+00
   1967.000      98.49    -0.7513    34.9122     6.4711     0.0167     0.0774 0.0000e+00
   1968.000      98.49    -0.7513    34.9123     6.4699     0.0131     0.0775 0.0000e+00
   1969.000      98.49    -0.7517    34.9122     6.4718     0.0126     0.0750 0.0000e+00
   1970.000      98.49    -0.7520    34.9124     6.4637     0.0178     0.0771 0.0000e+00
   1971.000      98.49    -0.7523    34.9124     6.4691     0.0039     0.0737 0.0000e+00
   1972.000      98.49    -0.7520    34.9123     6.4646     0.0066     0.0781 0.0000e+00
   1973.000      98.49    -0.7523    34.9122     6.4678     0.0045     0.0801 0.0000e+00
   1974.000      98.49    -0.7524    34.9124     6.4674     0.0161     0.0818 0.0000e+00
   1975.000      98.49    -0.7526    34.9123     6.4638     0.0150     0.0824 0.0000e+00
   1976.000      98.49    -0.7528    34.9123     6.4654     0.0074     0.0805 0.0000e+00
   1977.000      98.49    -0.7529    34.9124     6.4636     0.0059     0.0783 0.0000e+00
   1978.000      98.49    -0.7528    34.9123     6.4641     0.0129     0.0798 0.0000e+00
   1979.000      98.49    -0.7525    34.9121     6.4623     0.0129     0.0819 0.0000e+00
   1980.000      98.49    -0.7531    34.9123     6.4641     0.0103     0.0774 0.0000e+00
   1981.000      98.49    -0.7531    34.9124     6.4666    -0.0008     0.0775 0.0000e+00
   1982.000      98.49    -0.7531    34.9124     6.4643     0.0102     0.0790 0.0000e+00
   1983.000      98.49    -0.7532    34.9124     6.4653     0.0162     0.0795 0.0000e+00
   1984.000      98.49    -0.7530    34.9123     6.4623     0.0146     0.0784 0.0000e+00
   1985.000      98.49    -0.7530    34.9124     6.4650     0.0121     0.0799 0.0000e+00
   1986.000      98.49    -0.7532    34.9123     6.4675     0.0113     0.0786 0.0000e+00
   1987.000      98.49    -0.7532    34.9124     6.4649     0.0113     0.0775 0.0000e+00
   1988.000      98.49    -0.7533    34.9123     6.4638     0.0014     0.0775 0.0000e+00
   1989.000      98.49    -0.7534    34.9124     6.4629     0.0117     0.0803 0.0000e+00
   1990.000      98.49    -0.7530    34.9122     6.4662     0.0111     0.0781 0.0000e+00
   1991.000      98.49    -0.7530    34.9123     6.4693     0.0028     0.0775 0.0000e+00
   1992.000      98.49    -0.7534    34.9123     6.4647    -0.0011     0.0783 0.0000e+00
   1993.000      98.49    -0.7535    34.9123     6.4638    -0.0001     0.0799 0.0000e+00
   1994.000      98.49    -0.7537    34.9124     6.4609     0.0123     0.0800 0.0000e+00
   1995.000      98.49    -0.7536    34.9122     6.4573     0.0114     0.0792 0.0000e+00
   1996.000      98.49    -0.7537    34.9123     6.4662     0.0000     0.0780 0.0000e+00
   1997.000      98.49    -0.7540    34.9124     6.4611     0.0057     0.0784 0.0000e+00
   1998.000      98.49    -0.7543    34.9123     6.4651     0.0184     0.0751 0.0000e+00
   1999.000      98.49    -0.7544    34.9123     6.4549     0.0188     0.0789 0.0000e+00
   2000.000      98.49    -0.7544    34.9124     6.4647     0.0114     0.0775 0.0000e+00
   2001.000      98.49    -0.7544    34.9123     6.4623     0.0025     0.0775 0.0000e+00
   2002.000      98.49    -0.7541    34.9123     6.4584     0.0176     0.0752 0.0000e+00
   2003.000      98.49    -0.7541    34.9122     6.4600     0.0140     0.0767 0.0000e+00
   2004.000      98.49    -0.7543    34.9121     6.4595     0.0111     0.0799 0.0000e+00
   2005.000      98.49    -0.7546    34.9125     6.4644     0.0133     0.0777 0.0000e+00
   2006.000      98.49    -0.7548    34.9124     6.4599     0.0146     0.0776 0.0000e+00
   2007.000      98.49    -0.7547    34.9123     6.4610     0.0111     0.0800 0.0000e+00
   2008.000      98.49    -0.7547    34.9123     6.4608     0.0088     0.0849 0.0000e+00
   2009.000      98.49    -0.7549    34.9123     6.4617     0.0119     0.0771 0.0000e+00
   2010.000      98.49    -0.7550    34.9123     6.4624     0.0120     0.0776 0.0000e+00
   2011.000      98.49    -0.7552    34.9123     6.4581     0.0153     0.0786 0.0000e+00
   2012.000      98.49    -0.7552    34.9123     6.4591     0.0104     0.0770 0.0000e+00
   2013.000      98.49    -0.7558    34.9124     6.4636     0.0061     0.0768 0.0000e+00
   2014.000      98.49    -0.7558    34.9124     6.4580     0.0140     0.0798 0.0000e+00
   2015.000      98.49    -0.7559    34.9123     6.4639     0.0100     0.0820 0.0000e+00
   2016.000      98.49    -0.7561    34.9124     6.4637     0.0106     0.0756 0.0000e+00
   2017.000      98.49    -0.7561    34.9124     6.4581     0.0157     0.0786 0.0000e+00
   2018.000      98.49    -0.7562    34.9123     6.4565     0.0136     0.0782 0.0000e+00
   2019.000      98.49    -0.7560    34.9123     6.4582     0.0112     0.0774 0.0000e+00
   2020.000      98.49    -0.7563    34.9123     6.4631     0.0108     0.0775 0.0000e+00
   2021.000      98.49    -0.7563    34.9123     6.4575     0.0067     0.0795 0.0000e+00
   2022.000      98.49    -0.7562    34.9125     6.4569     0.0147     0.0775 0.0000e+00
   2023.000      98.49    -0.7562    34.9125     6.4592     0.0065     0.0750 0.0000e+00
   2024.000      98.49    -0.7562    34.9125     6.4574     0.0037     0.0765 0.0000e+00
   2025.000      98.49    -0.7561    34.9124     6.4545     0.0139     0.0787 0.0000e+00
   2026.000      98.49    -0.7560    34.9123     6.4579     0.0191     0.0808 0.0000e+00
   2027.000      98.49    -0.7561    34.9124     6.4527     0.0134     0.0796 0.0000e+00
   2028.000      98.49    -0.7562    34.9125     6.4567     0.0104     0.0773 0.0000e+00
   2029.000      98.49    -0.7561    34.9125     6.4616     0.0117     0.0819 0.0000e+00
   2030.000      98.49    -0.7563    34.9125     6.4509     0.0135     0.0849 0.0000e+00
   2031.000      98.49    -0.7563    34.9123     6.4584     0.0192     0.0772 0.0000e+00
   2032.000      98.49    -0.7564    34.9124     6.4589     0.0185     0.0775 0.0000e+00
   2033.000      98.49    -0.7565    34.9124     6.4554     0.0180     0.0799 0.0000e+00
   2034.000      98.49    -0.7566    34.9124     6.4564     0.0167     0.0805 0.0000e+00
   2035.000      98.49    -0.7565    34.9123     6.4571     0.0151     0.0794 0.0000e+00
   2036.000      98.49    -0.7564    34.9123     6.4577     0.0124     0.0767 0.0000e+00
   2037.000      98.49    -0.7564    34.9125     6.4560     0.0181     0.0752 0.0000e+00
   2038.000      98.49    -0.7565    34.9124     6.4534     0.0187     0.0775 0.0000e+00
   2039.000      98.49    -0.7566    34.9124     6.4522     0.0169     0.0775 0.0000e+00
   2040.000      98.49    -0.7565    34.9123     6.4569     0.0104     0.0829 0.0000e+00
   2041.000      98.49    -0.7566    34.9123     6.4558     0.0112     0.0798 0.0000e+00
   2042.000      98.49    -0.7566    34.9124     6.4552     0.0143     0.0742 0.0000e+00
   2043.000      98.49    -0.7565    34.9124     6.4597     0.0152     0.0761 0.0000e+00
   2044.000      98.49    -0.7566    34.9123     6.4532     0.0247     0.0754 0.0000e+00
   2045.000      98.49    -0.7566    34.9124     6.4502     0.0192     0.0788 0.0000e+00
   2046.000      98.49    -0.7566    34.9124     6.4595     0.0151     0.0751 0.0000e+00
   2047.000      98.49    -0.7565    34.9124     6.4515     0.0016     0.0766 0.0000e+00
   2048.000      98.49    -0.7564    34.9123     6.4558     0.0137     0.0786 0.0000e+00
   2049.000      98.49    -0.7564    34.9124     6.4557     0.0112     0.0774 0.0000e+00
   2050.000      98.49    -0.7565    34.9124     6.4555     0.0148     0.0789 0.0000e+00
   2051.000      98.49    -0.7565    34.9124     6.4562     0.0167     0.0790 0.0000e+00
   2052.000      98.49    -0.7564    34.9123     6.4574     0.0167     0.0763 0.0000e+00
   2053.000      98.49    -0.7564    34.9124     6.4550     0.0180     0.0767 0.0000e+00
   2054.000      98.49    -0.7566    34.9125     6.4605     0.0086     0.0787 0.0000e+00
   2055.000      98.49    -0.7567    34.9124     6.4567     0.0135     0.0793 0.0000e+00
   2056.000      98.49    -0.7565    34.9123     6.4496     0.0116     0.0780 0.0000e+00
   2057.000      98.49    -0.7567    34.9124     6.4574     0.0124     0.0789 0.0000e+00
   2058.000      98.49    -0.7564    34.9124     6.4617     0.0146     0.0764 0.0000e+00
   2059.000      98.49    -0.7564    34.9123     6.4506     0.0144     0.0775 0.0000e+00
   2060.000      98.49    -0.7564    34.9125     6.4546     0.0148     0.0741 0.0000e+00
   2061.000      98.49    -0.7564    34.9124     6.4577     0.0193     0.0767 0.0000e+00
   2062.000      98.49    -0.7564    34.9123     6.4517     0.0149     0.0782 0.0000e+00
   2063.000      98.49    -0.7565    34.9125     6.4558     0.0145     0.0784 0.0000e+00
   2064.000      98.49    -0.7565    34.9124     6.4575     0.0029     0.0795 0.0000e+00
   2065.000      98.49    -0.7565    34.9124     6.4523     0.0006     0.0799 0.0000e+00
   2066.000      98.49    -0.7564    34.9123     6.4522     0.0151     0.0800 0.0000e+00
   2067.000      98.49    -0.7565    34.9125     6.4563     0.0216     0.0843 0.0000e+00
   2068.000      98.49    -0.7565    34.9124     6.4479     0.0261     0.0951 0.0000e+00
   2069.000      98.49    -0.7565    34.9124     6.4475     0.0142     0.0800 0.0000e+00
   2070.000      98.49    -0.7563    34.9123     6.4526     0.0150     0.0777 0.0000e+00
   2071.000      98.49    -0.7566    34.9124     6.4545     0.0119     0.0773 0.0000e+00
   2072.000      98.49    -0.7567    34.9125     6.4523     0.0130     0.0734 0.0000e+00
   2073.000      98.49    -0.7569    34.9125     6.4580     0.0190     0.0758 0.0000e+00
   2074.000      98.49    -0.7569    34.9124     6.4501     0.0149     0.0773 0.0000e+00
   2075.000      98.49    -0.7571    34.9123     6.4540     0.0133     0.0800 0.0000e+00
   2076.000      98.49    -0.7576    34.9125     6.4559     0.0086     0.0800 0.0000e+00
   2077.000      98.49    -0.7576    34.9124     6.4500     0.0068     0.0760 0.0000e+00
   2078.000      98.49    -0.7577    34.9124     6.4477     0.0117     0.0736 0.0000e+00
   2079.000      98.49    -0.7578    34.9124     6.4516     0.0065     0.0764 0.0000e+00
   2080.000      98.49    -0.7576    34.9124     6.4549     0.0130     0.0797 0.0000e+00
   2081.000      98.49    -0.7580    34.9124     6.4497     0.0174     0.0755 0.0000e+00
   2082.000      98.49    -0.7580    34.9124     6.4488     0.0182     0.0779 0.0000e+00
   2083.000      98.49    -0.7580    34.9124     6.4495     0.0122     0.0782 0.0000e+00
   2084.000      98.49    -0.7582    34.9124     6.4465     0.0069     0.0774 0.0000e+00
   2085.000      98.49    -0.7583    34.9125     6.4509     0.0075     0.0775 0.0000e+00
   2086.000      98.49    -0.7583    34.9125     6.4540     0.0128     0.0787 0.0000e+00
   2087.000      98.49    -0.7583    34.9125     6.4508     0.0077     0.0793 0.0000e+00
   2088.000      98.49    -0.7586    34.9125     6.4485     0.0033     0.0774 0.0000e+00
   2089.000      98.49    -0.7583    34.9124     6.4501     0.0085     0.0770 0.0000e+00
   2090.000      98.49    -0.7586    34.9125     6.4529     0.0118     0.0785 0.0000e+00
   2091.000      98.49    -0.7589    34.9124     6.4536     0.0174     0.0795 0.0000e+00
   2092.000      98.49    -0.7591    34.9124     6.4550     0.0115     0.0774 0.0000e+00
   2093.000      98.49    -0.7593    34.9125     6.4454     0.0117     0.0775 0.0000e+00
   2094.000      98.49    -0.7593    34.9125     6.4523     0.0121     0.0786 0.0000e+00
   2095.000      98.49    -0.7594    34.9124     6.4510     0.0182     0.0804 0.0000e+00
   2096.000      98.49    -0.7592    34.9124     6.4518     0.0118     0.0789 0.0000e+00
   2097.000      98.49    -0.7593    34.9124     6.4457     0.0004     0.0754 0.0000e+00
   2098.000      98.49    -0.7593    34.9124     6.4495     0.0008     0.0774 0.0000e+00
   2099.000      98.49    -0.7594    34.9126     6.4494     0.0121     0.0751 0.0000e+00
   2100.000      98.49    -0.7593    34.9126     6.4486     0.0112     0.0791 0.0000e+00
   2101.000      98.49    -0.7591    34.9124     6.4444     0.0119     0.0766 0.0000e+00
   2102.000      98.49    -0.7591    34.9123     6.4478     0.0116     0.0776 0.0000e+00
   2103.000      98.49    -0.7592    34.9125     6.4486     0.0012     0.0794 0.0000e+00
   2104.000      98.49    -0.7593    34.9125     6.4452     0.0191     0.0775 0.0000e+00
   2105.000      98.49    -0.7594    34.9125     6.4524     0.0154     0.0775 0.0000e+00
   2106.000      98.49    -0.7593    34.9125     6.4541     0.0124     0.0813 0.0000e+00
   2107.000      98.49    -0.7593    34.9125     6.4497     0.0114     0.0824 0.0000e+00
   2108.000      98.49    -0.7596    34.9125     6.4516     0.0051     0.0821 0.0000e+00
   2109.000      98.49    -0.7597    34.9125     6.4455     0.0180     0.0827 0.0000e+00
   2110.000      98.49    -0.7596    34.9124     6.4482     0.0052     0.0768 0.0000e+00
   2111.000      98.49    -0.7598    34.9124     6.4516     0.0090     0.0781 0.0000e+00
   2112.000      98.49    -0.7596    34.9125     6.4473     0.0128     0.0775 0.0000e+00
   2113.000      98.49    -0.7598    34.9126     6.4407     0.0109     0.0775 0.0000e+00
   2114.000      98.49    -0.7598    34.9124     6.4457     0.0195     0.0820 0.0000e+00
   2115.000      98.49    -0.7597    34.9124     6.4462     0.0163     0.0816 0.0000e+00
   2116.000      98.49    -0.7598    34.9124     6.4479     0.0097     0.0812 0.0000e+00
   2117.000      98.49    -0.7600    34.9125     6.4467     0.0139     0.0778 0.0000e+00
   2118.000      98.49    -0.7599    34.9124     6.4485     0.0085     0.0775 0.0000e+00
   2119.000      98.49    -0.7600    34.9125     6.4455     0.0191     0.0786 0.0000e+00
   2120.000      98.49    -0.7599    34.9125     6.4410     0.0202     0.0781 0.0000e+00
   2121.000      98.49    -0.7599    34.9125     6.4446     0.0174     0.0750 0.0000e+00
   2122.000      98.49    -0.7600    34.9126     6.4477     0.0107     0.0772 0.0000e+00
   2123.000      98.49    -0.7601    34.9126     6.4450     0.0110     0.0790 0.0000e+00
   2124.000      98.49    -0.7598    34.9124     6.4456     0.0143     0.0774 0.0000e+00
   2125.000      98.49    -0.7599    34.9125     6.4445     0.0183     0.0784 0.0000e+00
   2126.000      98.49    -0.7599    34.9126     6.4470     0.0177     0.0801 0.0000e+00
   2127.000      98.49    -0.7598    34.9126     6.4463     0.0188     0.0779 0.0000e+00
   2128.000      98.49    -0.7600    34.9125     6.4414     0.0170     0.0775 0.0000e+00
   2129.000      98.49    -0.7601    34.9126     6.4374     0.0018     0.0774 0.0000e+00
   2130.000      98.49    -0.7598    34.9125     6.4446     0.0096     0.0790 0.0000e+00
   2131.000      98.49    -0.7597    34.9124     6.4494     0.0116     0.0806 0.0000e+00
   2132.000      98.49    -0.7602    34.9125     6.4451     0.0076     0.0790 0.0000e+00
   2133.000      98.49    -0.7603    34.9125     6.4460     0.0008     0.0776 0.0000e+00
   2134.000      98.49    -0.7603    34.9126     6.4469     0.0101     0.0775 0.0000e+00
   2135.000      98.49    -0.7604    34.9125     6.4460     0.0118     0.0751 0.0000e+00
   2136.000      98.49    -0.7601    34.9124     6.4446     0.0136     0.0799 0.0000e+00
   2137.000      98.49    -0.7605    34.9126     6.4503     0.0263     0.0755 0.0000e+00
   2138.000      98.49    -0.7605    34.9126     6.4433     0.0191     0.0776 0.0000e+00
   2139.000      98.49    -0.7605    34.9125     6.4441     0.0191     0.0800 0.0000e+00
   2140.000      98.49    -0.7605    34.9126     6.4459     0.0190     0.0778 0.0000e+00
   2141.000      98.49    -0.7606    34.9126     6.4432     0.0123     0.0757 0.0000e+00
   2142.000      98.49    -0.7607    34.9125     6.4423     0.0184     0.0798 0.0000e+00
   2143.000      98.49    -0.7604    34.9124     6.4521     0.0124     0.0766 0.0000e+00
   2144.000      98.49    -0.7611    34.9126     6.4502     0.0172     0.0757 0.0000e+00
   2145.000      98.49    -0.7612    34.9125     6.4383     0.0124     0.0775 0.0000e+00
   2146.000      98.49    -0.7611    34.9125     6.4424     0.0193     0.0796 0.0000e+00
   2147.000      98.49    -0.7611    34.9125     6.4515     0.0093     0.0787 0.0000e+00
   2148.000      98.49    -0.7610    34.9125     6.4403     0.0076     0.0776 0.0000e+00
   2149.000      98.49    -0.7611    34.9125     6.4427    -0.0012     0.0770 0.0000e+00
   2150.000      98.49    -0.7616    34.9125     6.4429     0.0011     0.0810 0.0000e+00
   2151.000      98.49    -0.7617    34.9125     6.4460     0.0057     0.0775 0.0000e+00
   2152.000      98.49    -0.7617    34.9126     6.4410     0.0163     0.0775 0.0000e+00
   2153.000      98.49    -0.7617    34.9126     6.4428     0.0129     0.0754 0.0000e+00
   2154.000      98.49    -0.7616    34.9125     6.4389     0.0120     0.0751 0.0000e+00
   2155.000      98.49    -0.7618    34.9126     6.4375     0.0133     0.0767 0.0000e+00
   2156.000      98.49    -0.7616    34.9124     6.4414     0.0112     0.0783 0.0000e+00
   2157.000      98.49    -0.7615    34.9125     6.4424     0.0181     0.0791 0.0000e+00
   2158.000      98.49    -0.7616    34.9126     6.4442     0.0177     0.0794 0.0000e+00
   2159.000      98.49    -0.7617    34.9126     6.4443     0.0120     0.0775 0.0000e+00
   2160.000      98.49    -0.7618    34.9126     6.4382     0.0064     0.0775 0.0000e+00
   2161.000      98.49    -0.7619    34.9127     6.4427     0.0011     0.0775 0.0000e+00
   2162.000      98.49    -0.7619    34.9126     6.4410     0.0012     0.0797 0.0000e+00
   2163.000      98.49    -0.7615    34.9125     6.4398     0.0070     0.0795 0.0000e+00
   2164.000      98.49    -0.7615    34.9126     6.4518     0.0008     0.0800 0.0000e+00
   2165.000      98.49    -0.7617    34.9126     6.4472     0.0104     0.0800 0.0000e+00
   2166.000      98.49    -0.7620    34.9127     6.4392     0.0119     0.0800 0.0000e+00
   2167.000      98.49    -0.7622    34.9127     6.4361     0.0116     0.0777 0.0000e+00
   2168.000      98.49    -0.7622    34.9126     6.4323     0.0114     0.0767 0.0000e+00
   2169.000      98.49    -0.7617    34.9125     6.4438     0.0083     0.0783 0.0000e+00
   2170.000      98.49    -0.7618    34.9124     6.4378     0.0120     0.0775 0.0000e+00
   2171.000      98.49    -0.7622    34.9126     6.4428     0.0190     0.0787 0.0000e+00
   2172.000      98.49    -0.7622    34.9126     6.4390     0.0121     0.0799 0.0000e+00
   2173.000      98.49    -0.7622    34.9125     6.4410     0.0111     0.0792 0.0000e+00
   2174.000      98.49    -0.7622    34.9127     6.4390     0.0113     0.0774 0.0000e+00
   2175.000      98.49    -0.7623    34.9127     6.4314     0.0014     0.0755 0.0000e+00
   2176.000      98.49    -0.7620    34.9125     6.4424     0.0127     0.0767 0.0000e+00
   2177.000      98.49    -0.7620    34.9126     6.4407     0.0199     0.0801 0.0000e+00
   2178.000      98.49    -0.7622    34.9126     6.4380     0.0152     0.0785 0.0000e+00
   2179.000      98.49    -0.7623    34.9126     6.4393     0.0113     0.0775 0.0000e+00
   2180.000      98.49    -0.7621    34.9125     6.4373     0.0067     0.0776 0.0000e+00
   2181.000      98.49    -0.7623    34.9125     6.4449     0.0050     0.0773 0.0000e+00
   2182.000      98.49    -0.7626    34.9125     6.4396     0.0123     0.0783 0.0000e+00
   2183.000      98.49    -0.7626    34.9125     6.4385     0.0112     0.0756 0.0000e+00
   2184.000      98.49    -0.7626    34.9125     6.4383     0.0044     0.0765 0.0000e+00
   2185.000      98.49    -0.7629    34.9125     6.4407     0.0131     0.0759 0.0000e+00
   2186.000      98.49    -0.7630    34.9126     6.4316     0.0140     0.0820 0.0000e+00
   2187.000      98.49    -0.7630    34.9125     6.4434     0.0025     0.0799 0.0000e+00
   2188.000      98.49    -0.7628    34.9125     6.4378     0.0082     0.0804 0.0000e+00
   2189.000      98.49    -0.7633    34.9126     6.4426     0.0124     0.0800 0.0000e+00
   2190.000      98.49    -0.7635    34.9126     6.4399     0.0114     0.0778 0.0000e+00
   2191.000      98.49    -0.7635    34.9125     6.4417     0.0176     0.0775 0.0000e+00
   2192.000      98.49    -0.7635    34.9125     6.4346     0.0057     0.0774 0.0000e+00
   2193.000      98.49    -0.7634    34.9125     6.4385     0.0110     0.0763 0.0000e+00
   2194.000      98.49    -0.7638    34.9125     6.4418     0.0113     0.0750 0.0000e+00
   2195.000      98.49    -0.7639    34.9125     6.4355     0.0119     0.0770 0.0000e+00
   2196.000      98.49    -0.7638    34.9125     6.4380     0.0149     0.0767 0.0000e+00
   2197.000      98.49    -0.7640    34.9126     6.4330     0.0177     0.0959 0.0000e+00
   2198.000      98.49    -0.7639    34.9126     6.4337     0.0121     0.0774 0.0000e+00
   2199.000      98.49    -0.7640    34.9126     6.4409     0.0102     0.0800 0.0000e+00
   2200.000      98.49    -0.7641    34.9126     6.4379     0.0175     0.0777 0.0000e+00
   2201.000      98.49    -0.7640    34.9125     6.4392     0.0095     0.0772 0.0000e+00
   2202.000      98.49    -0.7642    34.9125     6.4409     0.0059     0.0762 0.0000e+00
   2203.000      98.49    -0.7641    34.9125     6.4333     0.0112     0.0787 0.0000e+00
   2204.000      98.49    -0.7644    34.9125     6.4431     0.0054     0.0784 0.0000e+00
   2205.000      98.49    -0.7644    34.9125     6.4356     0.0102     0.0761 0.0000e+00
   2206.000      98.49    -0.7646    34.9126     6.4397     0.0158     0.0790 0.0000e+00
   2207.000      98.49    -0.7648    34.9126     6.4425     0.0142     0.0786 0.0000e+00
   2208.000      98.49    -0.7649    34.9126     6.4356     0.0150     0.0761 0.0000e+00
   2209.000      98.49    -0.7647    34.9124     6.4371     0.0119     0.0766 0.0000e+00
   2210.000      98.49    -0.7647    34.9126     6.4385     0.0117     0.0750 0.0000e+00
   2211.000      98.49    -0.7648    34.9126     6.4370     0.0128     0.0810 0.0000e+00
   2212.000      98.49    -0.7647    34.9126     6.4433     0.0168     0.0809 0.0000e+00
   2213.000      98.49    -0.7646    34.9124     6.4321     0.0138     0.0800 0.0000e+00
   2214.000      98.49    -0.7649    34.9126     6.4379     0.0109     0.0761 0.0000e+00
   2215.000      98.49    -0.7648    34.9126     6.4362     0.0146     0.0790 0.0000e+00
   2216.000      98.49    -0.7649    34.9126     6.4324     0.0149     0.0775 0.0000e+00
   2217.000      98.49    -0.7648    34.9125     6.4375     0.0113     0.0774 0.0000e+00
   2218.000      98.49    -0.7647    34.9125     6.4291     0.0157     0.0756 0.0000e+00
   2219.000      98.49    -0.7651    34.9126     6.4365     0.0123     0.0751 0.0000e+00
   2220.000      98.49    -0.7650    34.9126     6.4343     0.0171     0.0771 0.0000e+00
   2221.000      98.49    -0.7651    34.9125     6.4371     0.0145     0.0775 0.0000e+00
   2222.000      98.49    -0.7650    34.9125     6.4345     0.0129     0.0754 0.0000e+00
   2223.000      98.49    -0.7651    34.9125     6.4353     0.0142     0.0779 0.0000e+00
   2224.000      98.49    -0.7651    34.9125     6.4316     0.0164     0.0828 0.0000e+00
   2225.000      98.49    -0.7651    34.9125     6.4340     0.0116     0.0757 0.0000e+00
   2226.000      98.49    -0.7650    34.9127     6.4341     0.0092     0.0778 0.0000e+00
   2227.000      98.49    -0.7651    34.9126     6.4343     0.0021     0.0796 0.0000e+00
   2228.000      98.49    -0.7651    34.9125     6.4355     0.0131     0.0764 0.0000e+00
   2229.000      98.49    -0.7650    34.9125     6.4298     0.0081     0.0802 0.0000e+00
   2230.000      98.49    -0.7652    34.9126     6.4339     0.0086     0.0799 0.0000e+00
   2231.000      98.49    -0.7651    34.9126     6.4374     0.0126     0.0774 0.0000e+00
   2232.000      98.49    -0.7650    34.9126     6.4347     0.0120     0.0757 0.0000e+00
   2233.000      98.49    -0.7650    34.9126     6.4331     0.0157     0.0780 0.0000e+00
   2234.000      98.49    -0.7650    34.9124     6.4237     0.0187     0.0798 0.0000e+00
   2235.000      98.49    -0.7649    34.9125     6.4374     0.0090     0.0850 0.0000e+00
   2236.000      98.49    -0.7652    34.9126     6.4398     0.0183     0.0805 0.0000e+00
   2237.000      98.49    -0.7652    34.9126     6.4322     0.0120     0.0749 0.0000e+00
   2238.000      98.49    -0.7652    34.9126     6.4309     0.0001     0.0723 0.0000e+00
   2239.000      98.49    -0.7655    34.9126     6.4273     0.0052     0.0787 0.0000e+00
   2240.000      98.49    -0.7656    34.9127     6.4316     0.0167     0.0791 0.0000e+00
   2241.000      98.49    -0.7656    34.9126     6.4324     0.0117     0.0794 0.0000e+00
   2242.000      98.49    -0.7654    34.9125     6.4349     0.0114     0.0785 0.0000e+00
   2243.000      98.49    -0.7655    34.9126     6.4321     0.0148     0.0786 0.0000e+00
   2244.000      98.49    -0.7656    34.9126     6.4299     0.0274     0.0803 0.0000e+00
   2245.000      98.49    -0.7656    34.9127     6.4354     0.0258     0.0753 0.0000e+00
   2246.000      98.49    -0.7656    34.9126     6.4420     0.0115     0.0775 0.0000e+00
   2247.000      98.49    -0.7655    34.9125     6.4299     0.0138     0.0796 0.0000e+00
   2248.000      98.49    -0.7655    34.9125     6.4308     0.0144     0.0790 0.0000e+00
   2249.000      98.49    -0.7657    34.9124     6.4310     0.0063     0.0785 0.0000e+00
   2250.000      98.49    -0.7657    34.9126     6.4327     0.0133     0.0825 0.0000e+00
   2251.000      98.49    -0.7656    34.9127     6.4353     0.0186     0.0824 0.0000e+00
   2252.000      98.49    -0.7656    34.9126     6.4308     0.0030     0.0824 0.0000e+00
   2253.000      98.49    -0.7656    34.9126     6.4328     0.0002     0.0812 0.0000e+00
   2254.000      98.49    -0.7655    34.9125     6.4315     0.0103     0.0798 0.0000e+00
   2255.000      98.49    -0.7656    34.9125     6.4321     0.0081     0.0802 0.0000e+00
   2256.000      98.49    -0.7658    34.9126     6.4329     0.0109     0.0768 0.0000e+00
   2257.000      98.49    -0.7658    34.9126     6.4310     0.0191     0.0763 0.0000e+00
   2258.000      98.49    -0.7656    34.9125     6.4251     0.0054     0.0796 0.0000e+00
   2259.000      98.49    -0.7656    34.9126     6.4286     0.0150     0.0777 0.0000e+00
   2260.000      98.49    -0.7655    34.9126     6.4272     0.0167     0.0762 0.0000e+00
   2261.000      98.49    -0.7656    34.9127     6.4290     0.0119     0.0799 0.0000e+00
   2262.000      98.49    -0.7654    34.9125     6.4273     0.0091     0.0783 0.0000e+00
   2263.000      98.49    -0.7654    34.9127     6.4309     0.0111     0.0795 0.0000e+00
   2264.000      98.49    -0.7657    34.9126     6.4354     0.0127     0.0775 0.0000e+00
   2265.000      98.49    -0.7658    34.9127     6.4295     0.0174     0.0790 0.0000e+00
   2266.000      98.49    -0.7659    34.9126     6.4286     0.0175     0.0798 0.0000e+00
   2267.000      98.49    -0.7660    34.9126     6.4299     0.0116     0.0779 0.0000e+00
   2268.000      98.49    -0.7655    34.9126     6.4360     0.0043     0.0789 0.0000e+00
   2269.000      98.49    -0.7659    34.9126     6.4265     0.0008     0.0818 0.0000e+00
   2270.000      98.49    -0.7661    34.9126     6.4285     0.0013     0.0848 0.0000e+00
   2271.000      98.49    -0.7663    34.9127     6.4285     0.0109     0.0780 0.0000e+00
   2272.000      98.49    -0.7664    34.9126     6.4285     0.0049     0.0775 0.0000e+00
   2273.000      98.49    -0.7662    34.9125     6.4291     0.0166     0.0806 0.0000e+00
   2274.000      98.49    -0.7665    34.9126     6.4297     0.0145     0.0781 0.0000e+00
   2275.000      98.49    -0.7666    34.9126     6.4310     0.0134     0.0793 0.0000e+00
   2276.000      98.49    -0.7666    34.9125     6.4259     0.0011     0.0806 0.0000e+00
   2277.000      98.49    -0.7666    34.9125     6.4310     0.0127     0.0746 0.0000e+00
   2278.000      98.49    -0.7666    34.9125     6.4297     0.0148     0.0746 0.0000e+00
   2279.000      98.49    -0.7666    34.9126     6.4278     0.0099     0.0789 0.0000e+00
   2280.000      98.49    -0.7666    34.9126     6.4274     0.0169     0.0799 0.0000e+00
   2281.000      98.49    -0.7663    34.9125     6.4281     0.0112     0.0805 0.0000e+00
   2282.000      98.49    -0.7662    34.9125     6.4317     0.0027     0.0752 0.0000e+00
   2283.000      98.49    -0.7663    34.9125     6.4257     0.0120     0.0781 0.0000e+00
   2284.000      98.49    -0.7665    34.9126     6.4335     0.0113     0.0800 0.0000e+00
   2285.000      98.49    -0.7665    34.9125     6.4294     0.0019     0.0823 0.0000e+00
   2286.000      98.49    -0.7665    34.9127     6.4297     0.0150     0.0807 0.0000e+00
   2287.000      98.49    -0.7663    34.9124     6.4253     0.0092     0.0795 0.0000e+00
   2288.000      98.49    -0.7664    34.9126     6.4219     0.0110     0.0789 0.0000e+00
   2289.000      98.49    -0.7665    34.9126     6.4270     0.0106     0.0800 0.0000e+00
   2290.000      98.49    -0.7666    34.9127     6.4240     0.0118     0.0761 0.0000e+00
   2291.000      98.49    -0.7666    34.9126     6.4258     0.0147     0.0747 0.0000e+00
   2292.000      98.49    -0.7665    34.9125     6.4280     0.0131     0.0768 0.0000e+00
   2293.000      98.49    -0.7663    34.9125     6.4248     0.0051     0.0772 0.0000e+00
   2294.000      98.49    -0.7664    34.9126     6.4339     0.0145     0.0794 0.0000e+00
   2295.000      98.49    -0.7663    34.9126     6.4277     0.0023     0.0786 0.0000e+00
   2296.000      98.49    -0.7662    34.9126     6.4290     0.0035     0.0761 0.0000e+00
   2297.000      98.49    -0.7662    34.9125     6.4318     0.0119     0.0750 0.0000e+00
   2298.000      98.49    -0.7661    34.9126     6.4274     0.0107     0.0752 0.0000e+00
   2299.000      98.49    -0.7663    34.9126     6.4292     0.0181     0.0798 0.0000e+00
   2300.000      98.49    -0.7663    34.9127     6.4252     0.0152     0.0800 0.0000e+00
   2301.000      98.49    -0.7661    34.9126     6.4238     0.0078     0.0796 0.0000e+00
   2302.000      98.49    -0.7661    34.9127     6.4192     0.0106     0.0780 0.0000e+00
   2303.000      98.49    -0.7663    34.9126     6.4243     0.0122     0.0777 0.0000e+00
   2304.000      98.49    -0.7662    34.9126     6.4233     0.0111     0.0801 0.0000e+00
   2305.000      98.49    -0.7663    34.9126     6.4243     0.0057     0.0788 0.0000e+00
   2306.000      98.49    -0.7663    34.9126     6.4297     0.0003     0.0792 0.0000e+00
   2307.000      98.49    -0.7665    34.9127     6.4278    -0.0004     0.0780 0.0000e+00
   2308.000      98.49    -0.7665    34.9125     6.4260     0.0081     0.0824 0.0000e+00
   2309.000      98.49    -0.7664    34.9125     6.4255     0.0026     0.0793 0.0000e+00
   2310.000      98.49    -0.7663    34.9126     6.4332     0.0140     0.0784 0.0000e+00
   2311.000      98.49    -0.7663    34.9126     6.4300     0.0200     0.0751 0.0000e+00
   2312.000      98.49    -0.7662    34.9126     6.4222     0.0040     0.0789 0.0000e+00
   2313.000      98.49    -0.7662    34.9126     6.4150     0.0066     0.0794 0.0000e+00
   2314.000      98.49    -0.7660    34.9126     6.4243     0.0142     0.0790 0.0000e+00
   2315.000      98.49    -0.7659    34.9127     6.4298     0.0132     0.0782 0.0000e+00
   2316.000      98.49    -0.7660    34.9126     6.4253     0.0123     0.0775 0.0000e+00
   2317.000      98.49    -0.7664    34.9126     6.4230     0.0120     0.0775 0.0000e+00
   2318.000      98.49    -0.7666    34.9126     6.4298     0.0132     0.0788 0.0000e+00
   2319.000      98.49    -0.7661    34.9126     6.4227     0.0144     0.0791 0.0000e+00
   2320.000      98.49    -0.7664    34.9127     6.4291     0.0061     0.0763 0.0000e+00
   2321.000      98.49    -0.7667    34.9127     6.4290     0.0054     0.0755 0.0000e+00
   2322.000      98.49    -0.7668    34.9126     6.4238     0.0182     0.0775 0.0000e+00
   2323.000      98.49    -0.7668    34.9125     6.4186     0.0129     0.0781 0.0000e+00
   2324.000      98.49    -0.7668    34.9125     6.4330     0.0062     0.0773 0.0000e+00
   2325.000      98.49    -0.7670    34.9125     6.4267     0.0030     0.0784 0.0000e+00
   2326.000      98.49    -0.7668    34.9125     6.4281     0.0090     0.0777 0.0000e+00
   2327.000      98.49    -0.7669    34.9125     6.4221     0.0211     0.0789 0.0000e+00
   2328.000      98.49    -0.7669    34.9127     6.4218     0.0064     0.0757 0.0000e+00
   2329.000      98.49    -0.7668    34.9126     6.4271     0.0001     0.0797 0.0000e+00
   2330.000      98.49    -0.7667    34.9127     6.4214     0.0019     0.0784 0.0000e+00
   2331.000      98.49    -0.7668    34.9126     6.4211     0.0016     0.0763 0.0000e+00
   2332.000      98.49    -0.7666    34.9126     6.4252     0.0166     0.0795 0.0000e+00
   2333.000      98.49    -0.7668    34.9126     6.4270     0.0171     0.0794 0.0000e+00
   2334.000      98.49    -0.7669    34.9126     6.4208     0.0076     0.0784 0.0000e+00
   2335.000      98.49    -0.7667    34.9125     6.4222     0.0070     0.0780 0.0000e+00
   2336.000      98.49    -0.7669    34.9126     6.4290     0.0126     0.0796 0.0000e+00
   2337.000      98.49    -0.7671    34.9127     6.4252     0.0114     0.0753 0.0000e+00
   2338.000      98.49    -0.7671    34.9126     6.4247     0.0118     0.0770 0.0000e+00
   2339.000      98.49    -0.7670    34.9126     6.4218     0.0074     0.0797 0.0000e+00
   2340.000      98.49    -0.7671    34.9126     6.4309     0.0159     0.0784 0.0000e+00
   2341.000      98.49    -0.7671    34.9126     6.4242     0.0094     0.0775 0.0000e+00
   2342.000      98.49    -0.7671    34.9126     6.4211     0.0076     0.0775 0.0000e+00
   2343.000      98.49    -0.7670    34.9125     6.4240     0.0092     0.0771 0.0000e+00
   2344.000      98.49    -0.7671    34.9125     6.4256     0.0002     0.0775 0.0000e+00
   2345.000      98.49    -0.7672    34.9125     6.4266     0.0007     0.0775 0.0000e+00
   2346.000      98.49    -0.7670    34.9125     6.4205     0.0128     0.0777 0.0000e+00
   2347.000      98.49    -0.7673    34.9127     6.4261     0.0008     0.0775 0.0000e+00
   2348.000      98.49    -0.7673    34.9127     6.4260     0.0092     0.0774 0.0000e+00
   2349.000      98.49    -0.7673    34.9127     6.4283     0.0112     0.0774 0.0000e+00
   2350.000      98.49    -0.7672    34.9127     6.4227     0.0025     0.0775 0.0000e+00
   2351.000      98.49    -0.7672    34.9126     6.4194     0.0003     0.0758 0.0000e+00
   2352.000      98.49    -0.7671    34.9125     6.4242     0.0046     0.0810 0.0000e+00
   2353.000      98.49    -0.7671    34.9126     6.4242     0.0022     0.0729 0.0000e+00
   2354.000      98.48    -0.7672    34.9127     6.4224     0.0055     0.0769 0.0000e+00
   2355.000      98.49    -0.7671    34.9126     6.4169     0.0109     0.0800 0.0000e+00
   2356.000      98.49    -0.7672    34.9126     6.4148     0.0114     0.0799 0.0000e+00
   2357.000      98.49    -0.7670    34.9125     6.4199     0.0042     0.0780 0.0000e+00
   2358.000      98.49    -0.7671    34.9127     6.4148     0.0112     0.0785 0.0000e+00
   2359.000      98.49    -0.7672    34.9127     6.4267     0.0182     0.0782 0.0000e+00
   2360.000      98.49    -0.7672    34.9126     6.4248     0.0151     0.0791 0.0000e+00
   2361.000      98.49    -0.7670    34.9126     6.4205     0.0113     0.0783 0.0000e+00
   2362.000      98.49    -0.7671    34.9126     6.4209     0.0016     0.0774 0.0000e+00
   2363.000      98.49    -0.7672    34.9126     6.4233     0.0185     0.0752 0.0000e+00
   2364.000      98.49    -0.7672    34.9126     6.4170     0.0072     0.0775 0.0000e+00
   2365.000      98.49    -0.7673    34.9126     6.4247     0.0083     0.0806 0.0000e+00
   2366.000      98.49    -0.7674    34.9126     6.4185     0.0064     0.0775 0.0000e+00
   2367.000      98.49    -0.7674    34.9126     6.4252     0.0080     0.0755 0.0000e+00
   2368.000      98.49    -0.7673    34.9126     6.4232     0.0006     0.0768 0.0000e+00
   2369.000      98.49    -0.7672    34.9125     6.4229     0.0050     0.0761 0.0000e+00
   2370.000      98.49    -0.7672    34.9125     6.4195     0.0039     0.0779 0.0000e+00
   2371.000      98.49    -0.7672    34.9126     6.4197     0.0043     0.0785 0.0000e+00
   2372.000      98.49    -0.7671    34.9125     6.4191     0.0069     0.0799 0.0000e+00
   2373.000      98.49    -0.7672    34.9126     6.4179     0.0034     0.0767 0.0000e+00
   2374.000      98.49    -0.7672    34.9127     6.4120     0.0095     0.0750 0.0000e+00
   2375.000      98.49    -0.7672    34.9127     6.4129     0.0007     0.0750 0.0000e+00
   2376.000      98.49    -0.7674    34.9127     6.4188     0.0006     0.0751 0.0000e+00
   2377.000      98.49    -0.7675    34.9127     6.4216     0.0111     0.0751 0.0000e+00
   2378.000      98.49    -0.7673    34.9125     6.4207     0.0128     0.0783 0.0000e+00
   2379.000      98.49    -0.7674    34.9128     6.4171     0.0078     0.0801 0.0000e+00
   2380.000      98.49    -0.7676    34.9127     6.4193     0.0005     0.0774 0.0000e+00
   2381.000      98.49    -0.7676    34.9126     6.4181     0.0187     0.0750 0.0000e+00
   2382.000      98.49    -0.7678    34.9127     6.4172     0.0147     0.0751 0.0000e+00
   2383.000      98.49    -0.7677    34.9126     6.4190     0.0073     0.0764 0.0000e+00
   2384.000      98.49    -0.7676    34.9126     6.4248     0.0152     0.0809 0.0000e+00
   2385.000      98.49    -0.7678    34.9127     6.4233     0.0151     0.0820 0.0000e+00
   2386.000      98.49    -0.7677    34.9127     6.4175    -0.0003     0.0800 0.0000e+00
   2387.000      98.49    -0.7679    34.9127     6.4145     0.0102     0.0821 0.0000e+00
   2388.000      98.49    -0.7678    34.9126     6.4141     0.0115     0.0784 0.0000e+00
   2389.000      98.49    -0.7677    34.9125     6.4221     0.0075     0.0786 0.0000e+00
   2390.000      98.49    -0.7679    34.9126     6.4231     0.0005     0.0757 0.0000e+00
   2391.000      98.49    -0.7679    34.9126     6.4174    -0.0004     0.0787 0.0000e+00
   2392.000      98.49    -0.7679    34.9125     6.4176     0.0115     0.0773 0.0000e+00
   2393.000      98.49    -0.7678    34.9125     6.4203     0.0052     0.0735 0.0000e+00
   2394.000      98.49    -0.7678    34.9125     6.4186     0.0066     0.0761 0.0000e+00
   2395.000      98.49    -0.7679    34.9126     6.4210     0.0084     0.0793 0.0000e+00
   2396.000      98.49    -0.7679    34.9126     6.4157     0.0075     0.0775 0.0000e+00
   2397.000      98.49    -0.7678    34.9126     6.4206     0.0007     0.0745 0.0000e+00
   2398.000      98.49    -0.7678    34.9127     6.4229     0.0114     0.0795 0.0000e+00
   2399.000      98.49    -0.7677    34.9127     6.4170     0.0080     0.0775 0.0000e+00
   2400.000      98.49    -0.7676    34.9125     6.4203     0.0083     0.0785 0.0000e+00
   2401.000      98.49    -0.7678    34.9126     6.4151     0.0051     0.0788 0.0000e+00
   2402.000      98.49    -0.7679    34.9126     6.4216     0.0111     0.0774 0.0000e+00
   2403.000      98.49    -0.7677    34.9127     6.4171     0.0039     0.0931 0.0000e+00
   2404.000      98.49    -0.7677    34.9126     6.4145     0.0105     0.0868 0.0000e+00
   2405.000      98.49    -0.7677    34.9127     6.4237     0.0137     0.0769 0.0000e+00
   2406.000      98.49    -0.7677    34.9126     6.4160     0.0028     0.0783 0.0000e+00
   2407.000      98.49    -0.7681    34.9126     6.4201     0.0019     0.0759 0.0000e+00
   2408.000      98.49    -0.7683    34.9127     6.4212     0.0014     0.0772 0.0000e+00
   2409.000      98.48    -0.7684    34.9128     6.4139     0.0114     0.0779 0.0000e+00
   2410.000      98.49    -0.7684    34.9127     6.4115     0.0093     0.0813 0.0000e+00
   2411.000      98.49    -0.7682    34.9126     6.4154     0.0072     0.0756 0.0000e+00
   2412.000      98.49    -0.7680    34.9126     6.4147     0.0104     0.0742 0.0000e+00
   2413.000      98.49    -0.7681    34.9126     6.4172     0.0107     0.0759 0.0000e+00
   2414.000      98.49    -0.7681    34.9126     6.4184     0.0011     0.0767 0.0000e+00
   2415.000      98.49    -0.7680    34.9126     6.4177     0.0068     0.0764 0.0000e+00
   2416.000      98.49    -0.7680    34.9126     6.4181     0.0038     0.0775 0.0000e+00
   2417.000      98.49    -0.7680    34.9127     6.4227     0.0126     0.0775 0.0000e+00
   2418.000      98.48    -0.7681    34.9126     6.4158     0.0069     0.0746 0.0000e+00
   2419.000      98.49    -0.7681    34.9126     6.4170     0.0045     0.0783 0.0000e+00
   2420.000      98.49    -0.7682    34.9126     6.4138     0.0040     0.0784 0.0000e+00
   2421.000      98.49    -0.7683    34.9127     6.4153     0.0149     0.0834 0.0000e+00
   2422.000      98.49    -0.7682    34.9127     6.4173     0.0015     0.0778 0.0000e+00
   2423.000      98.49    -0.7682    34.9126     6.4157     0.0082     0.0777 0.0000e+00
   2424.000      98.49    -0.7680    34.9125     6.4151     0.0019     0.0771 0.0000e+00
   2425.000      98.49    -0.7680    34.9125     6.4189     0.0103     0.0773 0.0000e+00
   2426.000      98.49    -0.7679    34.9126     6.4143     0.0119     0.0813 0.0000e+00
   2427.000      98.49    -0.7680    34.9127     6.4162     0.0069     0.0816 0.0000e+00
   2428.000      98.48    -0.7679    34.9126     6.4106     0.0017     0.0798 0.0000e+00
   2429.000      98.49    -0.7678    34.9126     6.4142     0.0089     0.0772 0.0000e+00
   2430.000      98.49    -0.7678    34.9127     6.4209     0.0070     0.0761 0.0000e+00
   2431.000      98.49    -0.7679    34.9127     6.4161     0.0066     0.0749 0.0000e+00
   2432.000      98.49    -0.7680    34.9127     6.4134     0.0002     0.0751 0.0000e+00
   2433.000      98.49    -0.7682    34.9128     6.4160     0.0016     0.0772 0.0000e+00
   2434.000      98.49    -0.7683    34.9128     6.4178    -0.0007     0.0775 0.0000e+00
   2435.000      98.49    -0.7681    34.9126     6.4155     0.0030     0.0766 0.0000e+00
   2436.000      98.49    -0.7680    34.9125     6.4200     0.0010     0.0786 0.0000e+00
   2437.000      98.49    -0.7682    34.9126     6.4147     0.0206     0.0758 0.0000e+00
   2438.000      98.49    -0.7682    34.9126     6.4191     0.0071     0.0776 0.0000e+00
   2439.000      98.49    -0.7683    34.9127     6.4180     0.0005     0.0775 0.0000e+00
   2440.000      98.49    -0.7683    34.9127     6.4111     0.0104     0.0775 0.0000e+00
   2441.000      98.49    -0.7684    34.9126     6.4101     0.0105     0.0775 0.0000e+00
   2442.000      98.49    -0.7685    34.9127     6.4112     0.0120     0.0780 0.0000e+00
   2443.000      98.49    -0.7682    34.9126     6.4111     0.0028     0.0780 0.0000e+00
   2444.000      98.49    -0.7680    34.9128     6.4117     0.0105     0.0795 0.0000e+00
   2445.000      98.49    -0.7685    34.9128     6.4091     0.0085     0.0794 0.0000e+00
   2446.000      98.48    -0.7686    34.9127     6.4042     0.0016     0.0728 0.0000e+00
   2447.000      98.49    -0.7689    34.9127     6.4080     0.0048     0.0751 0.0000e+00
   2448.000      98.49    -0.7690    34.9126     6.4114     0.0093     0.0789 0.0000e+00
   2449.000      98.49    -0.7682    34.9126     6.4085     0.0022     0.0748 0.0000e+00
   2450.000      98.49    -0.7686    34.9127     6.4142    -0.0000     0.0794 0.0000e+00
   2451.000      98.48    -0.7691    34.9127     6.4105    -0.0004     0.0785 0.0000e+00
   2452.000      98.49    -0.7691    34.9126     6.4096     0.0057     0.0775 0.0000e+00
   2453.000      98.49    -0.7692    34.9126     6.4114     0.0057     0.0775 0.0000e+00
   2454.000      98.48    -0.7692    34.9127     6.4121     0.0012     0.0775 0.0000e+00
   2455.000      98.49    -0.7690    34.9126     6.4107     0.0046     0.0767 0.0000e+00
   2456.000      98.49    -0.7691    34.9127     6.4100     0.0014     0.0775 0.0000e+00
   2457.000      98.49    -0.7692    34.9127     6.4151     0.0052     0.0775 0.0000e+00
   2458.000      98.49    -0.7691    34.9127     6.4115     0.0083     0.0767 0.0000e+00
   2459.000      98.48    -0.7690    34.9126     6.4139     0.0008     0.0777 0.0000e+00
   2460.000      98.49    -0.7691    34.9126     6.4124     0.0004     0.0760 0.0000e+00
   2461.000      98.49    -0.7691    34.9127     6.4114     0.0000     0.0759 0.0000e+00
   2462.000      98.49    -0.7690    34.9126     6.4137     0.0007     0.0796 0.0000e+00
   2463.000      98.49    -0.7691    34.9126     6.4120     0.0028     0.0789 0.0000e+00
   2464.000      98.49    -0.7692    34.9127     6.4166     0.0058     0.0762 0.0000e+00
   2465.000      98.49    -0.7692    34.9126     6.4135     0.0031     0.0751 0.0000e+00
   2466.000      98.49    -0.7692    34.9126     6.4109     0.0070     0.0749 0.0000e+00
   2467.000      98.48    -0.7692    34.9127     6.4162     0.0019     0.0764 0.0000e+00
   2468.000      98.48    -0.7692    34.9126     6.4140     0.0020     0.0774 0.0000e+00
   2469.000      98.48    -0.7692    34.9125     6.4107     0.0004     0.0786 0.0000e+00
   2470.000      98.49    -0.7692    34.9126     6.4137     0.0006     0.0810 0.0000e+00
   2471.000      98.49    -0.7693    34.9126     6.4095     0.0002     0.0780 0.0000e+00
   2472.000      98.48    -0.7694    34.9126     6.4093    -0.0003     0.0756 0.0000e+00
   2473.000      98.49    -0.7693    34.9128     6.4044    -0.0002     0.0826 0.0000e+00
   2474.000      98.49    -0.7694    34.9127     6.4146     0.0062     0.0792 0.0000e+00
   2475.000      98.49    -0.7694    34.9127     6.4092     0.0105     0.0789 0.0000e+00
   2476.000      98.48    -0.7691    34.9127     6.4193     0.0017     0.0776 0.0000e+00
   2477.000      98.49    -0.7691    34.9126     6.4206     0.0074     0.0775 0.0000e+00
   2478.000      98.49    -0.7694    34.9126     6.4067     0.0095     0.0775 0.0000e+00
   2479.000      98.49    -0.7695    34.9127     6.4000     0.0102     0.0750 0.0000e+00
   2480.000      98.49    -0.7694    34.9125     6.4095     0.0059     0.0783 0.0000e+00
   2481.000      98.48    -0.7696    34.9126     6.4047     0.0108     0.0777 0.0000e+00
   2482.000      98.48    -0.7697    34.9126     6.4030     0.0013     0.0771 0.0000e+00
   2483.000      98.49    -0.7697    34.9126     6.4128     0.0099     0.0728 0.0000e+00
   2484.000      98.49    -0.7696    34.9125     6.4095     0.0021     0.0776 0.0000e+00
   2485.000      98.49    -0.7699    34.9126     6.4081    -0.0004     0.0785 0.0000e+00
   2486.000      98.49    -0.7698    34.9126     6.4129    -0.0048     0.0812 0.0000e+00
   2487.000      98.49    -0.7698    34.9126     6.4125     0.0103     0.0771 0.0000e+00
   2488.000      98.49    -0.7698    34.9126     6.4049     0.0101     0.0989 0.0000e+00
   2489.000      98.49    -0.7698    34.9126     6.4117     0.0009     0.0774 0.0000e+00
   2490.000      98.49    -0.7697    34.9126     6.4017     0.0032     0.0790 0.0000e+00
   2491.000      98.48    -0.7698    34.9126     6.4095     0.0043     0.0760 0.0000e+00
   2492.000      98.49    -0.7699    34.9127     6.4041     0.0069     0.0780 0.0000e+00
   2493.000      98.49    -0.7700    34.9127     6.4021     0.0056     0.0788 0.0000e+00
   2494.000      98.48    -0.7698    34.9126     6.4066     0.0038     0.0785 0.0000e+00
   2495.000      98.48    -0.7698    34.9126     6.4156    -0.0006     0.0773 0.0000e+00
   2496.000      98.49    -0.7698    34.9126     6.4071     0.0060     0.0775 0.0000e+00
   2497.000      98.49    -0.7699    34.9126     6.4102     0.0116     0.0781 0.0000e+00
   2498.000      98.49    -0.7699    34.9127     6.4073     0.0163     0.0799 0.0000e+00
   2499.000      98.49    -0.7699    34.9126     6.4045     0.0020     0.0783 0.0000e+00
   2500.000      98.48    -0.7698    34.9125     6.4099     0.0008     0.0754 0.0000e+00
   2501.000      98.49    -0.7698    34.9126     6.4151     0.0008     0.0750 0.0000e+00
   2502.000      98.49    -0.7698    34.9127     6.4087     0.0009     0.0755 0.0000e+00
   2503.000      98.49    -0.7698    34.9126     6.4045     0.0001     0.0775 0.0000e+00
   2504.000      98.49    -0.7698    34.9127     6.4090     0.0002     0.0774 0.0000e+00
   2505.000      98.48    -0.7699    34.9126     6.4011     0.0006     0.0775 0.0000e+00
   2506.000      98.49    -0.7697    34.9125     6.4083     0.0049     0.0769 0.0000e+00
   2507.000      98.49    -0.7697    34.9126     6.4112     0.0025     0.0775 0.0000e+00
   2508.000      98.49    -0.7698    34.9126     6.4097     0.0000     0.0795 0.0000e+00
   2509.000      98.49    -0.7698    34.9127     6.4036     0.0006     0.0821 0.0000e+00
   2510.000      98.48    -0.7698    34.9126     6.4045     0.0001     0.0844 0.0000e+00
   2511.000      98.49    -0.7699    34.9127     6.4054     0.0006     0.0754 0.0000e+00
   2512.000      98.49    -0.7699    34.9126     6.4079     0.0060     0.0774 0.0000e+00
   2513.000      98.49    -0.7699    34.9126     6.4090    -0.0006     0.0767 0.0000e+00
   2514.000      98.48    -0.7701    34.9126     6.4054     0.0022     0.0792 0.0000e+00
   2515.000      98.48    -0.7703    34.9127     6.4022     0.0099     0.0782 0.0000e+00
   2516.000      98.49    -0.7703    34.9127     6.4062    -0.0006     0.0781 0.0000e+00
   2517.000      98.49    -0.7705    34.9126     6.4066     0.0057     0.0764 0.0000e+00
   2518.000      98.49    -0.7705    34.9126     6.4029     0.0054     0.0760 0.0000e+00
   2519.000      98.49    -0.7706    34.9126     6.4039     0.0008     0.0755 0.0000e+00
   2520.000      98.49    -0.7706    34.9126     6.4054     0.0101     0.0789 0.0000e+00
   2521.000      98.48    -0.7706    34.9126     6.4133     0.0173     0.0759 0.0000e+00
   2522.000      98.48    -0.7706    34.9126     6.4020     0.0134     0.0774 0.0000e+00
   2523.000      98.49    -0.7706    34.9126     6.4055     0.0042     0.0758 0.0000e+00
   2524.000      98.48    -0.7705    34.9126     6.4075     0.0035     0.0775 0.0000e+00
   2525.000      98.48    -0.7704    34.9126     6.4102     0.0093     0.0781 0.0000e+00
   2526.000      98.49    -0.7705    34.9127     6.4074     0.0026     0.0797 0.0000e+00
   2527.000      98.49    -0.7707    34.9126     6.4007     0.0020     0.0777 0.0000e+00
   2528.000      98.49    -0.7706    34.9125     6.4076     0.0039     0.0787 0.0000e+00
   2529.000      98.48    -0.7706    34.9127     6.4010     0.0195     0.0775 0.0000e+00
   2530.000      98.49    -0.7705    34.9126     6.4066     0.0106     0.0751 0.0000e+00
   2531.000      98.49    -0.7705    34.9126     6.4050     0.0062     0.0782 0.0000e+00
   2532.000      98.49    -0.7707    34.9127     6.4015     0.0036     0.0793 0.0000e+00
   2533.000      98.49    -0.7708    34.9126     6.4026     0.0119     0.0774 0.0000e+00
   2534.000      98.49    -0.7708    34.9126     6.4028     0.0109     0.0775 0.0000e+00
   2535.000      98.49    -0.7707    34.9125     6.4024     0.0089     0.0790 0.0000e+00
   2536.000      98.49    -0.7711    34.9127     6.4079     0.0050     0.0822 0.0000e+00
   2537.000      98.49    -0.7711    34.9127     6.4052     0.0178     0.0735 0.0000e+00
   2538.000      98.49    -0.7711    34.9127     6.4026     0.0058     0.0783 0.0000e+00
   2539.000      98.49    -0.7711    34.9127     6.4075     0.0023     0.0800 0.0000e+00
   2540.000      98.49    -0.7711    34.9127     6.4033     0.0098     0.0812 0.0000e+00
   2541.000      98.49    -0.7712    34.9126     6.4009     0.0104     0.0786 0.0000e+00
   2542.000      98.48    -0.7711    34.9126     6.4018     0.0072     0.0775 0.0000e+00
   2543.000      98.48    -0.7712    34.9126     6.4109     0.0011     0.0774 0.0000e+00
   2544.000      98.48    -0.7713    34.9126     6.4025     0.0180     0.0775 0.0000e+00
   2545.000      98.49    -0.7712    34.9127     6.4001     0.0131     0.0775 0.0000e+00
   2546.000      98.49    -0.7712    34.9127     6.3999     0.0029     0.0773 0.0000e+00
   2547.000      98.48    -0.7713    34.9127     6.4052     0.0089     0.0786 0.0000e+00
   2548.000      98.48    -0.7714    34.9127     6.4026     0.0099     0.0805 0.0000e+00
   2549.000      98.48    -0.7709    34.9125     6.4000     0.0047     0.0802 0.0000e+00
   2550.000      98.48    -0.7712    34.9126     6.3970     0.0012     0.0799 0.0000e+00
   2551.000      98.49    -0.7715    34.9127     6.4026     0.0048     0.0790 0.0000e+00
   2552.000      98.48    -0.7716    34.9127     6.4054     0.0112     0.0777 0.0000e+00
   2553.000      98.48    -0.7716    34.9126     6.4023     0.0024     0.0800 0.0000e+00
   2554.000      98.48    -0.7716    34.9127     6.3955     0.0016     0.0773 0.0000e+00
   2555.000      98.49    -0.7714    34.9126     6.4009     0.0022     0.0776 0.0000e+00
   2556.000      98.49    -0.7714    34.9125     6.4008     0.0014     0.0773 0.0000e+00
   2557.000      98.49    -0.7716    34.9126     6.4069     0.0037     0.0742 0.0000e+00
   2558.000      98.49    -0.7716    34.9127     6.3982     0.0123     0.0827 0.0000e+00
   2559.000      98.48    -0.7716    34.9126     6.3996     0.0077     0.0859 0.0000e+00
   2560.000      98.48    -0.7718    34.9127     6.3996     0.0008     0.0806 0.0000e+00
   2561.000      98.49    -0.7718    34.9126     6.4017     0.0015     0.0742 0.0000e+00
   2562.000      98.49    -0.7718    34.9128     6.3992     0.0106     0.0767 0.0000e+00
   2563.000      98.48    -0.7719    34.9126     6.4013     0.0081     0.0802 0.0000e+00
   2564.000      98.49    -0.7719    34.9126     6.4009     0.0075     0.0773 0.0000e+00
   2565.000      98.48    -0.7720    34.9127     6.4022     0.0023     0.0775 0.0000e+00
   2566.000      98.48    -0.7720    34.9126     6.3992     0.0006     0.0786 0.0000e+00
   2567.000      98.48    -0.7720    34.9126     6.4012     0.0019     0.0813 0.0000e+00
   2568.000      98.49    -0.7720    34.9125     6.3948     0.0087     0.0757 0.0000e+00
   2569.000      98.48    -0.7722    34.9126     6.4083     0.0020     0.0743 0.0000e+00
   2570.000      98.49    -0.7723    34.9127     6.3994     0.0027     0.0808 0.0000e+00
   2571.000      98.49    -0.7723    34.9126     6.4003     0.0114     0.0804 0.0000e+00
   2572.000      98.48    -0.7722    34.9126     6.4010     0.0109     0.0748 0.0000e+00
   2573.000      98.48    -0.7723    34.9126     6.3987     0.0016     0.0752 0.0000e+00
   2574.000      98.48    -0.7723    34.9127     6.4006     0.0012     0.0763 0.0000e+00
   2575.000      98.48    -0.7723    34.9126     6.4048     0.0053     0.0774 0.0000e+00
   2576.000      98.48    -0.7723    34.9126     6.4007     0.0091     0.0775 0.0000e+00
   2577.000      98.48    -0.7722    34.9126     6.3990     0.0073     0.0775 0.0000e+00
   2578.000      98.48    -0.7722    34.9127     6.4047     0.0048     0.0763 0.0000e+00
   2579.000      98.49    -0.7722    34.9126     6.4119     0.0121     0.0750 0.0000e+00
   2580.000      98.48    -0.7721    34.9127     6.4039     0.0101     0.0757 0.0000e+00
   2581.000      98.48    -0.7721    34.9126     6.3938     0.0037     0.0796 0.0000e+00
   2582.000      98.48    -0.7720    34.9125     6.4009     0.0073     0.0765 0.0000e+00
   2583.000      98.48    -0.7720    34.9126     6.4007     0.0097     0.0768 0.0000e+00
   2584.000      98.48    -0.7720    34.9126     6.4004     0.0129     0.0775 0.0000e+00
   2585.000      98.48    -0.7720    34.9125     6.4001     0.0149     0.0774 0.0000e+00
   2586.000      98.49    -0.7720    34.9127     6.4032     0.0205     0.0792 0.0000e+00
   2587.000      98.49    -0.7720    34.9126     6.3991     0.0089     0.0796 0.0000e+00
   2588.000      98.48    -0.7720    34.9126     6.3965     0.0025     0.0774 0.0000e+00
   2589.000      98.48    -0.7720    34.9125     6.4089     0.0032     0.0775 0.0000e+00
   2590.000      98.48    -0.7719    34.9126     6.3972     0.0083     0.0783 0.0000e+00
   2591.000      98.48    -0.7718    34.9127     6.3974     0.0080     0.0788 0.0000e+00
   2592.000      98.48    -0.7718    34.9126     6.3961     0.0160     0.0776 0.0000e+00
   2593.000      98.48    -0.7717    34.9125     6.4031     0.0019     0.0787 0.0000e+00
   2594.000      98.48    -0.7719    34.9126     6.4042     0.0107     0.0775 0.0000e+00
   2595.000      98.49    -0.7719    34.9127     6.3977     0.0129     0.0754 0.0000e+00
   2596.000      98.49    -0.7720    34.9126     6.3963     0.0130     0.0767 0.0000e+00
   2597.000      98.48    -0.7718    34.9125     6.3978     0.0096     0.0794 0.0000e+00
   2598.000      98.48    -0.7718    34.9125     6.4016     0.0130     0.0776 0.0000e+00
   2599.000      98.49    -0.7718    34.9126     6.3970     0.0116     0.0797 0.0000e+00
   2600.000      98.48    -0.7718    34.9126     6.3919     0.0118     0.0800 0.0000e+00
   2601.000      98.49    -0.7718    34.9127     6.3975     0.0121     0.0799 0.0000e+00
   2602.000      98.48    -0.7717    34.9125     6.3972     0.0063     0.0794 0.0000e+00
   2603.000      98.49    -0.7719    34.9126     6.3991     0.0044     0.0773 0.0000e+00
   2604.000      98.48    -0.7720    34.9127     6.3940     0.0078     0.0758 0.0000e+00
   2605.000      98.48    -0.7720    34.9127     6.3902     0.0111     0.0784 0.0000e+00
   2606.000      98.48    -0.7718    34.9125     6.3961     0.0059     0.0782 0.0000e+00
   2607.000      98.48    -0.7719    34.9126     6.4021     0.0063     0.0796 0.0000e+00
   2608.000      98.48    -0.7719    34.9125     6.3976     0.0041     0.0763 0.0000e+00
   2609.000      98.48    -0.7719    34.9126     6.4012    -0.0008     0.0775 0.0000e+00
   2610.000      98.48    -0.7718    34.9126     6.3950     0.0001     0.0775 0.0000e+00
   2611.000      98.48    -0.7717    34.9126     6.3975     0.0006     0.0775 0.0000e+00
   2612.000      98.48    -0.7717    34.9126     6.3929    -0.0002     0.0807 0.0000e+00
   2613.000      98.48    -0.7716    34.9126     6.3954     0.0007     0.0798 0.0000e+00
   2614.000      98.49    -0.7716    34.9125     6.3982     0.0183     0.0729 0.0000e+00
   2615.000      98.48    -0.7716    34.9126     6.4025     0.0086     0.0750 0.0000e+00
   2616.000      98.48    -0.7715    34.9127     6.4014     0.0010     0.0751 0.0000e+00
   2617.000      98.48    -0.7716    34.9127     6.3962     0.0013     0.0800 0.0000e+00
   2618.000      98.48    -0.7716    34.9127     6.3960     0.0004     0.0800 0.0000e+00
   2619.000      98.48    -0.7715    34.9126     6.3977     0.0089     0.0782 0.0000e+00
   2620.000      98.48    -0.7714    34.9125     6.3939     0.0151     0.0774 0.0000e+00
   2621.000      98.48    -0.7715    34.9126     6.3981     0.0093     0.0775 0.0000e+00
   2622.000      98.48    -0.7715    34.9127     6.4026     0.0004     0.0775 0.0000e+00
   2623.000      98.48    -0.7715    34.9127     6.4014     0.0084     0.0759 0.0000e+00
   2624.000      98.48    -0.7717    34.9127     6.3955     0.0060     0.0779 0.0000e+00
   2625.000      98.48    -0.7715    34.9126     6.3932     0.0054     0.0780 0.0000e+00
   2626.000      98.49    -0.7719    34.9126     6.3875     0.0034     0.0789 0.0000e+00
   2627.000      98.49    -0.7719    34.9126     6.4005     0.0030     0.0823 0.0000e+00
   2628.000      98.48    -0.7720    34.9126     6.3960     0.0043     0.0811 0.0000e+00
   2629.000      98.48    -0.7720    34.9126     6.3963     0.0018     0.0794 0.0000e+00
   2630.000      98.48    -0.7720    34.9127     6.3890     0.0014     0.0758 0.0000e+00
   2631.000      98.48    -0.7718    34.9125     6.3962     0.0012     0.0742 0.0000e+00
   2632.000      98.48    -0.7719    34.9125     6.3898     0.0124     0.0796 0.0000e+00
   2633.000      98.49    -0.7720    34.9126     6.3942     0.0010     0.0774 0.0000e+00
   2634.000      98.48    -0.7719    34.9126     6.4042     0.0069     0.0804 0.0000e+00
   2635.000      98.48    -0.7720    34.9125     6.3946     0.0041     0.0795 0.0000e+00
   2636.000      98.48    -0.7720    34.9126     6.3877    -0.0042     0.0775 0.0000e+00
   2637.000      98.48    -0.7719    34.9125     6.3965     0.0044     0.0765 0.0000e+00
   2638.000      98.48    -0.7719    34.9125     6.3965     0.0098     0.0771 0.0000e+00
   2639.000      98.48    -0.7718    34.9126     6.3943    -0.0006     0.0778 0.0000e+00
   2640.000      98.49    -0.7718    34.9125     6.3975    -0.0001     0.0750 0.0000e+00
   2641.000      98.48    -0.7717    34.9127     6.3925     0.0131     0.0759 0.0000e+00
   2642.000      98.48    -0.7716    34.9126     6.3952     0.0055     0.0774 0.0000e+00
   2643.000      98.48    -0.7717    34.9126     6.3948     0.0110     0.0778 0.0000e+00
   2644.000      98.48    -0.7717    34.9126     6.3965     0.0029     0.0771 0.0000e+00
   2645.000      98.48    -0.7716    34.9126     6.3965     0.0005     0.0756 0.0000e+00
   2646.000      98.48    -0.7716    34.9126     6.3950     0.0008     0.0764 0.0000e+00
   2647.000      98.48    -0.7716    34.9125     6.3939     0.0085     0.0763 0.0000e+00
   2648.000      98.48    -0.7715    34.9127     6.3988     0.0025     0.0807 0.0000e+00
   2649.000      98.49    -0.7715    34.9127     6.3985     0.0122     0.0824 0.0000e+00
   2650.000      98.47    -0.7716    34.9127     6.3971     0.0015     0.0824 0.0000e+00
   2651.000      98.48    -0.7716    34.9127     6.3946     0.0073     0.0778 0.0000e+00
   2652.000      98.48    -0.7716    34.9125     6.3935     0.0045     0.0833 0.0000e+00
   2653.000      98.48    -0.7716    34.9125     6.3937     0.0140     0.0777 0.0000e+00
   2654.000      98.48    -0.7715    34.9125     6.3934     0.0118     0.0795 0.0000e+00
   2655.000      98.48    -0.7714    34.9125     6.3955     0.0116     0.0757 0.0000e+00
   2656.000      98.48    -0.7714    34.9126     6.3958     0.0084     0.0729 0.0000e+00
   2657.000      98.49    -0.7714    34.9126     6.3964     0.0009     0.0751 0.0000e+00
   2658.000      98.48    -0.7715    34.9126     6.3923     0.0112     0.0774 0.0000e+00
   2659.000      98.48    -0.7713    34.9126     6.3927     0.0109     0.0786 0.0000e+00
   2660.000      98.49    -0.7714    34.9126     6.3909     0.0129     0.0805 0.0000e+00
   2661.000      98.49    -0.7714    34.9127     6.3933     0.0084     0.0765 0.0000e+00
   2662.000      98.48    -0.7713    34.9126     6.3908     0.0016     0.0794 0.0000e+00
   2663.000      98.48    -0.7714    34.9126     6.3914     0.0056     0.0776 0.0000e+00
   2664.000      98.48    -0.7713    34.9125     6.3928     0.0095     0.0794 0.0000e+00
   2665.000      98.48    -0.7715    34.9126     6.3951     0.0005     0.0785 0.0000e+00
   2666.000      98.48    -0.7714    34.9126     6.4016     0.0023     0.0769 0.0000e+00
   2667.000      98.48    -0.7713    34.9126     6.3875     0.0081     0.0770 0.0000e+00
   2668.000      98.48    -0.7714    34.9126     6.4000     0.0098     0.0787 0.0000e+00
   2669.000      98.49    -0.7712    34.9126     6.3844     0.0155     0.0775 0.0000e+00
   2670.000      98.48    -0.7712    34.9126     6.3909     0.0057     0.0750 0.0000e+00
   2671.000      98.48    -0.7711    34.9125     6.3894     0.0096     0.0752 0.0000e+00
   2672.000      98.48    -0.7710    34.9125     6.3939     0.0148     0.0780 0.0000e+00
   2673.000      98.48    -0.7711    34.9126     6.3943     0.0060     0.0790 0.0000e+00
   2674.000      98.48    -0.7712    34.9127     6.3938     0.0010     0.0779 0.0000e+00
   2675.000      98.48    -0.7712    34.9127     6.3869     0.0101     0.0775 0.0000e+00
   2676.000      98.48    -0.7712    34.9127     6.3913     0.0010     0.0733 0.0000e+00
   2677.000      98.48    -0.7711    34.9126     6.3901     0.0016     0.0765 0.0000e+00
   2678.000      98.48    -0.7710    34.9127     6.3875     0.0093     0.0793 0.0000e+00
   2679.000      98.48    -0.7709    34.9125     6.3926     0.0112     0.0773 0.0000e+00
   2680.000      98.48    -0.7709    34.9126     6.3957     0.0088     0.0750 0.0000e+00
   2681.000      98.48    -0.7708    34.9127     6.3926     0.0001     0.0751 0.0000e+00
   2682.000      98.48    -0.7708    34.9126     6.3908     0.0011     0.0751 0.0000e+00
   2683.000      98.48    -0.7708    34.9126     6.3930     0.0094     0.0768 0.0000e+00
   2684.000      98.48    -0.7708    34.9126     6.3907     0.0158     0.0741 0.0000e+00
   2685.000      98.48    -0.7707    34.9125     6.3946     0.0108     0.0756 0.0000e+00
   2686.000      98.48    -0.7708    34.9127     6.3927     0.0055     0.0776 0.0000e+00
   2687.000      98.48    -0.7707    34.9126     6.3917     0.0082     0.0811 0.0000e+00
   2688.000      98.48    -0.7707    34.9127     6.3824     0.0028     0.0788 0.0000e+00
   2689.000      98.48    -0.7707    34.9126     6.3942     0.0006     0.0775 0.0000e+00
   2690.000      98.48    -0.7708    34.9125     6.3877     0.0031     0.0775 0.0000e+00
   2691.000      98.48    -0.7705    34.9125     6.3894     0.0093     0.0755 0.0000e+00
   2692.000      98.48    -0.7708    34.9127     6.3954    -0.0002     0.0768 0.0000e+00
   2693.000      98.48    -0.7707    34.9126     6.3988     0.0063     0.0775 0.0000e+00
   2694.000      98.48    -0.7707    34.9127     6.3926     0.0075     0.0764 0.0000e+00
   2695.000      98.48    -0.7706    34.9126     6.3922     0.0090     0.0765 0.0000e+00
   2696.000      98.48    -0.7705    34.9125     6.3884     0.0006     0.0777 0.0000e+00
   2697.000      98.48    -0.7706    34.9126     6.3966     0.0017     0.0801 0.0000e+00
   2698.000      98.48    -0.7708    34.9127     6.3910     0.0007     0.0799 0.0000e+00
   2699.000      98.48    -0.7708    34.9126     6.3868     0.0011     0.0775 0.0000e+00
   2700.000      98.48    -0.7708    34.9127     6.3885     0.0005     0.0793 0.0000e+00
   2701.000      98.48    -0.7706    34.9125     6.3899     0.0019     0.0781 0.0000e+00
   2702.000      98.48    -0.7709    34.9126     6.3885     0.0101     0.0779 0.0000e+00
   2703.000      98.48    -0.7709    34.9127     6.3904     0.0015     0.0818 0.0000e+00
   2704.000      98.48    -0.7708    34.9127     6.3884     0.0094     0.0775 0.0000e+00
   2705.000      98.48    -0.7707    34.9126     6.3904     0.0010     0.0773 0.0000e+00
   2706.000      98.48    -0.7707    34.9127     6.3923     0.0003     0.0750 0.0000e+00
   2707.000      98.48    -0.7707    34.9127     6.3926     0.0015     0.0816 0.0000e+00
   2708.000      98.48    -0.7705    34.9126     6.3909     0.0126     0.0809 0.0000e+00
   2709.000      98.48    -0.7704    34.9126     6.3968     0.0128     0.0777 0.0000e+00
   2710.000      98.48    -0.7704    34.9128     6.3889     0.0127     0.0800 0.0000e+00
   2711.000      98.48    -0.7704    34.9128     6.3883     0.0122     0.0800 0.0000e+00
   2712.000      98.49    -0.7703    34.9127     6.3915     0.0107     0.0800 0.0000e+00
   2713.000      98.48    -0.7703    34.9126     6.3888     0.0015     0.0799 0.0000e+00
   2714.000      98.48    -0.7704    34.9126     6.3925     0.0032     0.0794 0.0000e+00
   2715.000      98.48    -0.7703    34.9126     6.3896     0.0048     0.0781 0.0000e+00
   2716.000      98.48    -0.7703    34.9126     6.3873     0.0013     0.0777 0.0000e+00
   2717.000      98.48    -0.7703    34.9125     6.3912     0.0112     0.0775 0.0000e+00
   2718.000      98.49    -0.7703    34.9127     6.3868     0.0086     0.0766 0.0000e+00
   2719.000      98.48    -0.7703    34.9127     6.3968     0.0030     0.0799 0.0000e+00
   2720.000      98.48    -0.7702    34.9127     6.3881     0.0126     0.0800 0.0000e+00
   2721.000      98.48    -0.7703    34.9127     6.3852     0.0024     0.0775 0.0000e+00
   2722.000      98.48    -0.7703    34.9128     6.3899     0.0009     0.0774 0.0000e+00
   2723.000      98.48    -0.7701    34.9125     6.3900     0.0015     0.0780 0.0000e+00
   2724.000      98.48    -0.7701    34.9126     6.3894     0.0027     0.0731 0.0000e+00
   2725.000      98.48    -0.7702    34.9127     6.3860     0.0092     0.0750 0.0000e+00
   2726.000      98.48    -0.7703    34.9127     6.3873     0.0004     0.0751 0.0000e+00
   2727.000      98.48    -0.7702    34.9127     6.3873     0.0020     0.0775 0.0000e+00
   2728.000      98.48    -0.7702    34.9126     6.3897     0.0008     0.0775 0.0000e+00
   2729.000      98.48    -0.7703    34.9126     6.3930     0.0055     0.0785 0.0000e+00
   2730.000      98.48    -0.7701    34.9125     6.3881     0.0068     0.0758 0.0000e+00
   2731.000      98.48    -0.7702    34.9127     6.3948     0.0084     0.0776 0.0000e+00
   2732.000      98.48    -0.7701    34.9126     6.3885     0.0068     0.0760 0.0000e+00
   2733.000      98.48    -0.7701    34.9126     6.3945     0.0048     0.0780 0.0000e+00
   2734.000      98.48    -0.7703    34.9127     6.3889     0.0008     0.0789 0.0000e+00
   2735.000      98.48    -0.7701    34.9126     6.3875     0.0013     0.0775 0.0000e+00
   2736.000      98.48    -0.7701    34.9126     6.3830     0.0120     0.0775 0.0000e+00
   2737.000      98.48    -0.7700    34.9126     6.3880     0.0042     0.0782 0.0000e+00
   2738.000      98.48    -0.7700    34.9127     6.3927     0.0022     0.0800 0.0000e+00
   2739.000      98.49    -0.7703    34.9127     6.3851     0.0142     0.0800 0.0000e+00
   2740.000      98.48    -0.7702    34.9128     6.3836     0.0026     0.0752 0.0000e+00
   2741.000      98.49    -0.7702    34.9126     6.3887     0.0071     0.0777 0.0000e+00
   2742.000      98.48    -0.7702    34.9126     6.3884     0.0110     0.0792 0.0000e+00
   2743.000      98.48    -0.7703    34.9126     6.3857     0.0039     0.0772 0.0000e+00
   2744.000      98.49    -0.7701    34.9125     6.3894     0.0051     0.0776 0.0000e+00
   2745.000      98.48    -0.7702    34.9126     6.3907     0.0011     0.0787 0.0000e+00
   2746.000      98.48    -0.7703    34.9126     6.3856     0.0019     0.0759 0.0000e+00
   2747.000      98.48    -0.7703    34.9127     6.3875     0.0023     0.0802 0.0000e+00
   2748.000      98.48    -0.7702    34.9128     6.3934     0.0019     0.0815 0.0000e+00
   2749.000      98.48    -0.7701    34.9126     6.3807     0.0024     0.0789 0.0000e+00
   2750.000      98.47    -0.7700    34.9127     6.3864     0.0033     0.0752 0.0000e+00
   2751.000      98.48    -0.7700    34.9127     6.3853     0.0016     0.0775 0.0000e+00
   2752.000      98.48    -0.7700    34.9126     6.3830     0.0073     0.0775 0.0000e+00
   2753.000      98.48    -0.7698    34.9125     6.3901    -0.0004     0.0798 0.0000e+00
   2754.000      98.48    -0.7700    34.9126     6.3858     0.0027     0.0795 0.0000e+00
   2755.000      98.48    -0.7701    34.9127     6.3804     0.0008     0.0775 0.0000e+00
   2756.000      98.48    -0.7700    34.9127     6.3920     0.0005     0.0796 0.0000e+00
   2757.000      98.47    -0.7700    34.9127     6.3846    -0.0007     0.0811 0.0000e+00
   2758.000      98.48    -0.7699    34.9126     6.3755     0.0029     0.0820 0.0000e+00
   2759.000      98.48    -0.7699    34.9126     6.3902     0.0063     0.0792 0.0000e+00
   2760.000      98.48    -0.7698    34.9126     6.3865     0.0035     0.0780 0.0000e+00
   2761.000      98.48    -0.7698    34.9126     6.3893     0.0007     0.0775 0.0000e+00
   2762.000      98.48    -0.7698    34.9127     6.3880    -0.0015     0.0782 0.0000e+00
   2763.000      98.48    -0.7697    34.9126     6.3874    -0.0052     0.0799 0.0000e+00
   2764.000      98.48    -0.7697    34.9127     6.3934     0.0019     0.0775 0.0000e+00
   2765.000      98.48    -0.7698    34.9127     6.3860     0.0091     0.0791 0.0000e+00
   2766.000      98.48    -0.7697    34.9126     6.3801     0.0054     0.0787 0.0000e+00
   2767.000      98.48    -0.7695    34.9127     6.3908     0.0068     0.0776 0.0000e+00
   2768.000      98.48    -0.7695    34.9127     6.3826     0.0079     0.0768 0.0000e+00
   2769.000      98.48    -0.7696    34.9128     6.3783     0.0108     0.0775 0.0000e+00
   2770.000      98.49    -0.7696    34.9127     6.3847     0.0093     0.0775 0.0000e+00
   2771.000      98.48    -0.7696    34.9126     6.3853     0.0015     0.0733 0.0000e+00
   2772.000      98.48    -0.7695    34.9126     6.3819     0.0119     0.0787 0.0000e+00
   2773.000      98.48    -0.7697    34.9127     6.3875     0.0012     0.0751 0.0000e+00
   2774.000      98.48    -0.7696    34.9126     6.3833     0.0003     0.0736 0.0000e+00
   2775.000      98.48    -0.7695    34.9126     6.3870     0.0070     0.0782 0.0000e+00
   2776.000      98.48    -0.7694    34.9127     6.3816     0.0006     0.0805 0.0000e+00
   2777.000      98.48    -0.7693    34.9126     6.3956     0.0111     0.0875 0.0000e+00
   2778.000      98.47    -0.7692    34.9127     6.3897     0.0113     0.0822 0.0000e+00
   2779.000      98.49    -0.7691    34.9128     6.3795     0.0105     0.0775 0.0000e+00
   2780.000      98.49    -0.7691    34.9127     6.3810     0.0112     0.0797 0.0000e+00
   2781.000      98.48    -0.7690    34.9126     6.3875     0.0069     0.0776 0.0000e+00
   2782.000      98.48    -0.7690    34.9127     6.3765     0.0094     0.0775 0.0000e+00
   2783.000      98.48    -0.7691    34.9127     6.3837     0.0012     0.0775 0.0000e+00
   2784.000      98.48    -0.7691    34.9128     6.3892     0.0098     0.0797 0.0000e+00
   2785.000      98.48    -0.7691    34.9126     6.3889     0.0197     0.0786 0.0000e+00
   2786.000      98.48    -0.7691    34.9126     6.3848     0.0182     0.0775 0.0000e+00
   2787.000      98.48    -0.7691    34.9126     6.3769     0.0009     0.0785 0.0000e+00
   2788.000      98.48    -0.7689    34.9126     6.3868     0.0018     0.0766 0.0000e+00
   2789.000      98.48    -0.7689    34.9126     6.3898     0.0067     0.0761 0.0000e+00
   2790.000      98.48    -0.7689    34.9127     6.3872     0.0003     0.0775 0.0000e+00
   2791.000      98.48    -0.7688    34.9126     6.3785     0.0004     0.0775 0.0000e+00
   2792.000      98.48    -0.7688    34.9127     6.3892    -0.0002     0.0775 0.0000e+00
   2793.000      98.48    -0.7688    34.9127     6.3856    -0.0001     0.0788 0.0000e+00
   2794.000      98.48    -0.7688    34.9126     6.3804     0.0009     0.0799 0.0000e+00
   2795.000      98.48    -0.7685    34.9126     6.3883     0.0033     0.0741 0.0000e+00
   2796.000      98.48    -0.7687    34.9126     6.3783     0.0121     0.0733 0.0000e+00
   2797.000      98.48    -0.7688    34.9127     6.3889     0.0055     0.0761 0.0000e+00
   2798.000      98.48    -0.7688    34.9127     6.3835     0.0008     0.0799 0.0000e+00
   2799.000      98.48    -0.7687    34.9127     6.3864     0.0112     0.0800 0.0000e+00
   2800.000      98.48    -0.7687    34.9127     6.3873     0.0052     0.0775 0.0000e+00
   2801.000      98.48    -0.7685    34.9126     6.3850     0.0017     0.0782 0.0000e+00
   2802.000      98.48    -0.7685    34.9126     6.3911     0.0003     0.0775 0.0000e+00
   2803.000      98.47    -0.7685    34.9127     6.3828     0.0042     0.0775 0.0000e+00
   2804.000      98.48    -0.7686    34.9126     6.3823     0.0111     0.0775 0.0000e+00
   2805.000      98.48    -0.7685    34.9125     6.3802     0.0014     0.0758 0.0000e+00
   2806.000      98.48    -0.7684    34.9126     6.3840     0.0028     0.0772 0.0000e+00
   2807.000      98.48    -0.7685    34.9127     6.3902     0.0105     0.0755 0.0000e+00
   2808.000      98.48    -0.7685    34.9126     6.3836     0.0098     0.0775 0.0000e+00
   2809.000      98.48    -0.7682    34.9126     6.3802     0.0042     0.0769 0.0000e+00
   2810.000      98.48    -0.7681    34.9125     6.3840     0.0090     0.0776 0.0000e+00
   2811.000      98.48    -0.7681    34.9127     6.3873     0.0008     0.0761 0.0000e+00
   2812.000      98.49    -0.7682    34.9126     6.3806     0.0016     0.0751 0.0000e+00
   2813.000      98.48    -0.7683    34.9127     6.3844     0.0018     0.0751 0.0000e+00
   2814.000      98.48    -0.7682    34.9126     6.3779     0.0010     0.0760 0.0000e+00
   2815.000      98.48    -0.7680    34.9125     6.3785     0.0078     0.0788 0.0000e+00
   2816.000      98.48    -0.7681    34.9126     6.3763     0.0008     0.0775 0.0000e+00
   2817.000      98.48    -0.7681    34.9127     6.3801     0.0001     0.0775 0.0000e+00
   2818.000      98.48    -0.7681    34.9127     6.3860     0.0007     0.0775 0.0000e+00
   2819.000      98.48    -0.7683    34.9127     6.3818     0.0057     0.0775 0.0000e+00
   2820.000      98.48    -0.7682    34.9126     6.3809     0.0069     0.0763 0.0000e+00
   2821.000      98.48    -0.7682    34.9125     6.3798     0.0018     0.0770 0.0000e+00
   2822.000      98.48    -0.7683    34.9125     6.3851     0.0016     0.0777 0.0000e+00
   2823.000      98.48    -0.7684    34.9126     6.3791     0.0017     0.0820 0.0000e+00
   2824.000      98.48    -0.7683    34.9126     6.3801     0.0018     0.0794 0.0000e+00
   2825.000      98.48    -0.7683    34.9126     6.3770     0.0039     0.0775 0.0000e+00
   2826.000      98.48    -0.7683    34.9127     6.3802     0.0060     0.0786 0.0000e+00
   2827.000      98.48    -0.7683    34.9126     6.3765     0.0065     0.0800 0.0000e+00
   2828.000      98.48    -0.7684    34.9126     6.3829     0.0111     0.0786 0.0000e+00
   2829.000      98.48    -0.7683    34.9126     6.3828     0.0077     0.0774 0.0000e+00
   2830.000      98.48    -0.7683    34.9127     6.3798     0.0178     0.0757 0.0000e+00
   2831.000      98.48    -0.7684    34.9127     6.3809     0.0109     0.0775 0.0000e+00
   2832.000      98.48    -0.7683    34.9127     6.3868    -0.0059     0.0775 0.0000e+00
   2833.000      98.48    -0.7683    34.9127     6.3820    -0.0040     0.0764 0.0000e+00
   2834.000      98.48    -0.7684    34.9127     6.3804     0.0052     0.0760 0.0000e+00
   2835.000      98.48    -0.7681    34.9125     6.3808     0.0118     0.0797 0.0000e+00
   2836.000      98.48    -0.7683    34.9126     6.3794     0.0027     0.0755 0.0000e+00
   2837.000      98.48    -0.7682    34.9126     6.3812     0.0061     0.0782 0.0000e+00
   2838.000      98.48    -0.7681    34.9126     6.3841     0.0014     0.0758 0.0000e+00
   2839.000      98.48    -0.7680    34.9126     6.3832     0.0015     0.0751 0.0000e+00
   2840.000      98.48    -0.7679    34.9126     6.3807     0.0013     0.0751 0.0000e+00
   2841.000      98.48    -0.7679    34.9127     6.3762     0.0010     0.0769 0.0000e+00
   2842.000      98.48    -0.7680    34.9127     6.3804     0.0092     0.0775 0.0000e+00
   2843.000      98.48    -0.7677    34.9125     6.3797     0.0091     0.0766 0.0000e+00
   2844.000      98.48    -0.7679    34.9127     6.3737     0.0056     0.0792 0.0000e+00
   2845.000      98.48    -0.7681    34.9127     6.3780     0.0001     0.0792 0.0000e+00
   2846.000      98.48    -0.7682    34.9127     6.3801     0.0061     0.0763 0.0000e+00
   2847.000      98.48    -0.7683    34.9127     6.3803     0.0053     0.0760 0.0000e+00
   2848.000      98.49    -0.7683    34.9127     6.3821     0.0007     0.0751 0.0000e+00
   2849.000      98.48    -0.7683    34.9126     6.3801     0.0021     0.0775 0.0000e+00
   2850.000      98.48    -0.7682    34.9126     6.3787     0.0099     0.0798 0.0000e+00
   2851.000      98.48    -0.7682    34.9126     6.3771     0.0070     0.0784 0.0000e+00
   2852.000      98.48    -0.7681    34.9126     6.3815     0.0016     0.0783 0.0000e+00
   2853.000      98.48    -0.7681    34.9126     6.3754    -0.0002     0.0778 0.0000e+00
   2854.000      98.47    -0.7681    34.9126     6.3834     0.0004     0.0765 0.0000e+00
   2855.000      98.48    -0.7680    34.9127     6.3791     0.0007     0.0764 0.0000e+00
   2856.000      98.48    -0.7679    34.9127     6.3766     0.0011     0.0764 0.0000e+00
   2857.000      98.48    -0.7679    34.9126     6.3799     0.0007     0.0810 0.0000e+00
   2858.000      98.48    -0.7678    34.9125     6.3779     0.0010     0.0749 0.0000e+00
   2859.000      98.48    -0.7678    34.9126     6.3920     0.0016     0.0794 0.0000e+00
   2860.000      98.48    -0.7678    34.9127     6.3760     0.0006     0.0873 0.0000e+00
   2861.000      98.48    -0.7677    34.9126     6.3724     0.0008     0.0764 0.0000e+00
   2862.000      98.48    -0.7676    34.9127     6.3772     0.0042     0.0764 0.0000e+00
   2863.000      98.48    -0.7676    34.9127     6.3764     0.0103     0.0792 0.0000e+00
   2864.000      98.48    -0.7675    34.9126     6.3798     0.0021     0.0765 0.0000e+00
   2865.000      98.48    -0.7675    34.9126     6.3793     0.0010     0.0761 0.0000e+00
   2866.000      98.48    -0.7676    34.9126     6.3786     0.0081     0.0751 0.0000e+00
   2867.000      98.48    -0.7676    34.9126     6.3755     0.0053     0.0779 0.0000e+00
   2868.000      98.48    -0.7675    34.9126     6.3897     0.0063     0.0749 0.0000e+00
   2869.000      98.48    -0.7674    34.9127     6.3817     0.0055     0.0767 0.0000e+00
   2870.000      98.48    -0.7674    34.9127     6.3692     0.0115     0.0795 0.0000e+00
   2871.000      98.48    -0.7674    34.9126     6.3735     0.0012     0.0734 0.0000e+00
   2872.000      98.48    -0.7673    34.9126     6.3744     0.0044     0.0759 0.0000e+00
   2873.000      98.48    -0.7673    34.9126     6.3813     0.0006     0.0751 0.0000e+00
   2874.000      98.48    -0.7672    34.9127     6.3826     0.0003     0.0769 0.0000e+00
   2875.000      98.48    -0.7672    34.9126     6.3733     0.0159     0.0755 0.0000e+00
   2876.000      98.48    -0.7672    34.9126     6.3784     0.0050     0.0771 0.0000e+00
   2877.000      98.48    -0.7671    34.9126     6.3760     0.0011     0.0756 0.0000e+00
   2878.000      98.48    -0.7672    34.9126     6.3735     0.0085     0.0790 0.0000e+00
   2879.000      98.48    -0.7671    34.9125     6.3775     0.0110     0.0774 0.0000e+00
   2880.000      98.48    -0.7671    34.9126     6.3787     0.0024     0.0760 0.0000e+00
   2881.000      98.48    -0.7671    34.9126     6.3779     0.0037     0.0767 0.0000e+00
   2882.000      98.48    -0.7670    34.9126     6.3785     0.0135     0.0784 0.0000e+00
   2883.000      98.48    -0.7669    34.9126     6.3862     0.0038     0.0739 0.0000e+00
   2884.000      98.48    -0.7668    34.9126     6.3774    -0.0006     0.0754 0.0000e+00
   2885.000      98.48    -0.7669    34.9126     6.3741     0.0045     0.0763 0.0000e+00
   2886.000      98.48    -0.7668    34.9126     6.3774     0.0063     0.0764 0.0000e+00
   2887.000      98.48    -0.7668    34.9125     6.3829     0.0082     0.0773 0.0000e+00
   2888.000      98.48    -0.7668    34.9127     6.3749     0.0115     0.0751 0.0000e+00
   2889.000      98.48    -0.7668    34.9128     6.3738     0.0081     0.0751 0.0000e+00
   2890.000      98.48    -0.7669    34.9127     6.3757     0.0007     0.0756 0.0000e+00
   2891.000      98.47    -0.7669    34.9126     6.3798     0.0021     0.0769 0.0000e+00
   2892.000      98.48    -0.7667    34.9126     6.3700     0.0087     0.0746 0.0000e+00
   2893.000      98.48    -0.7669    34.9127     6.3786     0.0061     0.0791 0.0000e+00
   2894.000      98.48    -0.7670    34.9126     6.3707    -0.0042     0.0765 0.0000e+00
   2895.000      98.48    -0.7670    34.9126     6.3773     0.0049     0.0751 0.0000e+00
   2896.000      98.48    -0.7669    34.9126     6.3764    -0.0011     0.0750 0.0000e+00
   2897.000      98.48    -0.7669    34.9126     6.3734     0.0092     0.0717 0.0000e+00
   2898.000      98.48    -0.7667    34.9127     6.3767     0.0182     0.0766 0.0000e+00
   2899.000      98.48    -0.7666    34.9127     6.3804     0.0070     0.0775 0.0000e+00
   2900.000      98.47    -0.7666    34.9127     6.3748     0.0017     0.0775 0.0000e+00
   2901.000      98.48    -0.7666    34.9126     6.3737     0.0063     0.0764 0.0000e+00
   2902.000      98.48    -0.7665    34.9126     6.3782     0.0008     0.0764 0.0000e+00
   2903.000      98.47    -0.7665    34.9127     6.3827    -0.0027     0.0779 0.0000e+00
   2904.000      98.48    -0.7664    34.9126     6.3751     0.0061     0.0767 0.0000e+00
   2905.000      98.48    -0.7664    34.9126     6.3778     0.0045     0.0775 0.0000e+00
   2906.000      98.48    -0.7663    34.9126     6.3782     0.0117     0.0791 0.0000e+00
   2907.000      98.48    -0.7663    34.9126     6.3735     0.0037     0.0779 0.0000e+00
   2908.000      98.48    -0.7662    34.9126     6.3735     0.0013     0.0775 0.0000e+00
   2909.000      98.48    -0.7662    34.9126     6.3720     0.0098     0.0771 0.0000e+00
   2910.000      98.48    -0.7661    34.9127     6.3656     0.0023     0.0758 0.0000e+00
   2911.000      98.48    -0.7660    34.9126     6.3831     0.0005     0.0763 0.0000e+00
   2912.000      98.48    -0.7659    34.9125     6.3734     0.0010     0.0766 0.0000e+00
   2913.000      98.48    -0.7659    34.9126     6.3769     0.0010     0.0816 0.0000e+00
   2914.000      98.48    -0.7658    34.9126     6.3744     0.0095     0.0802 0.0000e+00
   2915.000      98.48    -0.7656    34.9127     6.3756     0.0064     0.0788 0.0000e+00
   2916.000      98.48    -0.7657    34.9127     6.3783    -0.0000     0.0773 0.0000e+00
   2917.000      98.48    -0.7657    34.9126     6.3800     0.0004     0.0752 0.0000e+00
   2918.000      98.48    -0.7656    34.9126     6.3781     0.0037     0.0768 0.0000e+00
   2919.000      98.48    -0.7655    34.9126     6.3759     0.0011     0.0782 0.0000e+00
   2920.000      98.48    -0.7655    34.9126     6.3728     0.0017     0.0792 0.0000e+00
   2921.000      98.48    -0.7654    34.9126     6.3771     0.0024     0.0749 0.0000e+00
   2922.000      98.47    -0.7654    34.9127     6.3749     0.0030     0.0751 0.0000e+00
   2923.000      98.48    -0.7654    34.9126     6.3691     0.0018     0.0771 0.0000e+00
   2924.000      98.48    -0.7654    34.9126     6.3673     0.0044     0.0778 0.0000e+00
   2925.000      98.48    -0.7652    34.9126     6.3756     0.0032     0.0757 0.0000e+00
   2926.000      98.48    -0.7652    34.9126     6.3737     0.0020     0.0750 0.0000e+00
   2927.000      98.48    -0.7652    34.9126     6.3822     0.0077     0.0744 0.0000e+00
   2928.000      98.48    -0.7652    34.9126     6.3684     0.0131     0.0870 0.0000e+00
   2929.000      98.48    -0.7652    34.9126     6.3680     0.0143     0.0927 0.0000e+00
   2930.000      98.48    -0.7651    34.9126     6.3773     0.0055     0.0826 0.0000e+00
   2931.000      98.48    -0.7651    34.9127     6.3750     0.0020     0.0757 0.0000e+00
   2932.000      98.48    -0.7651    34.9127     6.3773     0.0001     0.0770 0.0000e+00
   2933.000      98.48    -0.7650    34.9126     6.3720     0.0018     0.0762 0.0000e+00
   2934.000      98.48    -0.7650    34.9127     6.3681     0.0105     0.0730 0.0000e+00
   2935.000      98.47    -0.7649    34.9126     6.3769     0.0094     0.0753 0.0000e+00
   2936.000      98.47    -0.7648    34.9126     6.3748     0.0000     0.0776 0.0000e+00
   2937.000      98.48    -0.7647    34.9127     6.3770     0.0006     0.0775 0.0000e+00
   2938.000      98.48    -0.7649    34.9127     6.3787     0.0015     0.0793 0.0000e+00
   2939.000      98.48    -0.7647    34.9126     6.3693     0.0028     0.0760 0.0000e+00
   2940.000      98.47    -0.7647    34.9126     6.3777     0.0023     0.0742 0.0000e+00
   2941.000      98.48    -0.7647    34.9127     6.3708     0.0008     0.0825 0.0000e+00
   2942.000      98.47    -0.7647    34.9127     6.3726     0.0019     0.0816 0.0000e+00
   2943.000      98.48    -0.7647    34.9126     6.3742     0.0033     0.0778 0.0000e+00
   2944.000      98.47    -0.7648    34.9127     6.3639     0.0123     0.0795 0.0000e+00
   2945.000      98.48    -0.7647    34.9127     6.3744     0.0095     0.0768 0.0000e+00
   2946.000      98.48    -0.7647    34.9126     6.3681     0.0019     0.0737 0.0000e+00
   2947.000      98.48    -0.7645    34.9126     6.3774     0.0024     0.0775 0.0000e+00
   2948.000      98.48    -0.7648    34.9126     6.3723     0.0011     0.0748 0.0000e+00
   2949.000      98.48    -0.7648    34.9126     6.3721     0.0145     0.0742 0.0000e+00
   2950.000      98.48    -0.7648    34.9127     6.3828     0.0064     0.0768 0.0000e+00
   2951.000      98.47    -0.7648    34.9126     6.3613     0.0015     0.0775 0.0000e+00
   2952.000      98.48    -0.7647    34.9126     6.3738     0.0008     0.0750 0.0000e+00
   2953.000      98.48    -0.7647    34.9126     6.3745     0.0115     0.0702 0.0000e+00
   2954.000      98.48    -0.7646    34.9127     6.3715     0.0041     0.0742 0.0000e+00
   2955.000      98.48    -0.7647    34.9127     6.3731     0.0006     0.0750 0.0000e+00
   2956.000      98.48    -0.7646    34.9126     6.3736     0.0007     0.0752 0.0000e+00
   2957.000      98.47    -0.7646    34.9126     6.3730     0.0065     0.0783 0.0000e+00
   2958.000      98.48    -0.7646    34.9128     6.3685     0.0093     0.0796 0.0000e+00
   2959.000      98.47    -0.7645    34.9127     6.3752     0.0023     0.0776 0.0000e+00
   2960.000      98.47    -0.7645    34.9126     6.3647     0.0008     0.0775 0.0000e+00
   2961.000      98.47    -0.7645    34.9127     6.3632     0.0021     0.0746 0.0000e+00
   2962.000      98.48    -0.7644    34.9126     6.3724     0.0013     0.0766 0.0000e+00
   2963.000      98.48    -0.7643    34.9126     6.3802     0.0003     0.0793 0.0000e+00
   2964.000      98.48    -0.7643    34.9127     6.3690     0.0002     0.0768 0.0000e+00
   2965.000      98.48    -0.7643    34.9127     6.3683     0.0024     0.0751 0.0000e+00
   2966.000      98.48    -0.7643    34.9126     6.3747     0.0018     0.0751 0.0000e+00
   2967.000      98.48    -0.7642    34.9127     6.3692     0.0011     0.0746 0.0000e+00
   2968.000      98.47    -0.7642    34.9126     6.3679     0.0013     0.0736 0.0000e+00
   2969.000      98.48    -0.7641    34.9126     6.3673     0.0015     0.0766 0.0000e+00
   2970.000      98.48    -0.7640    34.9125     6.3696     0.0042     0.0773 0.0000e+00
   2971.000      98.48    -0.7641    34.9127     6.3703     0.0024     0.0751 0.0000e+00
   2972.000      98.48    -0.7641    34.9127     6.3698     0.0010     0.0767 0.0000e+00
   2973.000      98.48    -0.7640    34.9128     6.3731     0.0009     0.0870 0.0000e+00
   2974.000      98.48    -0.7640    34.9127     6.3679     0.0009     0.0785 0.0000e+00
   2975.000      98.48    -0.7640    34.9127     6.3716     0.0012     0.0766 0.0000e+00
   2976.000      98.48    -0.7639    34.9126     6.3690     0.0054     0.0780 0.0000e+00
   2977.000      98.48    -0.7640    34.9126     6.3734     0.0045     0.0741 0.0000e+00
   2978.000      98.48    -0.7641    34.9127     6.3684     0.0115     0.0769 0.0000e+00
   2979.000      98.48    -0.7640    34.9126     6.3655     0.0022     0.0760 0.0000e+00
   2980.000      98.48    -0.7639    34.9125     6.3684     0.0005     0.0798 0.0000e+00
   2981.000      98.48    -0.7638    34.9126     6.3687     0.0009     0.0775 0.0000e+00
   2982.000      98.47    -0.7639    34.9127     6.3665     0.0004     0.0753 0.0000e+00
   2983.000      98.48    -0.7638    34.9126     6.3720     0.0100     0.0732 0.0000e+00
   2984.000      98.48    -0.7638    34.9126     6.3630     0.0018     0.0757 0.0000e+00
   2985.000      98.48    -0.7638    34.9126     6.3655     0.0092     0.0759 0.0000e+00
   2986.000      98.47    -0.7637    34.9127     6.3768     0.0013     0.0750 0.0000e+00
   2987.000      98.48    -0.7636    34.9126     6.3650     0.0076     0.0743 0.0000e+00
   2988.000      98.47    -0.7636    34.9126     6.3700    -0.0004     0.0757 0.0000e+00
   2989.000      98.47    -0.7635    34.9126     6.3719    -0.0028     0.0737 0.0000e+00
   2990.000      98.48    -0.7634    34.9126     6.3687     0.0010     0.0740 0.0000e+00
   2991.000      98.48    -0.7633    34.9126     6.3679     0.0016     0.0726 0.0000e+00
   2992.000      98.47    -0.7633    34.9127     6.3723     0.0013     0.0761 0.0000e+00
   2993.000      98.47    -0.7632    34.9127     6.3683     0.0067     0.0775 0.0000e+00
   2994.000      98.48    -0.7633    34.9127     6.3609     0.0103     0.0774 0.0000e+00
   2995.000      98.47    -0.7632    34.9127     6.3650     0.0086     0.0775 0.0000e+00
   2996.000      98.48    -0.7630    34.9126     6.3703     0.0041     0.0774 0.0000e+00
   2997.000      98.48    -0.7630    34.9127     6.3689     0.0103     0.0800 0.0000e+00
   2998.000      98.48    -0.7630    34.9127     6.3718     0.0032     0.0776 0.0000e+00
   2999.000      98.48    -0.7629    34.9127     6.3692     0.0014     0.0760 0.0000e+00
   3000.000      98.48    -0.7627    34.9126     6.3671     0.0022     0.0758 0.0000e+00
   3001.000      98.48    -0.7626    34.9127     6.3706     0.0020     0.0748 0.0000e+00
   3002.000      98.48    -0.7627    34.9127     6.3660     0.0015     0.0790 0.0000e+00
   3003.000      98.47    -0.7624    34.9126     6.3683     0.0016     0.0760 0.0000e+00
   3004.000      98.47    -0.7622    34.9127     6.3700    -0.0085     0.0762 0.0000e+00
   3005.000      98.47    -0.7625    34.9126     6.3637    -0.0069     0.0775 0.0000e+00
   3006.000      98.48    -0.7625    34.9127     6.3623     0.0008     0.0795 0.0000e+00
   3007.000      98.48    -0.7621    34.9127     6.3721     0.0012     0.0768 0.0000e+00
   3008.000      98.48    -0.7619    34.9127     6.3686     0.0046     0.0739 0.0000e+00
   3009.000      98.48    -0.7618    34.9126     6.3722    -0.0053     0.0738 0.0000e+00
   3010.000      98.47    -0.7620    34.9127     6.3720    -0.0037     0.0772 0.0000e+00
