# Supplementary material for: Habitat variability and faunal zonation at the Ægir Ridge, a canyon-like structure in the deep Norwegian Sea
Source: PeerJ. 2022 Jun 15;10:e13394. doi: 10.7717/peerj.13394 (PMC9206436; doi:10.7717/peerj.13394)
Supplement: Supplemental Information 6 [file peerj-10-13394-s006.cnv]

* Sea-Bird SBE 9 Data File:
* FileName = Z:\IceAge3_MerMet17-6\CTD\041_CTD_001_down.hex
* Software Version Seasave V 7.26.1.8
* Temperature SN = 5938
* Conductivity SN = 4108
* Number of Bytes Per Scan = 41
* Number of Voltage Words = 4
* Number of Scans Averaged by the Deck Unit = 1
* System UpLoad Time = Jul 02 2020 16:02:38
* NMEA Latitude = 65 16.30 N
* NMEA Longitude = 007 56.57 W
* NMEA UTC (Time) = Jul 02 2020  16:02:38
* Store Lat/Lon Data = Append to Every Scan
* SBE 11plus V 5.2
* number of scans to average = 1
* pressure baud rate = 9600
* NMEA baud rate = 4800
* GPIB address = 1
* advance primary conductivity  0.073 seconds
* advance secondary conductivity  0.073 seconds
* autorun on power up is disabled
* S>
* System UTC = Jul 02 2020 16:02:38
# nquan = 8
# nvalues = 246                         
# units = specified
# name 0 = depSM: Depth [salt water, m]
# name 1 = altM: Altimeter [m]
# name 2 = t090C: Temperature [ITS-90, deg C]
# name 3 = sal00: Salinity, Practical [PSU]
# name 4 = sbeox0ML/L: Oxygen, SBE 43 [ml/l]
# name 5 = flECO-AFL: Fluorescence, WET Labs ECO-AFL/FL [mg/m^3]
# name 6 = turbWETntu0: Turbidity, WET Labs ECO [NTU]
# name 7 = flag: flag
# span 0 =      1.000,    246.000       
# span 1 =      98.53,      98.64       
# span 2 =     0.7638,     6.4475       
# span 3 =    22.2542,    35.9707       
# span 4 =     2.5006,     7.3422       
# span 5 =    -0.0466,     3.1123       
# span 6 =     0.0780,     6.5762       
# span 7 = 0.0000e+00, 0.0000e+00       
# interval = meters: 1                  
# start_time = Jul 02 2020 16:02:38 [System UTC, header]
# bad_flag = -9.990e-29
# <Sensors count="13" >
#   <sensor Channel="1" >
#     <!-- Frequency 0, Temperature -->
#     <TemperatureSensor SensorID="55" >
#       <SerialNumber>5938</SerialNumber>
#       <CalibrationDate>13-May-20</CalibrationDate>
#       <UseG_J>1</UseG_J>
#       <A>0.00000000e+000</A>
#       <B>0.00000000e+000</B>
#       <C>0.00000000e+000</C>
#       <D>0.00000000e+000</D>
#       <F0_Old>0.000</F0_Old>
#       <G>4.31986908e-003</G>
#       <H>6.26903842e-004</H>
#       <I>1.90365780e-005</I>
#       <J>1.31463243e-006</J>
#       <F0>1000.000</F0>
#       <Slope>1.00000000</Slope>
#       <Offset>0.0000</Offset>
#     </TemperatureSensor>
#   </sensor>
#   <sensor Channel="2" >
#     <!-- Frequency 1, Conductivity -->
#     <ConductivitySensor SensorID="3" >
#       <SerialNumber>4108</SerialNumber>
#       <CalibrationDate>28-May-20</CalibrationDate>
#       <UseG_J>1</UseG_J>
#       <!-- Cell const and series R are applicable only for wide range sensors. -->
#       <SeriesR>0.0000</SeriesR>
#       <CellConst>2000.0000</CellConst>
#       <ConductivityType>0</ConductivityType>
#       <Coefficients equation="0" >
#         <A>0.00000000e+000</A>
#         <B>0.00000000e+000</B>
#         <C>0.00000000e+000</C>
#         <D>0.00000000e+000</D>
#         <M>0.0</M>
#         <CPcor>-9.57000000e-008</CPcor>
#       </Coefficients>
#       <Coefficients equation="1" >
#         <G>-9.93463366e+000</G>
#         <H>1.36319903e+000</H>
#         <I>-9.26045694e-004</I>
#         <J>1.53899395e-004</J>
#         <CPcor>-9.57000000e-008</CPcor>
#         <CTcor>3.2500e-006</CTcor>
#         <!-- WBOTC not applicable unless ConductivityType = 1. -->
#         <WBOTC>0.00000000e+000</WBOTC>
#       </Coefficients>
#       <Slope>1.00000000</Slope>
#       <Offset>0.00000</Offset>
#     </ConductivitySensor>
#   </sensor>
#   <sensor Channel="3" >
#     <!-- Frequency 2, Pressure, Digiquartz with TC -->
#     <PressureSensor SensorID="45" >
#       <SerialNumber>1184</SerialNumber>
#       <CalibrationDate>26-May-20</CalibrationDate>
#       <C1>-3.923755e+004</C1>
#       <C2>-2.831515e-001</C2>
#       <C3>1.211200e-002</C3>
#       <D1>3.402400e-002</D1>
#       <D2>0.000000e+000</D2>
#       <T1>3.027916e+001</T1>
#       <T2>-4.427000e-004</T2>
#       <T3>4.118300e-006</T3>
#       <T4>2.652680e-009</T4>
#       <Slope>0.99999000</Slope>
#       <Offset>-0.59740</Offset>
#       <T5>0.000000e+000</T5>
#       <AD590M>1.280690e-002</AD590M>
#       <AD590B>-8.805580e+000</AD590B>
#     </PressureSensor>
#   </sensor>
#   <sensor Channel="4" >
#     <!-- Frequency 3, Temperature, 2 -->
#     <TemperatureSensor SensorID="55" >
#       <SerialNumber>4677</SerialNumber>
#       <CalibrationDate>09-Jun-20</CalibrationDate>
#       <UseG_J>1</UseG_J>
#       <A>0.00000000e+000</A>
#       <B>0.00000000e+000</B>
#       <C>0.00000000e+000</C>
#       <D>0.00000000e+000</D>
#       <F0_Old>0.000</F0_Old>
#       <G>4.36406284e-003</G>
#       <H>6.37218936e-004</H>
#       <I>2.08563715e-005</I>
#       <J>1.76238731e-006</J>
#       <F0>1000.000</F0>
#       <Slope>1.00000000</Slope>
#       <Offset>0.0000</Offset>
#     </TemperatureSensor>
#   </sensor>
#   <sensor Channel="5" >
#     <!-- Frequency 4, Conductivity, 2 -->
#     <ConductivitySensor SensorID="3" >
#       <SerialNumber>4262</SerialNumber>
#       <CalibrationDate>28-May-20</CalibrationDate>
#       <UseG_J>1</UseG_J>
#       <!-- Cell const and series R are applicable only for wide range sensors. -->
#       <SeriesR>0.0000</SeriesR>
#       <CellConst>2000.0000</CellConst>
#       <ConductivityType>0</ConductivityType>
#       <Coefficients equation="0" >
#         <A>0.00000000e+000</A>
#         <B>0.00000000e+000</B>
#         <C>0.00000000e+000</C>
#         <D>0.00000000e+000</D>
#         <M>0.0</M>
#         <CPcor>-9.57000000e-008</CPcor>
#       </Coefficients>
#       <Coefficients equation="1" >
#         <G>-9.66407704e+000</G>
#         <H>1.34551644e+000</H>
#         <I>-1.94456288e-003</I>
#         <J>2.03653007e-004</J>
#         <CPcor>-9.57000000e-008</CPcor>
#         <CTcor>3.2500e-006</CTcor>
#         <!-- WBOTC not applicable unless ConductivityType = 1. -->
#         <WBOTC>0.00000000e+000</WBOTC>
#       </Coefficients>
#       <Slope>1.00000000</Slope>
#       <Offset>0.00000</Offset>
#     </ConductivitySensor>
#   </sensor>
#   <sensor Channel="6" >
#     <!-- A/D voltage 0, Oxygen, SBE 43 -->
#     <OxygenSensor SensorID="38" >
#       <SerialNumber>2813</SerialNumber>
#       <CalibrationDate>23-Jan-20</CalibrationDate>
#       <Use2007Equation>1</Use2007Equation>
#       <CalibrationCoefficients equation="0" >
#         <!-- Coefficients for Owens-Millard equation. -->
#         <Boc>0.0000</Boc>
#         <Soc>0.0000e+000</Soc>
#         <offset>0.0000</offset>
#         <Pcor>0.00e+000</Pcor>
#         <Tcor>0.0000</Tcor>
#         <Tau>0.0</Tau>
#       </CalibrationCoefficients>
#       <CalibrationCoefficients equation="1" >
#         <!-- Coefficients for Sea-Bird equation - SBE calibration in 2007 and later. -->
#         <Soc>4.3140e-001</Soc>
#         <offset>-0.4817</offset>
#         <A>-4.5527e-003</A>
#         <B> 2.0677e-004</B>
#         <C>-2.9561e-006</C>
#         <D0> 2.5826e+000</D0>
#         <D1> 1.92634e-004</D1>
#         <D2>-4.64803e-002</D2>
#         <E> 3.6000e-002</E>
#         <Tau20> 1.0200</Tau20>
#         <H1>-3.3000e-002</H1>
#         <H2> 5.0000e+003</H2>
#         <H3> 1.4500e+003</H3>
#       </CalibrationCoefficients>
#     </OxygenSensor>
#   </sensor>
#   <sensor Channel="7" >
#     <!-- A/D voltage 1, Oxygen, SBE 43, 2 -->
#     <OxygenSensor SensorID="38" >
#       <SerialNumber>2829</SerialNumber>
#       <CalibrationDate>12-Jul-19</CalibrationDate>
#       <Use2007Equation>1</Use2007Equation>
#       <CalibrationCoefficients equation="0" >
#         <!-- Coefficients for Owens-Millard equation. -->
#         <Boc>0.0000</Boc>
#         <Soc>0.0000e+000</Soc>
#         <offset>0.0000</offset>
#         <Pcor>0.00e+000</Pcor>
#         <Tcor>0.0000</Tcor>
#         <Tau>0.0</Tau>
#       </CalibrationCoefficients>
#       <CalibrationCoefficients equation="1" >
#         <!-- Coefficients for Sea-Bird equation - SBE calibration in 2007 and later. -->
#         <Soc>4.9600e-001</Soc>
#         <offset>-0.4970</offset>
#         <A>-4.7155e-003</A>
#         <B> 2.3104e-004</B>
#         <C>-3.5151e-006</C>
#         <D0> 2.5826e+000</D0>
#         <D1> 1.92634e-004</D1>
#         <D2>-4.64803e-002</D2>
#         <E> 3.6000e-002</E>
#         <Tau20> 1.5100</Tau20>
#         <H1>-3.3000e-002</H1>
#         <H2> 5.0000e+003</H2>
#         <H3> 1.4500e+003</H3>
#       </CalibrationCoefficients>
#     </OxygenSensor>
#   </sensor>
#   <sensor Channel="8" >
#     <!-- A/D voltage 2, PAR/Irradiance, Biospherical/Licor -->
#     <PAR_BiosphericalLicorChelseaSensor SensorID="42" >
#       <SerialNumber>70549</SerialNumber>
#       <CalibrationDate>27 Nov 2017</CalibrationDate>
#       <M>1.00000000</M>
#       <B>0.00000000</B>
#       <CalibrationConstant>18975000000.00000000</CalibrationConstant>
#       <Multiplier>1.00000000</Multiplier>
#       <Offset>-0.05332251</Offset>
#     </PAR_BiosphericalLicorChelseaSensor>
#   </sensor>
#   <sensor Channel="9" >
#     <!-- A/D voltage 3, Free -->
#   </sensor>
#   <sensor Channel="10" >
#     <!-- A/D voltage 4, Fluorometer, WET Labs ECO-AFL/FL -->
#     <FluoroWetlabECO_AFL_FL_Sensor SensorID="20" >
#       <SerialNumber>FLNTURTD 3332</SerialNumber>
#       <CalibrationDate>6 Feb 2018</CalibrationDate>
#       <ScaleFactor>6.00000000e+000</ScaleFactor>
#       <!-- Dark output -->
#       <Vblank>0.0710</Vblank>
#     </FluoroWetlabECO_AFL_FL_Sensor>
#   </sensor>
#   <sensor Channel="11" >
#     <!-- A/D voltage 5, Turbidity Meter, WET Labs, ECO-NTU -->
#     <TurbidityMeter SensorID="67" >
#       <SerialNumber>FLNTURTD 3332</SerialNumber>
#       <CalibrationDate>6 Feb 2018</CalibrationDate>
#       <ScaleFactor>2.000000</ScaleFactor>
#       <!-- Dark output -->
#       <DarkVoltage>0.076000</DarkVoltage>
#     </TurbidityMeter>
#   </sensor>
#   <sensor Channel="12" >
#     <!-- A/D voltage 6, Altimeter -->
#     <AltimeterSensor SensorID="0" >
#       <SerialNumber>62237</SerialNumber>
#       <CalibrationDate></CalibrationDate>
#       <ScaleFactor>15.000</ScaleFactor>
#       <Offset>0.000</Offset>
#     </AltimeterSensor>
#   </sensor>
#   <sensor Channel="13" >
#     <!-- A/D voltage 7, Free -->
#   </sensor>
# </Sensors>
# datcnv_date = Jan 27 2021 21:55:54, 7.26.7.114 [datcnv_vars = 7]
# datcnv_in = D:\2. ARGO\SO280\F�r Katrin\041_CTD_001_down.hex D:\2. ARGO\SO280\F�r Katrin\013_CTD_001_DOWN.XMLCON
# datcnv_skipover = 0
# datcnv_ox_hysteresis_correction = yes
# datcnv_ox_tau_correction = yes
# binavg_date = Jan 27 2021 22:05:33, 7.26.7.114
# binavg_in = D:\2. ARGO\SO280\F�r Katrin\041_CTD_001_down.cnv
# binavg_bintype = meters
# binavg_binsize = 1
# binavg_excl_bad_scans = yes
# binavg_skipover = 0
# binavg_omit = 0
# binavg_min_scans_bin = 1
# binavg_max_scans_bin = 2147483647
# binavg_surface_bin = no, min = 0.000, max = 0.000, value = 0.000
# file_type = ascii
*END*
      1.000      98.59     6.4475    22.2542     4.7058     1.1959     6.5762 0.0000e+00
      2.000      98.56     6.4327    34.1917     5.4311     0.9916     2.1760 0.0000e+00
      3.000      98.56     6.4309    34.8516     6.6024     1.0535     0.3621 0.0000e+00
      4.000      98.56     6.4327    34.8442     7.0795     1.1374     0.1536 0.0000e+00
      5.000      98.57     6.4328    34.8399     7.0576     1.2431     0.1428 0.0000e+00
      6.000      98.57     6.4322    34.8361     7.0098     1.3497     0.1516 0.0000e+00
      7.000      98.58     6.4318    34.8339     6.9928     1.5226     0.1457 0.0000e+00
      8.000      98.58     6.4307    34.8331     7.0084     1.7557     0.1499 0.0000e+00
      9.000      98.60     6.4307    34.8316     7.0283     2.0778     0.1523 0.0000e+00
     10.000      98.61     6.4304    34.8306     7.0380     2.4137     0.1497 0.0000e+00
     11.000      98.62     6.4303    34.8295     7.0542     2.6076     0.1559 0.0000e+00
     12.000      98.61     6.4318    34.8291     7.0534     2.5372     0.1488 0.0000e+00
     13.000      98.61     6.4296    34.8289     7.0614     2.5412     0.1475 0.0000e+00
     14.000      98.62     6.4293    34.8279     7.0636     2.5991     0.1550 0.0000e+00
     15.000      98.63     6.4281    34.8278     7.0502     2.7372     0.1641 0.0000e+00
     16.000      98.63     6.4299    34.8275     7.0539     2.7189     0.1462 0.0000e+00
     17.000      98.62     6.4298    34.8264     7.0617     2.6767     0.1460 0.0000e+00
     18.000      98.62     6.4252    34.8268     7.0645     2.6777     0.1510 0.0000e+00
     19.000      98.63     6.4273    34.8269     7.0668     2.8244     0.1607 0.0000e+00
     20.000      98.63     6.4300    34.8267     7.0772     2.8297     0.1539 0.0000e+00
     21.000      98.63     6.4282    34.8265     7.0711     2.8392     0.1483 0.0000e+00
     22.000      98.63     6.4323    34.8263     7.0705     2.8341     0.1475 0.0000e+00
     23.000      98.63     6.4326    34.8263     7.0786     2.8409     0.1475 0.0000e+00
     24.000      98.63     6.4322    34.8262     7.0779     2.8315     0.1821 0.0000e+00
     25.000      98.63     6.4208    34.8259     7.0759     2.8368     0.1612 0.0000e+00
     26.000      98.63     6.4041    34.8259     7.0797     2.8293     0.1491 0.0000e+00
     27.000      98.63     6.4011    34.8264     7.0742     2.8497     0.1435 0.0000e+00
     28.000      98.63     5.7276    35.9707     2.5006     2.8636     0.1486 0.0000e+00
     29.000      98.63     6.4274    34.7929     7.2139     2.8294     0.1450 0.0000e+00
     30.000      98.63     6.4086    34.8296     7.0783     2.8954     0.1438 0.0000e+00
     31.000      98.63     6.4100    34.8304     7.0767     2.9931     0.1441 0.0000e+00
     32.000      98.63     6.4098    34.8308     7.0705     3.0370     0.1548 0.0000e+00
     33.000      98.64     6.4019    34.8327     7.0758     3.0817     0.1591 0.0000e+00
     34.000      98.64     6.3552    34.8360     7.0801     3.1123     0.1593 0.0000e+00
     35.000      98.64     6.2640    34.8337     7.0853     3.1090     0.1695 0.0000e+00
     36.000      98.62     5.9275    34.8314     7.1112     2.6968     0.1466 0.0000e+00
     37.000      98.60     5.3512    34.8215     7.1767     1.9910     0.1456 0.0000e+00
     38.000      98.58     4.9840    34.8141     7.2435     1.3743     0.1277 0.0000e+00
     39.000      98.58     4.4747    34.8215     7.3422     1.2493     0.1255 0.0000e+00
     40.000      98.56     4.2202    34.8217     7.3278     1.0521     0.1279 0.0000e+00
     41.000      98.56     4.1303    34.8147     7.3091     0.6834     0.1254 0.0000e+00
     42.000      98.56     4.0829    34.8146     7.3015     0.5530     0.1168 0.0000e+00
     43.000      98.55     3.9649    34.8146     7.3000     0.5486     0.1190 0.0000e+00
     44.000      98.55     3.8275    34.8171     7.2618     0.5349     0.1221 0.0000e+00
     45.000      98.55     3.7832    34.8144     7.2269     0.4654     0.1346 0.0000e+00
     46.000      98.54     3.7744    34.8131     7.2220     0.3865     0.1162 0.0000e+00
     47.000      98.54     3.7600    34.8119     7.2273     0.3963     0.1186 0.0000e+00
     48.000      98.54     3.7387    34.8119     7.2222     0.4024     0.1213 0.0000e+00
     49.000      98.54     3.7312    34.8117     7.2166     0.3872     0.1121 0.0000e+00
     50.000      98.54     3.7269    34.8115     7.2124     0.3397     0.1181 0.0000e+00
     51.000      98.55     3.6969    34.8107     7.2087     0.3308     0.1156 0.0000e+00
     52.000      98.54     3.6705    34.8106     7.2084     0.3480     0.1200 0.0000e+00
     53.000      98.54     3.6323    34.8098     7.2089     0.3533     0.1183 0.0000e+00
     54.000      98.54     3.5564    34.8081     7.2069     0.3129     0.1151 0.0000e+00
     55.000      98.54     3.5138    34.8073     7.2060     0.2653     0.1124 0.0000e+00
     56.000      98.54     3.4770    34.8072     7.2009     0.2535     0.1137 0.0000e+00
     57.000      98.53     3.4611    34.8064     7.1908     0.2245     0.1166 0.0000e+00
     58.000      98.53     3.4429    34.8055     7.1851     0.2032     0.1132 0.0000e+00
     59.000      98.54     3.4057    34.8063     7.1840     0.1872     0.1105 0.0000e+00
     60.000      98.54     3.3764    34.8053     7.1792     0.1778     0.1159 0.0000e+00
     61.000      98.53     3.2908    34.8059     7.1844     0.1590     0.1092 0.0000e+00
     62.000      98.53     3.1440    34.8075     7.1804     0.1385     0.1325 0.0000e+00
     63.000      98.53     2.9588    34.8100     7.1694     0.1041     0.1191 0.0000e+00
     64.000      98.53     2.9242    34.8093     7.1458     0.0899     0.1047 0.0000e+00
     65.000      98.53     2.9205    34.8078     7.1344     0.0865     0.1019 0.0000e+00
     66.000      98.53     2.9154    34.8067     7.1401     0.0842     0.1032 0.0000e+00
     67.000      98.53     2.9043    34.8062     7.1324     0.0955     0.1054 0.0000e+00
     68.000      98.53     2.8990    34.8055     7.1355     0.0861     0.1033 0.0000e+00
     69.000      98.53     2.8991    34.8051     7.1311     0.0934     0.1032 0.0000e+00
     70.000      98.53     2.8971    34.8047     7.1298     0.0883     0.1033 0.0000e+00
     71.000      98.53     2.8927    34.8043     7.1221     0.0851     0.1060 0.0000e+00
     72.000      98.53     2.8833    34.8043     7.1245     0.0862     0.1050 0.0000e+00
     73.000      98.53     2.8804    34.8038     7.1254     0.0934     0.1020 0.0000e+00
     74.000      98.53     2.8755    34.8035     7.1086     0.0856     0.0992 0.0000e+00
     75.000      98.53     2.8653    34.8036     7.1231     0.0833     0.0986 0.0000e+00
     76.000      98.53     2.8584    34.8034     7.1198     0.0912     0.1027 0.0000e+00
     77.000      98.53     2.8533    34.8031     7.1237     0.0975     0.1023 0.0000e+00
     78.000      98.53     2.8505    34.8029     7.1219     0.0847     0.0995 0.0000e+00
     79.000      98.53     2.8421    34.8027     7.1250     0.0862     0.1001 0.0000e+00
     80.000      98.53     2.8150    34.8025     7.1285     0.0895     0.1079 0.0000e+00
     81.000      98.53     2.7922    34.8030     7.1148     0.1001     0.1042 0.0000e+00
     82.000      98.53     2.7606    34.8040     7.1191     0.0896     0.1047 0.0000e+00
     83.000      98.53     2.7360    34.8046     7.1188     0.0781     0.0988 0.0000e+00
     84.000      98.53     2.7150    34.8040     7.1173     0.0821     0.1021 0.0000e+00
     85.000      98.53     2.6858    34.8042     7.1168     0.0844     0.1048 0.0000e+00
     86.000      98.53     2.6690    34.8048     7.1165     0.0788     0.0996 0.0000e+00
     87.000      98.53     2.6618    34.8049     7.1120     0.0869     0.0975 0.0000e+00
     88.000      98.53     2.6543    34.8048     7.1144     0.0781     0.1001 0.0000e+00
     89.000      98.53     2.6521    34.8045     7.1059     0.0878     0.0999 0.0000e+00
     90.000      98.53     2.6470    34.8041     7.1037     0.0708     0.1055 0.0000e+00
     91.000      98.53     2.6394    34.8045     7.0994     0.0816     0.1186 0.0000e+00
     92.000      98.53     2.6300    34.8047     7.1004     0.0720     0.0978 0.0000e+00
     93.000      98.53     2.6224    34.8050     7.1000     0.0751     0.0996 0.0000e+00
     94.000      98.53     2.6204    34.8046     7.1001     0.0752     0.1039 0.0000e+00
     95.000      98.53     2.6176    34.8046     7.0938     0.0747     0.0998 0.0000e+00
     96.000      98.53     2.6120    34.8046     7.0989     0.0711     0.1010 0.0000e+00
     97.000      98.53     2.5960    34.8043     7.0951     0.0789     0.1001 0.0000e+00
     98.000      98.53     2.5831    34.8040     7.1053     0.0818     0.1015 0.0000e+00
     99.000      98.53     2.5713    34.8037     7.1018     0.0667     0.1062 0.0000e+00
    100.000      98.53     2.5558    34.8038     7.0924     0.0675     0.1016 0.0000e+00
    101.000      98.53     2.5466    34.8035     7.0965     0.0837     0.0989 0.0000e+00
    102.000      98.53     2.5366    34.8030     7.1053     0.0716     0.1009 0.0000e+00
    103.000      98.53     2.4840    34.8032     7.1035     0.0711     0.0978 0.0000e+00
    104.000      98.53     2.4579    34.8031     7.0916     0.0711     0.0980 0.0000e+00
    105.000      98.53     2.4275    34.8025     7.0955     0.0653     0.1002 0.0000e+00
    106.000      98.53     2.4091    34.8019     7.0953     0.0675     0.0996 0.0000e+00
    107.000      98.53     2.3915    34.8012     7.0956     0.0666     0.0990 0.0000e+00
    108.000      98.53     2.3749    34.8010     7.0940     0.0702     0.0947 0.0000e+00
    109.000      98.53     2.3367    34.8007     7.0956     0.0698     0.1037 0.0000e+00
    110.000      98.53     2.3154    34.8002     7.0935     0.0648     0.0970 0.0000e+00
    111.000      98.53     2.2969    34.7999     7.0899     0.0575     0.0974 0.0000e+00
    112.000      98.53     2.2402    34.8006     7.0935     0.0551     0.0992 0.0000e+00
    113.000      98.53     2.2119    34.8022     7.0913     0.0643     0.1000 0.0000e+00
    114.000      98.53     2.1901    34.8020     7.0868     0.0649     0.0942 0.0000e+00
    115.000      98.53     2.1365    34.8018     7.0926     0.0551     0.0946 0.0000e+00
    116.000      98.53     2.1084    34.8029     7.0882     0.0434     0.0946 0.0000e+00
    117.000      98.53     2.0906    34.8037     7.0873     0.0488     0.0959 0.0000e+00
    118.000      98.53     2.0816    34.8036     7.0821     0.0503     0.0976 0.0000e+00
    119.000      98.53     2.0719    34.8047     7.0913     0.0483     0.0951 0.0000e+00
    120.000      98.53     2.0612    34.8046     7.0841     0.0460     0.0924 0.0000e+00
    121.000      98.53     2.0527    34.8044     7.0815     0.0438     0.0950 0.0000e+00
    122.000      98.53     2.0473    34.8041     7.0802     0.0475     0.0915 0.0000e+00
    123.000      98.53     2.0444    34.8039     7.0761     0.0447     0.0948 0.0000e+00
    124.000      98.53     2.0415    34.8039     7.0742     0.0424     0.0922 0.0000e+00
    125.000      98.53     2.0311    34.8041     7.0826     0.0498     0.0960 0.0000e+00
    126.000      98.53     2.0243    34.8041     7.0802     0.0420     0.0930 0.0000e+00
    127.000      98.53     2.0207    34.8039     7.0849     0.0418     0.0918 0.0000e+00
    128.000      98.53     2.0112    34.8040     7.0770     0.0282     0.0926 0.0000e+00
    129.000      98.53     2.0024    34.8046     7.0826     0.0293     0.0930 0.0000e+00
    130.000      98.53     1.9829    34.8060     7.0873     0.0411     0.0932 0.0000e+00
    131.000      98.53     1.9742    34.8061     7.0784     0.0351     0.0999 0.0000e+00
    132.000      98.53     1.9636    34.8069     7.0776     0.0317     0.0955 0.0000e+00
    133.000      98.53     1.9617    34.8070     7.0782     0.0276     0.0914 0.0000e+00
    134.000      98.53     1.9600    34.8075     7.0764     0.0422     0.0897 0.0000e+00
    135.000      98.53     1.9571    34.8080     7.0775     0.0334     0.0936 0.0000e+00
    136.000      98.53     1.9415    34.8099     7.0741     0.0247     0.0930 0.0000e+00
    137.000      98.53     1.9242    34.8115     7.0725     0.0224     0.0922 0.0000e+00
    138.000      98.53     1.8997    34.8133     7.0690     0.0261     0.0908 0.0000e+00
    139.000      98.53     1.8684    34.8127     7.0662     0.0320     0.0921 0.0000e+00
    140.000      98.53     1.8382    34.8135     7.0588     0.0096     0.0922 0.0000e+00
    141.000      98.53     1.8105    34.8143     7.0620     0.0175     0.0930 0.0000e+00
    142.000      98.53     1.7952    34.8134     7.0608     0.0241     0.0918 0.0000e+00
    143.000      98.53     1.7869    34.8135     7.0548     0.0093     0.0914 0.0000e+00
    144.000      98.53     1.7733    34.8140     7.0554     0.0073     0.0898 0.0000e+00
    145.000      98.53     1.7557    34.8159     7.0466     0.0060     0.0925 0.0000e+00
    146.000      98.53     1.7501    34.8161     7.0447     0.0070     0.0885 0.0000e+00
    147.000      98.53     1.7489    34.8162     7.0435     0.0007     0.0955 0.0000e+00
    148.000      98.53     1.7454    34.8165     7.0374     0.0029     0.0890 0.0000e+00
    149.000      98.53     1.7404    34.8170     7.0343     0.0150     0.0902 0.0000e+00
    150.000      98.53     1.7371    34.8175     7.0276    -0.0005     0.0889 0.0000e+00
    151.000      98.53     1.7321    34.8179     7.0266     0.0006     0.0889 0.0000e+00
    152.000      98.53     1.7286    34.8182     7.0281    -0.0010     0.0892 0.0000e+00
    153.000      98.53     1.7271    34.8182     7.0299     0.0045     0.0923 0.0000e+00
    154.000      98.53     1.7260    34.8182     7.0228    -0.0015     0.0894 0.0000e+00
    155.000      98.53     1.7233    34.8185     7.0263    -0.0011     0.0872 0.0000e+00
    156.000      98.53     1.7201    34.8189     7.0310    -0.0011     0.0879 0.0000e+00
    157.000      98.53     1.7177    34.8189     7.0244    -0.0037     0.0893 0.0000e+00
    158.000      98.53     1.7113    34.8198     7.0320    -0.0010     0.0883 0.0000e+00
    159.000      98.53     1.7030    34.8210     7.0255    -0.0011     0.0873 0.0000e+00
    160.000      98.53     1.6972    34.8218     7.0179    -0.0011     0.1028 0.0000e+00
    161.000      98.53     1.6928    34.8219     7.0178     0.0013     0.0887 0.0000e+00
    162.000      98.53     1.6869    34.8226     7.0136    -0.0062     0.0856 0.0000e+00
    163.000      98.53     1.6813    34.8233     7.0126    -0.0069     0.0890 0.0000e+00
    164.000      98.53     1.6733    34.8243     7.0116    -0.0103     0.0902 0.0000e+00
    165.000      98.53     1.6650    34.8255     7.0058    -0.0078     0.0894 0.0000e+00
    166.000      98.53     1.6574    34.8261     7.0015    -0.0041     0.0874 0.0000e+00
    167.000      98.53     1.6489    34.8263     6.9999    -0.0089     0.0899 0.0000e+00
    168.000      98.53     1.6399    34.8268     6.9990    -0.0040     0.0912 0.0000e+00
    169.000      98.53     1.6272    34.8275     6.9973    -0.0115     0.0874 0.0000e+00
    170.000      98.53     1.6169    34.8281     6.9921    -0.0125     0.0911 0.0000e+00
    171.000      98.53     1.6066    34.8286     6.9855    -0.0125     0.1103 0.0000e+00
    172.000      98.53     1.5914    34.8298     6.9858    -0.0122     0.0874 0.0000e+00
    173.000      98.53     1.5766    34.8312     6.9791    -0.0126     0.0887 0.0000e+00
    174.000      98.53     1.5616    34.8326     6.9693    -0.0051     0.0862 0.0000e+00
    175.000      98.53     1.5570    34.8333     6.9732    -0.0089     0.0847 0.0000e+00
    176.000      98.53     1.5516    34.8342     6.9643    -0.0181     0.0887 0.0000e+00
    177.000      98.53     1.5477    34.8343     6.9617    -0.0147     0.0870 0.0000e+00
    178.000      98.53     1.5436    34.8345     6.9597    -0.0206     0.0863 0.0000e+00
    179.000      98.53     1.5431    34.8350     6.9610    -0.0161     0.0831 0.0000e+00
    180.000      98.53     1.5416    34.8356     6.9585    -0.0228     0.0848 0.0000e+00
    181.000      98.53     1.5407    34.8361     6.9555    -0.0216     0.0846 0.0000e+00
    182.000      98.53     1.5410    34.8368     6.9492    -0.0138     0.0867 0.0000e+00
    183.000      98.53     1.5369    34.8372     6.9588    -0.0230     0.0875 0.0000e+00
    184.000      98.53     1.5352    34.8382     6.9498    -0.0192     0.0865 0.0000e+00
    185.000      98.53     1.5386    34.8394     6.9443    -0.0206     0.0848 0.0000e+00
    186.000      98.53     1.5307    34.8414     6.9447    -0.0236     0.0836 0.0000e+00
    187.000      98.53     1.5066    34.8430     6.9396    -0.0282     0.0871 0.0000e+00
    188.000      98.53     1.4511    34.8417     6.9428    -0.0283     0.0830 0.0000e+00
    189.000      98.53     1.4144    34.8458     6.9248    -0.0236     0.0854 0.0000e+00
    190.000      98.53     1.3948    34.8421     6.9363    -0.0216     0.0893 0.0000e+00
    191.000      98.53     1.3639    34.8386     6.9284    -0.0349     0.0871 0.0000e+00
    192.000      98.53     1.3582    34.8383     6.9279    -0.0312     0.0866 0.0000e+00
    193.000      98.53     1.3568    34.8392     6.9271    -0.0250     0.0854 0.0000e+00
    194.000      98.53     1.3380    34.8418     6.9241    -0.0235     0.0873 0.0000e+00
    195.000      98.53     1.3257    34.8376     6.9218    -0.0326     0.1112 0.0000e+00
    196.000      98.53     1.3114    34.8375     6.9224    -0.0267     0.0881 0.0000e+00
    197.000      98.53     1.2991    34.8390     6.9188    -0.0292     0.0861 0.0000e+00
    198.000      98.53     1.2641    34.8399     6.9161    -0.0317     0.0891 0.0000e+00
    199.000      98.53     1.2410    34.8413     6.9107    -0.0399     0.0890 0.0000e+00
    200.000      98.53     1.2346    34.8422     6.9001    -0.0316     0.1108 0.0000e+00
    201.000      98.53     1.2021    34.8426     6.9052    -0.0239     0.0861 0.0000e+00
    202.000      98.53     1.1616    34.8450     6.8982    -0.0429     0.0882 0.0000e+00
    203.000      98.53     1.1549    34.8450     6.8845    -0.0294     0.0867 0.0000e+00
    204.000      98.53     1.1369    34.8472     6.8815    -0.0369     0.0859 0.0000e+00
    205.000      98.53     1.1249    34.8472     6.8748    -0.0352     0.0871 0.0000e+00
    206.000      98.53     1.1181    34.8468     6.8689    -0.0427     0.0858 0.0000e+00
    207.000      98.53     1.0955    34.8482     6.8723    -0.0339     0.0852 0.0000e+00
    208.000      98.53     1.0880    34.8487     6.8630    -0.0315     0.0851 0.0000e+00
    209.000      98.53     1.0619    34.8510     6.8654    -0.0365     0.0851 0.0000e+00
    210.000      98.53     1.0514    34.8525     6.8543    -0.0321     0.1183 0.0000e+00
    211.000      98.53     1.0498    34.8534     6.8516    -0.0340     0.0994 0.0000e+00
    212.000      98.53     1.0494    34.8533     6.8462    -0.0339     0.0837 0.0000e+00
    213.000      98.53     1.0509    34.8547     6.8443    -0.0269     0.0853 0.0000e+00
    214.000      98.53     1.0561    34.8558     6.8459    -0.0420     0.0863 0.0000e+00
    215.000      98.53     1.0595    34.8567     6.8451    -0.0341     0.0872 0.0000e+00
    216.000      98.53     1.0600    34.8570     6.8437    -0.0350     0.0848 0.0000e+00
    217.000      98.53     1.0595    34.8576     6.8380    -0.0413     0.0846 0.0000e+00
    218.000      98.53     1.0565    34.8582     6.8407    -0.0381     0.0847 0.0000e+00
    219.000      98.53     1.0396    34.8607     6.8427    -0.0372     0.0846 0.0000e+00
    220.000      98.53     1.0357    34.8610     6.8312    -0.0343     0.0847 0.0000e+00
    221.000      98.53     1.0155    34.8625     6.8352    -0.0230     0.0826 0.0000e+00
    222.000      98.53     1.0010    34.8636     6.8271    -0.0422     0.0824 0.0000e+00
    223.000      98.53     0.9963    34.8640     6.8250    -0.0315     0.0837 0.0000e+00
    224.000      98.53     0.9967    34.8630     6.8190    -0.0429     0.0858 0.0000e+00
    225.000      98.53     0.9856    34.8633     6.8221    -0.0437     0.0846 0.0000e+00
    226.000      98.53     0.9843    34.8632     6.8234    -0.0466     0.0827 0.0000e+00
    227.000      98.53     0.9592    34.8640     6.8259    -0.0414     0.0837 0.0000e+00
    228.000      98.53     0.9263    34.8683     6.8121    -0.0361     0.0842 0.0000e+00
    229.000      98.53     0.9064    34.8662     6.8098    -0.0341     0.0886 0.0000e+00
    230.000      98.53     0.8956    34.8681     6.8064    -0.0363     0.0836 0.0000e+00
    231.000      98.53     0.8955    34.8688     6.8025    -0.0337     0.0833 0.0000e+00
    232.000      98.53     0.8915    34.8694     6.8072    -0.0332     0.0845 0.0000e+00
    233.000      98.53     0.8868    34.8698     6.7991    -0.0303     0.0840 0.0000e+00
    234.000      98.53     0.8830    34.8702     6.8036    -0.0232     0.0856 0.0000e+00
    235.000      98.53     0.8738    34.8710     6.8043    -0.0278     0.0828 0.0000e+00
    236.000      98.53     0.8712    34.8710     6.7970    -0.0344     0.0805 0.0000e+00
    237.000      98.53     0.8649    34.8712     6.7952    -0.0366     0.0822 0.0000e+00
    238.000      98.53     0.8549    34.8717     6.7993    -0.0434     0.0846 0.0000e+00
    239.000      98.53     0.8300    34.8735     6.7958    -0.0357     0.0849 0.0000e+00
    240.000      98.53     0.8162    34.8750     6.7898    -0.0370     0.0813 0.0000e+00
    241.000      98.53     0.7951    34.8753     6.7918    -0.0339     0.0821 0.0000e+00
    242.000      98.53     0.7796    34.8765     6.7850    -0.0345     0.0780 0.0000e+00
    243.000      98.53     0.7748    34.8771     6.7862    -0.0312     0.0864 0.0000e+00
    244.000      98.53     0.7709    34.8775     6.7799    -0.0354     0.0820 0.0000e+00
    245.000      98.53     0.7663    34.8777     6.7811    -0.0444     0.0818 0.0000e+00
    246.000      98.53     0.7638    34.8777     6.7753    -0.0375     0.0811 0.0000e+00
