# Supplementary material for: Habitat variability and faunal zonation at the Ægir Ridge, a canyon-like structure in the deep Norwegian Sea
Source: PeerJ. 2022 Jun 15;10:e13394. doi: 10.7717/peerj.13394 (PMC9206436; doi:10.7717/peerj.13394)
Supplement: Supplemental Information 7 [file peerj-10-13394-s007.cnv]

* Sea-Bird SBE 9 Data File:
* FileName = Z:\IceAge3_MerMet17-6\CTD\043_CTD_001_down.hex
* Software Version Seasave V 7.26.1.8
* Temperature SN = 5938
* Conductivity SN = 4108
* Number of Bytes Per Scan = 41
* Number of Voltage Words = 4
* Number of Scans Averaged by the Deck Unit = 1
* System UpLoad Time = Jul 03 2020 02:52:45
* NMEA Latitude = 64 52.86 N
* NMEA Longitude = 009 37.84 W
* NMEA UTC (Time) = Jul 03 2020  02:52:44
* Store Lat/Lon Data = Append to Every Scan
* SBE 11plus V 5.2
* number of scans to average = 1
* pressure baud rate = 9600
* NMEA baud rate = 4800
* GPIB address = 1
* advance primary conductivity  0.073 seconds
* advance secondary conductivity  0.073 seconds
* autorun on power up is disabled
* S>
* System UTC = Jul 03 2020 02:52:45
# nquan = 8
# nvalues = 584                         
# units = specified
# name 0 = depSM: Depth [salt water, m]
# name 1 = altM: Altimeter [m]
# name 2 = t090C: Temperature [ITS-90, deg C]
# name 3 = sal00: Salinity, Practical [PSU]
# name 4 = sbeox0ML/L: Oxygen, SBE 43 [ml/l]
# name 5 = flECO-AFL: Fluorescence, WET Labs ECO-AFL/FL [mg/m^3]
# name 6 = turbWETntu0: Turbidity, WET Labs ECO [NTU]
# name 7 = flag: flag
# span 0 =     20.000,    603.000       
# span 1 =      98.57,      98.68       
# span 2 =    -0.2924,     7.4740       
# span 3 =    34.7895,    34.9117       
# span 4 =     6.6304,     7.1373       
# span 5 =    -0.1161,     2.6349       
# span 6 =     0.0678,     0.1889       
# span 7 = 0.0000e+00, 0.0000e+00       
# interval = meters: 1                  
# start_time = Jul 03 2020 02:52:45 [System UTC, header]
# bad_flag = -9.990e-29
# <Sensors count="13" >
#   <sensor Channel="1" >
#     <!-- Frequency 0, Temperature -->
#     <TemperatureSensor SensorID="55" >
#       <SerialNumber>5938</SerialNumber>
#       <CalibrationDate>13-May-20</CalibrationDate>
#       <UseG_J>1</UseG_J>
#       <A>0.00000000e+000</A>
#       <B>0.00000000e+000</B>
#       <C>0.00000000e+000</C>
#       <D>0.00000000e+000</D>
#       <F0_Old>0.000</F0_Old>
#       <G>4.31986908e-003</G>
#       <H>6.26903842e-004</H>
#       <I>1.90365780e-005</I>
#       <J>1.31463243e-006</J>
#       <F0>1000.000</F0>
#       <Slope>1.00000000</Slope>
#       <Offset>0.0000</Offset>
#     </TemperatureSensor>
#   </sensor>
#   <sensor Channel="2" >
#     <!-- Frequency 1, Conductivity -->
#     <ConductivitySensor SensorID="3" >
#       <SerialNumber>4108</SerialNumber>
#       <CalibrationDate>28-May-20</CalibrationDate>
#       <UseG_J>1</UseG_J>
#       <!-- Cell const and series R are applicable only for wide range sensors. -->
#       <SeriesR>0.0000</SeriesR>
#       <CellConst>2000.0000</CellConst>
#       <ConductivityType>0</ConductivityType>
#       <Coefficients equation="0" >
#         <A>0.00000000e+000</A>
#         <B>0.00000000e+000</B>
#         <C>0.00000000e+000</C>
#         <D>0.00000000e+000</D>
#         <M>0.0</M>
#         <CPcor>-9.57000000e-008</CPcor>
#       </Coefficients>
#       <Coefficients equation="1" >
#         <G>-9.93463366e+000</G>
#         <H>1.36319903e+000</H>
#         <I>-9.26045694e-004</I>
#         <J>1.53899395e-004</J>
#         <CPcor>-9.57000000e-008</CPcor>
#         <CTcor>3.2500e-006</CTcor>
#         <!-- WBOTC not applicable unless ConductivityType = 1. -->
#         <WBOTC>0.00000000e+000</WBOTC>
#       </Coefficients>
#       <Slope>1.00000000</Slope>
#       <Offset>0.00000</Offset>
#     </ConductivitySensor>
#   </sensor>
#   <sensor Channel="3" >
#     <!-- Frequency 2, Pressure, Digiquartz with TC -->
#     <PressureSensor SensorID="45" >
#       <SerialNumber>1184</SerialNumber>
#       <CalibrationDate>26-May-20</CalibrationDate>
#       <C1>-3.923755e+004</C1>
#       <C2>-2.831515e-001</C2>
#       <C3>1.211200e-002</C3>
#       <D1>3.402400e-002</D1>
#       <D2>0.000000e+000</D2>
#       <T1>3.027916e+001</T1>
#       <T2>-4.427000e-004</T2>
#       <T3>4.118300e-006</T3>
#       <T4>2.652680e-009</T4>
#       <Slope>0.99999000</Slope>
#       <Offset>-0.59740</Offset>
#       <T5>0.000000e+000</T5>
#       <AD590M>1.280690e-002</AD590M>
#       <AD590B>-8.805580e+000</AD590B>
#     </PressureSensor>
#   </sensor>
#   <sensor Channel="4" >
#     <!-- Frequency 3, Temperature, 2 -->
#     <TemperatureSensor SensorID="55" >
#       <SerialNumber>4677</SerialNumber>
#       <CalibrationDate>09-Jun-20</CalibrationDate>
#       <UseG_J>1</UseG_J>
#       <A>0.00000000e+000</A>
#       <B>0.00000000e+000</B>
#       <C>0.00000000e+000</C>
#       <D>0.00000000e+000</D>
#       <F0_Old>0.000</F0_Old>
#       <G>4.36406284e-003</G>
#       <H>6.37218936e-004</H>
#       <I>2.08563715e-005</I>
#       <J>1.76238731e-006</J>
#       <F0>1000.000</F0>
#       <Slope>1.00000000</Slope>
#       <Offset>0.0000</Offset>
#     </TemperatureSensor>
#   </sensor>
#   <sensor Channel="5" >
#     <!-- Frequency 4, Conductivity, 2 -->
#     <ConductivitySensor SensorID="3" >
#       <SerialNumber>4262</SerialNumber>
#       <CalibrationDate>28-May-20</CalibrationDate>
#       <UseG_J>1</UseG_J>
#       <!-- Cell const and series R are applicable only for wide range sensors. -->
#       <SeriesR>0.0000</SeriesR>
#       <CellConst>2000.0000</CellConst>
#       <ConductivityType>0</ConductivityType>
#       <Coefficients equation="0" >
#         <A>0.00000000e+000</A>
#         <B>0.00000000e+000</B>
#         <C>0.00000000e+000</C>
#         <D>0.00000000e+000</D>
#         <M>0.0</M>
#         <CPcor>-9.57000000e-008</CPcor>
#       </Coefficients>
#       <Coefficients equation="1" >
#         <G>-9.66407704e+000</G>
#         <H>1.34551644e+000</H>
#         <I>-1.94456288e-003</I>
#         <J>2.03653007e-004</J>
#         <CPcor>-9.57000000e-008</CPcor>
#         <CTcor>3.2500e-006</CTcor>
#         <!-- WBOTC not applicable unless ConductivityType = 1. -->
#         <WBOTC>0.00000000e+000</WBOTC>
#       </Coefficients>
#       <Slope>1.00000000</Slope>
#       <Offset>0.00000</Offset>
#     </ConductivitySensor>
#   </sensor>
#   <sensor Channel="6" >
#     <!-- A/D voltage 0, Oxygen, SBE 43 -->
#     <OxygenSensor SensorID="38" >
#       <SerialNumber>2813</SerialNumber>
#       <CalibrationDate>23-Jan-20</CalibrationDate>
#       <Use2007Equation>1</Use2007Equation>
#       <CalibrationCoefficients equation="0" >
#         <!-- Coefficients for Owens-Millard equation. -->
#         <Boc>0.0000</Boc>
#         <Soc>0.0000e+000</Soc>
#         <offset>0.0000</offset>
#         <Pcor>0.00e+000</Pcor>
#         <Tcor>0.0000</Tcor>
#         <Tau>0.0</Tau>
#       </CalibrationCoefficients>
#       <CalibrationCoefficients equation="1" >
#         <!-- Coefficients for Sea-Bird equation - SBE calibration in 2007 and later. -->
#         <Soc>4.3140e-001</Soc>
#         <offset>-0.4817</offset>
#         <A>-4.5527e-003</A>
#         <B> 2.0677e-004</B>
#         <C>-2.9561e-006</C>
#         <D0> 2.5826e+000</D0>
#         <D1> 1.92634e-004</D1>
#         <D2>-4.64803e-002</D2>
#         <E> 3.6000e-002</E>
#         <Tau20> 1.0200</Tau20>
#         <H1>-3.3000e-002</H1>
#         <H2> 5.0000e+003</H2>
#         <H3> 1.4500e+003</H3>
#       </CalibrationCoefficients>
#     </OxygenSensor>
#   </sensor>
#   <sensor Channel="7" >
#     <!-- A/D voltage 1, Oxygen, SBE 43, 2 -->
#     <OxygenSensor SensorID="38" >
#       <SerialNumber>2829</SerialNumber>
#       <CalibrationDate>12-Jul-19</CalibrationDate>
#       <Use2007Equation>1</Use2007Equation>
#       <CalibrationCoefficients equation="0" >
#         <!-- Coefficients for Owens-Millard equation. -->
#         <Boc>0.0000</Boc>
#         <Soc>0.0000e+000</Soc>
#         <offset>0.0000</offset>
#         <Pcor>0.00e+000</Pcor>
#         <Tcor>0.0000</Tcor>
#         <Tau>0.0</Tau>
#       </CalibrationCoefficients>
#       <CalibrationCoefficients equation="1" >
#         <!-- Coefficients for Sea-Bird equation - SBE calibration in 2007 and later. -->
#         <Soc>4.9600e-001</Soc>
#         <offset>-0.4970</offset>
#         <A>-4.7155e-003</A>
#         <B> 2.3104e-004</B>
#         <C>-3.5151e-006</C>
#         <D0> 2.5826e+000</D0>
#         <D1> 1.92634e-004</D1>
#         <D2>-4.64803e-002</D2>
#         <E> 3.6000e-002</E>
#         <Tau20> 1.5100</Tau20>
#         <H1>-3.3000e-002</H1>
#         <H2> 5.0000e+003</H2>
#         <H3> 1.4500e+003</H3>
#       </CalibrationCoefficients>
#     </OxygenSensor>
#   </sensor>
#   <sensor Channel="8" >
#     <!-- A/D voltage 2, PAR/Irradiance, Biospherical/Licor -->
#     <PAR_BiosphericalLicorChelseaSensor SensorID="42" >
#       <SerialNumber>70549</SerialNumber>
#       <CalibrationDate>27 Nov 2017</CalibrationDate>
#       <M>1.00000000</M>
#       <B>0.00000000</B>
#       <CalibrationConstant>18975000000.00000000</CalibrationConstant>
#       <Multiplier>1.00000000</Multiplier>
#       <Offset>-0.05332251</Offset>
#     </PAR_BiosphericalLicorChelseaSensor>
#   </sensor>
#   <sensor Channel="9" >
#     <!-- A/D voltage 3, Free -->
#   </sensor>
#   <sensor Channel="10" >
#     <!-- A/D voltage 4, Fluorometer, WET Labs ECO-AFL/FL -->
#     <FluoroWetlabECO_AFL_FL_Sensor SensorID="20" >
#       <SerialNumber>FLNTURTD 3332</SerialNumber>
#       <CalibrationDate>6 Feb 2018</CalibrationDate>
#       <ScaleFactor>6.00000000e+000</ScaleFactor>
#       <!-- Dark output -->
#       <Vblank>0.0710</Vblank>
#     </FluoroWetlabECO_AFL_FL_Sensor>
#   </sensor>
#   <sensor Channel="11" >
#     <!-- A/D voltage 5, Turbidity Meter, WET Labs, ECO-NTU -->
#     <TurbidityMeter SensorID="67" >
#       <SerialNumber>FLNTURTD 3332</SerialNumber>
#       <CalibrationDate>6 Feb 2018</CalibrationDate>
#       <ScaleFactor>2.000000</ScaleFactor>
#       <!-- Dark output -->
#       <DarkVoltage>0.076000</DarkVoltage>
#     </TurbidityMeter>
#   </sensor>
#   <sensor Channel="12" >
#     <!-- A/D voltage 6, Altimeter -->
#     <AltimeterSensor SensorID="0" >
#       <SerialNumber>62237</SerialNumber>
#       <CalibrationDate></CalibrationDate>
#       <ScaleFactor>15.000</ScaleFactor>
#       <Offset>0.000</Offset>
#     </AltimeterSensor>
#   </sensor>
#   <sensor Channel="13" >
#     <!-- A/D voltage 7, Free -->
#   </sensor>
# </Sensors>
# datcnv_date = Jan 27 2021 21:55:55, 7.26.7.114 [datcnv_vars = 7]
# datcnv_in = D:\2. ARGO\SO280\F�r Katrin\043_CTD_001_down.hex D:\2. ARGO\SO280\F�r Katrin\013_CTD_001_DOWN.XMLCON
# datcnv_skipover = 0
# datcnv_ox_hysteresis_correction = yes
# datcnv_ox_tau_correction = yes
# binavg_date = Jan 27 2021 22:05:33, 7.26.7.114
# binavg_in = D:\2. ARGO\SO280\F�r Katrin\043_CTD_001_down.cnv
# binavg_bintype = meters
# binavg_binsize = 1
# binavg_excl_bad_scans = yes
# binavg_skipover = 0
# binavg_omit = 0
# binavg_min_scans_bin = 1
# binavg_max_scans_bin = 2147483647
# binavg_surface_bin = no, min = 0.000, max = 0.000, value = 0.000
# file_type = ascii
*END*
     20.000      98.68     7.4590    34.8894     6.6839     2.5681     0.1772 0.0000e+00
     21.000      98.68     7.4700    34.8899     6.7119     2.4596     0.1785 0.0000e+00
     22.000      98.68     7.4740    34.8891     6.7149     2.4552     0.1889 0.0000e+00
     23.000      98.68     7.4698    34.8887     6.7192     2.5093     0.1758 0.0000e+00
     24.000      98.68     7.4423    34.8858     6.7305     2.4708     0.1743 0.0000e+00
     25.000      98.68     7.1837    34.8830     6.7420     2.5987     0.1778 0.0000e+00
     26.000      98.68     7.2175    34.8799     6.7485     2.4389     0.1762 0.0000e+00
     27.000      98.68     7.2321    34.8790     6.7699     2.4824     0.1795 0.0000e+00
     28.000      98.68     7.2206    34.8782     6.7596     2.5117     0.1694 0.0000e+00
     29.000      98.68     7.1390    34.8787     6.7594     2.5304     0.1702 0.0000e+00
     30.000      98.68     7.1062    34.8751     6.7775     2.5172     0.1702 0.0000e+00
     31.000      98.68     7.0176    34.8755     6.7840     2.4989     0.1692 0.0000e+00
     32.000      98.68     6.9442    34.8745     6.7816     2.4065     0.1680 0.0000e+00
     33.000      98.68     6.9029    34.8767     6.7983     2.4432     0.1686 0.0000e+00
     34.000      98.68     6.7719    34.8727     6.8331     2.6349     0.1666 0.0000e+00
     35.000      98.68     6.4760    34.8747     6.8324     2.4053     0.1567 0.0000e+00
     36.000      98.68     6.1834    34.8769     6.8536     2.3016     0.1531 0.0000e+00
     37.000      98.68     6.0371    34.8994     6.9122     2.2036     0.1529 0.0000e+00
     38.000      98.67     5.9081    34.8955     6.9884     2.1585     0.1430 0.0000e+00
     39.000      98.66     5.7067    34.8601     6.9836     1.6588     0.1282 0.0000e+00
     40.000      98.66     5.6159    34.8648     6.9879     1.6698     0.1292 0.0000e+00
     41.000      98.66     5.5053    34.8840     7.0177     1.7827     0.1305 0.0000e+00
     42.000      98.66     5.2968    34.8707     7.0323     1.3614     0.1236 0.0000e+00
     43.000      98.66     5.2054    34.8759     7.0260     1.1141     0.1198 0.0000e+00
     44.000      98.66     4.9028    34.8919     7.0790     1.0358     0.1155 0.0000e+00
     45.000      98.65     4.7297    34.8945     7.0561     0.8599     0.1075 0.0000e+00
     46.000      98.64     4.5389    34.8531     7.1073     0.7207     0.1057 0.0000e+00
     47.000      98.64     4.4948    34.8494     7.1014     0.6708     0.1061 0.0000e+00
     48.000      98.64     4.4593    34.8665     7.1373     0.6416     0.1041 0.0000e+00
     49.000      98.63     4.4036    34.8406     7.1120     0.5061     0.1077 0.0000e+00
     50.000      98.64     4.3625    34.8414     7.1067     0.5098     0.1059 0.0000e+00
     51.000      98.64     4.3348    34.8461     7.0981     0.5935     0.1109 0.0000e+00
     52.000      98.63     4.3092    34.8406     7.0922     0.4629     0.1016 0.0000e+00
     53.000      98.63     4.3009    34.8391     7.0850     0.3533     0.0952 0.0000e+00
     54.000      98.63     4.2874    34.8395     7.0902     0.3553     0.0985 0.0000e+00
     55.000      98.63     4.2474    34.8404     7.0934     0.3654     0.0968 0.0000e+00
     56.000      98.63     4.1913    34.8400     7.0895     0.3113     0.0951 0.0000e+00
     57.000      98.63     4.1603    34.8379     7.0837     0.2405     0.0926 0.0000e+00
     58.000      98.63     4.1479    34.8368     7.0836     0.2473     0.0961 0.0000e+00
     59.000      98.63     4.1295    34.8357     7.0916     0.2851     0.0968 0.0000e+00
     60.000      98.63     4.0857    34.8340     7.0952     0.2554     0.0946 0.0000e+00
     61.000      98.63     4.0468    34.8391     7.0937     0.2689     0.0933 0.0000e+00
     62.000      98.63     3.9979    34.8354     7.1002     0.2063     0.0895 0.0000e+00
     63.000      98.63     3.8792    34.8287     7.1025     0.1632     0.0899 0.0000e+00
     64.000      98.63     3.8069    34.8275     7.0920     0.1941     0.0886 0.0000e+00
     65.000      98.63     3.7882    34.8313     7.0945     0.1773     0.0924 0.0000e+00
     66.000      98.63     3.7805    34.8325     7.1027     0.1542     0.0907 0.0000e+00
     67.000      98.63     3.7723    34.8231     7.0977     0.1110     0.0867 0.0000e+00
     68.000      98.63     3.7611    34.8224     7.0937     0.1054     0.0911 0.0000e+00
     69.000      98.63     3.7529    34.8233     7.0907     0.1219     0.0901 0.0000e+00
     70.000      98.63     3.7484    34.8239     7.1010     0.1198     0.0910 0.0000e+00
     71.000      98.63     3.7447    34.8205     7.1002     0.1032     0.0989 0.0000e+00
     72.000      98.63     3.7381    34.8200     7.1013     0.1014     0.0919 0.0000e+00
     73.000      98.63     3.7093    34.8199     7.1005     0.1038     0.0891 0.0000e+00
     74.000      98.63     3.6545    34.8248     7.0941     0.1165     0.0903 0.0000e+00
     75.000      98.63     3.5273    34.8198     7.1104     0.0832     0.0884 0.0000e+00
     76.000      98.63     3.4181    34.8238     7.1014     0.0610     0.0875 0.0000e+00
     77.000      98.63     3.2824    34.8232     7.0988     0.0664     0.0913 0.0000e+00
     78.000      98.63     3.2045    34.8203     7.0756     0.0617     0.0873 0.0000e+00
     79.000      98.63     3.2071    34.8283     7.0622     0.0517     0.0870 0.0000e+00
     80.000      98.63     3.1659    34.8191     7.0710     0.0388     0.0886 0.0000e+00
     81.000      98.63     3.1374    34.8172     7.0577     0.0168     0.0877 0.0000e+00
     82.000      98.63     3.1297    34.8182     7.0526     0.0437     0.0865 0.0000e+00
     83.000      98.63     3.1004    34.8218     7.0600     0.0373     0.0861 0.0000e+00
     84.000      98.63     3.0714    34.8167     7.0564     0.0135     0.0871 0.0000e+00
     85.000      98.63     3.0412    34.8151     7.0520     0.0286     0.0861 0.0000e+00
     86.000      98.63     2.9798    34.8165     7.0531     0.0374     0.0858 0.0000e+00
     87.000      98.63     2.9232    34.8250     7.0471     0.0383     0.0853 0.0000e+00
     88.000      98.63     2.8914    34.8176     7.0424     0.0294     0.0861 0.0000e+00
     89.000      98.63     2.8672    34.8143     7.0431     0.0065     0.0861 0.0000e+00
     90.000      98.63     2.8143    34.8137     7.0430     0.0098     0.0886 0.0000e+00
     91.000      98.63     2.7630    34.8116     7.0381    -0.0014     0.0849 0.0000e+00
     92.000      98.63     2.6977    34.8149     7.0333     0.0055     0.0858 0.0000e+00
     93.000      98.63     2.6538    34.8078     7.0393    -0.0015     0.0835 0.0000e+00
     94.000      98.63     2.5338    34.8075     7.0152    -0.0086     0.0883 0.0000e+00
     95.000      98.63     2.4993    34.8067     7.0205    -0.0086     0.0887 0.0000e+00
     96.000      98.63     2.4695    34.8100     7.0181    -0.0085     0.0887 0.0000e+00
     97.000      98.63     2.4519    34.8047     7.0198    -0.0183     0.0859 0.0000e+00
     98.000      98.63     2.4322    34.8020     7.0162    -0.0208     0.0833 0.0000e+00
     99.000      98.63     2.4376    34.8019     7.0109    -0.0211     0.0899 0.0000e+00
    100.000      98.62     2.4281    34.8014     7.0136    -0.0173     0.0865 0.0000e+00
    101.000      98.62     2.4012    34.7987     7.0144    -0.0130     0.0860 0.0000e+00
    102.000      98.63     2.3455    34.7979     7.0068    -0.0194     0.0885 0.0000e+00
    103.000      98.62     2.3310    34.7967     7.0116    -0.0222     0.0854 0.0000e+00
    104.000      98.63     2.2975    34.7970     7.0144    -0.0199     0.0876 0.0000e+00
    105.000      98.62     2.2610    34.7949     7.0153    -0.0281     0.0842 0.0000e+00
    106.000      98.62     2.2378    34.7946     7.0099    -0.0304     0.0837 0.0000e+00
    107.000      98.62     2.2038    34.7937     7.0195    -0.0195     0.0916 0.0000e+00
    108.000      98.62     2.1914    34.7927     7.0141    -0.0194     0.0827 0.0000e+00
    109.000      98.62     2.1786    34.7922     7.0167    -0.0281     0.0873 0.0000e+00
    110.000      98.62     2.1697    34.7913     7.0128    -0.0265     0.0951 0.0000e+00
    111.000      98.62     2.1599    34.7908     7.0141    -0.0327     0.0871 0.0000e+00
    112.000      98.62     2.1441    34.7909     7.0117    -0.0330     0.0848 0.0000e+00
    113.000      98.62     2.1430    34.7908     7.0148    -0.0336     0.0871 0.0000e+00
    114.000      98.62     2.1422    34.7901     7.0247    -0.0432     0.0848 0.0000e+00
    115.000      98.62     2.1423    34.7900     7.0204    -0.0240     0.0847 0.0000e+00
    116.000      98.62     2.1410    34.7897     7.0163    -0.0245     0.0849 0.0000e+00
    117.000      98.62     2.1392    34.7898     7.0156    -0.0317     0.0848 0.0000e+00
    118.000      98.62     2.1399    34.7899     7.0113    -0.0354     0.0849 0.0000e+00
    119.000      98.62     2.1369    34.7895     7.0182    -0.0403     0.0882 0.0000e+00
    120.000      98.62     2.1288    34.7902     7.0118    -0.0330     0.0873 0.0000e+00
    121.000      98.62     2.0983    34.7918     7.0159    -0.0363     0.0857 0.0000e+00
    122.000      98.62     2.0747    34.7938     7.0112    -0.0304     0.0824 0.0000e+00
    123.000      98.62     2.0723    34.7936     7.0030    -0.0290     0.0858 0.0000e+00
    124.000      98.62     2.0696    34.7940     7.0024    -0.0389     0.0920 0.0000e+00
    125.000      98.62     2.0671    34.7942     7.0026    -0.0322     0.0915 0.0000e+00
    126.000      98.62     2.0487    34.7953     6.9965    -0.0319     0.0839 0.0000e+00
    127.000      98.62     2.0283    34.7963     6.9926    -0.0346     0.0885 0.0000e+00
    128.000      98.62     2.0270    34.7962     6.9862    -0.0422     0.0840 0.0000e+00
    129.000      98.62     2.0273    34.7961     6.9844    -0.0352     0.0838 0.0000e+00
    130.000      98.61     2.0319    34.7957     6.9810    -0.0306     0.0824 0.0000e+00
    131.000      98.62     2.0286    34.7954     6.9846    -0.0282     0.0880 0.0000e+00
    132.000      98.62     1.9854    34.7970     6.9909    -0.0393     0.0872 0.0000e+00
    133.000      98.62     1.9725    34.7967     6.9867    -0.0287     0.0879 0.0000e+00
    134.000      98.62     1.9693    34.7964     6.9857    -0.0297     0.0897 0.0000e+00
    135.000      98.62     1.9583    34.7964     6.9836    -0.0314     0.0930 0.0000e+00
    136.000      98.62     1.9364    34.7962     6.9807    -0.0199     0.0919 0.0000e+00
    137.000      98.61     1.9136    34.7966     6.9787    -0.0343     0.0873 0.0000e+00
    138.000      98.61     1.8965    34.7962     6.9812    -0.0343     0.0936 0.0000e+00
    139.000      98.62     1.8653    34.7969     6.9768    -0.0396     0.0871 0.0000e+00
    140.000      98.61     1.8473    34.7974     6.9786    -0.0280     0.0848 0.0000e+00
    141.000      98.62     1.8410    34.7973     6.9741    -0.0397     0.0849 0.0000e+00
    142.000      98.62     1.8375    34.7971     6.9703    -0.0269     0.0848 0.0000e+00
    143.000      98.61     1.8324    34.7968     6.9712    -0.0326     0.0869 0.0000e+00
    144.000      98.61     1.8298    34.7985     6.9702    -0.0409     0.0869 0.0000e+00
    145.000      98.61     1.8258    34.7963     6.9763    -0.0351     0.0892 0.0000e+00
    146.000      98.62     1.8154    34.7965     6.9742    -0.0342     0.0930 0.0000e+00
    147.000      98.61     1.8126    34.7966     6.9726    -0.0346     0.0944 0.0000e+00
    148.000      98.61     1.7843    34.7971     6.9746    -0.0374     0.0897 0.0000e+00
    149.000      98.61     1.7617    34.7984     6.9729    -0.0484     0.0898 0.0000e+00
    150.000      98.61     1.7490    34.7984     6.9556    -0.0329     0.0873 0.0000e+00
    151.000      98.61     1.7407    34.7979     6.9655    -0.0400     0.0863 0.0000e+00
    152.000      98.61     1.7312    34.7980     6.9660    -0.0274     0.0878 0.0000e+00
    153.000      98.61     1.7062    34.7987     6.9719    -0.0314     0.0878 0.0000e+00
    154.000      98.61     1.6751    34.7995     6.9691    -0.0337     0.0873 0.0000e+00
    155.000      98.61     1.5620    34.8045     6.9736    -0.0346     0.0882 0.0000e+00
    156.000      98.61     1.5158    34.8057     6.9473    -0.0395     0.0876 0.0000e+00
    157.000      98.61     1.5017    34.8054     6.9477    -0.0346     0.0849 0.0000e+00
    158.000      98.61     1.4938    34.8050     6.9492    -0.0455     0.0850 0.0000e+00
    159.000      98.61     1.4860    34.8047     6.9454    -0.0431     0.0927 0.0000e+00
    160.000      98.61     1.4606    34.8054     6.9534    -0.0493     0.0864 0.0000e+00
    161.000      98.61     1.4254    34.8073     6.9491    -0.0578     0.0871 0.0000e+00
    162.000      98.61     1.4172    34.8069     6.9312    -0.0502     0.0872 0.0000e+00
    163.000      98.61     1.3861    34.8080     6.9325    -0.0390     0.0893 0.0000e+00
    164.000      98.61     1.3647    34.8087     6.9287    -0.0350     0.0904 0.0000e+00
    165.000      98.61     1.3526    34.8086     6.9304    -0.0440     0.0954 0.0000e+00
    166.000      98.61     1.3479    34.8084     6.9264    -0.0448     0.0897 0.0000e+00
    167.000      98.61     1.3391    34.8085     6.9265    -0.0466     0.0890 0.0000e+00
    168.000      98.61     1.3289    34.8090     6.9263    -0.0380     0.0881 0.0000e+00
    169.000      98.61     1.3257    34.8090     6.9193    -0.0358     0.0916 0.0000e+00
    170.000      98.61     1.3159    34.8083     6.9276    -0.0419     0.0934 0.0000e+00
    171.000      98.61     1.2790    34.8109     6.9291    -0.0517     0.0882 0.0000e+00
    172.000      98.61     1.2780    34.8104     6.9216    -0.0460     0.0890 0.0000e+00
    173.000      98.61     1.2782    34.8100     6.9250    -0.0518     0.0887 0.0000e+00
    174.000      98.61     1.2648    34.8106     6.9381    -0.0455     0.0917 0.0000e+00
    175.000      98.61     1.2529    34.8109     6.9303    -0.0480     0.0890 0.0000e+00
    176.000      98.61     1.2388    34.8115     6.9371    -0.0438     0.0884 0.0000e+00
    177.000      98.61     1.1941    34.8153     6.9395    -0.0484     0.0886 0.0000e+00
    178.000      98.61     1.1231    34.8160     6.9422    -0.0408     0.0908 0.0000e+00
    179.000      98.61     1.0981    34.8169     6.9429    -0.0407     0.0912 0.0000e+00
    180.000      98.61     1.0872    34.8171     6.9404    -0.0439     0.0884 0.0000e+00
    181.000      98.61     1.0786    34.8168     6.9393    -0.0531     0.0944 0.0000e+00
    182.000      98.61     1.0635    34.8173     6.9454    -0.0482     0.0945 0.0000e+00
    183.000      98.61     1.0451    34.8182     6.9471    -0.0444     0.0948 0.0000e+00
    184.000      98.61     0.9991    34.8206     6.9507    -0.0558     0.0935 0.0000e+00
    185.000      98.61     0.9846    34.8211     6.9496    -0.0461     0.0972 0.0000e+00
    186.000      98.61     0.9707    34.8217     6.9470    -0.0499     0.0951 0.0000e+00
    187.000      98.61     0.9435    34.8232     6.9458    -0.0585     0.0925 0.0000e+00
    188.000      98.61     0.8834    34.8276     6.9415    -0.0595     0.0921 0.0000e+00
    189.000      98.61     0.8536    34.8285     6.9376    -0.0554     0.0935 0.0000e+00
    190.000      98.61     0.8134    34.8312     6.9264    -0.0562     0.0953 0.0000e+00
    191.000      98.61     0.7999    34.8320     6.9221    -0.0568     0.0943 0.0000e+00
    192.000      98.61     0.7913    34.8332     6.9251    -0.0521     0.0940 0.0000e+00
    193.000      98.61     0.7684    34.8353     6.9263    -0.0563     0.0921 0.0000e+00
    194.000      98.61     0.7564    34.8362     6.9119    -0.0626     0.0922 0.0000e+00
    195.000      98.61     0.7476    34.8367     6.9022    -0.0542     0.0922 0.0000e+00
    196.000      98.61     0.7334    34.8378     6.8931    -0.0549     0.0894 0.0000e+00
    197.000      98.61     0.7145    34.8397     6.8957    -0.0539     0.1010 0.0000e+00
    198.000      98.61     0.6907    34.8429     6.8970    -0.0504     0.0921 0.0000e+00
    199.000      98.61     0.6747    34.8450     6.8836    -0.0548     0.0854 0.0000e+00
    200.000      98.61     0.6667    34.8458     6.8728    -0.0587     0.0987 0.0000e+00
    201.000      98.61     0.6614    34.8467     6.8531    -0.0580     0.0874 0.0000e+00
    202.000      98.61     0.6599    34.8465     6.8459    -0.0665     0.0873 0.0000e+00
    203.000      98.61     0.6590    34.8462     6.8464    -0.0630     0.0999 0.0000e+00
    204.000      98.61     0.6586    34.8461     6.8442    -0.0671     0.1307 0.0000e+00
    205.000      98.61     0.6480    34.8473     6.8445    -0.0662     0.0888 0.0000e+00
    206.000      98.61     0.6360    34.8485     6.8465    -0.0572     0.0878 0.0000e+00
    207.000      98.61     0.6342    34.8484     6.8403    -0.0559     0.0902 0.0000e+00
    208.000      98.61     0.6217    34.8489     6.8335    -0.0734     0.0830 0.0000e+00
    209.000      98.61     0.6151    34.8493     6.8307    -0.0618     0.0828 0.0000e+00
    210.000      98.61     0.6017    34.8507     6.8337    -0.0566     0.0887 0.0000e+00
    211.000      98.61     0.5935    34.8520     6.8370    -0.0553     0.0902 0.0000e+00
    212.000      98.61     0.5899    34.8526     6.8320    -0.0594     0.0972 0.0000e+00
    213.000      98.61     0.5852    34.8539     6.8245    -0.0640     0.0908 0.0000e+00
    214.000      98.61     0.5796    34.8544     6.8172    -0.0515     0.0861 0.0000e+00
    215.000      98.61     0.5744    34.8542     6.8115    -0.0551     0.0848 0.0000e+00
    216.000      98.61     0.5748    34.8541     6.8110    -0.0598     0.0865 0.0000e+00
    217.000      98.61     0.5742    34.8546     6.8038    -0.0597     0.0835 0.0000e+00
    218.000      98.61     0.5703    34.8558     6.7987    -0.0594     0.0843 0.0000e+00
    219.000      98.61     0.5648    34.8567     6.8007    -0.0684     0.0875 0.0000e+00
    220.000      98.61     0.5531    34.8588     6.7994    -0.0691     0.0860 0.0000e+00
    221.000      98.61     0.5253    34.8633     6.7975    -0.0623     0.0825 0.0000e+00
    222.000      98.61     0.5192    34.8643     6.7850    -0.0666     0.0853 0.0000e+00
    223.000      98.61     0.4964    34.8675     6.7817    -0.0623     0.0941 0.0000e+00
    224.000      98.61     0.4616    34.8720     6.7745    -0.0806     0.0913 0.0000e+00
    225.000      98.61     0.4526    34.8728     6.7629    -0.0633     0.0837 0.0000e+00
    226.000      98.61     0.4538    34.8738     6.7545    -0.0642     0.0850 0.0000e+00
    227.000      98.61     0.4507    34.8711     6.7489    -0.0693     0.0805 0.0000e+00
    228.000      98.61     0.4344    34.8728     6.7529    -0.0710     0.0835 0.0000e+00
    229.000      98.61     0.4205    34.8749     6.7559    -0.0670     0.0838 0.0000e+00
    230.000      98.61     0.4165    34.8756     6.7468    -0.0634     0.0834 0.0000e+00
    231.000      98.61     0.4245    34.8737     6.7427    -0.0598     0.0816 0.0000e+00
    232.000      98.61     0.4201    34.8749     6.7466    -0.0709     0.0816 0.0000e+00
    233.000      98.61     0.4026    34.8813     6.7489    -0.0653     0.0791 0.0000e+00
    234.000      98.61     0.3995    34.8829     6.7324    -0.0826     0.0788 0.0000e+00
    235.000      98.61     0.3928    34.8851     6.7314    -0.0752     0.0775 0.0000e+00
    236.000      98.61     0.3873    34.8866     6.7313    -0.0840     0.0800 0.0000e+00
    237.000      98.61     0.3857    34.8873     6.7309    -0.0737     0.0801 0.0000e+00
    238.000      98.61     0.3863    34.8870     6.7289    -0.0747     0.0803 0.0000e+00
    239.000      98.61     0.3864    34.8871     6.7197    -0.0805     0.0773 0.0000e+00
    240.000      98.61     0.3845    34.8869     6.7188    -0.0816     0.0746 0.0000e+00
    241.000      98.61     0.3840    34.8871     6.7212    -0.0878     0.0763 0.0000e+00
    242.000      98.61     0.3848    34.8872     6.7180    -0.0839     0.0800 0.0000e+00
    243.000      98.61     0.3845    34.8870     6.7182    -0.0841     0.0779 0.0000e+00
    244.000      98.61     0.3845    34.8870     6.7190    -0.0837     0.0755 0.0000e+00
    245.000      98.61     0.3828    34.8876     6.7150    -0.0834     0.0796 0.0000e+00
    246.000      98.61     0.3818    34.8876     6.7189    -0.0743     0.0775 0.0000e+00
    247.000      98.61     0.3816    34.8875     6.7238    -0.0776     0.0810 0.0000e+00
    248.000      98.61     0.3813    34.8875     6.7235    -0.0822     0.0739 0.0000e+00
    249.000      98.61     0.3819    34.8875     6.7158    -0.0761     0.0737 0.0000e+00
    250.000      98.61     0.3822    34.8875     6.7147    -0.0763     0.0799 0.0000e+00
    251.000      98.61     0.3822    34.8875     6.7151    -0.0793     0.0760 0.0000e+00
    252.000      98.61     0.3820    34.8875     6.7156    -0.0719     0.0758 0.0000e+00
    253.000      98.61     0.3823    34.8875     6.7075    -0.0669     0.0747 0.0000e+00
    254.000      98.61     0.3827    34.8875     6.7140    -0.0723     0.0730 0.0000e+00
    255.000      98.61     0.3829    34.8875     6.7199    -0.0745     0.0739 0.0000e+00
    256.000      98.61     0.3812    34.8871     6.7179    -0.0822     0.0746 0.0000e+00
    257.000      98.61     0.3806    34.8871     6.7140    -0.0772     0.0757 0.0000e+00
    258.000      98.61     0.3806    34.8871     6.7128    -0.0775     0.0759 0.0000e+00
    259.000      98.61     0.3810    34.8871     6.7185    -0.0755     0.0772 0.0000e+00
    260.000      98.61     0.3820    34.8880     6.7120    -0.0802     0.0740 0.0000e+00
    261.000      98.61     0.3839    34.8887     6.7156    -0.0696     0.0741 0.0000e+00
    262.000      98.61     0.3815    34.8899     6.7148    -0.0672     0.0733 0.0000e+00
    263.000      98.61     0.3731    34.8915     6.7069    -0.0670     0.0763 0.0000e+00
    264.000      98.61     0.3734    34.8914     6.7082    -0.0733     0.0763 0.0000e+00
    265.000      98.61     0.3737    34.8912     6.7123    -0.0702     0.0739 0.0000e+00
    266.000      98.61     0.3726    34.8913     6.7111    -0.0805     0.0732 0.0000e+00
    267.000      98.61     0.3634    34.8921     6.7121    -0.0687     0.0747 0.0000e+00
    268.000      98.61     0.3574    34.8927     6.7110    -0.0832     0.0741 0.0000e+00
    269.000      98.61     0.3528    34.8928     6.7078    -0.0784     0.0731 0.0000e+00
    270.000      98.61     0.3503    34.8928     6.7101    -0.0834     0.0738 0.0000e+00
    271.000      98.61     0.3393    34.8937     6.7079    -0.0763     0.0706 0.0000e+00
    272.000      98.61     0.3339    34.8941     6.7108    -0.0759     0.0726 0.0000e+00
    273.000      98.61     0.3317    34.8941     6.7039    -0.0811     0.0732 0.0000e+00
    274.000      98.61     0.3297    34.8942     6.7098    -0.0745     0.0738 0.0000e+00
    275.000      98.61     0.3241    34.8946     6.7130    -0.0661     0.0740 0.0000e+00
    276.000      98.61     0.3183    34.8949     6.7111    -0.0749     0.0728 0.0000e+00
    277.000      98.61     0.3208    34.8946     6.7136    -0.0779     0.0740 0.0000e+00
    278.000      98.61     0.3145    34.8951     6.7174    -0.0897     0.0741 0.0000e+00
    279.000      98.61     0.3134    34.8951     6.7093    -0.0878     0.0735 0.0000e+00
    280.000      98.60     0.3119    34.8951     6.7070    -0.0830     0.0711 0.0000e+00
    281.000      98.61     0.3088    34.8952     6.7066    -0.0839     0.0749 0.0000e+00
    282.000      98.60     0.3074    34.8952     6.7122    -0.0844     0.0751 0.0000e+00
    283.000      98.61     0.3068    34.8952     6.7191    -0.0801     0.0750 0.0000e+00
    284.000      98.61     0.3065    34.8951     6.7117    -0.0824     0.0737 0.0000e+00
    285.000      98.61     0.3054    34.8952     6.7075    -0.0867     0.0740 0.0000e+00
    286.000      98.61     0.3034    34.8952     6.7115    -0.0739     0.0709 0.0000e+00
    287.000      98.61     0.2950    34.8956     6.7129    -0.0780     0.0761 0.0000e+00
    288.000      98.60     0.2922    34.8957     6.7132    -0.0918     0.0739 0.0000e+00
    289.000      98.60     0.2917    34.8958     6.7162    -0.0878     0.0784 0.0000e+00
    290.000      98.60     0.2904    34.8957     6.7135    -0.0832     0.0808 0.0000e+00
    291.000      98.61     0.2873    34.8959     6.7126    -0.0894     0.0774 0.0000e+00
    292.000      98.60     0.2874    34.8958     6.7087    -0.0748     0.0751 0.0000e+00
    293.000      98.61     0.2878    34.8958     6.7163    -0.0765     0.0727 0.0000e+00
    294.000      98.60     0.2877    34.8958     6.7135    -0.0918     0.0759 0.0000e+00
    295.000      98.60     0.2881    34.8956     6.7066    -0.0958     0.0731 0.0000e+00
    296.000      98.61     0.2867    34.8957     6.7097    -0.0768     0.0733 0.0000e+00
    297.000      98.60     0.2853    34.8960     6.7107    -0.0776     0.0750 0.0000e+00
    298.000      98.60     0.2809    34.8964     6.7095    -0.0771     0.0744 0.0000e+00
    299.000      98.60     0.2712    34.8977     6.7094    -0.0970     0.0741 0.0000e+00
    300.000      98.61     0.2726    34.8974     6.7094    -0.0850     0.0703 0.0000e+00
    301.000      98.61     0.2693    34.8978     6.7095    -0.0902     0.0706 0.0000e+00
    302.000      98.61     0.2674    34.8979     6.7131    -0.0838     0.0727 0.0000e+00
    303.000      98.60     0.2678    34.8978     6.7116    -0.0836     0.0727 0.0000e+00
    304.000      98.60     0.2675    34.8978     6.7134    -0.0850     0.0727 0.0000e+00
    305.000      98.60     0.2666    34.8971     6.7149    -0.0896     0.0727 0.0000e+00
    306.000      98.60     0.2590    34.8983     6.7102    -0.0809     0.0734 0.0000e+00
    307.000      98.60     0.2569    34.8985     6.7124    -0.0707     0.0828 0.0000e+00
    308.000      98.61     0.2549    34.8985     6.7107    -0.0796     0.0783 0.0000e+00
    309.000      98.60     0.2533    34.8985     6.7088    -0.0887     0.0761 0.0000e+00
    310.000      98.60     0.2503    34.8986     6.7132    -0.0783     0.0734 0.0000e+00
    311.000      98.60     0.2473    34.8988     6.7113    -0.0840     0.0727 0.0000e+00
    312.000      98.60     0.2419    34.8991     6.7105    -0.0835     0.0715 0.0000e+00
    313.000      98.60     0.2401    34.8991     6.7096    -0.0900     0.0685 0.0000e+00
    314.000      98.60     0.2390    34.8993     6.7118    -0.0912     0.0733 0.0000e+00
    315.000      98.60     0.2332    34.8992     6.7162    -0.0879     0.0751 0.0000e+00
    316.000      98.60     0.2240    34.8999     6.7151    -0.0941     0.0717 0.0000e+00
    317.000      98.60     0.2158    34.8998     6.7148    -0.0873     0.0774 0.0000e+00
    318.000      98.60     0.2103    34.9003     6.7161    -0.0912     0.0726 0.0000e+00
    319.000      98.60     0.2092    34.9001     6.7123    -0.0909     0.0734 0.0000e+00
    320.000      98.60     0.2064    34.9002     6.7104    -0.0942     0.0738 0.0000e+00
    321.000      98.60     0.2066    34.9001     6.7124    -0.0925     0.0708 0.0000e+00
    322.000      98.60     0.2060    34.9000     6.7114    -0.0981     0.0726 0.0000e+00
    323.000      98.60     0.2029    34.9001     6.7094    -0.0979     0.0754 0.0000e+00
    324.000      98.60     0.2006    34.9003     6.7064    -0.1161     0.0770 0.0000e+00
    325.000      98.60     0.1979    34.9002     6.7045    -0.0976     0.0741 0.0000e+00
    326.000      98.60     0.1994    34.9002     6.7114    -0.1036     0.0714 0.0000e+00
    327.000      98.59     0.2022    34.8999     6.7166    -0.0907     0.0712 0.0000e+00
    328.000      98.60     0.2003    34.9000     6.7163    -0.1055     0.0740 0.0000e+00
    329.000      98.60     0.1888    34.9006     6.7114    -0.0737     0.0730 0.0000e+00
    330.000      98.59     0.1801    34.9014     6.7117    -0.0883     0.0727 0.0000e+00
    331.000      98.59     0.1834    34.9006     6.7083    -0.0898     0.0714 0.0000e+00
    332.000      98.60     0.1845    34.9005     6.7105    -0.0824     0.0701 0.0000e+00
    333.000      98.60     0.1884    34.9001     6.7102    -0.0890     0.0728 0.0000e+00
    334.000      98.60     0.1840    34.9004     6.7118    -0.0866     0.0707 0.0000e+00
    335.000      98.59     0.1787    34.9007     6.7103    -0.0910     0.0725 0.0000e+00
    336.000      98.60     0.1697    34.9014     6.7040    -0.0832     0.0709 0.0000e+00
    337.000      98.59     0.1646    34.9014     6.7082    -0.0823     0.0715 0.0000e+00
    338.000      98.59     0.1652    34.9014     6.7128    -0.0832     0.0727 0.0000e+00
    339.000      98.60     0.1613    34.9016     6.7157    -0.0772     0.0745 0.0000e+00
    340.000      98.60     0.1580    34.9019     6.7094    -0.0807     0.0714 0.0000e+00
    341.000      98.59     0.1582    34.9018     6.7072    -0.0880     0.0724 0.0000e+00
    342.000      98.60     0.1584    34.9015     6.7087    -0.0841     0.0762 0.0000e+00
    343.000      98.59     0.1605    34.9013     6.7134    -0.0863     0.0915 0.0000e+00
    344.000      98.59     0.1607    34.9013     6.7140    -0.0938     0.0772 0.0000e+00
    345.000      98.59     0.1627    34.9012     6.7099    -0.0841     0.0729 0.0000e+00
    346.000      98.59     0.1620    34.9012     6.7119    -0.0818     0.0717 0.0000e+00
    347.000      98.59     0.1591    34.9014     6.7137    -0.0913     0.0725 0.0000e+00
    348.000      98.59     0.1552    34.9015     6.7121    -0.0838     0.0685 0.0000e+00
    349.000      98.59     0.1470    34.9020     6.7113    -0.0944     0.0728 0.0000e+00
    350.000      98.59     0.1470    34.9021     6.7013    -0.0941     0.0722 0.0000e+00
    351.000      98.59     0.1470    34.9020     6.7099    -0.0904     0.0693 0.0000e+00
    352.000      98.59     0.1473    34.9019     6.7094    -0.0834     0.0678 0.0000e+00
    353.000      98.59     0.1476    34.9018     6.7070    -0.0750     0.0731 0.0000e+00
    354.000      98.59     0.1467    34.9018     6.7077    -0.0824     0.0697 0.0000e+00
    355.000      98.59     0.1467    34.9018     6.7110    -0.0998     0.0705 0.0000e+00
    356.000      98.59     0.1470    34.9019     6.7118    -0.0803     0.0727 0.0000e+00
    357.000      98.59     0.1470    34.9019     6.7093    -0.0744     0.0746 0.0000e+00
    358.000      98.59     0.1380    34.9021     6.7102    -0.0800     0.0750 0.0000e+00
    359.000      98.59     0.1344    34.9026     6.7067    -0.0833     0.0708 0.0000e+00
    360.000      98.59     0.1313    34.9023     6.7050    -0.0833     0.0691 0.0000e+00
    361.000      98.59     0.1318    34.9022     6.7008    -0.0833     0.0736 0.0000e+00
    362.000      98.59     0.1288    34.9023     6.7007    -0.0921     0.0700 0.0000e+00
    363.000      98.59     0.1287    34.9022     6.7092    -0.0755     0.0680 0.0000e+00
    364.000      98.59     0.1297    34.9021     6.7067    -0.0863     0.0705 0.0000e+00
    365.000      98.59     0.1305    34.9021     6.7063    -0.0875     0.0740 0.0000e+00
    366.000      98.59     0.1304    34.9020     6.7056    -0.0935     0.0739 0.0000e+00
    367.000      98.59     0.1295    34.9022     6.6963    -0.0747     0.0705 0.0000e+00
    368.000      98.59     0.1307    34.9021     6.7053    -0.0718     0.0742 0.0000e+00
    369.000      98.59     0.1246    34.9024     6.7113    -0.0672     0.0783 0.0000e+00
    370.000      98.59     0.1201    34.9025     6.7078    -0.0706     0.0785 0.0000e+00
    371.000      98.59     0.1169    34.9025     6.7046    -0.0743     0.0748 0.0000e+00
    372.000      98.59     0.1005    34.9030     6.7029    -0.0812     0.0777 0.0000e+00
    373.000      98.59     0.0927    34.9033     6.6988    -0.0796     0.0703 0.0000e+00
    374.000      98.59     0.0905    34.9033     6.6969    -0.0744     0.0702 0.0000e+00
    375.000      98.59     0.0880    34.9033     6.6925    -0.0744     0.0748 0.0000e+00
    376.000      98.59     0.0879    34.9033     6.6896    -0.0761     0.0748 0.0000e+00
    377.000      98.59     0.0877    34.9032     6.6890    -0.0732     0.0739 0.0000e+00
    378.000      98.59     0.0876    34.9031     6.6922    -0.0667     0.0734 0.0000e+00
    379.000      98.59     0.0860    34.9032     6.6914    -0.0703     0.0750 0.0000e+00
    380.000      98.58     0.0836    34.9032     6.6948    -0.0708     0.0739 0.0000e+00
    381.000      98.59     0.0827    34.9035     6.6960    -0.0672     0.0736 0.0000e+00
    382.000      98.58     0.0823    34.9032     6.6989    -0.0670     0.0809 0.0000e+00
    383.000      98.58     0.0824    34.9032     6.6995    -0.0651     0.0733 0.0000e+00
    384.000      98.59     0.0820    34.9033     6.6970    -0.0628     0.0730 0.0000e+00
    385.000      98.59     0.0817    34.9032     6.6933    -0.0669     0.0714 0.0000e+00
    386.000      98.59     0.0813    34.9032     6.6947    -0.0672     0.0743 0.0000e+00
    387.000      98.59     0.0813    34.9032     6.6930    -0.0670     0.0740 0.0000e+00
    388.000      98.58     0.0813    34.9031     6.6906    -0.0672     0.0744 0.0000e+00
    389.000      98.58     0.0814    34.9031     6.6915    -0.0742     0.0727 0.0000e+00
    390.000      98.59     0.0816    34.9032     6.6983    -0.0744     0.0726 0.0000e+00
    391.000      98.58     0.0819    34.9030     6.6936    -0.0687     0.0763 0.0000e+00
    392.000      98.58     0.0816    34.9031     6.6964    -0.0703     0.0719 0.0000e+00
    393.000      98.58     0.0816    34.9031     6.6953    -0.0682     0.0728 0.0000e+00
    394.000      98.59     0.0819    34.9030     6.6927    -0.0744     0.0751 0.0000e+00
    395.000      98.59     0.0825    34.9030     6.6890    -0.0744     0.0721 0.0000e+00
    396.000      98.58     0.0826    34.9030     6.6949    -0.0680     0.0742 0.0000e+00
    397.000      98.58     0.0826    34.9030     6.6944    -0.0672     0.0727 0.0000e+00
    398.000      98.58     0.0819    34.9031     6.6937    -0.0670     0.0727 0.0000e+00
    399.000      98.58     0.0817    34.9031     6.6937    -0.0728     0.0760 0.0000e+00
    400.000      98.58     0.0820    34.9030     6.6914    -0.0786     0.0726 0.0000e+00
    401.000      98.59     0.0796    34.9033     6.6895    -0.0763     0.0744 0.0000e+00
    402.000      98.59     0.0799    34.9032     6.6898    -0.0705     0.0706 0.0000e+00
    403.000      98.58     0.0798    34.9032     6.6925    -0.0790     0.0727 0.0000e+00
    404.000      98.58     0.0795    34.9032     6.6945    -0.0740     0.0704 0.0000e+00
    405.000      98.58     0.0796    34.9032     6.6938    -0.0721     0.0709 0.0000e+00
    406.000      98.58     0.0787    34.9032     6.6960    -0.0823     0.0711 0.0000e+00
    407.000      98.58     0.0782    34.9032     6.6949    -0.0667     0.0726 0.0000e+00
    408.000      98.58     0.0782    34.9034     6.6911    -0.0776     0.0726 0.0000e+00
    409.000      98.58     0.0780    34.9033     6.6891    -0.0691     0.0727 0.0000e+00
    410.000      98.58     0.0779    34.9033     6.6901    -0.0796     0.0726 0.0000e+00
    411.000      98.58     0.0778    34.9032     6.6933    -0.0743     0.0726 0.0000e+00
    412.000      98.58     0.0779    34.9032     6.6962    -0.0736     0.0726 0.0000e+00
    413.000      98.58     0.0776    34.9033     6.6946    -0.0703     0.0714 0.0000e+00
    414.000      98.58     0.0778    34.9033     6.6956    -0.0794     0.0718 0.0000e+00
    415.000      98.58     0.0768    34.9032     6.6962    -0.0744     0.0700 0.0000e+00
    416.000      98.58     0.0758    34.9034     6.6943    -0.0697     0.0716 0.0000e+00
    417.000      98.58     0.0756    34.9034     6.6877    -0.0670     0.0726 0.0000e+00
    418.000      98.58     0.0760    34.9034     6.6913    -0.0738     0.0709 0.0000e+00
    419.000      98.58     0.0761    34.9033     6.6996    -0.0739     0.0709 0.0000e+00
    420.000      98.58     0.0758    34.9033     6.6988    -0.0704     0.0712 0.0000e+00
    421.000      98.58     0.0761    34.9033     6.6910    -0.0615     0.0792 0.0000e+00
    422.000      98.58     0.0762    34.9033     6.6894    -0.0741     0.0702 0.0000e+00
    423.000      98.58     0.0764    34.9033     6.6926    -0.0813     0.1057 0.0000e+00
    424.000      98.58     0.0759    34.9032     6.6925    -0.0787     0.0744 0.0000e+00
    425.000      98.58     0.0756    34.9033     6.6953    -0.0790     0.0708 0.0000e+00
    426.000      98.58     0.0754    34.9035     6.6933    -0.0794     0.0728 0.0000e+00
    427.000      98.58     0.0755    34.9034     6.6942    -0.0758     0.0727 0.0000e+00
    428.000      98.58     0.0759    34.9034     6.6978    -0.0701     0.0707 0.0000e+00
    429.000      98.58     0.0759    34.9033     6.6915    -0.0830     0.0714 0.0000e+00
    430.000      98.58     0.0759    34.9033     6.6930    -0.0825     0.0705 0.0000e+00
    431.000      98.58     0.0760    34.9034     6.6982    -0.0787     0.0728 0.0000e+00
    432.000      98.58     0.0758    34.9033     6.6914    -0.0686     0.0744 0.0000e+00
    433.000      98.58     0.0757    34.9034     6.6911    -0.0745     0.0704 0.0000e+00
    434.000      98.58     0.0757    34.9033     6.6955    -0.0744     0.0727 0.0000e+00
    435.000      98.58     0.0757    34.9034     6.6928    -0.0744     0.0710 0.0000e+00
    436.000      98.58     0.0757    34.9033     6.6950    -0.0744     0.0724 0.0000e+00
    437.000      98.58     0.0755    34.9033     6.6937    -0.0744     0.0729 0.0000e+00
    438.000      98.58     0.0754    34.9034     6.6948    -0.0777     0.0741 0.0000e+00
    439.000      98.58     0.0756    34.9034     6.6986    -0.0779     0.0739 0.0000e+00
    440.000      98.58     0.0752    34.9034     6.6926    -0.0795     0.0719 0.0000e+00
    441.000      98.58     0.0753    34.9034     6.6926    -0.0766     0.0724 0.0000e+00
    442.000      98.58     0.0751    34.9034     6.6911    -0.0818     0.0750 0.0000e+00
    443.000      98.58     0.0713    34.9037     6.6904    -0.0748     0.0721 0.0000e+00
    444.000      98.58     0.0696    34.9039     6.6880    -0.0792     0.0702 0.0000e+00
    445.000      98.58     0.0677    34.9039     6.6958    -0.0921     0.0725 0.0000e+00
    446.000      98.58     0.0666    34.9040     6.6953    -0.0741     0.0704 0.0000e+00
    447.000      98.58     0.0634    34.9041     6.6937    -0.0744     0.0718 0.0000e+00
    448.000      98.58     0.0590    34.9044     6.6960    -0.0787     0.0728 0.0000e+00
    449.000      98.58     0.0590    34.9044     6.6926    -0.0820     0.0737 0.0000e+00
    450.000      98.58     0.0599    34.9042     6.6942    -0.0741     0.0698 0.0000e+00
    451.000      98.58     0.0574    34.9044     6.6935    -0.0780     0.0735 0.0000e+00
    452.000      98.58     0.0628    34.9041     6.6951    -0.0794     0.0765 0.0000e+00
    453.000      98.58     0.0656    34.9038     6.6904    -0.0781     0.0732 0.0000e+00
    454.000      98.58     0.0627    34.9038     6.6904    -0.0843     0.0728 0.0000e+00
    455.000      98.58     0.0562    34.9043     6.6889    -0.0714     0.0745 0.0000e+00
    456.000      98.58     0.0489    34.9048     6.6968    -0.0783     0.0738 0.0000e+00
    457.000      98.58     0.0473    34.9048     6.6967    -0.0744     0.0740 0.0000e+00
    458.000      98.58     0.0470    34.9047     6.6927    -0.0715     0.0716 0.0000e+00
    459.000      98.58     0.0472    34.9047     6.6921    -0.0724     0.0731 0.0000e+00
    460.000      98.58     0.0473    34.9046     6.6890    -0.0729     0.0736 0.0000e+00
    461.000      98.58     0.0475    34.9046     6.6854    -0.0657     0.0712 0.0000e+00
    462.000      98.58     0.0449    34.9046     6.6943    -0.0743     0.0727 0.0000e+00
    463.000      98.58     0.0335    34.9055     6.6960    -0.0695     0.0711 0.0000e+00
    464.000      98.58     0.0314    34.9053     6.6886    -0.0670     0.0701 0.0000e+00
    465.000      98.58     0.0250    34.9057     6.6875    -0.0722     0.0714 0.0000e+00
    466.000      98.58     0.0180    34.9060     6.6895    -0.0674     0.0680 0.0000e+00
    467.000      98.58     0.0156    34.9058     6.6888    -0.0747     0.0739 0.0000e+00
    468.000      98.58     0.0129    34.9059     6.6855    -0.0725     0.0709 0.0000e+00
    469.000      98.58     0.0114    34.9059     6.6870    -0.0670     0.0777 0.0000e+00
    470.000      98.58     0.0080    34.9061     6.6846    -0.0699     0.0819 0.0000e+00
    471.000      98.58     0.0076    34.9060     6.6856    -0.0715     0.0757 0.0000e+00
    472.000      98.58     0.0063    34.9064     6.6846    -0.0688     0.0718 0.0000e+00
    473.000      98.58     0.0037    34.9060     6.6875    -0.0755     0.0752 0.0000e+00
    474.000      98.58    -0.0013    34.9061     6.6824    -0.0744     0.0727 0.0000e+00
    475.000      98.58    -0.0061    34.9062     6.6834    -0.0808     0.0744 0.0000e+00
    476.000      98.58    -0.0076    34.9063     6.6867    -0.0817     0.0751 0.0000e+00
    477.000      98.58    -0.0088    34.9038     6.6877    -0.0788     0.0738 0.0000e+00
    478.000      98.58    -0.0087    34.9063     6.6905    -0.0772     0.0719 0.0000e+00
    479.000      98.58    -0.0122    34.9062     6.6932    -0.0822     0.0728 0.0000e+00
    480.000      98.58    -0.0151    34.9063     6.6907    -0.0884     0.0721 0.0000e+00
    481.000      98.58    -0.0167    34.9065     6.6887    -0.0757     0.0700 0.0000e+00
    482.000      98.58    -0.0174    34.9064     6.6866    -0.0850     0.0705 0.0000e+00
    483.000      98.58    -0.0201    34.9063     6.6884    -0.0872     0.0726 0.0000e+00
    484.000      98.58    -0.0260    34.9065     6.6909    -0.0775     0.0733 0.0000e+00
    485.000      98.58    -0.0288    34.9065     6.6888    -0.0736     0.0732 0.0000e+00
    486.000      98.58    -0.0336    34.9067     6.6968    -0.0760     0.0746 0.0000e+00
    487.000      98.58    -0.0343    34.9067     6.6929    -0.0761     0.0791 0.0000e+00
    488.000      98.58    -0.0356    34.9067     6.6928    -0.0820     0.0782 0.0000e+00
    489.000      98.58    -0.0355    34.9066     6.6920    -0.0750     0.0738 0.0000e+00
    490.000      98.58    -0.0353    34.9067     6.6916    -0.0726     0.0736 0.0000e+00
    491.000      98.58    -0.0366    34.9064     6.6902    -0.0742     0.0727 0.0000e+00
    492.000      98.58    -0.0397    34.9066     6.6906    -0.0822     0.0745 0.0000e+00
    493.000      98.58    -0.0427    34.9067     6.6884    -0.0817     0.0727 0.0000e+00
    494.000      98.58    -0.0449    34.9068     6.6875    -0.0792     0.0727 0.0000e+00
    495.000      98.58    -0.0485    34.9071     6.6897    -0.0696     0.0821 0.0000e+00
    496.000      98.58    -0.0503    34.9070     6.6921    -0.0801     0.0746 0.0000e+00
    497.000      98.58    -0.0588    34.9074     6.6900    -0.0741     0.0700 0.0000e+00
    498.000      98.58    -0.0659    34.9077     6.6901    -0.0728     0.0734 0.0000e+00
    499.000      98.58    -0.0662    34.9076     6.6862    -0.0761     0.0732 0.0000e+00
    500.000      98.58    -0.0662    34.9075     6.6883    -0.0749     0.0733 0.0000e+00
    501.000      98.58    -0.0681    34.9075     6.6845    -0.0744     0.0777 0.0000e+00
    502.000      98.58    -0.0733    34.9078     6.6788    -0.0744     0.0715 0.0000e+00
    503.000      98.58    -0.0764    34.9082     6.6799    -0.0773     0.0724 0.0000e+00
    504.000      98.58    -0.0884    34.9081     6.6814    -0.0722     0.0704 0.0000e+00
    505.000      98.58    -0.0958    34.9086     6.6808    -0.0790     0.0722 0.0000e+00
    506.000      98.58    -0.0951    34.9085     6.6769    -0.0779     0.0750 0.0000e+00
    507.000      98.58    -0.0960    34.9084     6.6753    -0.0819     0.0751 0.0000e+00
    508.000      98.58    -0.0975    34.9084     6.6764    -0.0817     0.0735 0.0000e+00
    509.000      98.58    -0.0996    34.9085     6.6759    -0.0841     0.0727 0.0000e+00
    510.000      98.58    -0.1011    34.9084     6.6787    -0.0785     0.0737 0.0000e+00
    511.000      98.58    -0.1036    34.9084     6.6766    -0.0892     0.0771 0.0000e+00
    512.000      98.58    -0.1049    34.9085     6.6743    -0.0808     0.0764 0.0000e+00
    513.000      98.58    -0.1059    34.9085     6.6734    -0.0769     0.0733 0.0000e+00
    514.000      98.58    -0.1079    34.9085     6.6748    -0.0873     0.0759 0.0000e+00
    515.000      98.58    -0.1091    34.9087     6.6718    -0.0800     0.0732 0.0000e+00
    516.000      98.58    -0.1160    34.9086     6.6702    -0.0913     0.0720 0.0000e+00
    517.000      98.58    -0.1205    34.9089     6.6710    -0.0959     0.0727 0.0000e+00
    518.000      98.58    -0.1246    34.9088     6.6716    -0.0816     0.0739 0.0000e+00
    519.000      98.58    -0.1317    34.9092     6.6659    -0.0900     0.1082 0.0000e+00
    520.000      98.58    -0.1370    34.9095     6.6663    -0.0927     0.0895 0.0000e+00
    521.000      98.58    -0.1373    34.9097     6.6673    -0.0738     0.0722 0.0000e+00
    522.000      98.58    -0.1386    34.9092     6.6650    -0.0794     0.0719 0.0000e+00
    523.000      98.58    -0.1388    34.9092     6.6659    -0.0744     0.0730 0.0000e+00
    524.000      98.58    -0.1399    34.9091     6.6694    -0.0744     0.0711 0.0000e+00
    525.000      98.58    -0.1400    34.9091     6.6590    -0.0773     0.0716 0.0000e+00
    526.000      98.58    -0.1414    34.9092     6.6628    -0.0779     0.0716 0.0000e+00
    527.000      98.58    -0.1424    34.9091     6.6575    -0.0746     0.0762 0.0000e+00
    528.000      98.58    -0.1428    34.9092     6.6612    -0.0770     0.0733 0.0000e+00
    529.000      98.58    -0.1455    34.9092     6.6628    -0.0794     0.0735 0.0000e+00
    530.000      98.58    -0.1464    34.9092     6.6593    -0.0885     0.0740 0.0000e+00
    531.000      98.58    -0.1488    34.9093     6.6600    -0.0760     0.0745 0.0000e+00
    532.000      98.58    -0.1520    34.9093     6.6599    -0.0744     0.0750 0.0000e+00
    533.000      98.58    -0.1552    34.9094     6.6590    -0.0744     0.0739 0.0000e+00
    534.000      98.58    -0.1578    34.9096     6.6613    -0.0789     0.0740 0.0000e+00
    535.000      98.58    -0.1615    34.9096     6.6581    -0.0755     0.0729 0.0000e+00
    536.000      98.58    -0.1688    34.9097     6.6582    -0.0799     0.0731 0.0000e+00
    537.000      98.58    -0.1740    34.9100     6.6592    -0.0742     0.0761 0.0000e+00
    538.000      98.58    -0.1777    34.9099     6.6638    -0.0744     0.0747 0.0000e+00
    539.000      98.58    -0.1824    34.9101     6.6616    -0.0744     0.0727 0.0000e+00
    540.000      98.58    -0.1835    34.9103     6.6611    -0.0773     0.0756 0.0000e+00
    541.000      98.58    -0.1887    34.9100     6.6627    -0.0814     0.0736 0.0000e+00
    542.000      98.57    -0.1948    34.9103     6.6611    -0.0817     0.0727 0.0000e+00
    543.000      98.58    -0.1961    34.9102     6.6615    -0.0743     0.0726 0.0000e+00
    544.000      98.58    -0.1999    34.9102     6.6633    -0.0900     0.0707 0.0000e+00
    545.000      98.58    -0.2057    34.9104     6.6630    -0.0741     0.0730 0.0000e+00
    546.000      98.58    -0.2105    34.9105     6.6628    -0.0773     0.0734 0.0000e+00
    547.000      98.58    -0.2126    34.9103     6.6642    -0.0786     0.0738 0.0000e+00
    548.000      98.58    -0.2174    34.9105     6.6654    -0.0712     0.0751 0.0000e+00
    549.000      98.58    -0.2224    34.9107     6.6585    -0.0739     0.0732 0.0000e+00
    550.000      98.58    -0.2246    34.9106     6.6635    -0.0865     0.0758 0.0000e+00
    551.000      98.58    -0.2310    34.9108     6.6648    -0.0861     0.0759 0.0000e+00
    552.000      98.58    -0.2352    34.9110     6.6644    -0.0871     0.0756 0.0000e+00
    553.000      98.57    -0.2362    34.9108     6.6590    -0.0848     0.0729 0.0000e+00
    554.000      98.57    -0.2428    34.9109     6.6531    -0.0819     0.0741 0.0000e+00
    555.000      98.58    -0.2485    34.9113     6.6529    -0.0769     0.0756 0.0000e+00
    556.000      98.58    -0.2511    34.8368     6.6545    -0.0789     0.0775 0.0000e+00
    557.000      98.58    -0.2557    34.9090     6.6486    -0.0827     0.0743 0.0000e+00
    558.000      98.58    -0.2576    34.9117     6.6480    -0.0872     0.0875 0.0000e+00
    559.000      98.58    -0.2599    34.9112     6.6520    -0.0822     0.0767 0.0000e+00
    560.000      98.58    -0.2619    34.9113     6.6497    -0.0771     0.0759 0.0000e+00
    561.000      98.58    -0.2622    34.9113     6.6498    -0.0808     0.0736 0.0000e+00
    562.000      98.58    -0.2622    34.9111     6.6463    -0.0827     0.0772 0.0000e+00
    563.000      98.58    -0.2639    34.9113     6.6454    -0.0753     0.0763 0.0000e+00
    564.000      98.58    -0.2644    34.9111     6.6473    -0.0713     0.0761 0.0000e+00
    565.000      98.58    -0.2643    34.9111     6.6451    -0.0829     0.0753 0.0000e+00
    566.000      98.58    -0.2630    34.9111     6.6485    -0.0785     0.0754 0.0000e+00
    567.000      98.57    -0.2619    34.9109     6.6492    -0.0786     0.0751 0.0000e+00
    568.000      98.57    -0.2621    34.9111     6.6471    -0.0659     0.0750 0.0000e+00
    569.000      98.58    -0.2616    34.9110     6.6400    -0.0709     0.0762 0.0000e+00
    570.000      98.58    -0.2627    34.9110     6.6437    -0.0678     0.0865 0.0000e+00
    571.000      98.58    -0.2619    34.9110     6.6483    -0.0744     0.0781 0.0000e+00
    572.000      98.58    -0.2617    34.9110     6.6466    -0.0744     0.0779 0.0000e+00
    573.000      98.58    -0.2620    34.9109     6.6453    -0.0695     0.0784 0.0000e+00
    574.000      98.58    -0.2630    34.9109     6.6477    -0.0821     0.0775 0.0000e+00
    575.000      98.58    -0.2624    34.9109     6.6454    -0.0709     0.0757 0.0000e+00
    576.000      98.58    -0.2597    34.9107     6.6470    -0.0772     0.0765 0.0000e+00
    577.000      98.57    -0.2600    34.9109     6.6488    -0.0697     0.0750 0.0000e+00
    578.000      98.58    -0.2604    34.9108     6.6497    -0.0654     0.0751 0.0000e+00
    579.000      98.58    -0.2670    34.9111     6.6460    -0.0677     0.0764 0.0000e+00
    580.000      98.58    -0.2710    34.9112     6.6411    -0.0735     0.0765 0.0000e+00
    581.000      98.58    -0.2712    34.9111     6.6383    -0.0589     0.0761 0.0000e+00
    582.000      98.57    -0.2716    34.9112     6.6420    -0.0688     0.0788 0.0000e+00
    583.000      98.58    -0.2702    34.9110     6.6412    -0.0622     0.0896 0.0000e+00
    584.000      98.57    -0.2691    34.9108     6.6403    -0.0648     0.0825 0.0000e+00
    585.000      98.58    -0.2703    34.9110     6.6457    -0.0638     0.0850 0.0000e+00
    586.000      98.57    -0.2752    34.9112     6.6468    -0.0588     0.0763 0.0000e+00
    587.000      98.57    -0.2781    34.9111     6.6474    -0.0596     0.0805 0.0000e+00
    588.000      98.58    -0.2833    34.9113     6.6410    -0.0608     0.0792 0.0000e+00
    589.000      98.57    -0.2782    34.9109     6.6417    -0.0595     0.0793 0.0000e+00
    590.000      98.57    -0.2802    34.9111     6.6379    -0.0529     0.0795 0.0000e+00
    591.000      98.57    -0.2800    34.9110     6.6398    -0.0493     0.0791 0.0000e+00
    592.000      98.57    -0.2791    34.9111     6.6396    -0.0453     0.0789 0.0000e+00
    593.000      98.57    -0.2814    34.9110     6.6379    -0.0476     0.0787 0.0000e+00
    594.000      98.57    -0.2862    34.9113     6.6382    -0.0478     0.0800 0.0000e+00
    595.000      98.57    -0.2889    34.9112     6.6354    -0.0618     0.0808 0.0000e+00
    596.000      98.57    -0.2896    34.9112     6.6304    -0.0485     0.0789 0.0000e+00
    597.000      98.57    -0.2892    34.9111     6.6357    -0.0497     0.0819 0.0000e+00
    598.000      98.57    -0.2895    34.9113     6.6340    -0.0491     0.0815 0.0000e+00
    599.000      98.57    -0.2895    34.9111     6.6346    -0.0408     0.0839 0.0000e+00
    600.000      98.57    -0.2893    34.9110     6.6332    -0.0563     0.0846 0.0000e+00
    601.000      98.57    -0.2911    34.9113     6.6371    -0.0546     0.0763 0.0000e+00
    602.000      98.57    -0.2924    34.9113     6.6329    -0.0363     0.0784 0.0000e+00
    603.000      98.57    -0.2914    34.9110     6.6329    -0.0513     0.0796 0.0000e+00
