# Supplementary material for: Habitat variability and faunal zonation at the Ægir Ridge, a canyon-like structure in the deep Norwegian Sea
Source: PeerJ. 2022 Jun 15;10:e13394. doi: 10.7717/peerj.13394 (PMC9206436; doi:10.7717/peerj.13394)
Supplement: Supplemental Information 8 [file peerj-10-13394-s008.cnv]

* Sea-Bird SBE 9 Data File:
* FileName = Z:\IceAge3_MerMet17-6\CTD\062_CTD_001_down.hex
* Software Version Seasave V 7.26.1.8
* Temperature SN = 5938
* Conductivity SN = 4108
* Number of Bytes Per Scan = 41
* Number of Voltage Words = 4
* Number of Scans Averaged by the Deck Unit = 1
* System UpLoad Time = Jul 05 2020 00:43:38
* NMEA Latitude = 64 53.02 N
* NMEA Longitude = 009 39.25 W
* NMEA UTC (Time) = Jul 05 2020  00:43:37
* Store Lat/Lon Data = Append to Every Scan
* SBE 11plus V 5.2
* number of scans to average = 1
* pressure baud rate = 9600
* NMEA baud rate = 4800
* GPIB address = 1
* advance primary conductivity  0.073 seconds
* advance secondary conductivity  0.073 seconds
* autorun on power up is disabled
* S>
* System UTC = Jul 05 2020 00:43:38
# nquan = 8
# nvalues = 674                         
# units = specified
# name 0 = depSM: Depth [salt water, m]
# name 1 = altM: Altimeter [m]
# name 2 = t090C: Temperature [ITS-90, deg C]
# name 3 = sal00: Salinity, Practical [PSU]
# name 4 = sbeox0ML/L: Oxygen, SBE 43 [ml/l]
# name 5 = flECO-AFL: Fluorescence, WET Labs ECO-AFL/FL [mg/m^3]
# name 6 = turbWETntu0: Turbidity, WET Labs ECO [NTU]
# name 7 = flag: flag
# span 0 =      1.000,    674.000       
# span 1 =      15.01,     102.10       
# span 2 =    -0.3430,     7.7943       
# span 3 =    34.1125,    34.9133       
# span 4 =     5.2924,     7.1441       
# span 5 =    -0.1423,     2.9434       
# span 6 =     0.0654,     2.7122       
# span 7 = 0.0000e+00, 0.0000e+00       
# interval = meters: 1                  
# start_time = Jul 05 2020 00:43:38 [System UTC, header]
# bad_flag = -9.990e-29
# <Sensors count="13" >
#   <sensor Channel="1" >
#     <!-- Frequency 0, Temperature -->
#     <TemperatureSensor SensorID="55" >
#       <SerialNumber>5938</SerialNumber>
#       <CalibrationDate>13-May-20</CalibrationDate>
#       <UseG_J>1</UseG_J>
#       <A>0.00000000e+000</A>
#       <B>0.00000000e+000</B>
#       <C>0.00000000e+000</C>
#       <D>0.00000000e+000</D>
#       <F0_Old>0.000</F0_Old>
#       <G>4.31986908e-003</G>
#       <H>6.26903842e-004</H>
#       <I>1.90365780e-005</I>
#       <J>1.31463243e-006</J>
#       <F0>1000.000</F0>
#       <Slope>1.00000000</Slope>
#       <Offset>0.0000</Offset>
#     </TemperatureSensor>
#   </sensor>
#   <sensor Channel="2" >
#     <!-- Frequency 1, Conductivity -->
#     <ConductivitySensor SensorID="3" >
#       <SerialNumber>4108</SerialNumber>
#       <CalibrationDate>28-May-20</CalibrationDate>
#       <UseG_J>1</UseG_J>
#       <!-- Cell const and series R are applicable only for wide range sensors. -->
#       <SeriesR>0.0000</SeriesR>
#       <CellConst>2000.0000</CellConst>
#       <ConductivityType>0</ConductivityType>
#       <Coefficients equation="0" >
#         <A>0.00000000e+000</A>
#         <B>0.00000000e+000</B>
#         <C>0.00000000e+000</C>
#         <D>0.00000000e+000</D>
#         <M>0.0</M>
#         <CPcor>-9.57000000e-008</CPcor>
#       </Coefficients>
#       <Coefficients equation="1" >
#         <G>-9.93463366e+000</G>
#         <H>1.36319903e+000</H>
#         <I>-9.26045694e-004</I>
#         <J>1.53899395e-004</J>
#         <CPcor>-9.57000000e-008</CPcor>
#         <CTcor>3.2500e-006</CTcor>
#         <!-- WBOTC not applicable unless ConductivityType = 1. -->
#         <WBOTC>0.00000000e+000</WBOTC>
#       </Coefficients>
#       <Slope>1.00000000</Slope>
#       <Offset>0.00000</Offset>
#     </ConductivitySensor>
#   </sensor>
#   <sensor Channel="3" >
#     <!-- Frequency 2, Pressure, Digiquartz with TC -->
#     <PressureSensor SensorID="45" >
#       <SerialNumber>1184</SerialNumber>
#       <CalibrationDate>26-May-20</CalibrationDate>
#       <C1>-3.923755e+004</C1>
#       <C2>-2.831515e-001</C2>
#       <C3>1.211200e-002</C3>
#       <D1>3.402400e-002</D1>
#       <D2>0.000000e+000</D2>
#       <T1>3.027916e+001</T1>
#       <T2>-4.427000e-004</T2>
#       <T3>4.118300e-006</T3>
#       <T4>2.652680e-009</T4>
#       <Slope>0.99999000</Slope>
#       <Offset>-0.59740</Offset>
#       <T5>0.000000e+000</T5>
#       <AD590M>1.280690e-002</AD590M>
#       <AD590B>-8.805580e+000</AD590B>
#     </PressureSensor>
#   </sensor>
#   <sensor Channel="4" >
#     <!-- Frequency 3, Temperature, 2 -->
#     <TemperatureSensor SensorID="55" >
#       <SerialNumber>4677</SerialNumber>
#       <CalibrationDate>09-Jun-20</CalibrationDate>
#       <UseG_J>1</UseG_J>
#       <A>0.00000000e+000</A>
#       <B>0.00000000e+000</B>
#       <C>0.00000000e+000</C>
#       <D>0.00000000e+000</D>
#       <F0_Old>0.000</F0_Old>
#       <G>4.36406284e-003</G>
#       <H>6.37218936e-004</H>
#       <I>2.08563715e-005</I>
#       <J>1.76238731e-006</J>
#       <F0>1000.000</F0>
#       <Slope>1.00000000</Slope>
#       <Offset>0.0000</Offset>
#     </TemperatureSensor>
#   </sensor>
#   <sensor Channel="5" >
#     <!-- Frequency 4, Conductivity, 2 -->
#     <ConductivitySensor SensorID="3" >
#       <SerialNumber>4262</SerialNumber>
#       <CalibrationDate>28-May-20</CalibrationDate>
#       <UseG_J>1</UseG_J>
#       <!-- Cell const and series R are applicable only for wide range sensors. -->
#       <SeriesR>0.0000</SeriesR>
#       <CellConst>2000.0000</CellConst>
#       <ConductivityType>0</ConductivityType>
#       <Coefficients equation="0" >
#         <A>0.00000000e+000</A>
#         <B>0.00000000e+000</B>
#         <C>0.00000000e+000</C>
#         <D>0.00000000e+000</D>
#         <M>0.0</M>
#         <CPcor>-9.57000000e-008</CPcor>
#       </Coefficients>
#       <Coefficients equation="1" >
#         <G>-9.66407704e+000</G>
#         <H>1.34551644e+000</H>
#         <I>-1.94456288e-003</I>
#         <J>2.03653007e-004</J>
#         <CPcor>-9.57000000e-008</CPcor>
#         <CTcor>3.2500e-006</CTcor>
#         <!-- WBOTC not applicable unless ConductivityType = 1. -->
#         <WBOTC>0.00000000e+000</WBOTC>
#       </Coefficients>
#       <Slope>1.00000000</Slope>
#       <Offset>0.00000</Offset>
#     </ConductivitySensor>
#   </sensor>
#   <sensor Channel="6" >
#     <!-- A/D voltage 0, Oxygen, SBE 43 -->
#     <OxygenSensor SensorID="38" >
#       <SerialNumber>2813</SerialNumber>
#       <CalibrationDate>23-Jan-20</CalibrationDate>
#       <Use2007Equation>1</Use2007Equation>
#       <CalibrationCoefficients equation="0" >
#         <!-- Coefficients for Owens-Millard equation. -->
#         <Boc>0.0000</Boc>
#         <Soc>0.0000e+000</Soc>
#         <offset>0.0000</offset>
#         <Pcor>0.00e+000</Pcor>
#         <Tcor>0.0000</Tcor>
#         <Tau>0.0</Tau>
#       </CalibrationCoefficients>
#       <CalibrationCoefficients equation="1" >
#         <!-- Coefficients for Sea-Bird equation - SBE calibration in 2007 and later. -->
#         <Soc>4.3140e-001</Soc>
#         <offset>-0.4817</offset>
#         <A>-4.5527e-003</A>
#         <B> 2.0677e-004</B>
#         <C>-2.9561e-006</C>
#         <D0> 2.5826e+000</D0>
#         <D1> 1.92634e-004</D1>
#         <D2>-4.64803e-002</D2>
#         <E> 3.6000e-002</E>
#         <Tau20> 1.0200</Tau20>
#         <H1>-3.3000e-002</H1>
#         <H2> 5.0000e+003</H2>
#         <H3> 1.4500e+003</H3>
#       </CalibrationCoefficients>
#     </OxygenSensor>
#   </sensor>
#   <sensor Channel="7" >
#     <!-- A/D voltage 1, Oxygen, SBE 43, 2 -->
#     <OxygenSensor SensorID="38" >
#       <SerialNumber>2829</SerialNumber>
#       <CalibrationDate>12-Jul-19</CalibrationDate>
#       <Use2007Equation>1</Use2007Equation>
#       <CalibrationCoefficients equation="0" >
#         <!-- Coefficients for Owens-Millard equation. -->
#         <Boc>0.0000</Boc>
#         <Soc>0.0000e+000</Soc>
#         <offset>0.0000</offset>
#         <Pcor>0.00e+000</Pcor>
#         <Tcor>0.0000</Tcor>
#         <Tau>0.0</Tau>
#       </CalibrationCoefficients>
#       <CalibrationCoefficients equation="1" >
#         <!-- Coefficients for Sea-Bird equation - SBE calibration in 2007 and later. -->
#         <Soc>4.9600e-001</Soc>
#         <offset>-0.4970</offset>
#         <A>-4.7155e-003</A>
#         <B> 2.3104e-004</B>
#         <C>-3.5151e-006</C>
#         <D0> 2.5826e+000</D0>
#         <D1> 1.92634e-004</D1>
#         <D2>-4.64803e-002</D2>
#         <E> 3.6000e-002</E>
#         <Tau20> 1.5100</Tau20>
#         <H1>-3.3000e-002</H1>
#         <H2> 5.0000e+003</H2>
#         <H3> 1.4500e+003</H3>
#       </CalibrationCoefficients>
#     </OxygenSensor>
#   </sensor>
#   <sensor Channel="8" >
#     <!-- A/D voltage 2, PAR/Irradiance, Biospherical/Licor -->
#     <PAR_BiosphericalLicorChelseaSensor SensorID="42" >
#       <SerialNumber>70549</SerialNumber>
#       <CalibrationDate>27 Nov 2017</CalibrationDate>
#       <M>1.00000000</M>
#       <B>0.00000000</B>
#       <CalibrationConstant>18975000000.00000000</CalibrationConstant>
#       <Multiplier>1.00000000</Multiplier>
#       <Offset>-0.05332251</Offset>
#     </PAR_BiosphericalLicorChelseaSensor>
#   </sensor>
#   <sensor Channel="9" >
#     <!-- A/D voltage 3, Free -->
#   </sensor>
#   <sensor Channel="10" >
#     <!-- A/D voltage 4, Fluorometer, WET Labs ECO-AFL/FL -->
#     <FluoroWetlabECO_AFL_FL_Sensor SensorID="20" >
#       <SerialNumber>FLNTURTD 3332</SerialNumber>
#       <CalibrationDate>6 Feb 2018</CalibrationDate>
#       <ScaleFactor>6.00000000e+000</ScaleFactor>
#       <!-- Dark output -->
#       <Vblank>0.0710</Vblank>
#     </FluoroWetlabECO_AFL_FL_Sensor>
#   </sensor>
#   <sensor Channel="11" >
#     <!-- A/D voltage 5, Turbidity Meter, WET Labs, ECO-NTU -->
#     <TurbidityMeter SensorID="67" >
#       <SerialNumber>FLNTURTD 3332</SerialNumber>
#       <CalibrationDate>6 Feb 2018</CalibrationDate>
#       <ScaleFactor>2.000000</ScaleFactor>
#       <!-- Dark output -->
#       <DarkVoltage>0.076000</DarkVoltage>
#     </TurbidityMeter>
#   </sensor>
#   <sensor Channel="12" >
#     <!-- A/D voltage 6, Altimeter -->
#     <AltimeterSensor SensorID="0" >
#       <SerialNumber>62237</SerialNumber>
#       <CalibrationDate></CalibrationDate>
#       <ScaleFactor>15.000</ScaleFactor>
#       <Offset>0.000</Offset>
#     </AltimeterSensor>
#   </sensor>
#   <sensor Channel="13" >
#     <!-- A/D voltage 7, Free -->
#   </sensor>
# </Sensors>
# datcnv_date = Jan 27 2021 21:55:56, 7.26.7.114 [datcnv_vars = 7]
# datcnv_in = D:\2. ARGO\SO280\F�r Katrin\062_CTD_001_down.hex D:\2. ARGO\SO280\F�r Katrin\013_CTD_001_DOWN.XMLCON
# datcnv_skipover = 0
# datcnv_ox_hysteresis_correction = yes
# datcnv_ox_tau_correction = yes
# binavg_date = Jan 27 2021 22:05:33, 7.26.7.114
# binavg_in = D:\2. ARGO\SO280\F�r Katrin\062_CTD_001_down.cnv
# binavg_bintype = meters
# binavg_binsize = 1
# binavg_excl_bad_scans = yes
# binavg_skipover = 0
# binavg_omit = 0
# binavg_min_scans_bin = 1
# binavg_max_scans_bin = 2147483647
# binavg_surface_bin = no, min = 0.000, max = 0.000, value = 0.000
# file_type = ascii
*END*
      1.000      29.55     7.7943    34.1125     5.2924     2.2887     2.7122 0.0000e+00
      2.000      59.97     7.7895    34.8990     6.9835     2.6228     0.3036 0.0000e+00
      3.000      84.39     7.7892    34.8964     6.9038     2.7465     0.2024 0.0000e+00
      4.000      65.69     7.7895    34.8858     6.8037     2.8474     0.1719 0.0000e+00
      5.000      99.49     7.7890    34.8813     6.7776     2.7405     0.1711 0.0000e+00
      6.000      98.66     7.7876    34.8783     6.7803     2.7401     0.1711 0.0000e+00
      7.000      98.66     7.7877    34.8754     6.7916     2.8600     0.2053 0.0000e+00
      8.000      98.66     7.7841    34.8733     6.7986     2.8041     0.1914 0.0000e+00
      9.000      71.20     7.7840    34.8717     6.8040     2.8921     0.1808 0.0000e+00
     10.000      99.52     7.7896    34.8694     6.8118     2.9434     0.1968 0.0000e+00
     11.000      98.66     7.7859    34.8684     6.8159     2.8955     0.1874 0.0000e+00
     12.000      80.44     7.7895    34.8659     6.8181     2.8074     0.1683 0.0000e+00
     13.000     102.10     7.7494    34.8643     6.8273     2.7559     0.1643 0.0000e+00
     14.000      98.66     7.7015    34.8619     6.8212     2.6816     0.1639 0.0000e+00
     15.000      98.66     7.6645    34.8627     6.8301     2.7560     0.1629 0.0000e+00
     16.000      98.66     7.6744    34.8628     6.8397     2.8847     0.1685 0.0000e+00
     17.000      98.66     7.3993    34.8621     6.8910     2.7451     0.1660 0.0000e+00
     18.000      98.66     7.2064    34.8685     6.8330     2.5086     0.1642 0.0000e+00
     19.000      98.64     7.0881    34.8752     6.8207     2.0701     0.1585 0.0000e+00
     20.000      98.63     6.8973    34.8800     6.8202     1.6270     0.1368 0.0000e+00
     21.000      98.63     6.7467    34.8882     6.8083     1.4067     0.1290 0.0000e+00
     22.000      98.62     6.6774    34.8907     6.8130     1.2966     0.1278 0.0000e+00
     23.000      98.62     6.6366    34.8921     6.8067     1.2602     0.1250 0.0000e+00
     24.000      98.62     6.6145    34.8908     6.8100     1.2273     0.1236 0.0000e+00
     25.000      98.62     6.5744    34.8892     6.8158     1.2001     0.1270 0.0000e+00
     26.000      98.62     6.5714    34.8882     6.8126     1.1577     0.1264 0.0000e+00
     27.000      98.62     6.5439    34.8879     6.8105     1.2033     0.1239 0.0000e+00
     28.000      98.62     6.4868    34.8884     6.8035     1.2194     0.1217 0.0000e+00
     29.000      98.62     6.4753    34.8860     6.8216     1.1073     0.1216 0.0000e+00
     30.000      98.61     6.3127    34.8858     6.8396     1.0816     0.1216 0.0000e+00
     31.000      98.61     6.1640    34.8850     6.8167     0.9728     0.1143 0.0000e+00
     32.000      98.61     6.0406    34.8868     6.8367     0.9509     0.1165 0.0000e+00
     33.000      98.61     5.9200    34.8858     6.8706     0.8741     0.1127 0.0000e+00
     34.000      98.61     5.8619    34.8849     6.8780     0.7890     0.1155 0.0000e+00
     35.000      98.61     5.7393    34.8854     6.8818     0.7912     0.1141 0.0000e+00
     36.000      98.61     5.6157    34.8838     6.8795     0.8482     0.1112 0.0000e+00
     37.000      98.61     5.4706    34.8801     6.8982     0.6810     0.1120 0.0000e+00
     38.000      98.61     5.3366    34.8802     6.8993     0.6597     0.1125 0.0000e+00
     39.000      98.61     5.2436    34.8819     6.8852     0.6748     0.1081 0.0000e+00
     40.000      98.61     5.2798    34.8778     6.9037     0.6574     0.1122 0.0000e+00
     41.000      98.61     5.1716    34.8770     6.9215     0.5844     0.1093 0.0000e+00
     42.000      98.61     5.1098    34.8774     6.8882     0.6005     0.1133 0.0000e+00
     43.000      98.61     4.9990    34.8792     6.9014     0.6545     0.1120 0.0000e+00
     44.000      98.61     4.9383    34.8772     6.9089     0.5261     0.1043 0.0000e+00
     45.000      98.61     4.8847    34.8752     6.9134     0.4041     0.1005 0.0000e+00
     46.000      98.61     4.8685    34.8737     6.9166     0.4068     0.1108 0.0000e+00
     47.000      98.61     4.7763    34.8744     6.9221     0.4096     0.1013 0.0000e+00
     48.000      98.61     4.7299    34.8745     6.9454     0.3276     0.1007 0.0000e+00
     49.000      98.61     4.6690    34.8742     6.9603     0.3145     0.0972 0.0000e+00
     50.000      98.60     4.6165    34.8712     6.9811     0.2440     0.0972 0.0000e+00
     51.000      98.60     4.5971    34.8702     6.9832     0.2329     0.0966 0.0000e+00
     52.000      98.60     4.5866    34.8687     6.9921     0.2542     0.0977 0.0000e+00
     53.000      98.60     4.5586    34.8664     6.9967     0.2802     0.0942 0.0000e+00
     54.000      98.60     4.5012    34.8616     7.0201     0.2286     0.0955 0.0000e+00
     55.000      98.60     4.4231    34.8576     7.0179     0.2113     0.0916 0.0000e+00
     56.000      98.60     4.3781    34.8555     7.0196     0.2068     0.0889 0.0000e+00
     57.000      98.60     4.3312    34.8525     7.0427     0.2505     0.0926 0.0000e+00
     58.000      98.60     4.2110    34.8438     7.0616     0.1730     0.0918 0.0000e+00
     59.000      98.60     4.1637    34.8402     7.0695     0.1544     0.0873 0.0000e+00
     60.000      98.60     4.0798    34.8337     7.0889     0.1477     0.0929 0.0000e+00
     61.000      98.60     4.0000    34.8260     7.1147     0.1558     0.0922 0.0000e+00
     62.000      98.59     3.9776    34.8231     7.1441     0.1106     0.1017 0.0000e+00
     63.000      98.59     3.9713    34.8226     7.1332     0.1129     0.0917 0.0000e+00
     64.000      98.59     3.9657    34.8215     7.1292     0.1169     0.0897 0.0000e+00
     65.000      98.59     3.9643    34.8209     7.1237     0.1311     0.0934 0.0000e+00
     66.000      98.59     3.9601    34.8198     7.1348     0.1044     0.0906 0.0000e+00
     67.000      98.59     3.9624    34.8206     7.1228     0.1051     0.0905 0.0000e+00
     68.000      98.60     3.9655    34.8206     7.1340     0.1020     0.0875 0.0000e+00
     69.000      98.59     3.9683    34.8207     7.1271     0.1129     0.0883 0.0000e+00
     70.000      98.59     3.9763    34.8219     7.1283     0.1125     0.0909 0.0000e+00
     71.000      98.59     3.9846    34.8230     7.1147     0.0900     0.0945 0.0000e+00
     72.000      98.59     4.0016    34.8250     7.1125     0.1001     0.0921 0.0000e+00
     73.000      98.59     4.0386    34.8322     7.1150     0.1004     0.0915 0.0000e+00
     74.000      98.59     4.0167    34.8334     7.1212     0.0969     0.0910 0.0000e+00
     75.000      98.59     4.0008    34.8344     7.0781     0.0908     0.0865 0.0000e+00
     76.000      98.59     4.0181    34.8402     7.0855     0.0513     0.0861 0.0000e+00
     77.000      98.59     4.0002    34.8392     7.0811     0.0546     0.0892 0.0000e+00
     78.000      98.59     3.8186    34.8336     7.0916     0.0431     0.0898 0.0000e+00
     79.000      98.59     3.6611    34.8331     7.0700     0.0288     0.0875 0.0000e+00
     80.000      98.59     3.6237    34.8312     7.0694     0.0182     0.0911 0.0000e+00
     81.000      98.59     3.6117    34.8288     7.0901    -0.0033     0.0895 0.0000e+00
     82.000      98.58     3.5905    34.8292     7.0791    -0.0011     0.0860 0.0000e+00
     83.000      98.58     3.5695    34.8301     7.0765    -0.0058     0.0841 0.0000e+00
     84.000      98.58     3.5362    34.8311     7.0823    -0.0033     0.0862 0.0000e+00
     85.000      98.59     3.4765    34.8338     7.0690    -0.0091     0.0879 0.0000e+00
     86.000      98.58     3.4489    34.8338     7.0587    -0.0209     0.0873 0.0000e+00
     87.000      98.58     3.4454    34.8337     7.0581    -0.0306     0.0879 0.0000e+00
     88.000      98.58     3.4384    34.8332     7.0519    -0.0208     0.0889 0.0000e+00
     89.000      98.58     3.3701    34.8309     7.0507    -0.0227     0.0880 0.0000e+00
     90.000      98.58     3.2690    34.8258     7.0695    -0.0341     0.0871 0.0000e+00
     91.000      98.58     3.1973    34.8254     7.0599    -0.0346     0.0853 0.0000e+00
     92.000      98.59     3.1930    34.8240     7.0570    -0.0391     0.0840 0.0000e+00
     93.000      98.58     3.1878    34.8228     7.0557    -0.0326     0.0813 0.0000e+00
     94.000      98.58     3.1378    34.8191     7.0643    -0.0366     0.0857 0.0000e+00
     95.000      98.58     2.9935    34.8154     7.0776    -0.0343     0.0853 0.0000e+00
     96.000      98.58     2.8984    34.8160     7.0681    -0.0427     0.0814 0.0000e+00
     97.000      98.58     2.8804    34.8142     7.0603    -0.0454     0.0844 0.0000e+00
     98.000      98.58     2.8489    34.8134     7.0612    -0.0585     0.0791 0.0000e+00
     99.000      98.58     2.8374    34.8127     7.0515    -0.0612     0.0840 0.0000e+00
    100.000      98.58     2.7798    34.8129     7.0600    -0.0623     0.0824 0.0000e+00
    101.000      98.58     2.7307    34.8137     7.0371    -0.0644     0.0847 0.0000e+00
    102.000      98.58     2.6954    34.8148     7.0338    -0.0694     0.0928 0.0000e+00
    103.000      98.58     2.6736    34.8169     7.0285    -0.0600     0.0892 0.0000e+00
    104.000      98.58     2.5894    34.8218     7.0388    -0.0641     0.0880 0.0000e+00
    105.000      98.58     2.5656    34.8207     7.0030    -0.0623     0.0867 0.0000e+00
    106.000      98.58     2.5052    34.8181     7.0044    -0.0779     0.0867 0.0000e+00
    107.000      98.58     2.4044    34.8204     7.0141    -0.0783     0.0898 0.0000e+00
    108.000      98.58     2.3958    34.8197     6.9896    -0.0744     0.0866 0.0000e+00
    109.000      98.58     2.3905    34.8186     6.9835    -0.0709     0.0871 0.0000e+00
    110.000      98.58     2.2997    34.8165     6.9867    -0.0648     0.0883 0.0000e+00
    111.000      98.58     2.2346    34.8166     6.9922    -0.0683     0.0855 0.0000e+00
    112.000      98.58     2.2133    34.8163     6.9812    -0.0758     0.0861 0.0000e+00
    113.000      98.58     2.1897    34.8156     6.9835    -0.0757     0.0836 0.0000e+00
    114.000      98.58     2.1398    34.8171     6.9846    -0.0692     0.0879 0.0000e+00
    115.000      98.58     2.1204    34.8159     6.9736    -0.0689     0.0887 0.0000e+00
    116.000      98.58     2.0770    34.8152     6.9734    -0.0688     0.0913 0.0000e+00
    117.000      98.58     2.0716    34.8151     6.9656    -0.0670     0.0934 0.0000e+00
    118.000      98.58     2.0730    34.8143     6.9660    -0.0742     0.0909 0.0000e+00
    119.000      98.58     2.0607    34.8143     6.9681    -0.0744     0.0917 0.0000e+00
    120.000      98.58     2.0576    34.8137     6.9654    -0.0682     0.0902 0.0000e+00
    121.000      98.58     2.0512    34.8134     6.9631    -0.0747     0.0901 0.0000e+00
    122.000      98.58     2.0397    34.8131     6.9695    -0.0790     0.0884 0.0000e+00
    123.000      98.58     2.0054    34.8135     6.9706    -0.0822     0.0928 0.0000e+00
    124.000      98.58     2.0025    34.8135     6.9618    -0.0712     0.0883 0.0000e+00
    125.000      98.58     2.0029    34.8129     6.9626    -0.0656     0.0882 0.0000e+00
    126.000      98.58     1.9988    34.8124     6.9686    -0.0796     0.0936 0.0000e+00
    127.000      98.58     1.9816    34.8125     6.9684    -0.0686     0.0902 0.0000e+00
    128.000      98.58     1.9653    34.8127     6.9659    -0.0820     0.0944 0.0000e+00
    129.000      98.58     1.9438    34.8123     6.9619    -0.0679     0.0923 0.0000e+00
    130.000      98.58     1.9414    34.8117     6.9570    -0.0686     0.0921 0.0000e+00
    131.000      98.58     1.9018    34.8126     6.9647    -0.0745     0.0898 0.0000e+00
    132.000      98.58     1.8959    34.8124     6.9598    -0.0744     0.0898 0.0000e+00
    133.000      98.58     1.8927    34.8122     6.9615    -0.0655     0.0912 0.0000e+00
    134.000      98.58     1.8907    34.8117     6.9575    -0.0672     0.0929 0.0000e+00
    135.000      98.58     1.8842    34.8111     6.9588    -0.0741     0.0981 0.0000e+00
    136.000      98.58     1.8723    34.8111     6.9577    -0.0699     0.1226 0.0000e+00
    137.000      98.58     1.8461    34.8115     6.9555    -0.0861     0.1007 0.0000e+00
    138.000      98.58     1.8206    34.8108     6.9482    -0.0678     0.0947 0.0000e+00
    139.000      98.58     1.7629    34.8101     6.9655    -0.0686     0.0944 0.0000e+00
    140.000      98.58     1.7292    34.8103     6.9588    -0.0751     0.0922 0.0000e+00
    141.000      98.58     1.7102    34.8091     6.9666    -0.0673     0.0904 0.0000e+00
    142.000      98.58     1.6796    34.8085     6.9632    -0.0723     0.0870 0.0000e+00
    143.000      98.58     1.6682    34.8087     6.9495    -0.0622     0.0898 0.0000e+00
    144.000      98.58     1.6744    34.8082     6.9650    -0.0702     0.0886 0.0000e+00
    145.000      98.58     1.6829    34.8078     6.9690    -0.0684     0.0895 0.0000e+00
    146.000      98.58     1.6720    34.8073     6.9660    -0.0744     0.0898 0.0000e+00
    147.000      98.58     1.6621    34.8079     6.9686    -0.0742     0.0873 0.0000e+00
    148.000      98.58     1.6607    34.8073     6.9590    -0.0645     0.0895 0.0000e+00
    149.000      98.58     1.6559    34.8071     6.9632    -0.0791     0.0916 0.0000e+00
    150.000      98.58     1.6542    34.8069     6.9619    -0.0813     0.0912 0.0000e+00
    151.000      98.58     1.6574    34.8068     6.9608    -0.0771     0.0902 0.0000e+00
    152.000      98.58     1.6497    34.8063     6.9625    -0.0775     0.0887 0.0000e+00
    153.000      98.58     1.6558    34.8071     6.9595    -0.0696     0.0899 0.0000e+00
    154.000      98.58     1.6121    34.8060     6.9638    -0.0742     0.0882 0.0000e+00
    155.000      98.58     1.5534    34.8084     6.9717    -0.0744     0.0892 0.0000e+00
    156.000      98.58     1.4879    34.8111     6.9657    -0.0780     0.0917 0.0000e+00
    157.000      98.58     1.4671    34.8116     6.9542    -0.0677     0.0910 0.0000e+00
    158.000      98.58     1.4415    34.8110     6.9588    -0.0794     0.0897 0.0000e+00
    159.000      98.58     1.4194    34.8120     6.9505    -0.0742     0.0881 0.0000e+00
    160.000      98.58     1.4217    34.8113     6.9458    -0.0797     0.0848 0.0000e+00
    161.000      98.58     1.4154    34.8114     6.9474    -0.0744     0.0904 0.0000e+00
    162.000      98.58     1.4117    34.8112     6.9503    -0.0654     0.0913 0.0000e+00
    163.000      98.58     1.4030    34.8112     6.9521    -0.0799     0.0929 0.0000e+00
    164.000      98.58     1.3943    34.8116     6.9418    -0.0731     0.0892 0.0000e+00
    165.000      98.58     1.3878    34.8112     6.9491    -0.0799     0.0875 0.0000e+00
    166.000      98.58     1.3668    34.8120     6.9471    -0.0790     0.0863 0.0000e+00
    167.000      98.58     1.3616    34.8119     6.9422    -0.0827     0.0871 0.0000e+00
    168.000      98.58     1.3559    34.8118     6.9401    -0.0746     0.0884 0.0000e+00
    169.000      98.58     1.3468    34.8122     6.9469    -0.0706     0.0911 0.0000e+00
    170.000      98.58     1.3469    34.8118     6.9405    -0.0813     0.0890 0.0000e+00
    171.000      98.58     1.3427    34.8117     6.9402    -0.0773     0.0857 0.0000e+00
    172.000      98.58     1.3322    34.8121     6.9388    -0.0885     0.0873 0.0000e+00
    173.000      98.58     1.3311    34.8120     6.9405    -0.0883     0.0868 0.0000e+00
    174.000      98.58     1.3300    34.8118     6.9494    -0.0840     0.0902 0.0000e+00
    175.000      98.58     1.3325    34.8116     6.9463    -0.0945     0.0872 0.0000e+00
    176.000      98.58     1.3330    34.8114     6.9359    -0.0969     0.0907 0.0000e+00
    177.000      98.58     1.3266    34.8116     6.9442    -0.0848     0.0919 0.0000e+00
    178.000      98.58     1.3252    34.8115     6.9447    -0.0931     0.0935 0.0000e+00
    179.000      98.58     1.3231    34.8115     6.9448    -0.0943     0.0886 0.0000e+00
    180.000      98.58     1.3206    34.8114     6.9468    -0.0788     0.0898 0.0000e+00
    181.000      98.58     1.2699    34.8126     6.9515    -0.0877     0.0871 0.0000e+00
    182.000      98.58     1.2544    34.8132     6.9514    -0.0953     0.0874 0.0000e+00
    183.000      98.58     1.2546    34.8128     6.9603    -0.0957     0.0911 0.0000e+00
    184.000      98.58     1.2538    34.8125     6.9541    -0.1110     0.0873 0.0000e+00
    185.000      98.58     1.2504    34.8124     6.9503    -0.1041     0.0906 0.0000e+00
    186.000      98.58     1.2362    34.8127     6.9500    -0.0991     0.0893 0.0000e+00
    187.000      98.58     1.2297    34.8129     6.9617    -0.0998     0.0881 0.0000e+00
    188.000      98.58     1.2267    34.8130     6.9492    -0.0927     0.0882 0.0000e+00
    189.000      98.58     1.2239    34.8127     6.9483    -0.1016     0.0867 0.0000e+00
    190.000      98.58     1.2105    34.8134     6.9531    -0.0998     0.0894 0.0000e+00
    191.000      98.58     1.1929    34.8131     6.9631    -0.0978     0.0882 0.0000e+00
    192.000      98.58     1.1763    34.8139     6.9562    -0.0935     0.0905 0.0000e+00
    193.000      98.58     1.1738    34.8138     6.9601    -0.1065     0.0879 0.0000e+00
    194.000      98.58     1.1766    34.8135     6.9630    -0.1070     0.0849 0.0000e+00
    195.000      98.58     1.1642    34.8140     6.9623    -0.0971     0.0865 0.0000e+00
    196.000      98.58     1.1485    34.8141     6.9587    -0.0898     0.0883 0.0000e+00
    197.000      98.58     1.1434    34.8138     6.9631    -0.1108     0.0868 0.0000e+00
    198.000      98.58     1.1371    34.8137     6.9642    -0.0986     0.1012 0.0000e+00
    199.000      98.58     1.1054    34.8143     6.9784    -0.0942     0.0922 0.0000e+00
    200.000      98.58     1.0369    34.8173     6.9788    -0.0937     0.0888 0.0000e+00
    201.000      98.58     1.0172    34.8180     6.9708    -0.0942     0.0953 0.0000e+00
    202.000      98.58     1.0114    34.8177     6.9733    -0.1015     0.0914 0.0000e+00
    203.000      98.58     1.0075    34.8174     6.9798    -0.0875     0.0877 0.0000e+00
    204.000      98.58     1.0021    34.8174     6.9800    -0.1031     0.0917 0.0000e+00
    205.000      98.58     1.0002    34.8171     6.9884    -0.1060     0.0943 0.0000e+00
    206.000      98.58     0.9947    34.8168     6.9865    -0.1080     0.0878 0.0000e+00
    207.000      98.58     0.9841    34.8178     6.9881    -0.1079     0.0930 0.0000e+00
    208.000      98.58     0.9829    34.8178     6.9863    -0.1094     0.0952 0.0000e+00
    209.000      98.58     0.9815    34.8178     6.9812    -0.1037     0.0895 0.0000e+00
    210.000      98.58     0.9781    34.8175     6.9775    -0.1037     0.0897 0.0000e+00
    211.000      98.58     0.9638    34.8187     6.9759    -0.0977     0.0897 0.0000e+00
    212.000      98.58     0.9694    34.8178     6.9771    -0.1089     0.0873 0.0000e+00
    213.000      98.58     0.9601    34.8182     6.9779    -0.1043     0.0922 0.0000e+00
    214.000      98.58     0.9592    34.8181     6.9779    -0.1112     0.0922 0.0000e+00
    215.000      98.58     0.9587    34.8181     6.9763    -0.1065     0.0874 0.0000e+00
    216.000      98.58     0.9572    34.8181     6.9804    -0.1050     0.0862 0.0000e+00
    217.000      98.58     0.9536    34.8182     6.9804    -0.1113     0.0921 0.0000e+00
    218.000      98.58     0.9531    34.8181     6.9791    -0.1143     0.0887 0.0000e+00
    219.000      98.58     0.9517    34.8180     6.9800    -0.1123     0.0875 0.0000e+00
    220.000      98.58     0.9461    34.8178     6.9804    -0.1153     0.0913 0.0000e+00
    221.000      98.58     0.9189    34.8195     6.9794    -0.1049     0.0900 0.0000e+00
    222.000      98.58     0.8984    34.8209     6.9698    -0.1034     0.0897 0.0000e+00
    223.000      98.58     0.8986    34.8204     6.9769    -0.0951     0.0898 0.0000e+00
    224.000      98.58     0.8955    34.8206     6.9793    -0.1092     0.0898 0.0000e+00
    225.000      98.58     0.8939    34.8204     6.9775    -0.1111     0.0898 0.0000e+00
    226.000      98.58     0.8911    34.8205     6.9753    -0.1118     0.0895 0.0000e+00
    227.000      98.58     0.8908    34.8202     6.9765    -0.1266     0.0860 0.0000e+00
    228.000      98.58     0.8923    34.8201     6.9785    -0.1162     0.0905 0.0000e+00
    229.000      98.58     0.8865    34.8203     6.9733    -0.1111     0.0940 0.0000e+00
    230.000      98.58     0.8816    34.8204     6.9744    -0.1159     0.0903 0.0000e+00
    231.000      98.58     0.8796    34.8202     6.9754    -0.0997     0.0934 0.0000e+00
    232.000      98.58     0.8776    34.8203     6.9744    -0.1138     0.0841 0.0000e+00
    233.000      98.58     0.8776    34.8203     6.9735    -0.1202     0.0932 0.0000e+00
    234.000      98.58     0.8672    34.8210     6.9744    -0.1212     0.0951 0.0000e+00
    235.000      98.58     0.8549    34.8224     6.9757    -0.1203     0.0895 0.0000e+00
    236.000      98.58     0.8364    34.8234     6.9776    -0.1195     0.0888 0.0000e+00
    237.000      98.58     0.8136    34.8242     6.9736    -0.1099     0.0910 0.0000e+00
    238.000      98.58     0.7963    34.8249     6.9671    -0.1150     0.0896 0.0000e+00
    239.000      98.58     0.7917    34.8250     6.9666    -0.1204     0.0897 0.0000e+00
    240.000      98.58     0.7806    34.8256     6.9690    -0.1330     0.0928 0.0000e+00
    241.000      98.57     0.7739    34.8262     6.9713    -0.1212     0.0865 0.0000e+00
    242.000      98.58     0.7748    34.8258     6.9559    -0.1174     0.0957 0.0000e+00
    243.000      98.58     0.7510    34.8279     6.9612    -0.1197     0.0902 0.0000e+00
    244.000      98.58     0.7394    34.8291     6.9635    -0.1257     0.0872 0.0000e+00
    245.000      98.58     0.7314    34.8294     6.9568    -0.1334     0.0856 0.0000e+00
    246.000      98.58     0.7129    34.8315     6.9482    -0.1279     0.0863 0.0000e+00
    247.000      98.58     0.6970    34.8328     6.9507    -0.1170     0.0847 0.0000e+00
    248.000      98.57     0.6831    34.8345     6.9420    -0.1328     0.0864 0.0000e+00
    249.000      98.58     0.6801    34.8344     6.9365    -0.1254     0.0879 0.0000e+00
    250.000      98.58     0.6797    34.8343     6.9342    -0.1316     0.0837 0.0000e+00
    251.000      98.58     0.6778    34.8344     6.9333    -0.1136     0.0828 0.0000e+00
    252.000      98.58     0.6671    34.8357     6.9349    -0.1183     0.0870 0.0000e+00
    253.000      98.58     0.6665    34.8355     6.9299    -0.1079     0.0873 0.0000e+00
    254.000      98.58     0.6556    34.8368     6.9264    -0.1167     0.0888 0.0000e+00
    255.000      98.58     0.6538    34.8369     6.9240    -0.1204     0.0880 0.0000e+00
    256.000      98.57     0.6522    34.8369     6.9210    -0.1203     0.0896 0.0000e+00
    257.000      98.58     0.6474    34.8373     6.9118    -0.1225     0.0827 0.0000e+00
    258.000      98.58     0.6439    34.8379     6.9152    -0.1328     0.0865 0.0000e+00
    259.000      98.58     0.6423    34.8379     6.9166    -0.1247     0.0881 0.0000e+00
    260.000      98.58     0.6392    34.8382     6.9167    -0.1131     0.0850 0.0000e+00
    261.000      98.58     0.6391    34.8380     6.9137    -0.1210     0.0872 0.0000e+00
    262.000      98.58     0.6382    34.8381     6.9118    -0.1200     0.0872 0.0000e+00
    263.000      98.58     0.6373    34.8381     6.9083    -0.1187     0.0891 0.0000e+00
    264.000      98.57     0.6335    34.8384     6.9124    -0.1142     0.0876 0.0000e+00
    265.000      98.58     0.6306    34.8383     6.9125    -0.1147     0.0877 0.0000e+00
    266.000      98.58     0.6071    34.8410     6.9130    -0.1110     0.0863 0.0000e+00
    267.000      98.58     0.6012    34.8413     6.9086    -0.1173     0.0870 0.0000e+00
    268.000      98.58     0.5877    34.8429     6.9051    -0.1068     0.0882 0.0000e+00
    269.000      98.57     0.5822    34.8432     6.8997    -0.1093     0.0867 0.0000e+00
    270.000      98.57     0.5803    34.8430     6.9003    -0.0998     0.0839 0.0000e+00
    271.000      98.58     0.5736    34.8436     6.8947    -0.1008     0.0833 0.0000e+00
    272.000      98.58     0.5725    34.8436     6.8928    -0.1171     0.0847 0.0000e+00
    273.000      98.57     0.5714    34.8438     6.8898    -0.1147     0.0843 0.0000e+00
    274.000      98.58     0.5703    34.8437     6.8903    -0.1150     0.0823 0.0000e+00
    275.000      98.57     0.5679    34.8447     6.8968    -0.1186     0.0844 0.0000e+00
    276.000      98.57     0.5621    34.8471     6.8975    -0.1116     0.0868 0.0000e+00
    277.000      98.57     0.5592    34.8483     6.8882    -0.1085     0.0795 0.0000e+00
    278.000      98.57     0.5524    34.8504     6.8750    -0.1083     0.0833 0.0000e+00
    279.000      98.57     0.5471    34.8519     6.8595    -0.0983     0.0824 0.0000e+00
    280.000      98.57     0.5446    34.8527     6.8569    -0.1087     0.0824 0.0000e+00
    281.000      98.58     0.5378    34.8544     6.8508    -0.1055     0.0841 0.0000e+00
    282.000      98.57     0.5329    34.8551     6.8449    -0.0975     0.0864 0.0000e+00
    283.000      98.57     0.5283    34.8559     6.8424    -0.1104     0.0867 0.0000e+00
    284.000      98.58     0.5268    34.8560     6.8338    -0.1050     0.0861 0.0000e+00
    285.000      98.57     0.5262    34.8559     6.8295    -0.1152     0.0836 0.0000e+00
    286.000      98.57     0.5252    34.8560     6.8315    -0.1083     0.0824 0.0000e+00
    287.000      98.57     0.5233    34.8564     6.8284    -0.1094     0.0824 0.0000e+00
    288.000      98.58     0.5237    34.8562     6.8305    -0.1172     0.0840 0.0000e+00
    289.000      98.58     0.5226    34.8563     6.8265    -0.1133     0.0864 0.0000e+00
    290.000      98.57     0.5218    34.8564     6.8276    -0.1084     0.0838 0.0000e+00
    291.000      98.57     0.5211    34.8563     6.8281    -0.1126     0.0820 0.0000e+00
    292.000      98.57     0.5195    34.8566     6.8214    -0.0952     0.0869 0.0000e+00
    293.000      98.57     0.5185    34.8567     6.8191    -0.1204     0.0825 0.0000e+00
    294.000      98.57     0.5115    34.8577     6.8255    -0.1114     0.0824 0.0000e+00
    295.000      98.57     0.5060    34.8584     6.8181    -0.0945     0.0849 0.0000e+00
    296.000      98.57     0.5022    34.8589     6.8162    -0.1026     0.0804 0.0000e+00
    297.000      98.57     0.5000    34.8596     6.8143    -0.1109     0.0863 0.0000e+00
    298.000      98.57     0.4937    34.8599     6.8164    -0.1158     0.0813 0.0000e+00
    299.000      98.57     0.4854    34.8611     6.8186    -0.1113     0.0816 0.0000e+00
    300.000      98.57     0.4853    34.8609     6.8073    -0.1198     0.0808 0.0000e+00
    301.000      98.57     0.4841    34.8611     6.8102    -0.1206     0.0832 0.0000e+00
    302.000      98.57     0.4845    34.8609     6.8073    -0.1158     0.0809 0.0000e+00
    303.000      98.57     0.4798    34.8620     6.7995    -0.1067     0.0837 0.0000e+00
    304.000      98.57     0.4780    34.8624     6.7994    -0.1103     0.0807 0.0000e+00
    305.000      98.57     0.4676    34.8661     6.8027    -0.1083     0.0832 0.0000e+00
    306.000      98.57     0.4677    34.8660     6.7995    -0.1038     0.0823 0.0000e+00
    307.000      98.57     0.4681    34.8657     6.7959    -0.1123     0.0818 0.0000e+00
    308.000      98.57     0.4665    34.8661     6.7906    -0.1143     0.0805 0.0000e+00
    309.000      98.57     0.4576    34.8688     6.7872    -0.1036     0.0800 0.0000e+00
    310.000      98.57     0.4476    34.8720     6.7913    -0.1037     0.0824 0.0000e+00
    311.000      98.57     0.4402    34.8763     6.7881    -0.1171     0.0801 0.0000e+00
    312.000      98.57     0.4377    34.8774     6.7692    -0.1114     0.0812 0.0000e+00
    313.000      98.57     0.4284    34.8774     6.7575    -0.1279     0.0790 0.0000e+00
    314.000      98.57     0.4247    34.8775     6.7549    -0.1192     0.0772 0.0000e+00
    315.000      98.57     0.4194    34.8790     6.7486    -0.1198     0.0753 0.0000e+00
    316.000      98.57     0.4153    34.8803     6.7405    -0.1067     0.0769 0.0000e+00
    317.000      98.57     0.4130    34.8805     6.7443    -0.1242     0.0759 0.0000e+00
    318.000      98.57     0.4110    34.8807     6.7395    -0.1252     0.0774 0.0000e+00
    319.000      98.57     0.4105    34.8808     6.7379    -0.1210     0.0759 0.0000e+00
    320.000      98.57     0.4103    34.8809     6.7398    -0.1204     0.0710 0.0000e+00
    321.000      98.57     0.4097    34.8808     6.7399    -0.1259     0.0758 0.0000e+00
    322.000      98.57     0.4088    34.8808     6.7426    -0.1190     0.0765 0.0000e+00
    323.000      98.57     0.4080    34.8809     6.7362    -0.1122     0.0755 0.0000e+00
    324.000      98.57     0.4082    34.8806     6.7337    -0.1152     0.0785 0.0000e+00
    325.000      98.57     0.4081    34.8805     6.7362    -0.1108     0.0775 0.0000e+00
    326.000      98.57     0.4074    34.8806     6.7406    -0.1166     0.0774 0.0000e+00
    327.000      98.56     0.4064    34.8812     6.7386    -0.1282     0.0743 0.0000e+00
    328.000      98.57     0.4062    34.8826     6.7379    -0.1245     0.0741 0.0000e+00
    329.000      98.57     0.4069    34.8832     6.7399    -0.1198     0.0748 0.0000e+00
    330.000      98.57     0.4070    34.8830     6.7369    -0.1112     0.0764 0.0000e+00
    331.000      98.57     0.4065    34.8830     6.7303    -0.1161     0.0740 0.0000e+00
    332.000      98.57     0.4064    34.8831     6.7347    -0.1156     0.0800 0.0000e+00
    333.000      98.57     0.4063    34.8831     6.7365    -0.1170     0.0775 0.0000e+00
    334.000      98.57     0.4058    34.8844     6.7335    -0.1204     0.0755 0.0000e+00
    335.000      98.57     0.4039    34.8848     6.7318    -0.1211     0.0731 0.0000e+00
    336.000      98.57     0.4027    34.8849     6.7312    -0.1284     0.0770 0.0000e+00
    337.000      98.57     0.4020    34.8849     6.7267    -0.1163     0.0760 0.0000e+00
    338.000      98.57     0.4013    34.8850     6.7233    -0.1164     0.0756 0.0000e+00
    339.000      98.56     0.3999    34.8850     6.7316    -0.1236     0.0739 0.0000e+00
    340.000      98.57     0.3987    34.8853     6.7332    -0.1251     0.0720 0.0000e+00
    341.000      98.57     0.3984    34.8853     6.7285    -0.1204     0.0736 0.0000e+00
    342.000      98.57     0.3973    34.8853     6.7363    -0.1201     0.0727 0.0000e+00
    343.000      98.56     0.3930    34.8857     6.7279    -0.1135     0.0726 0.0000e+00
    344.000      98.56     0.3854    34.8864     6.7196    -0.1178     0.0746 0.0000e+00
    345.000      98.57     0.3730    34.8875     6.7276    -0.1092     0.0742 0.0000e+00
    346.000      98.57     0.3639    34.8885     6.7227    -0.1038     0.0759 0.0000e+00
    347.000      98.57     0.3533    34.8899     6.7244    -0.1107     0.0750 0.0000e+00
    348.000      98.56     0.3505    34.8903     6.7183    -0.1110     0.0742 0.0000e+00
    349.000      98.57     0.3433    34.8906     6.7296    -0.1152     0.0737 0.0000e+00
    350.000      98.56     0.3347    34.8911     6.7293    -0.1146     0.0751 0.0000e+00
    351.000      98.57     0.3255    34.8921     6.7246    -0.1088     0.0751 0.0000e+00
    352.000      98.56     0.3141    34.8930     6.7278    -0.1089     0.0764 0.0000e+00
    353.000      98.57     0.2715    34.8970     6.7300    -0.1037     0.0750 0.0000e+00
    354.000      98.57     0.2522    34.8978     6.7253    -0.1043     0.0750 0.0000e+00
    355.000      98.57     0.2397    34.8984     6.7299    -0.1135     0.0750 0.0000e+00
    356.000      98.57     0.2323    34.8984     6.7249    -0.1149     0.0764 0.0000e+00
    357.000      98.57     0.2269    34.8984     6.7256    -0.1141     0.0726 0.0000e+00
    358.000      98.56     0.2210    34.8985     6.7269    -0.1133     0.0761 0.0000e+00
    359.000      98.56     0.2112    34.8991     6.7264    -0.1186     0.0708 0.0000e+00
    360.000      98.56     0.2105    34.8989     6.7259    -0.1190     0.0722 0.0000e+00
    361.000      98.57     0.1987    34.8997     6.7274    -0.1157     0.0721 0.0000e+00
    362.000      98.57     0.1974    34.8996     6.7244    -0.1111     0.0715 0.0000e+00
    363.000      98.57     0.1970    34.8994     6.7276    -0.1110     0.0742 0.0000e+00
    364.000      98.57     0.1958    34.8994     6.7262    -0.1089     0.0726 0.0000e+00
    365.000      98.57     0.1879    34.8998     6.7206    -0.1085     0.0675 0.0000e+00
    366.000      98.57     0.1819    34.9002     6.7204    -0.1175     0.0700 0.0000e+00
    367.000      98.57     0.1815    34.9000     6.7265    -0.1186     0.0700 0.0000e+00
    368.000      98.56     0.1799    34.9001     6.7282    -0.1088     0.0701 0.0000e+00
    369.000      98.56     0.1773    34.9000     6.7256    -0.1167     0.0732 0.0000e+00
    370.000      98.57     0.1705    34.9007     6.7267    -0.1111     0.0685 0.0000e+00
    371.000      98.56     0.1682    34.9006     6.7253    -0.1166     0.0717 0.0000e+00
    372.000      98.57     0.1724    34.9002     6.7214    -0.1131     0.0705 0.0000e+00
    373.000      98.56     0.1679    34.9003     6.7297    -0.1173     0.0688 0.0000e+00
    374.000      98.56     0.1591    34.9009     6.7257    -0.1110     0.0715 0.0000e+00
    375.000      98.56     0.1551    34.9010     6.7266    -0.1170     0.0722 0.0000e+00
    376.000      98.56     0.1566    34.9007     6.7221    -0.1100     0.0816 0.0000e+00
    377.000      98.56     0.1562    34.9007     6.7262    -0.1133     0.0709 0.0000e+00
    378.000      98.56     0.1516    34.9010     6.7224    -0.1041     0.0726 0.0000e+00
    379.000      98.56     0.1507    34.9009     6.7170    -0.1098     0.0750 0.0000e+00
    380.000      98.57     0.1458    34.9012     6.7208    -0.1038     0.0734 0.0000e+00
    381.000      98.56     0.1436    34.9013     6.7244    -0.1084     0.0718 0.0000e+00
    382.000      98.56     0.1439    34.9012     6.7234    -0.1110     0.0736 0.0000e+00
    383.000      98.56     0.1490    34.9007     6.7221    -0.1151     0.0714 0.0000e+00
    384.000      98.56     0.1461    34.9009     6.7235    -0.1139     0.0727 0.0000e+00
    385.000      98.56     0.1386    34.9015     6.7258    -0.1148     0.0702 0.0000e+00
    386.000      98.56     0.1370    34.9015     6.7259    -0.1124     0.0700 0.0000e+00
    387.000      98.56     0.1360    34.9014     6.7286    -0.1041     0.0699 0.0000e+00
    388.000      98.56     0.1355    34.9014     6.7270    -0.1103     0.0678 0.0000e+00
    389.000      98.56     0.1348    34.9014     6.7182    -0.1108     0.0723 0.0000e+00
    390.000      98.56     0.1353    34.9013     6.7185    -0.1083     0.0700 0.0000e+00
    391.000      98.56     0.1359    34.9012     6.7294    -0.1029     0.0753 0.0000e+00
    392.000      98.56     0.1363    34.9012     6.7303    -0.1053     0.0716 0.0000e+00
    393.000      98.56     0.1358    34.9012     6.7248    -0.1037     0.0724 0.0000e+00
    394.000      98.56     0.1357    34.9012     6.7269    -0.1100     0.0748 0.0000e+00
    395.000      98.56     0.1355    34.9011     6.7250    -0.1041     0.0728 0.0000e+00
    396.000      98.56     0.1347    34.9012     6.7273    -0.1037     0.0724 0.0000e+00
    397.000      98.56     0.1348    34.9012     6.7280    -0.1116     0.0684 0.0000e+00
    398.000      98.56     0.1349    34.9011     6.7264    -0.1159     0.0700 0.0000e+00
    399.000      98.56     0.1346    34.9012     6.7252    -0.1133     0.0701 0.0000e+00
    400.000      98.56     0.1348    34.9011     6.7236    -0.1109     0.0721 0.0000e+00
    401.000      98.56     0.1346    34.9012     6.7304    -0.1110     0.0709 0.0000e+00
    402.000      98.56     0.1336    34.9013     6.7216    -0.1062     0.0727 0.0000e+00
    403.000      98.56     0.1351    34.9011     6.7165    -0.1094     0.0727 0.0000e+00
    404.000      98.56     0.1354    34.9011     6.7278    -0.1180     0.0739 0.0000e+00
    405.000      98.56     0.1357    34.9010     6.7261    -0.1109     0.0731 0.0000e+00
    406.000      98.56     0.1343    34.9012     6.7283    -0.1082     0.0741 0.0000e+00
    407.000      98.56     0.1351    34.9012     6.7248    -0.1083     0.0727 0.0000e+00
    408.000      98.56     0.1355    34.9010     6.7230    -0.1112     0.0740 0.0000e+00
    409.000      98.56     0.1338    34.9011     6.7278    -0.1152     0.0680 0.0000e+00
    410.000      98.56     0.1335    34.9012     6.7207    -0.1293     0.0706 0.0000e+00
    411.000      98.56     0.1349    34.9011     6.7172    -0.1093     0.0736 0.0000e+00
    412.000      98.56     0.1352    34.9009     6.7207    -0.1111     0.0733 0.0000e+00
    413.000      98.56     0.1364    34.9007     6.7304    -0.1171     0.0699 0.0000e+00
    414.000      98.56     0.1352    34.9010     6.7291    -0.1083     0.0793 0.0000e+00
    415.000      98.56     0.1345    34.9010     6.7273    -0.1182     0.0689 0.0000e+00
    416.000      98.56     0.1338    34.9011     6.7264    -0.1014     0.0715 0.0000e+00
    417.000      98.56     0.1340    34.9012     6.7206    -0.1000     0.0700 0.0000e+00
    418.000      98.56     0.1343    34.9011     6.7242    -0.1094     0.0683 0.0000e+00
    419.000      98.56     0.1343    34.9011     6.7202    -0.0965     0.0708 0.0000e+00
    420.000      98.56     0.1327    34.9014     6.7216    -0.1107     0.0727 0.0000e+00
    421.000      98.56     0.1325    34.9014     6.7216    -0.1046     0.0721 0.0000e+00
    422.000      98.56     0.1331    34.9014     6.7262    -0.1070     0.0701 0.0000e+00
    423.000      98.56     0.1338    34.9013     6.7259    -0.1064     0.0730 0.0000e+00
    424.000      98.56     0.1334    34.9013     6.7232    -0.1084     0.0734 0.0000e+00
    425.000      98.56     0.1346    34.9012     6.7236    -0.0981     0.0668 0.0000e+00
    426.000      98.56     0.1320    34.9016     6.7214    -0.1034     0.0675 0.0000e+00
    427.000      98.56     0.1327    34.9014     6.7237    -0.1050     0.0695 0.0000e+00
    428.000      98.56     0.1315    34.9015     6.7262    -0.1066     0.0702 0.0000e+00
    429.000      98.56     0.1298    34.9016     6.7300    -0.1034     0.0727 0.0000e+00
    430.000      98.56     0.1282    34.9019     6.7286    -0.1037     0.0727 0.0000e+00
    431.000      98.56     0.1285    34.9018     6.7248    -0.1034     0.0700 0.0000e+00
    432.000      98.56     0.1284    34.9018     6.7242    -0.1044     0.0721 0.0000e+00
    433.000      98.56     0.1280    34.9018     6.7260    -0.1077     0.0700 0.0000e+00
    434.000      98.56     0.1285    34.9017     6.7270    -0.0989     0.0708 0.0000e+00
    435.000      98.56     0.1275    34.9020     6.7229    -0.1106     0.0748 0.0000e+00
    436.000      98.56     0.1225    34.9021     6.7263    -0.1026     0.0709 0.0000e+00
    437.000      98.56     0.1163    34.9025     6.7205    -0.1034     0.0663 0.0000e+00
    438.000      98.56     0.1115    34.9030     6.7216    -0.1037     0.0679 0.0000e+00
    439.000      98.56     0.1084    34.9031     6.7277    -0.1037     0.0718 0.0000e+00
    440.000      98.56     0.1074    34.9033     6.7252    -0.1037     0.0729 0.0000e+00
    441.000      98.56     0.1076    34.9033     6.7283    -0.1031     0.0727 0.0000e+00
    442.000      98.56     0.1068    34.9030     6.7309    -0.1090     0.0738 0.0000e+00
    443.000      98.56     0.1038    34.9029     6.7288    -0.1031     0.0689 0.0000e+00
    444.000      98.56     0.0816    34.9044     6.7315    -0.1068     0.0702 0.0000e+00
    445.000      98.56     0.0824    34.9043     6.7227    -0.1064     0.0707 0.0000e+00
    446.000      98.56     0.0812    34.9041     6.7242    -0.1037     0.0668 0.0000e+00
    447.000      98.56     0.0780    34.9042     6.7255    -0.0968     0.0718 0.0000e+00
    448.000      98.56     0.0755    34.9042     6.7271    -0.0889     0.0716 0.0000e+00
    449.000      98.56     0.0768    34.9038     6.7267    -0.0987     0.0708 0.0000e+00
    450.000      98.56     0.0679    34.9049     6.7248    -0.1052     0.0727 0.0000e+00
    451.000      98.56     0.0390    34.9052     6.7310    -0.1045     0.0702 0.0000e+00
    452.000      98.56     0.0107    34.9077     6.7375    -0.0832     0.0746 0.0000e+00
    453.000      98.56     0.0137    34.9067     6.7247    -0.0932     0.0771 0.0000e+00
    454.000      98.56     0.0086    34.9072     6.7300    -0.0937     0.0768 0.0000e+00
    455.000      98.56     0.0181    34.9056     6.7331    -0.0948     0.0924 0.0000e+00
    456.000      98.56     0.0183    34.9058     6.7283    -0.0945     0.0711 0.0000e+00
    457.000      98.56     0.0105    34.9068     6.7314    -0.0941     0.0704 0.0000e+00
    458.000      98.56     0.0404    34.9042     6.7226    -0.0949     0.0773 0.0000e+00
    459.000      98.56     0.0337    34.9044     6.7252    -0.0947     0.0693 0.0000e+00
    460.000      98.56    -0.0026    34.9072     6.7306    -0.0945     0.0695 0.0000e+00
    461.000      98.56     0.0027    34.9069     6.7231    -0.0936     0.0764 0.0000e+00
    462.000      98.56    -0.0090    34.9062     6.7219    -0.0906     0.0731 0.0000e+00
    463.000      98.56    -0.0299    34.9083     6.7256    -0.1001     0.0756 0.0000e+00
    464.000      98.56    -0.0159    34.9066     6.7146    -0.0929     0.0771 0.0000e+00
    465.000      98.56    -0.0196    34.9065     6.7166    -0.0930     0.0726 0.0000e+00
    466.000      98.56    -0.0204    34.9069     6.7195    -0.1017     0.0705 0.0000e+00
    467.000      98.56    -0.0305    34.9076     6.7206    -0.0907     0.0722 0.0000e+00
    468.000      98.56    -0.0294    34.9068     6.7181    -0.0895     0.0759 0.0000e+00
    469.000      98.56    -0.0262    34.9068     6.7173    -0.0822     0.0706 0.0000e+00
    470.000      98.56    -0.0212    34.9062     6.7177    -0.1045     0.0728 0.0000e+00
    471.000      98.56    -0.0237    34.9064     6.7180    -0.0990     0.0736 0.0000e+00
    472.000      98.56    -0.0238    34.9065     6.7154    -0.0929     0.0739 0.0000e+00
    473.000      98.56    -0.0239    34.9064     6.7151    -0.0822     0.0727 0.0000e+00
    474.000      98.56    -0.0282    34.9067     6.7194    -0.0877     0.0726 0.0000e+00
    475.000      98.56    -0.0315    34.9068     6.7189    -0.0904     0.0742 0.0000e+00
    476.000      98.56    -0.0301    34.9066     6.7144    -0.1013     0.0750 0.0000e+00
    477.000      98.56    -0.0308    34.9066     6.7172    -0.0884     0.0750 0.0000e+00
    478.000      98.56    -0.0366    34.9068     6.7159    -0.0767     0.0701 0.0000e+00
    479.000      98.56    -0.0366    34.9068     6.7171    -0.0857     0.0747 0.0000e+00
    480.000      98.56    -0.0391    34.9069     6.7150    -0.0917     0.0750 0.0000e+00
    481.000      98.56    -0.0375    34.9067     6.7072    -0.0926     0.0901 0.0000e+00
    482.000      98.56    -0.0426    34.9069     6.7164    -0.0947     0.0818 0.0000e+00
    483.000      98.56    -0.0464    34.9071     6.7068    -0.1025     0.0735 0.0000e+00
    484.000      98.56    -0.0482    34.9069     6.7028    -0.0943     0.0706 0.0000e+00
    485.000      98.56    -0.0540    34.9073     6.7115    -0.0994     0.0721 0.0000e+00
    486.000      98.56    -0.0538    34.9072     6.7136    -0.0847     0.0705 0.0000e+00
    487.000      98.56    -0.0536    34.9072     6.7137    -0.0918     0.0737 0.0000e+00
    488.000      98.56    -0.0543    34.9070     6.7038    -0.0929     0.0739 0.0000e+00
    489.000      98.56    -0.0553    34.9071     6.7068    -0.1034     0.0709 0.0000e+00
    490.000      98.56    -0.0552    34.9070     6.7046    -0.1034     0.0688 0.0000e+00
    491.000      98.56    -0.0669    34.9077     6.7087    -0.1033     0.0699 0.0000e+00
    492.000      98.56    -0.0669    34.9078     6.7065    -0.1037     0.0705 0.0000e+00
    493.000      98.56    -0.0704    34.9078     6.7043    -0.0987     0.0701 0.0000e+00
    494.000      98.56    -0.0710    34.9076     6.7018    -0.0919     0.0707 0.0000e+00
    495.000      98.56    -0.0709    34.9076     6.7050    -0.1084     0.0707 0.0000e+00
    496.000      98.56    -0.0674    34.9074     6.7073    -0.1088     0.0735 0.0000e+00
    497.000      98.56    -0.0700    34.9074     6.7027    -0.1115     0.0737 0.0000e+00
    498.000      98.56    -0.0716    34.9076     6.7025    -0.1039     0.0726 0.0000e+00
    499.000      98.56    -0.0711    34.9074     6.6975    -0.1033     0.0727 0.0000e+00
    500.000      98.56    -0.0696    34.9073     6.7061    -0.0981     0.0740 0.0000e+00
    501.000      98.56    -0.0736    34.9074     6.7061    -0.0937     0.0729 0.0000e+00
    502.000      98.56    -0.0737    34.9075     6.7022    -0.1053     0.0731 0.0000e+00
    503.000      98.56    -0.0737    34.9074     6.7022    -0.1109     0.0750 0.0000e+00
    504.000      98.56    -0.0739    34.9075     6.7023    -0.1103     0.0735 0.0000e+00
    505.000      98.56    -0.0745    34.9074     6.6978    -0.0917     0.0748 0.0000e+00
    506.000      98.56    -0.0775    34.9074     6.7007    -0.0924     0.0712 0.0000e+00
    507.000      98.56    -0.0829    34.9079     6.6983    -0.0934     0.0699 0.0000e+00
    508.000      98.56    -0.0835    34.9076     6.6926    -0.0950     0.0744 0.0000e+00
    509.000      98.56    -0.0882    34.9079     6.6994    -0.1005     0.0732 0.0000e+00
    510.000      98.56    -0.0946    34.9082     6.7021    -0.0994     0.0733 0.0000e+00
    511.000      98.56    -0.0965    34.9083     6.6963    -0.1072     0.0714 0.0000e+00
    512.000      98.56    -0.0972    34.9081     6.7017    -0.1033     0.0742 0.0000e+00
    513.000      98.56    -0.0993    34.9084     6.7007    -0.0981     0.0710 0.0000e+00
    514.000      98.56    -0.0966    34.9080     6.6927    -0.0985     0.0714 0.0000e+00
    515.000      98.56    -0.0974    34.9083     6.6896    -0.1033     0.0697 0.0000e+00
    516.000      98.56    -0.0933    34.9079     6.6872    -0.1057     0.0726 0.0000e+00
    517.000      98.56    -0.0927    34.9078     6.6951    -0.1041     0.0740 0.0000e+00
    518.000      98.56    -0.0925    34.9080     6.6931    -0.1111     0.0719 0.0000e+00
    519.000      98.56    -0.0925    34.9080     6.6861    -0.1092     0.0681 0.0000e+00
    520.000      98.56    -0.0926    34.9079     6.6897    -0.1070     0.0715 0.0000e+00
    521.000      98.56    -0.0913    34.9078     6.6912    -0.1162     0.0736 0.0000e+00
    522.000      98.56    -0.0918    34.9079     6.6929    -0.1140     0.0729 0.0000e+00
    523.000      98.56    -0.0923    34.9078     6.6887    -0.1311     0.0724 0.0000e+00
    524.000      98.56    -0.0921    34.9080     6.6850    -0.1108     0.0699 0.0000e+00
    525.000      98.56    -0.0917    34.9077     6.6905    -0.1202     0.0771 0.0000e+00
    526.000      98.56    -0.0928    34.9077     6.6864    -0.1243     0.0729 0.0000e+00
    527.000      98.56    -0.0965    34.9079     6.6828    -0.1162     0.0721 0.0000e+00
    528.000      98.56    -0.0944    34.9078     6.6839    -0.1162     0.0715 0.0000e+00
    529.000      98.56    -0.0956    34.9079     6.6867    -0.1197     0.0706 0.0000e+00
    530.000      98.56    -0.0947    34.9078     6.6855    -0.1167     0.0698 0.0000e+00
    531.000      98.56    -0.0962    34.9078     6.6897    -0.1177     0.0736 0.0000e+00
    532.000      98.56    -0.0957    34.9078     6.6920    -0.1201     0.0760 0.0000e+00
    533.000      98.56    -0.0957    34.9080     6.6944    -0.1264     0.0695 0.0000e+00
    534.000      98.56    -0.0921    34.9079     6.6900    -0.1328     0.0693 0.0000e+00
    535.000      98.56    -0.0910    34.9078     6.6870    -0.1327     0.0722 0.0000e+00
    536.000      98.56    -0.0906    34.9077     6.6863    -0.1322     0.0692 0.0000e+00
    537.000      98.56    -0.0909    34.9077     6.6879    -0.1238     0.0704 0.0000e+00
    538.000      98.56    -0.0924    34.9078     6.6881    -0.1196     0.0654 0.0000e+00
    539.000      98.56    -0.0940    34.9080     6.6866    -0.1196     0.0727 0.0000e+00
    540.000      98.56    -0.0935    34.9080     6.6910    -0.1400     0.0700 0.0000e+00
    541.000      98.56    -0.0941    34.9080     6.6893    -0.1240     0.0701 0.0000e+00
    542.000      98.56    -0.0926    34.9079     6.6833    -0.1289     0.0719 0.0000e+00
    543.000      98.56    -0.0918    34.9077     6.6810    -0.1264     0.0711 0.0000e+00
    544.000      98.56    -0.0929    34.9079     6.6883    -0.1373     0.0725 0.0000e+00
    545.000      98.56    -0.0932    34.9078     6.6868    -0.1404     0.0703 0.0000e+00
    546.000      98.56    -0.0973    34.9079     6.6854    -0.1327     0.0698 0.0000e+00
    547.000      98.56    -0.1074    34.9084     6.6826    -0.1208     0.0700 0.0000e+00
    548.000      98.56    -0.1124    34.9086     6.6813    -0.1257     0.0710 0.0000e+00
    549.000      98.56    -0.1108    34.9084     6.6786    -0.1338     0.0748 0.0000e+00
    550.000      98.56    -0.1119    34.9083     6.6791    -0.1201     0.0729 0.0000e+00
    551.000      98.56    -0.1139    34.9084     6.6794    -0.1197     0.0709 0.0000e+00
    552.000      98.56    -0.1188    34.9087     6.6847    -0.1198     0.0736 0.0000e+00
    553.000      98.56    -0.1203    34.9086     6.6800    -0.1206     0.0730 0.0000e+00
    554.000      98.56    -0.1222    34.9086     6.6825    -0.1224     0.0707 0.0000e+00
    555.000      98.56    -0.1235    34.9086     6.6788    -0.1204     0.0713 0.0000e+00
    556.000      98.56    -0.1241    34.9087     6.6798    -0.1332     0.0702 0.0000e+00
    557.000      98.56    -0.1257    34.9086     6.6811    -0.1217     0.0695 0.0000e+00
    558.000      98.56    -0.1300    34.9086     6.6843    -0.1423     0.0735 0.0000e+00
    559.000      98.56    -0.1366    34.9093     6.6826    -0.1295     0.0740 0.0000e+00
    560.000      98.56    -0.1790    34.9100     6.6852    -0.1326     0.0742 0.0000e+00
    561.000      98.56    -0.2047    34.9114     6.6691    -0.1225     0.0771 0.0000e+00
    562.000      98.56    -0.2067    34.9113     6.6735    -0.1380     0.0750 0.0000e+00
    563.000      98.56    -0.2118    34.9112     6.6694    -0.1351     0.0749 0.0000e+00
    564.000      98.56    -0.2234    34.9115     6.6662    -0.1260     0.0744 0.0000e+00
    565.000      98.56    -0.2287    34.9116     6.6594    -0.1260     0.0755 0.0000e+00
    566.000      98.56    -0.2324    34.9112     6.6593    -0.1256     0.0762 0.0000e+00
    567.000      98.56    -0.2347    34.9112     6.6534    -0.1309     0.0749 0.0000e+00
    568.000      98.56    -0.2373    34.9112     6.6581    -0.1223     0.0794 0.0000e+00
    569.000      98.56    -0.2407    34.9113     6.6614    -0.1148     0.0781 0.0000e+00
    570.000      98.56    -0.2464    34.9114     6.6571    -0.1241     0.0784 0.0000e+00
    571.000      98.56    -0.2455    34.9111     6.6565    -0.1233     0.0791 0.0000e+00
    572.000      98.56    -0.2487    34.9108     6.6542    -0.1271     0.0812 0.0000e+00
    573.000      98.56    -0.2794    34.9117     6.6636    -0.1173     0.0803 0.0000e+00
    574.000      98.56    -0.3002    34.9133     6.6574    -0.1033     0.0825 0.0000e+00
    575.000      98.56    -0.2932    34.9125     6.6450    -0.1350     0.0800 0.0000e+00
    576.000      98.56    -0.2920    34.9123     6.6405    -0.1230     0.0797 0.0000e+00
    577.000      98.56    -0.2921    34.9125     6.6444    -0.1144     0.0783 0.0000e+00
    578.000      98.56    -0.2853    34.9114     6.6451    -0.1271     0.0792 0.0000e+00
    579.000      98.56    -0.2926    34.9114     6.6497    -0.1177     0.0802 0.0000e+00
    580.000      98.56    -0.2954    34.9114     6.6483    -0.1134     0.0848 0.0000e+00
    581.000      98.56    -0.3126    34.9121     6.6489    -0.1195     0.0799 0.0000e+00
    582.000      98.56    -0.3215    34.9125     6.6419    -0.1138     0.0795 0.0000e+00
    583.000      98.56    -0.3243    34.9125     6.6353    -0.1092     0.0815 0.0000e+00
    584.000      98.56    -0.3222    34.9120     6.6381    -0.1176     0.0839 0.0000e+00
    585.000      98.56    -0.3227    34.9119     6.6339    -0.1115     0.0796 0.0000e+00
    586.000      98.56    -0.3291    34.9121     6.6403    -0.1193     0.0823 0.0000e+00
    587.000      98.56    -0.3311    34.9122     6.6370    -0.1204     0.0824 0.0000e+00
    588.000      98.56    -0.3294    34.9118     6.6295    -0.1274     0.0833 0.0000e+00
    589.000      98.56    -0.3305    34.9118     6.6327    -0.1243     0.0815 0.0000e+00
    590.000      98.55    -0.3295    34.9118     6.6332    -0.1329     0.0833 0.0000e+00
    591.000      98.55    -0.3301    34.9118     6.6348    -0.1327     0.0803 0.0000e+00
    592.000      98.36    -0.3292    34.9117     6.6320    -0.1265     0.0832 0.0000e+00
    593.000      97.23    -0.3269    34.9115     6.6370    -0.1197     0.0808 0.0000e+00
    594.000      96.60    -0.3291    34.9116     6.6331    -0.1285     0.0808 0.0000e+00
    595.000      95.84    -0.3293    34.9116     6.6364    -0.1327     0.0781 0.0000e+00
    596.000      94.66    -0.3293    34.9116     6.6371    -0.1215     0.0786 0.0000e+00
    597.000      93.02    -0.3287    34.9114     6.6310    -0.1308     0.0812 0.0000e+00
    598.000      92.47    -0.3288    34.9115     6.6317    -0.1176     0.0825 0.0000e+00
    599.000      91.57    -0.3286    34.9115     6.6360    -0.1175     0.0901 0.0000e+00
    600.000      90.48    -0.3299    34.9114     6.6352    -0.1214     0.0886 0.0000e+00
    601.000      89.13    -0.3299    34.9114     6.6323    -0.1243     0.0804 0.0000e+00
    602.000      88.34    -0.3313    34.9114     6.6365    -0.1186     0.0823 0.0000e+00
    603.000      87.43    -0.3310    34.9114     6.6314    -0.1288     0.0809 0.0000e+00
    604.000      86.41    -0.3311    34.9114     6.6320    -0.1300     0.0837 0.0000e+00
    605.000      85.20    -0.3318    34.9113     6.6278    -0.1273     0.0786 0.0000e+00
    606.000      84.03    -0.3332    34.9113     6.6325    -0.1147     0.0812 0.0000e+00
    607.000      83.25    -0.3355    34.9114     6.6357    -0.1250     0.0795 0.0000e+00
    608.000      82.20    -0.3375    34.9114     6.6308    -0.1139     0.0845 0.0000e+00
    609.000      80.96    -0.3376    34.9113     6.6285    -0.1229     0.0805 0.0000e+00
    610.000      80.06    -0.3412    34.9116     6.6263    -0.1217     0.0814 0.0000e+00
    611.000      79.19    -0.3413    34.9116     6.6312    -0.1236     0.0812 0.0000e+00
    612.000      78.11    -0.3412    34.9115     6.6289    -0.1130     0.0840 0.0000e+00
    613.000      76.86    -0.3427    34.9115     6.6246    -0.1071     0.0842 0.0000e+00
    614.000      75.94    -0.3428    34.9115     6.6282    -0.1205     0.0833 0.0000e+00
    615.000      74.95    -0.3421    34.9115     6.6261    -0.1178     0.0788 0.0000e+00
    616.000      74.02    -0.3425    34.9115     6.6235    -0.1177     0.0828 0.0000e+00
    617.000      73.08    -0.3419    34.9115     6.6270    -0.1181     0.0894 0.0000e+00
    618.000      71.88    -0.3412    34.9114     6.6278    -0.1157     0.0824 0.0000e+00
    619.000      70.71    -0.3397    34.9113     6.6265    -0.1189     0.0875 0.0000e+00
    620.000      69.97    -0.3405    34.9113     6.6250    -0.1235     0.0818 0.0000e+00
    621.000      69.02    -0.3393    34.9113     6.6268    -0.1255     0.0807 0.0000e+00
    622.000      67.75    -0.3387    34.9112     6.6215    -0.1205     0.0824 0.0000e+00
    623.000      66.63    -0.3383    34.9112     6.6249    -0.1153     0.0890 0.0000e+00
    624.000      65.83    -0.3383    34.9113     6.6303    -0.1186     0.0794 0.0000e+00
    625.000      64.99    -0.3378    34.9114     6.6279    -0.1247     0.0836 0.0000e+00
    626.000      64.03    -0.3378    34.9114     6.6325    -0.1166     0.0866 0.0000e+00
    627.000      62.57    -0.3376    34.9113     6.6263    -0.1215     0.0871 0.0000e+00
    628.000      61.71    -0.3381    34.9114     6.6298    -0.1191     0.0871 0.0000e+00
    629.000      60.88    -0.3370    34.9113     6.6285    -0.1306     0.0844 0.0000e+00
    630.000      59.92    -0.3369    34.9113     6.6249    -0.1259     0.0824 0.0000e+00
    631.000      58.80    -0.3372    34.9113     6.6229    -0.1290     0.0836 0.0000e+00
    632.000      57.48    -0.3371    34.9112     6.6271    -0.1209     0.0822 0.0000e+00
    633.000      56.59    -0.3362    34.9113     6.6243    -0.1253     0.0858 0.0000e+00
    634.000      55.84    -0.3356    34.9113     6.6241    -0.1256     0.0833 0.0000e+00
    635.000      54.86    -0.3351    34.9112     6.6276    -0.1256     0.0835 0.0000e+00
    636.000      53.58    -0.3352    34.9113     6.6252    -0.1255     0.0834 0.0000e+00
    637.000      52.33    -0.3359    34.9112     6.6216    -0.1217     0.0859 0.0000e+00
    638.000      51.60    -0.3358    34.9112     6.6258    -0.1245     0.0888 0.0000e+00
    639.000      50.69    -0.3359    34.9113     6.6236    -0.1249     0.0860 0.0000e+00
    640.000      49.56    -0.3382    34.9114     6.6227    -0.1174     0.0830 0.0000e+00
    641.000      48.43    -0.3383    34.9113     6.6221    -0.1239     0.0803 0.0000e+00
    642.000      47.44    -0.3387    34.9113     6.6223    -0.1261     0.0799 0.0000e+00
    643.000      46.35    -0.3386    34.9113     6.6236    -0.1252     0.0808 0.0000e+00
    644.000      45.44    -0.3391    34.9112     6.6235    -0.1308     0.0830 0.0000e+00
    645.000      44.37    -0.3398    34.9113     6.6258    -0.1313     0.0843 0.0000e+00
    646.000      43.35    -0.3393    34.9113     6.6261    -0.1264     0.0866 0.0000e+00
    647.000      42.49    -0.3399    34.9113     6.6240    -0.1208     0.0833 0.0000e+00
    648.000      41.51    -0.3396    34.9113     6.6212    -0.1284     0.0791 0.0000e+00
    649.000      40.33    -0.3402    34.9113     6.6239    -0.1279     0.0821 0.0000e+00
    650.000      39.15    -0.3408    34.9113     6.6244    -0.1230     0.0816 0.0000e+00
    651.000      38.24    -0.3420    34.9113     6.6242    -0.1319     0.0828 0.0000e+00
    652.000      37.45    -0.3422    34.9115     6.6175    -0.1276     0.0842 0.0000e+00
    653.000      36.57    -0.3424    34.9115     6.6239    -0.1256     0.0805 0.0000e+00
    654.000      35.57    -0.3421    34.9114     6.6251    -0.1198     0.0833 0.0000e+00
    655.000      34.00    -0.3422    34.9113     6.6229    -0.1210     0.0857 0.0000e+00
    656.000      33.27    -0.3430    34.9114     6.6207    -0.1175     0.0847 0.0000e+00
    657.000      32.38    -0.3427    34.9114     6.6199    -0.1144     0.0832 0.0000e+00
    658.000      31.25    -0.3422    34.9113     6.6229    -0.1183     0.0824 0.0000e+00
    659.000      29.94    -0.3422    34.9113     6.6171    -0.1138     0.0861 0.0000e+00
    660.000      29.04    -0.3424    34.9113     6.6252    -0.1127     0.0847 0.0000e+00
    661.000      28.14    -0.3428    34.9114     6.6260    -0.1126     0.0853 0.0000e+00
    662.000      26.97    -0.3412    34.9113     6.6198    -0.1069     0.0861 0.0000e+00
    663.000      25.90    -0.3403    34.9112     6.6197    -0.1039     0.0942 0.0000e+00
    664.000      25.00    -0.3390    34.9113     6.6226    -0.0993     0.0836 0.0000e+00
    665.000      24.09    -0.3388    34.9113     6.6188    -0.1040     0.0874 0.0000e+00
    666.000      22.77    -0.3409    34.9113     6.6242    -0.1022     0.0854 0.0000e+00
    667.000      22.05    -0.3403    34.9113     6.6196    -0.0933     0.0988 0.0000e+00
    668.000      21.05    -0.3399    34.9112     6.6174    -0.0979     0.0850 0.0000e+00
    669.000      19.71    -0.3414    34.9113     6.6217    -0.0991     0.0848 0.0000e+00
    670.000      18.98    -0.3413    34.9114     6.6238    -0.1044     0.0835 0.0000e+00
    671.000      18.02    -0.3417    34.9113     6.6242    -0.1068     0.0834 0.0000e+00
    672.000      16.76    -0.3416    34.9112     6.6211    -0.1050     0.0858 0.0000e+00
    673.000      16.07    -0.3417    34.9114     6.6217    -0.1034     0.0863 0.0000e+00
    674.000      15.01    -0.3415    34.9113     6.6134    -0.1061     0.0852 0.0000e+00
